# Supplementary material for: Contour-Based Chain-Code Serialization for Lossless Compression of Voxelized 3D Objects
Source: Entropy (Basel). 2026 Jul 8;28(7):774. doi: 10.3390/e28070774 (PMC13408810; doi:10.3390/e28070774)
Supplement: Supplementary file 1 [file entropy-28-00774-s001.zip]

Archive with 10 entries (10 files):
- S8_Reproducibility_Protocol.pdf
- README_Supplementary_Materials.md
- README_Supplementary_Materials.txt
- S1_ModelNet40_XAxis_Compression_Summary.xlsx
- S2_ModelNet40_XAxis_Compression_RecordTable.csv
- S3_ChainCode_Entropy_Analysis_F4_3OT_F8.xlsx
- S4_FourClass_XYZ_Ablation_Study.xlsx
- S5_EncodingDecoding_Timing_Validation_Analysis.xlsx
- S6_Paired_Wilcoxon_BPV_Statistics.zip
- S7_SourceRepresentation_BackendCompressor_Analysis.zip
