# Supplementary material for: Contour-Based Chain-Code Serialization for Lossless Compression of Voxelized 3D Objects
Source: Entropy (Basel). 2026 Jul 8;28(7):774. doi: 10.3390/e28070774 (PMC13408810; doi:10.3390/e28070774)
Supplement: Supplementary file 1 [file entropy-28-00774-s001.zip › README_Supplementary_Materials.txt]

# Supplementary Materials README

**Paper:** *Contour-Based Chain-Code Serialization for Lossless Compression of Voxelized 3D Objects*  
**Journal:** *Entropy*, Special Issue *Information Theory and Data Compression*  
**Supplementary package:** Formal file-name version  

## Included files

File | Description
--- | ---
| `S1_ModelNet40_XAxis_Compression_Summary.xlsx` | Main 40-class X-axis compression workbook, including per-resolution summaries, class-wise rankings, wins/losses, and figure data for the proposed streams and baselines. |
| `S2_ModelNet40_XAxis_Compression_RecordTable.csv` | Filtered long-format object-level compression record table with occupied-voxel counts filled for the main 40-class X-axis evaluation. |
| `S3_ChainCode_Entropy_Analysis_F4_3OT_F8.xlsx` | Order-0, order-1, and order-2 entropy analysis for F4, 3OT, and F8 contour-symbol streams over the 40-class X-axis evaluation. |
| `S4_FourClass_XYZ_Ablation_Study.xlsx` | Four-class X/Y/Z ablation workbook for FULL, ABS, SEP, and INT variants using airplane, bookshelf, chair, and vase. |
| `S5_EncodingDecoding_Timing_Validation_Analysis.xlsx` | Encoding/decoding timing, memory, garbage-collection, and exact-decoding validation workbook for the chain-code pipeline. |
| `S6_Paired_Wilcoxon_BPV_Statistics.zip` | Paired Wilcoxon signed-rank statistics for the main per-object bpv comparisons, including main tests, object-level differences, and pairwise comparison matrices. |
| `S7_SourceRepresentation_BackendCompressor_Analysis.zip` | Raw serialized stream versus backend-compressed size analysis used to quantify the source-representation effect under fixed gzip/zstd settings. |
| `S8_Reproducibility_Protocol.docx` | Reproducibility protocol documenting software versions, compressor levels, voxelization, G-PCC/TMC13 settings, hardware context, and execution notes. |


## Notes

- The `S1`--`S5` files provide the numerical workbooks and record tables used to derive the main manuscript tables and figures.
- The `S6` archive provides the object-level paired Wilcoxon bpv statistics.
- The `S7` archive supports the source-representation effect analysis under fixed backend compressor settings.
- The `S8` protocol documents reproducibility settings, including software versions, compressor levels, voxelization, G-PCC/TMC13 configuration, and execution context.
