# Supplementary material for: Contour-Based Chain-Code Serialization for Lossless Compression of Voxelized 3D Objects
Source: Entropy (Basel). 2026 Jul 8;28(7):774. doi: 10.3390/e28070774 (PMC13408810; doi:10.3390/e28070774)
Supplement: Supplementary file 1 [file entropy-28-00774-s001.zip › S1_ModelNet40_XAxis_Compression_Summary.xlsx]

## Sheet: README
ModelNet40 40-class X-axis compression final workbook
Item	Value
Source ZIP	CompresionTodasClases.zip
Input class CSVs	40
Raw rows in ZIP	418215
Filter applied	format != custom_svo_leaf2
Rows excluded	55762
Rows analyzed	362453
Expected filtered rows	362453
occupied_voxels originally missing	9910
occupied_voxels filled	9910
occupied_voxels still blank	0
Duplicate strict keys	0
Classes	40
Distinct objects	3983
Primary metric	bpv = compressed_bytes × 8 / N^3
BPO metric	bpo = compressed_bytes × 8 / occupied_voxels
Row-level data	Full filtered and filled row-level data were exported to ModelNet40_40class_X_results_filtered_filled.csv. This Excel contains all paper tables, summaries, rankings, wins/losses, and chart data.

## Sheet: Summary
Summary
item	value	comment
Rows in ZIP	418215	Before filtering
Excluded custom_svo_leaf2	55762	Filtered for final paper analysis
Rows analyzed	362453	After filtering
Expected analyzed rows	362453	3,983 × 7 × 13
Classes	40	40 ModelNet40 categories
Distinct objects	3983	3,983 total
occupied_voxels filled	9910	Filled by mode for class/model/resolution
occupied_voxels still blank	0	Should be 0
Duplicate strict keys	0	Expected 0
Main per-resolution comparison
resolution	best_chain_method	chain_mean_bpv	best_baseline_method	baseline_mean_bpv	gain_percent	chain_rank	methods_compared
8	zstd+3OT	0.831028	zstd+Octree BFS	0.680196	-22.1749	4	13
16	zstd+3OT	0.202745	zstd+OCC1	0.25641	20.9292	1	13
32	zstd+F8	0.058895	zstd+OCC1	0.116222	49.3253	1	13
64	zstd+F8	0.0203186	G-PCC	0.0558114	63.5941	1	13
128	zstd+F8	0.00749817	G-PCC	0.0269371	72.1642	1	13
256	zstd+F8	0.00268805	G-PCC	0.0129058	79.1717	1	13
512	zstd+F8	0.000949239	G-PCC	0.00607183	84.3665	1	13

## Sheet: Paper_Table10
Paper Table 10 - 40-category per-resolution comparison using mean bpv
resolution	best_chain_method	chain_mean_bpv	best_baseline_method	baseline_mean_bpv	gain_percent	chain_rank	methods_compared
8	zstd+3OT	0.831028	zstd+Octree BFS	0.680196	-22.1749	4	13
16	zstd+3OT	0.202745	zstd+OCC1	0.25641	20.9292	1	13
32	zstd+F8	0.058895	zstd+OCC1	0.116222	49.3253	1	13
64	zstd+F8	0.0203186	G-PCC	0.0558114	63.5941	1	13
128	zstd+F8	0.00749817	G-PCC	0.0269371	72.1642	1	13
256	zstd+F8	0.00268805	G-PCC	0.0129058	79.1717	1	13
512	zstd+F8	0.000949239	G-PCC	0.00607183	84.3665	1	13

## Sheet: Paper_Table12
Paper Table 12 - Class-wise wins/losses against best non-chaincode baseline
resolution	wins	losses	mean_delta_bpv	strongest_gain_class	strongest_gain_delta_bpv	largest_loss_or_smallest_gain_class	largest_loss_or_smallest_gain_delta_bpv
8	3	37	-0.16548	dresser	0.0884375	plant	-0.439062
16	30	10	0.0519924	night_stand	0.269609	plant	-0.142422
32	36	4	0.0543011	night_stand	0.193594	plant	-0.0562354
64	38	2	0.0334623	glass_box	0.111481	plant	-0.0213937
128	39	1	0.0187349	glass_box	0.058033	plant	-0.00599342
256	39	1	0.00988177	glass_box	0.0292783	plant	-0.000179381
512	40	0	0.00496829	glass_box	0.0138801	guitar	0.000188373

## Sheet: PerResolution
Per-resolution statistics by method
resolution	method_label	method_family	compressor	format	n	mean_bpv	median_bpv	std_bpv	min_bpv	max_bpv	mean_bpo	mean_compressed_bytes	mean_compressed_kib	mean_original_bytes	ci95_bpv
8	zstd+Octree BFS	baseline	zstd	octree_mask_bfs	3983	0.680196	0.65625	0.181402	0.34375	1.28125	4.15959	43.5325	0.0425122	34.8343	0.0056337
8	zstd+OCC1	baseline	zstd	occ1	3983	0.701795	0.671875	0.175602	0.3125	1.14062	4.36295	44.9149	0.0438622	64	0.00545357
8	gzip+OCC1	baseline	gzip	occ1	3983	0.815117	0.796875	0.208237	0.40625	1.35938	5.03133	52.1675	0.0509448	64	0.00646709
8	gzip+Octree BFS	baseline	gzip	octree_mask_bfs	3983	0.845064	0.8125	0.204604	0.453125	1.48438	5.21616	54.0841	0.0528165	34.8343	0.00635425
8	G-PCC	baseline	gpcc_tmc3	gpcc_ply_xyz	3983	1.04461	1.01562	0.198668	0.734375	1.76562	6.58917	66.8551	0.0652882	1336.42	0.00616992
8	zstd+BINVOX	baseline	zstd	binvox	3983	1.82092	1.76562	0.410895	1.09375	3.26562	11.3864	116.539	0.113808	193.756	0.0127609
8	gzip+BINVOX	baseline	gzip	binvox	3983	1.90213	1.82812	0.438593	1.17188	3.39062	11.8405	121.737	0.118883	193.756	0.0136211
8	zstd+3OT	chaincode	zstd	chaincode_3OT_text	3983	0.831028	0.78125	0.226344	0.4375	1.84375	5.31568	53.1858	0.0519392	158.349	0.00702943
8	zstd+F4	chaincode	zstd	chaincode_F4_text	3983	0.845931	0.796875	0.231169	0.421875	1.84375	5.37032	54.1396	0.0528707	137.95	0.00717928
8	zstd+F8	chaincode	zstd	chaincode_F8_text	3983	0.848583	0.796875	0.233055	0.421875	1.85938	5.38918	54.3093	0.0530364	126.561	0.00723785
8	gzip+F8	chaincode	gzip	chaincode_F8_text	3983	0.97132	0.921875	0.265182	0.515625	1.98438	6.22546	62.1644	0.0607075	126.561	0.0082356
8	gzip+F4	chaincode	gzip	chaincode_F4_text	3983	0.980334	0.9375	0.274305	0.515625	2.07812	6.28185	62.7414	0.0612709	137.95	0.00851891
8	gzip+3OT	chaincode	gzip	chaincode_3OT_text	3983	0.982676	0.921875	0.280837	0.53125	2.03125	6.33256	62.8913	0.0614173	158.349	0.00872177
16	zstd+OCC1	baseline	zstd	occ1	3983	0.25641	0.230469	0.132873	0.0449219	0.851562	2.70829	131.282	0.128205	512	0.00412656
16	zstd+Octree BFS	baseline	zstd	octree_mask_bfs	3983	0.274306	0.25	0.130273	0.0527344	0.908203	2.90707	140.445	0.137153	146.312	0.00404581
16	gzip+OCC1	baseline	gzip	occ1	3983	0.275447	0.25	0.139867	0.0605469	0.882812	2.91275	141.029	0.137723	512	0.00434376
16	G-PCC	baseline	gpcc_tmc3	gpcc_ply_xyz	3983	0.288763	0.267578	0.122598	0.101562	0.808594	3.15361	147.847	0.144382	5779.36	0.00380744
16	gzip+Octree BFS	baseline	gzip	octree_mask_bfs	3983	0.302107	0.28125	0.134795	0.0644531	0.947266	3.2442	154.679	0.151053	146.312	0.00418624
16	zstd+BINVOX	baseline	zstd	binvox	3983	0.456107	0.421875	0.195972	0.148438	1.29688	5.03498	233.527	0.228053	644.401	0.00608619
16	gzip+BINVOX	baseline	gzip	binvox	3983	0.475191	0.433594	0.216575	0.154297	1.42188	5.188	243.298	0.237596	644.401	0.00672603
16	zstd+3OT	chaincode	zstd	chaincode_3OT_text	3983	0.202745	0.167969	0.114257	0.0546875	0.945312	2.43747	103.806	0.101373	640.567	0.00354841
16	zstd+F8	chaincode	zstd	chaincode_F8_text	3983	0.202809	0.171875	0.11014	0.0566406	0.871094	2.42868	103.838	0.101405	536.408	0.00342056
16	zstd+F4	chaincode	zstd	chaincode_F4_text	3983	0.203283	0.169922	0.113992	0.0566406	0.964844	2.43452	104.081	0.101642	587.003	0.00354018
16	gzip+F8	chaincode	gzip	chaincode_F8_text	3983	0.218252	0.191406	0.110414	0.0761719	0.900391	2.63744	111.745	0.109126	536.408	0.00342907
16	gzip+F4	chaincode	gzip	chaincode_F4_text	3983	0.220847	0.193359	0.115992	0.0761719	0.986328	2.66967	113.074	0.110424	587.003	0.00360229
16	gzip+3OT	chaincode	gzip	chaincode_3OT_text	3983	0.223629	0.195312	0.117238	0.0703125	1.00586	2.71334	114.498	0.111814	640.567	0.00364099
32	zstd+OCC1	baseline	zstd	occ1	3983	0.116222	0.0983887	0.0806269	0.00756836	0.49585	2.06491	476.045	0.464887	4096	0.00250398
32	G-PCC	baseline	gpcc_tmc3	gpcc_ply_xyz	3983	0.118643	0.105713	0.0714408	0.0148926	0.459717	2.1807	485.96	0.474571	27369.4	0.00221869
32	zstd+Octree BFS	baseline	zstd	octree_mask_bfs	3983	0.122512	0.108643	0.0755843	0.0114746	0.502197	2.22998	501.809	0.490048	633.505	0.00234737
32	gzip+OCC1	baseline	gzip	occ1	3983	0.125959	0.107422	0.0845217	0.012207	0.517334	2.26765	515.927	0.503835	4096	0.00262494
32	gzip+Octree BFS	baseline	gzip	octree_mask_bfs	3983	0.126067	0.112061	0.0759546	0.012207	0.508545	2.32288	516.372	0.50427	633.505	0.00235888
32	zstd+BINVOX	baseline	zstd	binvox	3983	0.16268	0.138428	0.105521	0.0205078	0.666748	3.00028	666.336	0.650719	2798.69	0.00327711
32	gzip+BINVOX	baseline	gzip	binvox	3983	0.174554	0.147217	0.117482	0.020752	0.753662	3.18555	714.974	0.698217	2798.69	0.00364857
32	zstd+F8	chaincode	zstd	chaincode_F8_text	3983	0.058895	0.041748	0.0519401	0.00708008	0.490234	1.31277	241.234	0.23558	2405.62	0.00161307
32	zstd+F4	chaincode	zstd	chaincode_F4_text	3983	0.0595174	0.0415039	0.054388	0.00708008	0.532227	1.32235	243.783	0.238069	2624.5	0.00168909
32	zstd+3OT	chaincode	zstd	chaincode_3OT_text	3983	0.0609737	0.0427246	0.0554305	0.00708008	0.529541	1.35364	249.748	0.243895	2769.18	0.00172147
32	gzip+F8	chaincode	gzip	chaincode_F8_text	3983	0.0636281	0.0461426	0.0539404	0.00976562	0.520264	1.40436	260.621	0.254513	2405.62	0.00167519
32	gzip+F4	chaincode	gzip	chaincode_F4_text	3983	0.0646729	0.0458984	0.0565436	0.00976562	0.552246	1.42593	264.9	0.258692	2624.5	0.00175604
32	gzip+3OT	chaincode	gzip	chaincode_3OT_text	3983	0.0657991	0.0471191	0.0570997	0.0090332	0.570557	1.45648	269.513	0.263196	2769.18	0.00177331
64	G-PCC	baseline	gpcc_tmc3	gpcc_ply_xyz	3983	0.0558114	0.0473938	0.0394883	0.00234985	0.263672	1.82107	1828.83	1.78597	119483	0.00122636
64	zstd+OCC1	baseline	zstd	occ1	3983	0.0560922	0.0442505	0.0454828	0.00115967	0.281311	1.76401	1838.03	1.79495	32768	0.00141253
64	zstd+Octree BFS	baseline	zstd	octree_mask_bfs	3983	0.0578277	0.0481262	0.0421187	0.00308228	0.280243	1.87092	1894.9	1.85049	2803.03	0.00130806
64	gzip+Octree BFS	baseline	gzip	octree_mask_bfs	3983	0.0586212	0.0489807	0.0423726	0.0032959	0.283081	1.90166	1920.9	1.87588	2803.03	0.00131594
64	gzip+OCC1	baseline	gzip	occ1	3983	0.0637025	0.0512695	0.0492676	0.00262451	0.30246	2.04019	2087.4	2.03848	32768	0.00153008
64	zstd+BINVOX	baseline	zstd	binvox	3983	0.070587	0.0567322	0.0566526	0.00265503	0.365234	2.25833	2313	2.25879	13012.3	0.00175942
64	gzip+BINVOX	baseline	gzip	binvox	3983	0.0776697	0.0621033	0.0632855	0.00296021	0.416016	2.47496	2545.08	2.48543	13012.3	0.00196542
64	zstd+F8	chaincode	zstd	chaincode_F8_text	3983	0.0203186	0.0117188	0.0238521	0.000946045	0.293823	0.845222	665.801	0.650197	11191.4	0.000740761
64	zstd+F4	chaincode	zstd	chaincode_F4_text	3983	0.0206978	0.0117798	0.0248806	0.000946045	0.318726	0.859879	678.226	0.662331	12147.8	0.000772703
64	zstd+3OT	chaincode	zstd	chaincode_3OT_text	3983	0.021286	0.0122986	0.0254143	0.000946045	0.327576	0.885782	697.498	0.681151	12577.1	0.000789278
64	gzip+F8	chaincode	gzip	chaincode_F8_text	3983	0.0227149	0.0133667	0.0257868	0.00125122	0.312469	0.928694	744.321	0.726876	11191.4	0.000800845
64	gzip+F4	chaincode	gzip	chaincode_F4_text	3983	0.0231967	0.0133972	0.0269375	0.00125122	0.339264	0.946865	760.108	0.742293	12147.8	0.000836582
64	gzip+3OT	chaincode	gzip	chaincode_3OT_text	3983	0.0235974	0.0138855	0.0271518	0.00112915	0.345398	0.966087	773.239	0.755116	12577.1	0.000843236
128	G-PCC	baseline	gpcc_tmc3	gpcc_ply_xyz	3983	0.0269371	0.0217705	0.0205546	0.000404358	0.142502	1.64276	7061.4	6.8959	514583	0.000638351
128	zstd+Octree BFS	baseline	zstd	octree_mask_bfs	3983	0.0276244	0.0216599	0.0223982	0.000545502	0.147469	1.65089	7241.58	7.07185	12168.3	0.000695608
128	gzip+Octree BFS	baseline	gzip	octree_mask_bfs	3983	0.028186	0.0222931	0.0225939	0.000595093	0.147987	1.68616	7388.78	7.21561	12168.3	0.000701685
128	zstd+OCC1	baseline	zstd	occ1	3983	0.0285972	0.021553	0.0246515	0.000183105	0.160465	1.67137	7496.59	7.32089	262144	0.000765588
128	zstd+BINVOX	baseline	zstd	binvox	3983	0.0335572	0.0253754	0.0299132	0.000347137	0.207016	1.97231	8796.82	8.59064	62280.6	0.000928994
128	gzip+OCC1	baseline	gzip	occ1	3983	0.0346135	0.026886	0.0281554	0.00117874	0.166607	2.0848	9073.72	8.86105	262144	0.000874406
128	gzip+BINVOX	baseline	gzip	binvox	3983	0.0374148	0.0283546	0.0333856	0.000595093	0.236408	2.20862	9808.07	9.57819	62280.6	0.00103684
128	zstd+F8	chaincode	zstd	chaincode_F8_text	3983	0.00749817	0.0038147	0.0105354	0.000133514	0.195095	0.597063	1965.6	1.91953	52513.4	0.000327193
128	zstd+F4	chaincode	zstd	chaincode_F4_text	3983	0.00764709	0.00382233	0.0109092	0.000133514	0.206261	0.608107	2004.64	1.95765	56729.8	0.0003388
128	zstd+3OT	chaincode	zstd	chaincode_3OT_text	3983	0.00778013	0.00393295	0.0109487	0.000137329	0.205166	0.621342	2039.51	1.99171	58045.6	0.000340026
128	gzip+F8	chaincode	gzip	chaincode_F8_text	3983	0.00906871	0.00484467	0.0119831	0.000164032	0.210922	0.696625	2377.31	2.32159	52513.4	0.000372153
128	gzip+F4	chaincode	gzip	chaincode_F4_text	3983	0.00938716	0.00489044	0.012626	0.000164032	0.227062	0.717488	2460.79	2.40311	56729.8	0.000392117
128	gzip+3OT	chaincode	gzip	chaincode_3OT_text	3983	0.00947323	0.00499725	0.0125627	0.000164032	0.226036	0.727344	2483.35	2.42515	58045.6	0.000390152
256	G-PCC	baseline	gpcc_tmc3	gpcc_ply_xyz	3983	0.0129058	0.0102167	0.0103008	0.000102043	0.0720773	1.51492	27065.4	26.4311	2.33578e+06	0.000319906
256	zstd+Octree BFS	baseline	zstd	octree_mask_bfs	3983	0.0130331	0.0101156	0.0111066	0.000102043	0.0765862	1.48855	27332.4	26.6918	51629	0.00034493
256	gzip+Octree BFS	baseline	gzip	octree_mask_bfs	3983	0.0134914	0.0105314	0.0114285	0.000119209	0.0776486	1.53996	28293.6	27.6304	51629	0.000354927
256	zstd+OCC1	baseline	zstd	occ1	3983	0.0147114	0.0110698	0.0130045	8.44002e-05	0.0914402	1.65375	30852	30.1289	2097152	0.000403873
256	zstd+BINVOX	baseline	zstd	binvox	3983	0.0163427	0.012022	0.015375	7.48634e-05	0.115018	1.83744	34273.2	33.4699	312795	0.000477492
256	gzip+BINVOX	baseline	gzip	binvox	3983	0.0188113	0.0138445	0.0176758	0.000210762	0.138853	2.13304	39450.2	38.5256	312795	0.000548946
256	gzip+OCC1	baseline	gzip	occ1	3983	0.0201246	0.0154805	0.0164065	0.00103474	0.108181	2.38628	42204.4	41.2153	2097152	0.000509527
256	zstd+F8	chaincode	zstd	chaincode_F8_text	3983	0.00268805	0.00124741	0.00432185	1.66893e-05	0.0814342	0.420815	5637.26	5.50513	231290	0.000134221
256	zstd+F4	chaincode	zstd	chaincode_F4_text	3983	0.00272887	0.00124502	0.00443075	1.66893e-05	0.0824304	0.4263	5722.86	5.58873	249047	0.000137603
256	zstd+3OT	chaincode	zstd	chaincode_3OT_text	3983	0.00275009	0.001266	0.00442394	1.95503e-05	0.0826998	0.430711	5767.36	5.63219	252518	0.000137392
256	gzip+F8	chaincode	gzip	chaincode_F8_text	3983	0.00371462	0.00188541	0.00518638	2.14577e-05	0.0897279	0.547195	7790.11	7.60753	231290	0.00016107
256	gzip+3OT	chaincode	gzip	chaincode_3OT_text	3983	0.00380102	0.00194836	0.00529847	2.14577e-05	0.0914812	0.562522	7971.33	7.7845	252518	0.000164551
256	gzip+F4	chaincode	gzip	chaincode_F4_text	3983	0.00380511	0.00191259	0.00536731	2.14577e-05	0.091754	0.560512	7979.89	7.79286	249047	0.000166689
512	G-PCC	baseline	gpcc_tmc3	gpcc_ply_xyz	3983	0.00607183	0.00471216	0.00504581	1.98483e-05	0.0377842	1.38884	101868	99.4809	9.84882e+06	0.000156704
512	zstd+Octree BFS	baseline	zstd	octree_mask_bfs	3983	0.0060977	0.0046196	0.0054383	1.90735e-05	0.0379742	1.3482	102302	99.9047	214489	0.000168894
512	gzip+Octree BFS	baseline	gzip	octree_mask_bfs	3983	0.00638337	0.00487792	0.00562589	2.06232e-05	0.038729	1.41298	107095	104.585	214489	0.00017472
512	zstd+OCC1	baseline	zstd	occ1	3983	0.00780655	0.00579125	0.00700466	4.77433e-05	0.0561078	1.7189	130972	127.902	16777216	0.000217539
512	zstd+BINVOX	baseline	zstd	binvox	3983	0.0080425	0.0057475	0.00788748	1.75834e-05	0.0621471	1.76153	134931	131.768	1.8098e+06	0.000244957
512	gzip+BINVOX	baseline	gzip	binvox	3983	0.00997406	0.00715047	0.00965975	0.000101447	0.0788011	2.22053	167337	163.415	1.8098e+06	0.000299997
512	gzip+OCC1	baseline	gzip	occ1	3983	0.0119344	0.0091781	0.00931205	0.000986278	0.0670242	2.9104	200226	195.534	16777216	0.000289199
512	zstd+F8	chaincode	zstd	chaincode_F8_text	3983	0.000949239	0.000400126	0.00170335	2.14577e-06	0.0376444	0.293678	15925.6	15.5523	966509	5.29e-05
512	zstd+F4	chaincode	zstd	chaincode_F4_text	3983	0.00096703	0.000398755	0.00174795	2.14577e-06	0.039221	0.298288	16224.1	15.8438	1.03967e+06	5.42849e-05
512	zstd+3OT	chaincode	zstd	chaincode_3OT_text	3983	0.000973084	0.000410378	0.00174336	2.74181e-06	0.0395417	0.300472	16325.6	15.943	1.04795e+06	5.41424e-05
512	gzip+F8	chaincode	gzip	chaincode_F8_text	3983	0.00145598	0.000751436	0.00212043	2.98023e-06	0.0426028	0.419338	24427.3	23.8548	966509	6.58529e-05
512	gzip+F4	chaincode	gzip	chaincode_F4_text	3983	0.00149102	0.000764191	0.00219751	2.98023e-06	0.045067	0.428647	25015.2	24.4289	1.03967e+06	6.82467e-05
512	gzip+3OT	chaincode	gzip	chaincode_3OT_text	3983	0.0014915	0.000786364	0.0021714	2.98023e-06	0.0454537	0.42895	25023.2	24.4367	1.04795e+06	6.74358e-05

## Sheet: RankByClass_AllRes
Rank by class and resolution
resolution	class	rank	method	family	compressor	format	mean_bpv	n
8	airplane	1	zstd+Octree BFS	baseline	zstd	octree_mask_bfs	0.501563	100
8	airplane	2	zstd+OCC1	baseline	zstd	occ1	0.577344	100
8	airplane	3	gzip+Octree BFS	baseline	gzip	octree_mask_bfs	0.687813	100
8	airplane	4	gzip+OCC1	baseline	gzip	occ1	0.742188	100
8	airplane	5	zstd+F4	chaincode	zstd	chaincode_F4_text	0.825313	100
8	airplane	6	zstd+F8	chaincode	zstd	chaincode_F8_text	0.830781	100
8	airplane	7	zstd+3OT	chaincode	zstd	chaincode_3OT_text	0.871563	100
8	airplane	8	G-PCC	baseline	gpcc_tmc3	gpcc_ply_xyz	0.91125	100
8	airplane	9	gzip+F8	chaincode	gzip	chaincode_F8_text	0.989531	100
8	airplane	10	gzip+F4	chaincode	gzip	chaincode_F4_text	0.994375	100
8	airplane	11	gzip+3OT	chaincode	gzip	chaincode_3OT_text	1.04109	100
8	airplane	12	zstd+BINVOX	baseline	zstd	binvox	1.58328	100
8	airplane	13	gzip+BINVOX	baseline	gzip	binvox	1.60109	100
8	bathtub	1	zstd+Octree BFS	baseline	zstd	octree_mask_bfs	0.614531	100
8	bathtub	2	zstd+OCC1	baseline	zstd	occ1	0.63125	100
8	bathtub	3	gzip+OCC1	baseline	gzip	occ1	0.768437	100
8	bathtub	4	gzip+Octree BFS	baseline	gzip	octree_mask_bfs	0.791719	100
8	bathtub	5	zstd+3OT	chaincode	zstd	chaincode_3OT_text	0.817656	100
8	bathtub	6	zstd+F8	chaincode	zstd	chaincode_F8_text	0.858125	100
8	bathtub	7	zstd+F4	chaincode	zstd	chaincode_F4_text	0.86125	100
8	bathtub	8	gzip+F8	chaincode	gzip	chaincode_F8_text	0.978281	100
8	bathtub	9	gzip+3OT	chaincode	gzip	chaincode_3OT_text	0.979531	100
8	bathtub	10	G-PCC	baseline	gpcc_tmc3	gpcc_ply_xyz	0.979844	100
8	bathtub	11	gzip+F4	chaincode	gzip	chaincode_F4_text	1.01203	100
8	bathtub	12	zstd+BINVOX	baseline	zstd	binvox	1.70828	100
8	bathtub	13	gzip+BINVOX	baseline	gzip	binvox	1.77766	100
8	bed	1	zstd+OCC1	baseline	zstd	occ1	0.670156	100
8	bed	2	zstd+Octree BFS	baseline	zstd	octree_mask_bfs	0.704375	100
8	bed	3	zstd+3OT	chaincode	zstd	chaincode_3OT_text	0.765469	100
8	bed	4	zstd+F4	chaincode	zstd	chaincode_F4_text	0.776563	100
8	bed	5	zstd+F8	chaincode	zstd	chaincode_F8_text	0.780156	100
8	bed	6	gzip+OCC1	baseline	gzip	occ1	0.835469	100
8	bed	7	gzip+Octree BFS	baseline	gzip	octree_mask_bfs	0.86375	100
8	bed	8	gzip+F4	chaincode	gzip	chaincode_F4_text	0.878594	100
8	bed	9	gzip+F8	chaincode	gzip	chaincode_F8_text	0.881875	100
8	bed	10	gzip+3OT	chaincode	gzip	chaincode_3OT_text	0.889687	100
8	bed	11	G-PCC	baseline	gpcc_tmc3	gpcc_ply_xyz	1.06391	100
8	bed	12	zstd+BINVOX	baseline	zstd	binvox	1.72391	100
8	bed	13	gzip+BINVOX	baseline	gzip	binvox	1.80391	100
8	bench	1	zstd+Octree BFS	baseline	zstd	octree_mask_bfs	0.525156	100
8	bench	2	zstd+OCC1	baseline	zstd	occ1	0.571875	100
8	bench	3	gzip+OCC1	baseline	gzip	occ1	0.660469	100
8	bench	4	gzip+Octree BFS	baseline	gzip	octree_mask_bfs	0.681562	100
8	bench	5	zstd+3OT	chaincode	zstd	chaincode_3OT_text	0.699844	100
8	bench	6	zstd+F4	chaincode	zstd	chaincode_F4_text	0.702969	100
8	bench	7	zstd+F8	chaincode	zstd	chaincode_F8_text	0.709219	100
8	bench	8	gzip+F8	chaincode	gzip	chaincode_F8_text	0.829688	100
8	bench	9	gzip+3OT	chaincode	gzip	chaincode_3OT_text	0.830937	100
8	bench	10	gzip+F4	chaincode	gzip	chaincode_F4_text	0.839531	100
8	bench	11	G-PCC	baseline	gpcc_tmc3	gpcc_ply_xyz	0.89	100
8	bench	12	zstd+BINVOX	baseline	zstd	binvox	1.46172	100
8	bench	13	gzip+BINVOX	baseline	gzip	binvox	1.51453	100
8	bookshelf	1	zstd+OCC1	baseline	zstd	occ1	0.610938	100
8	bookshelf	2	zstd+Octree BFS	baseline	zstd	octree_mask_bfs	0.661719	100
8	bookshelf	3	gzip+OCC1	baseline	gzip	occ1	0.672188	100
8	bookshelf	4	zstd+3OT	chaincode	zstd	chaincode_3OT_text	0.689844	100
8	bookshelf	5	zstd+F8	chaincode	zstd	chaincode_F8_text	0.695781	100
8	bookshelf	6	zstd+F4	chaincode	zstd	chaincode_F4_text	0.702344	100
8	bookshelf	7	gzip+F8	chaincode	gzip	chaincode_F8_text	0.76875	100
8	bookshelf	8	gzip+Octree BFS	baseline	gzip	octree_mask_bfs	0.775469	100
8	bookshelf	9	gzip+F4	chaincode	gzip	chaincode_F4_text	0.779062	100
8	bookshelf	10	gzip+3OT	chaincode	gzip	chaincode_3OT_text	0.792344	100
8	bookshelf	11	G-PCC	baseline	gpcc_tmc3	gpcc_ply_xyz	0.894375	100
8	bookshelf	12	zstd+BINVOX	baseline	zstd	binvox	1.55688	100
8	bookshelf	13	gzip+BINVOX	baseline	gzip	binvox	1.64734	100
8	bottle	1	zstd+Octree BFS	baseline	zstd	octree_mask_bfs	0.538281	100
8	bottle	2	zstd+OCC1	baseline	zstd	occ1	0.57	100
8	bottle	3	gzip+OCC1	baseline	gzip	occ1	0.607812	100
8	bottle	4	gzip+Octree BFS	baseline	gzip	octree_mask_bfs	0.648594	100
8	bottle	5	zstd+3OT	chaincode	zstd	chaincode_3OT_text	0.69375	100
8	bottle	6	zstd+F4	chaincode	zstd	chaincode_F4_text	0.710156	100
8	bottle	7	zstd+F8	chaincode	zstd	chaincode_F8_text	0.718594	100
8	bottle	8	gzip+F8	chaincode	gzip	chaincode_F8_text	0.819219	100
8	bottle	9	gzip+F4	chaincode	gzip	chaincode_F4_text	0.82	100
8	bottle	10	gzip+3OT	chaincode	gzip	chaincode_3OT_text	0.848906	100
8	bottle	11	G-PCC	baseline	gpcc_tmc3	gpcc_ply_xyz	0.901406	100
8	bottle	12	zstd+BINVOX	baseline	zstd	binvox	1.59328	100
8	bottle	13	gzip+BINVOX	baseline	gzip	binvox	1.63969	100
8	bowl	1	zstd+Octree BFS	baseline	zstd	octree_mask_bfs	0.758929	84
8	bowl	2	zstd+OCC1	baseline	zstd	occ1	0.759115	84
8	bowl	3	gzip+Octree BFS	baseline	gzip	octree_mask_bfs	0.944568	84
8	bowl	4	gzip+OCC1	baseline	gzip	occ1	1.03441	84
8	bowl	5	zstd+3OT	chaincode	zstd	chaincode_3OT_text	1.0971	84
8	bowl	6	zstd+F8	chaincode	zstd	chaincode_F8_text	1.11272	84
8	bowl	7	zstd+F4	chaincode	zstd	chaincode_F4_text	1.11626	84
8	bowl	8	G-PCC	baseline	gpcc_tmc3	gpcc_ply_xyz	1.16574	84
8	bowl	9	gzip+F8	chaincode	gzip	chaincode_F8_text	1.27679	84
8	bowl	10	gzip+3OT	chaincode	gzip	chaincode_3OT_text	1.30618	84
8	bowl	11	gzip+F4	chaincode	gzip	chaincode_F4_text	1.31417	84
8	bowl	12	zstd+BINVOX	baseline	zstd	binvox	2.0958	84
8	bowl	13	gzip+BINVOX	baseline	gzip	binvox	2.21466	84
8	car	1	zstd+Octree BFS	baseline	zstd	octree_mask_bfs	0.534219	100
8	car	2	zstd+OCC1	baseline	zstd	occ1	0.587344	100
8	car	3	zstd+F4	chaincode	zstd	chaincode_F4_text	0.688906	100
8	car	4	gzip+Octree BFS	baseline	gzip	octree_mask_bfs	0.69375	100
8	car	5	zstd+F8	chaincode	zstd	chaincode_F8_text	0.700156	100
8	car	6	zstd+3OT	chaincode	zstd	chaincode_3OT_text	0.702344	100
8	car	7	gzip+OCC1	baseline	gzip	occ1	0.731875	100
8	car	8	gzip+F8	chaincode	gzip	chaincode_F8_text	0.811562	100
8	car	9	gzip+F4	chaincode	gzip	chaincode_F4_text	0.814375	100
8	car	10	gzip+3OT	chaincode	gzip	chaincode_3OT_text	0.829375	100
8	car	11	G-PCC	baseline	gpcc_tmc3	gpcc_ply_xyz	0.917188	100
8	car	12	zstd+BINVOX	baseline	zstd	binvox	1.56359	100
8	car	13	gzip+BINVOX	baseline	gzip	binvox	1.60031	100
8	chair	1	zstd+Octree BFS	baseline	zstd	octree_mask_bfs	0.747656	100
8	chair	2	zstd+OCC1	baseline	zstd	occ1	0.832656	100
8	chair	3	gzip+OCC1	baseline	gzip	occ1	0.895469	100
8	chair	4	gzip+Octree BFS	baseline	gzip	octree_mask_bfs	0.939063	100
8	chair	5	zstd+3OT	chaincode	zstd	chaincode_3OT_text	1.02406	100
8	chair	6	zstd+F4	chaincode	zstd	chaincode_F4_text	1.03297	100
8	chair	7	zstd+F8	chaincode	zstd	chaincode_F8_text	1.04219	100
8	chair	8	G-PCC	baseline	gpcc_tmc3	gpcc_ply_xyz	1.15422	100
8	chair	9	gzip+F8	chaincode	gzip	chaincode_F8_text	1.23609	100
8	chair	10	gzip+F4	chaincode	gzip	chaincode_F4_text	1.25141	100
8	chair	11	gzip+3OT	chaincode	gzip	chaincode_3OT_text	1.27641	100
8	chair	12	zstd+BINVOX	baseline	zstd	binvox	1.97516	100
8	chair	13	gzip+BINVOX	baseline	gzip	binvox	2.05	100
8	cone	1	zstd+Octree BFS	baseline	zstd	octree_mask_bfs	0.73	100
8	cone	2	zstd+OCC1	baseline	zstd	occ1	0.789531	100
8	cone	3	gzip+Octree BFS	baseline	gzip	octree_mask_bfs	0.9125	100
8	cone	4	gzip+OCC1	baseline	gzip	occ1	0.94625	100
8	cone	5	zstd+3OT	chaincode	zstd	chaincode_3OT_text	1.00937	100
8	cone	6	zstd+F4	chaincode	zstd	chaincode_F4_text	1.02984	100
8	cone	7	zstd+F8	chaincode	zstd	chaincode_F8_text	1.03812	100
8	cone	8	G-PCC	baseline	gpcc_tmc3	gpcc_ply_xyz	1.16187	100
8	cone	9	gzip+F8	chaincode	gzip	chaincode_F8_text	1.20875	100
8	cone	10	gzip+F4	chaincode	gzip	chaincode_F4_text	1.21969	100
8	cone	11	gzip+3OT	chaincode	gzip	chaincode_3OT_text	1.24547	100
8	cone	12	zstd+BINVOX	baseline	zstd	binvox	2.0775	100
8	cone	13	gzip+BINVOX	baseline	gzip	binvox	2.19422	100
8	cup	1	zstd+OCC1	baseline	zstd	occ1	0.915088	99
8	cup	2	zstd+Octree BFS	baseline	zstd	octree_mask_bfs	0.93608	99
8	cup	3	gzip+OCC1	baseline	gzip	occ1	1.07039	99
8	cup	4	gzip+Octree BFS	baseline	gzip	octree_mask_bfs	1.14157	99
8	cup	5	zstd+3OT	chaincode	zstd	chaincode_3OT_text	1.15956	99
8	cup	6	zstd+F4	chaincode	zstd	chaincode_F4_text	1.22128	99
8	cup	7	zstd+F8	chaincode	zstd	chaincode_F8_text	1.24495	99
8	cup	8	G-PCC	baseline	gpcc_tmc3	gpcc_ply_xyz	1.3256	99
8	cup	9	gzip+3OT	chaincode	gzip	chaincode_3OT_text	1.38842	99
8	cup	10	gzip+F8	chaincode	gzip	chaincode_F8_text	1.39205	99
8	cup	11	gzip+F4	chaincode	gzip	chaincode_F4_text	1.40672	99
8	cup	12	zstd+BINVOX	baseline	zstd	binvox	2.46512	99
8	cup	13	gzip+BINVOX	baseline	gzip	binvox	2.59612	99
8	curtain	1	zstd+OCC1	baseline	zstd	occ1	0.54375	100
8	curtain	2	zstd+F4	chaincode	zstd	chaincode_F4_text	0.585156	100
8	curtain	3	zstd+F8	chaincode	zstd	chaincode_F8_text	0.586875	100
8	curtain	4	zstd+3OT	chaincode	zstd	chaincode_3OT_text	0.589375	100
8	curtain	5	zstd+Octree BFS	baseline	zstd	octree_mask_bfs	0.593125	100
8	curtain	6	gzip+OCC1	baseline	gzip	occ1	0.6	100
8	curtain	7	gzip+F4	chaincode	gzip	chaincode_F4_text	0.658594	100
8	curtain	8	gzip+F8	chaincode	gzip	chaincode_F8_text	0.659062	100
8	curtain	9	gzip+3OT	chaincode	gzip	chaincode_3OT_text	0.661563	100
8	curtain	10	gzip+Octree BFS	baseline	gzip	octree_mask_bfs	0.70375	100
8	curtain	11	G-PCC	baseline	gpcc_tmc3	gpcc_ply_xyz	0.850156	100
8	curtain	12	zstd+BINVOX	baseline	zstd	binvox	1.4525	100
8	curtain	13	gzip+BINVOX	baseline	gzip	binvox	1.51469	100
8	desk	1	zstd+Octree BFS	baseline	zstd	octree_mask_bfs	0.632031	100
8	desk	2	zstd+OCC1	baseline	zstd	occ1	0.677188	100
8	desk	3	gzip+OCC1	baseline	gzip	occ1	0.805781	100
8	desk	4	gzip+Octree BFS	baseline	gzip	octree_mask_bfs	0.824844	100
8	desk	5	zstd+3OT	chaincode	zstd	chaincode_3OT_text	0.860625	100
8	desk	6	zstd+F4	chaincode	zstd	chaincode_F4_text	0.890156	100
8	desk	7	zstd+F8	chaincode	zstd	chaincode_F8_text	0.895312	100
8	desk	8	gzip+3OT	chaincode	gzip	chaincode_3OT_text	1.01562	100
8	desk	9	G-PCC	baseline	gpcc_tmc3	gpcc_ply_xyz	1.02844	100
8	desk	10	gzip+F4	chaincode	gzip	chaincode_F4_text	1.02875	100
8	desk	11	gzip+F8	chaincode	gzip	chaincode_F8_text	1.04172	100
8	desk	12	zstd+BINVOX	baseline	zstd	binvox	1.78906	100
8	desk	13	gzip+BINVOX	baseline	gzip	binvox	1.85047	100
8	door	1	zstd+OCC1	baseline	zstd	occ1	0.495625	100
8	door	2	gzip+OCC1	baseline	gzip	occ1	0.541406	100
8	door	3	zstd+F4	chaincode	zstd	chaincode_F4_text	0.570937	100
8	door	4	zstd+Octree BFS	baseline	zstd	octree_mask_bfs	0.57125	100
8	door	5	zstd+F8	chaincode	zstd	chaincode_F8_text	0.574219	100
8	door	6	zstd+3OT	chaincode	zstd	chaincode_3OT_text	0.589531	100
8	door	7	gzip+Octree BFS	baseline	gzip	octree_mask_bfs	0.647344	100
8	door	8	gzip+F8	chaincode	gzip	chaincode_F8_text	0.654062	100
8	door	9	gzip+F4	chaincode	gzip	chaincode_F4_text	0.655781	100
8	door	10	gzip+3OT	chaincode	gzip	chaincode_3OT_text	0.661875	100
8	door	11	G-PCC	baseline	gpcc_tmc3	gpcc_ply_xyz	0.820156	100
8	door	12	zstd+BINVOX	baseline	zstd	binvox	1.34047	100
8	door	13	gzip+BINVOX	baseline	gzip	binvox	1.41656	100
8	dresser	1	zstd+3OT	chaincode	zstd	chaincode_3OT_text	0.736719	100
8	dresser	2	zstd+F8	chaincode	zstd	chaincode_F8_text	0.780312	100
8	dresser	3	zstd+F4	chaincode	zstd	chaincode_F4_text	0.785156	100
8	dresser	4	zstd+OCC1	baseline	zstd	occ1	0.825156	100
8	dresser	5	gzip+3OT	chaincode	gzip	chaincode_3OT_text	0.829844	100
8	dresser	6	gzip+F8	chaincode	gzip	chaincode_F8_text	0.849375	100
8	dresser	7	gzip+F4	chaincode	gzip	chaincode_F4_text	0.85	100
8	dresser	8	zstd+Octree BFS	baseline	zstd	octree_mask_bfs	0.900625	100
8	dresser	9	gzip+OCC1	baseline	gzip	occ1	0.948438	100
8	dresser	10	gzip+Octree BFS	baseline	gzip	octree_mask_bfs	1.06438	100
8	dresser	11	G-PCC	baseline	gpcc_tmc3	gpcc_ply_xyz	1.21375	100
8	dresser	12	zstd+BINVOX	baseline	zstd	binvox	2.25062	100
8	dresser	13	gzip+BINVOX	baseline	gzip	binvox	2.36375	100
8	flower_pot	1	zstd+Octree BFS	baseline	zstd	octree_mask_bfs	0.778438	100
8	flower_pot	2	zstd+OCC1	baseline	zstd	occ1	0.845469	100
8	flower_pot	3	gzip+Octree BFS	baseline	gzip	octree_mask_bfs	0.966094	100
8	flower_pot	4	gzip+OCC1	baseline	gzip	occ1	0.968594	100
8	flower_pot	5	zstd+3OT	chaincode	zstd	chaincode_3OT_text	1.11281	100
8	flower_pot	6	zstd+F4	chaincode	zstd	chaincode_F4_text	1.13094	100
8	flower_pot	7	zstd+F8	chaincode	zstd	chaincode_F8_text	1.14094	100
8	flower_pot	8	G-PCC	baseline	gpcc_tmc3	gpcc_ply_xyz	1.22891	100
8	flower_pot	9	gzip+F8	chaincode	gzip	chaincode_F8_text	1.3	100
8	flower_pot	10	gzip+F4	chaincode	gzip	chaincode_F4_text	1.32578	100
8	flower_pot	11	gzip+3OT	chaincode	gzip	chaincode_3OT_text	1.34172	100
8	flower_pot	12	zstd+BINVOX	baseline	zstd	binvox	2.23906	100
8	flower_pot	13	gzip+BINVOX	baseline	gzip	binvox	2.34281	100
8	glass_box	1	zstd+3OT	chaincode	zstd	chaincode_3OT_text	0.737031	100
8	glass_box	2	zstd+F8	chaincode	zstd	chaincode_F8_text	0.738906	100
8	glass_box	3	zstd+OCC1	baseline	zstd	occ1	0.741094	100
8	glass_box	4	zstd+F4	chaincode	zstd	chaincode_F4_text	0.754375	100
8	glass_box	5	zstd+Octree BFS	baseline	zstd	octree_mask_bfs	0.780937	100
8	glass_box	6	gzip+3OT	chaincode	gzip	chaincode_3OT_text	0.80125	100
8	glass_box	7	gzip+F8	chaincode	gzip	chaincode_F8_text	0.834219	100
8	glass_box	8	gzip+F4	chaincode	gzip	chaincode_F4_text	0.839531	100
8	glass_box	9	gzip+OCC1	baseline	gzip	occ1	0.946562	100
8	glass_box	10	gzip+Octree BFS	baseline	gzip	octree_mask_bfs	0.964219	100
8	glass_box	11	G-PCC	baseline	gpcc_tmc3	gpcc_ply_xyz	1.14234	100
8	glass_box	12	zstd+BINVOX	baseline	zstd	binvox	1.96875	100
8	glass_box	13	gzip+BINVOX	baseline	gzip	binvox	2.07344	100
8	guitar	1	zstd+Octree BFS	baseline	zstd	octree_mask_bfs	0.49875	100
8	guitar	2	zstd+OCC1	baseline	zstd	occ1	0.521719	100
8	guitar	3	zstd+F4	chaincode	zstd	chaincode_F4_text	0.563594	100
8	guitar	4	zstd+F8	chaincode	zstd	chaincode_F8_text	0.573125	100
8	guitar	5	zstd+3OT	chaincode	zstd	chaincode_3OT_text	0.583438	100
8	guitar	6	gzip+OCC1	baseline	gzip	occ1	0.605156	100
8	guitar	7	gzip+Octree BFS	baseline	gzip	octree_mask_bfs	0.667188	100
8	guitar	8	gzip+F8	chaincode	gzip	chaincode_F8_text	0.679531	100
8	guitar	9	gzip+F4	chaincode	gzip	chaincode_F4_text	0.68	100
8	guitar	10	gzip+3OT	chaincode	gzip	chaincode_3OT_text	0.692969	100
8	guitar	11	G-PCC	baseline	gpcc_tmc3	gpcc_ply_xyz	0.803438	100
8	guitar	12	zstd+BINVOX	baseline	zstd	binvox	1.38484	100
8	guitar	13	gzip+BINVOX	baseline	gzip	binvox	1.41406	100
8	keyboard	1	zstd+OCC1	baseline	zstd	occ1	0.4675	100
8	keyboard	2	zstd+Octree BFS	baseline	zstd	octree_mask_bfs	0.530312	100
8	keyboard	3	zstd+3OT	chaincode	zstd	chaincode_3OT_text	0.547813	100
8	keyboard	4	zstd+F4	chaincode	zstd	chaincode_F4_text	0.547969	100
8	keyboard	5	zstd+F8	chaincode	zstd	chaincode_F8_text	0.549687	100
8	keyboard	6	gzip+OCC1	baseline	gzip	occ1	0.557969	100
8	keyboard	7	gzip+F8	chaincode	gzip	chaincode_F8_text	0.589531	100
8	keyboard	8	gzip+F4	chaincode	gzip	chaincode_F4_text	0.591094	100
8	keyboard	9	gzip+3OT	chaincode	gzip	chaincode_3OT_text	0.602969	100
8	keyboard	10	gzip+Octree BFS	baseline	gzip	octree_mask_bfs	0.618594	100
8	keyboard	11	G-PCC	baseline	gpcc_tmc3	gpcc_ply_xyz	0.787188	100
8	keyboard	12	zstd+BINVOX	baseline	zstd	binvox	1.23484	100
8	keyboard	13	gzip+BINVOX	baseline	gzip	binvox	1.30391	100
8	lamp	1	zstd+Octree BFS	baseline	zstd	octree_mask_bfs	0.619219	100
8	lamp	2	zstd+OCC1	baseline	zstd	occ1	0.685312	100
8	lamp	3	gzip+OCC1	baseline	gzip	occ1	0.755625	100
8	lamp	4	gzip+Octree BFS	baseline	gzip	octree_mask_bfs	0.778906	100
8	lamp	5	zstd+3OT	chaincode	zstd	chaincode_3OT_text	0.919063	100
8	lamp	6	zstd+F4	chaincode	zstd	chaincode_F4_text	0.924219	100
8	lamp	7	zstd+F8	chaincode	zstd	chaincode_F8_text	0.937813	100
8	lamp	8	G-PCC	baseline	gpcc_tmc3	gpcc_ply_xyz	1.02172	100
8	lamp	9	gzip+F8	chaincode	gzip	chaincode_F8_text	1.11219	100
8	lamp	10	gzip+F4	chaincode	gzip	chaincode_F4_text	1.11344	100
8	lamp	11	gzip+3OT	chaincode	gzip	chaincode_3OT_text	1.13203	100
8	lamp	12	zstd+BINVOX	baseline	zstd	binvox	1.8125	100
8	lamp	13	gzip+BINVOX	baseline	gzip	binvox	1.88297	100
8	laptop	1	zstd+OCC1	baseline	zstd	occ1	0.6375	100
8	laptop	2	zstd+3OT	chaincode	zstd	chaincode_3OT_text	0.661719	100
8	laptop	3	zstd+Octree BFS	baseline	zstd	octree_mask_bfs	0.678438	100
8	laptop	4	zstd+F8	chaincode	zstd	chaincode_F8_text	0.680312	100
8	laptop	5	zstd+F4	chaincode	zstd	chaincode_F4_text	0.690156	100
8	laptop	6	gzip+OCC1	baseline	gzip	occ1	0.722656	100
8	laptop	7	gzip+3OT	chaincode	gzip	chaincode_3OT_text	0.742656	100
8	laptop	8	gzip+F4	chaincode	gzip	chaincode_F4_text	0.7525	100
8	laptop	9	gzip+F8	chaincode	gzip	chaincode_F8_text	0.757344	100
8	laptop	10	gzip+Octree BFS	baseline	gzip	octree_mask_bfs	0.811875	100
8	laptop	11	G-PCC	baseline	gpcc_tmc3	gpcc_ply_xyz	1.03203	100
8	laptop	12	zstd+BINVOX	baseline	zstd	binvox	1.55797	100
8	laptop	13	gzip+BINVOX	baseline	gzip	binvox	1.64609	100
8	mantel	1	zstd+Octree BFS	baseline	zstd	octree_mask_bfs	0.735625	100
8	mantel	2	zstd+OCC1	baseline	zstd	occ1	0.787656	100
8	mantel	3	zstd+3OT	chaincode	zstd	chaincode_3OT_text	0.805312	100
8	mantel	4	zstd+F4	chaincode	zstd	chaincode_F4_text	0.812344	100
8	mantel	5	zstd+F8	chaincode	zstd	chaincode_F8_text	0.826406	100
8	mantel	6	gzip+OCC1	baseline	gzip	occ1	0.907813	100
8	mantel	7	gzip+3OT	chaincode	gzip	chaincode_3OT_text	0.923906	100
8	mantel	8	gzip+Octree BFS	baseline	gzip	octree_mask_bfs	0.926406	100
8	mantel	9	gzip+F8	chaincode	gzip	chaincode_F8_text	0.937187	100
8	mantel	10	gzip+F4	chaincode	gzip	chaincode_F4_text	0.950937	100
8	mantel	11	G-PCC	baseline	gpcc_tmc3	gpcc_ply_xyz	1.10625	100
8	mantel	12	zstd+BINVOX	baseline	zstd	binvox	1.89672	100
8	mantel	13	gzip+BINVOX	baseline	gzip	binvox	2.01812	100
8	monitor	1	zstd+OCC1	baseline	zstd	occ1	0.6875	100
8	monitor	2	zstd+Octree BFS	baseline	zstd	octree_mask_bfs	0.701562	100
8	monitor	3	zstd+3OT	chaincode	zstd	chaincode_3OT_text	0.75125	100
8	monitor	4	gzip+OCC1	baseline	gzip	occ1	0.778594	100
8	monitor	5	zstd+F4	chaincode	zstd	chaincode_F4_text	0.797031	100
8	monitor	6	zstd+F8	chaincode	zstd	chaincode_F8_text	0.812656	100
8	monitor	7	gzip+Octree BFS	baseline	gzip	octree_mask_bfs	0.852812	100
8	monitor	8	gzip+3OT	chaincode	gzip	chaincode_3OT_text	0.9175	100
8	monitor	9	gzip+F8	chaincode	gzip	chaincode_F8_text	0.937187	100
8	monitor	10	gzip+F4	chaincode	gzip	chaincode_F4_text	0.940781	100
8	monitor	11	G-PCC	baseline	gpcc_tmc3	gpcc_ply_xyz	1.06359	100
8	monitor	12	zstd+BINVOX	baseline	zstd	binvox	1.79391	100
8	monitor	13	gzip+BINVOX	baseline	gzip	binvox	1.86109	100
8	night_stand	1	zstd+3OT	chaincode	zstd	chaincode_3OT_text	0.897344	100
8	night_stand	2	zstd+F8	chaincode	zstd	chaincode_F8_text	0.935	100
8	night_stand	3	zstd+F4	chaincode	zstd	chaincode_F4_text	0.936719	100
8	night_stand	4	zstd+OCC1	baseline	zstd	occ1	0.967969	100
8	night_stand	5	gzip+3OT	chaincode	gzip	chaincode_3OT_text	1.01641	100
8	night_stand	6	gzip+F8	chaincode	gzip	chaincode_F8_text	1.02578	100
8	night_stand	7	gzip+F4	chaincode	gzip	chaincode_F4_text	1.02656	100
8	night_stand	8	zstd+Octree BFS	baseline	zstd	octree_mask_bfs	1.05906	100
8	night_stand	9	gzip+OCC1	baseline	gzip	occ1	1.105	100
8	night_stand	10	gzip+Octree BFS	baseline	gzip	octree_mask_bfs	1.25844	100
8	night_stand	11	G-PCC	baseline	gpcc_tmc3	gpcc_ply_xyz	1.36891	100
8	night_stand	12	zstd+BINVOX	baseline	zstd	binvox	2.45891	100
8	night_stand	13	gzip+BINVOX	baseline	gzip	binvox	2.56219	100
8	person	1	zstd+Octree BFS	baseline	zstd	octree_mask_bfs	0.505625	100
8	person	2	zstd+OCC1	baseline	zstd	occ1	0.610781	100
8	person	3	gzip+OCC1	baseline	gzip	occ1	0.6325	100
8	person	4	gzip+Octree BFS	baseline	gzip	octree_mask_bfs	0.659062	100
8	person	5	zstd+3OT	chaincode	zstd	chaincode_3OT_text	0.734844	100
8	person	6	zstd+F4	chaincode	zstd	chaincode_F4_text	0.739531	100
8	person	7	zstd+F8	chaincode	zstd	chaincode_F8_text	0.743437	100
8	person	8	G-PCC	baseline	gpcc_tmc3	gpcc_ply_xyz	0.881719	100
8	person	9	gzip+F8	chaincode	gzip	chaincode_F8_text	0.895469	100
8	person	10	gzip+F4	chaincode	gzip	chaincode_F4_text	0.907656	100
8	person	11	gzip+3OT	chaincode	gzip	chaincode_3OT_text	0.929375	100
8	person	12	zstd+BINVOX	baseline	zstd	binvox	1.62656	100
8	person	13	gzip+BINVOX	baseline	gzip	binvox	1.66156	100
8	piano	1	zstd+Octree BFS	baseline	zstd	octree_mask_bfs	0.776719	100
8	piano	2	zstd+OCC1	baseline	zstd	occ1	0.825313	100
8	piano	3	gzip+OCC1	baseline	gzip	occ1	0.952031	100
8	piano	4	gzip+Octree BFS	baseline	gzip	octree_mask_bfs	0.968125	100
8	piano	5	zstd+3OT	chaincode	zstd	chaincode_3OT_text	0.995156	100
8	piano	6	zstd+F4	chaincode	zstd	chaincode_F4_text	1.01766	100
8	piano	7	zstd+F8	chaincode	zstd	chaincode_F8_text	1.02391	100
8	piano	8	G-PCC	baseline	gpcc_tmc3	gpcc_ply_xyz	1.14203	100
8	piano	9	gzip+F8	chaincode	gzip	chaincode_F8_text	1.16484	100
8	piano	10	gzip+F4	chaincode	gzip	chaincode_F4_text	1.17656	100
8	piano	11	gzip+3OT	chaincode	gzip	chaincode_3OT_text	1.19969	100
8	piano	12	zstd+BINVOX	baseline	zstd	binvox	2.03313	100
8	piano	13	gzip+BINVOX	baseline	gzip	binvox	2.14391	100
8	plant	1	zstd+Octree BFS	baseline	zstd	octree_mask_bfs	0.655	100
8	plant	2	zstd+OCC1	baseline	zstd	occ1	0.797188	100
8	plant	3	gzip+Octree BFS	baseline	gzip	octree_mask_bfs	0.837344	100
8	plant	4	gzip+OCC1	baseline	gzip	occ1	0.889844	100
8	plant	5	zstd+F8	chaincode	zstd	chaincode_F8_text	1.09406	100
8	plant	6	G-PCC	baseline	gpcc_tmc3	gpcc_ply_xyz	1.10734	100
8	plant	7	zstd+F4	chaincode	zstd	chaincode_F4_text	1.12234	100
8	plant	8	zstd+3OT	chaincode	zstd	chaincode_3OT_text	1.12828	100
8	plant	9	gzip+F8	chaincode	gzip	chaincode_F8_text	1.26438	100
8	plant	10	gzip+F4	chaincode	gzip	chaincode_F4_text	1.32172	100
8	plant	11	gzip+3OT	chaincode	gzip	chaincode_3OT_text	1.35266	100
8	plant	12	zstd+BINVOX	baseline	zstd	binvox	2.00438	100
8	plant	13	gzip+BINVOX	baseline	gzip	binvox	2.09844	100
8	radio	1	zstd+OCC1	baseline	zstd	occ1	0.671406	100
8	radio	2	zstd+Octree BFS	baseline	zstd	octree_mask_bfs	0.699531	100
8	radio	3	zstd+3OT	chaincode	zstd	chaincode_3OT_text	0.719531	100
8	radio	4	zstd+F8	chaincode	zstd	chaincode_F8_text	0.730781	100
8	radio	5	zstd+F4	chaincode	zstd	chaincode_F4_text	0.732344	100
8	radio	6	gzip+OCC1	baseline	gzip	occ1	0.80625	100
8	radio	7	gzip+3OT	chaincode	gzip	chaincode_3OT_text	0.82	100
8	radio	8	gzip+F8	chaincode	gzip	chaincode_F8_text	0.830313	100
8	radio	9	gzip+F4	chaincode	gzip	chaincode_F4_text	0.833281	100
8	radio	10	gzip+Octree BFS	baseline	gzip	octree_mask_bfs	0.866875	100
8	radio	11	G-PCC	baseline	gpcc_tmc3	gpcc_ply_xyz	1.03172	100
8	radio	12	zstd+BINVOX	baseline	zstd	binvox	1.7275	100
8	radio	13	gzip+BINVOX	baseline	gzip	binvox	1.81359	100
8	range_hood	1	zstd+Octree BFS	baseline	zstd	octree_mask_bfs	0.737187	100
8	range_hood	2	zstd+3OT	chaincode	zstd	chaincode_3OT_text	0.810469	100
8	range_hood	3	zstd+F4	chaincode	zstd	chaincode_F4_text	0.820312	100
8	range_hood	4	zstd+OCC1	baseline	zstd	occ1	0.822031	100
8	range_hood	5	zstd+F8	chaincode	zstd	chaincode_F8_text	0.837344	100
8	range_hood	6	gzip+Octree BFS	baseline	gzip	octree_mask_bfs	0.926562	100
8	range_hood	7	gzip+OCC1	baseline	gzip	occ1	0.93625	100
8	range_hood	8	gzip+3OT	chaincode	gzip	chaincode_3OT_text	0.93875	100
8	range_hood	9	gzip+F8	chaincode	gzip	chaincode_F8_text	0.967187	100
8	range_hood	10	gzip+F4	chaincode	gzip	chaincode_F4_text	0.967812	100
8	range_hood	11	G-PCC	baseline	gpcc_tmc3	gpcc_ply_xyz	1.12375	100
8	range_hood	12	zstd+BINVOX	baseline	zstd	binvox	1.9175	100
8	range_hood	13	gzip+BINVOX	baseline	gzip	binvox	2.04531	100
8	sink	1	zstd+Octree BFS	baseline	zstd	octree_mask_bfs	0.705625	100
8	sink	2	zstd+OCC1	baseline	zstd	occ1	0.729375	100
8	sink	3	gzip+OCC1	baseline	gzip	occ1	0.8575	100
8	sink	4	zstd+3OT	chaincode	zstd	chaincode_3OT_text	0.885	100
8	sink	5	gzip+Octree BFS	baseline	gzip	octree_mask_bfs	0.88625	100
8	sink	6	zstd+F8	chaincode	zstd	chaincode_F8_text	0.89875	100
8	sink	7	zstd+F4	chaincode	zstd	chaincode_F4_text	0.912188	100
8	sink	8	gzip+F8	chaincode	gzip	chaincode_F8_text	1.02891	100
8	sink	9	gzip+3OT	chaincode	gzip	chaincode_3OT_text	1.04531	100
8	sink	10	gzip+F4	chaincode	gzip	chaincode_F4_text	1.06625	100
8	sink	11	G-PCC	baseline	gpcc_tmc3	gpcc_ply_xyz	1.08969	100
8	sink	12	zstd+BINVOX	baseline	zstd	binvox	1.82484	100
8	sink	13	gzip+BINVOX	baseline	gzip	binvox	1.90562	100
8	sofa	1	zstd+Octree BFS	baseline	zstd	octree_mask_bfs	0.555625	100
8	sofa	2	zstd+OCC1	baseline	zstd	occ1	0.595156	100
8	sofa	3	zstd+3OT	chaincode	zstd	chaincode_3OT_text	0.710781	100
8	sofa	4	gzip+Octree BFS	baseline	gzip	octree_mask_bfs	0.726094	100
8	sofa	5	zstd+F4	chaincode	zstd	chaincode_F4_text	0.730156	100
8	sofa	6	gzip+OCC1	baseline	gzip	occ1	0.73125	100
8	sofa	7	zstd+F8	chaincode	zstd	chaincode_F8_text	0.731406	100
8	sofa	8	gzip+3OT	chaincode	gzip	chaincode_3OT_text	0.830469	100
8	sofa	9	gzip+F4	chaincode	gzip	chaincode_F4_text	0.834063	100
8	sofa	10	gzip+F8	chaincode	gzip	chaincode_F8_text	0.841719	100
8	sofa	11	G-PCC	baseline	gpcc_tmc3	gpcc_ply_xyz	0.922813	100
8	sofa	12	zstd+BINVOX	baseline	zstd	binvox	1.63344	100
8	sofa	13	gzip+BINVOX	baseline	gzip	binvox	1.68922	100
8	stairs	1	zstd+Octree BFS	baseline	zstd	octree_mask_bfs	0.614844	100
8	stairs	2	gzip+Octree BFS	baseline	gzip	octree_mask_bfs	0.796719	100
8	stairs	3	zstd+OCC1	baseline	zstd	occ1	0.811406	100
8	stairs	4	gzip+OCC1	baseline	gzip	occ1	0.891875	100
8	stairs	5	zstd+F8	chaincode	zstd	chaincode_F8_text	0.947344	100
8	stairs	6	zstd+3OT	chaincode	zstd	chaincode_3OT_text	0.954375	100
8	stairs	7	zstd+F4	chaincode	zstd	chaincode_F4_text	0.959375	100
8	stairs	8	G-PCC	baseline	gpcc_tmc3	gpcc_ply_xyz	1.02	100
8	stairs	9	gzip+F8	chaincode	gzip	chaincode_F8_text	1.09688	100
8	stairs	10	gzip+F4	chaincode	gzip	chaincode_F4_text	1.11875	100
8	stairs	11	gzip+3OT	chaincode	gzip	chaincode_3OT_text	1.14922	100
8	stairs	12	zstd+BINVOX	baseline	zstd	binvox	1.89813	100
8	stairs	13	gzip+BINVOX	baseline	gzip	binvox	1.97359	100
8	stool	1	zstd+Octree BFS	baseline	zstd	octree_mask_bfs	0.672344	100
8	stool	2	zstd+OCC1	baseline	zstd	occ1	0.743594	100
8	stool	3	gzip+OCC1	baseline	gzip	occ1	0.825	100
8	stool	4	gzip+Octree BFS	baseline	gzip	octree_mask_bfs	0.848125	100
8	stool	5	zstd+3OT	chaincode	zstd	chaincode_3OT_text	1.01281	100
8	stool	6	zstd+F4	chaincode	zstd	chaincode_F4_text	1.0225	100
8	stool	7	zstd+F8	chaincode	zstd	chaincode_F8_text	1.03672	100
8	stool	8	G-PCC	baseline	gpcc_tmc3	gpcc_ply_xyz	1.08078	100
8	stool	9	gzip+F8	chaincode	gzip	chaincode_F8_text	1.20516	100
8	stool	10	gzip+F4	chaincode	gzip	chaincode_F4_text	1.21031	100
8	stool	11	gzip+3OT	chaincode	gzip	chaincode_3OT_text	1.22828	100
8	stool	12	zstd+BINVOX	baseline	zstd	binvox	1.92828	100
8	stool	13	gzip+BINVOX	baseline	gzip	binvox	1.99375	100
8	table	1	zstd+OCC1	baseline	zstd	occ1	0.654844	100
8	table	2	zstd+Octree BFS	baseline	zstd	octree_mask_bfs	0.691875	100
8	table	3	gzip+OCC1	baseline	gzip	occ1	0.810469	100
8	table	4	gzip+Octree BFS	baseline	gzip	octree_mask_bfs	0.863125	100
8	table	5	zstd+3OT	chaincode	zstd	chaincode_3OT_text	0.929219	100
8	table	6	zstd+F4	chaincode	zstd	chaincode_F4_text	0.951719	100
8	table	7	zstd+F8	chaincode	zstd	chaincode_F8_text	0.953281	100
8	table	8	G-PCC	baseline	gpcc_tmc3	gpcc_ply_xyz	1.05984	100
8	table	9	gzip+F4	chaincode	gzip	chaincode_F4_text	1.0825	100
8	table	10	gzip+F8	chaincode	gzip	chaincode_F8_text	1.08438	100
8	table	11	gzip+3OT	chaincode	gzip	chaincode_3OT_text	1.08969	100
8	table	12	zstd+BINVOX	baseline	zstd	binvox	1.76547	100
8	table	13	gzip+BINVOX	baseline	gzip	binvox	1.82969	100
8	tent	1	zstd+Octree BFS	baseline	zstd	octree_mask_bfs	0.696562	100
8	tent	2	zstd+OCC1	baseline	zstd	occ1	0.71625	100
8	tent	3	gzip+Octree BFS	baseline	gzip	octree_mask_bfs	0.867031	100
8	tent	4	zstd+3OT	chaincode	zstd	chaincode_3OT_text	0.886719	100
8	tent	5	zstd+F4	chaincode	zstd	chaincode_F4_text	0.894687	100
8	tent	6	gzip+OCC1	baseline	gzip	occ1	0.898906	100
8	tent	7	zstd+F8	chaincode	zstd	chaincode_F8_text	0.899687	100
8	tent	8	gzip+F8	chaincode	gzip	chaincode_F8_text	1.01875	100
8	tent	9	gzip+F4	chaincode	gzip	chaincode_F4_text	1.02625	100
8	tent	10	gzip+3OT	chaincode	gzip	chaincode_3OT_text	1.03703	100
8	tent	11	G-PCC	baseline	gpcc_tmc3	gpcc_ply_xyz	1.07953	100
8	tent	12	zstd+BINVOX	baseline	zstd	binvox	1.86797	100
8	tent	13	gzip+BINVOX	baseline	gzip	binvox	1.95828	100
8	toilet	1	zstd+Octree BFS	baseline	zstd	octree_mask_bfs	0.759531	100
8	toilet	2	zstd+OCC1	baseline	zstd	occ1	0.8975	100
8	toilet	3	gzip+Octree BFS	baseline	gzip	octree_mask_bfs	0.964219	100
8	toilet	4	gzip+OCC1	baseline	gzip	occ1	0.968594	100
8	toilet	5	zstd+3OT	chaincode	zstd	chaincode_3OT_text	1.0525	100
8	toilet	6	zstd+F4	chaincode	zstd	chaincode_F4_text	1.05797	100
8	toilet	7	zstd+F8	chaincode	zstd	chaincode_F8_text	1.06641	100
8	toilet	8	G-PCC	baseline	gpcc_tmc3	gpcc_ply_xyz	1.22437	100
8	toilet	9	gzip+F8	chaincode	gzip	chaincode_F8_text	1.26531	100
8	toilet	10	gzip+F4	chaincode	gzip	chaincode_F4_text	1.27438	100
8	toilet	11	gzip+3OT	chaincode	gzip	chaincode_3OT_text	1.29906	100
8	toilet	12	zstd+BINVOX	baseline	zstd	binvox	2.24047	100
8	toilet	13	gzip+BINVOX	baseline	gzip	binvox	2.33766	100
8	tv_stand	1	zstd+Octree BFS	baseline	zstd	octree_mask_bfs	0.6375	100
8	tv_stand	2	zstd+OCC1	baseline	zstd	occ1	0.648594	100
8	tv_stand	3	zstd+3OT	chaincode	zstd	chaincode_3OT_text	0.713594	100
8	tv_stand	4	zstd+F8	chaincode	zstd	chaincode_F8_text	0.731406	100
8	tv_stand	5	zstd+F4	chaincode	zstd	chaincode_F4_text	0.734219	100
8	tv_stand	6	gzip+OCC1	baseline	gzip	occ1	0.787031	100
8	tv_stand	7	gzip+3OT	chaincode	gzip	chaincode_3OT_text	0.809375	100
8	tv_stand	8	gzip+Octree BFS	baseline	gzip	octree_mask_bfs	0.811875	100
8	tv_stand	9	gzip+F8	chaincode	gzip	chaincode_F8_text	0.843906	100
8	tv_stand	10	gzip+F4	chaincode	gzip	chaincode_F4_text	0.851719	100
8	tv_stand	11	G-PCC	baseline	gpcc_tmc3	gpcc_ply_xyz	0.979062	100
8	tv_stand	12	zstd+BINVOX	baseline	zstd	binvox	1.66109	100
8	tv_stand	13	gzip+BINVOX	baseline	gzip	binvox	1.745	100
8	vase	1	zstd+Octree BFS	baseline	zstd	octree_mask_bfs	0.750313	100
8	vase	2	zstd+OCC1	baseline	zstd	occ1	0.806562	100
8	vase	3	gzip+OCC1	baseline	gzip	occ1	0.915781	100
8	vase	4	gzip+Octree BFS	baseline	gzip	octree_mask_bfs	0.931875	100
8	vase	5	zstd+3OT	chaincode	zstd	chaincode_3OT_text	1.06641	100
8	vase	6	zstd+F4	chaincode	zstd	chaincode_F4_text	1.09203	100
8	vase	7	zstd+F8	chaincode	zstd	chaincode_F8_text	1.09984	100
8	vase	8	G-PCC	baseline	gpcc_tmc3	gpcc_ply_xyz	1.18766	100
8	vase	9	gzip+F8	chaincode	gzip	chaincode_F8_text	1.26531	100
8	vase	10	gzip+3OT	chaincode	gzip	chaincode_3OT_text	1.28047	100
8	vase	11	gzip+F4	chaincode	gzip	chaincode_F4_text	1.28984	100
8	vase	12	zstd+BINVOX	baseline	zstd	binvox	2.17437	100
8	vase	13	gzip+BINVOX	baseline	gzip	binvox	2.27734	100
8	wardrobe	1	zstd+OCC1	baseline	zstd	occ1	0.688125	100
8	wardrobe	2	zstd+3OT	chaincode	zstd	chaincode_3OT_text	0.692031	100
8	wardrobe	3	zstd+Octree BFS	baseline	zstd	octree_mask_bfs	0.707187	100
8	wardrobe	4	zstd+F8	chaincode	zstd	chaincode_F8_text	0.71125	100
8	wardrobe	5	zstd+F4	chaincode	zstd	chaincode_F4_text	0.719063	100
8	wardrobe	6	gzip+OCC1	baseline	gzip	occ1	0.763281	100
8	wardrobe	7	gzip+F8	chaincode	gzip	chaincode_F8_text	0.772813	100
8	wardrobe	8	gzip+F4	chaincode	gzip	chaincode_F4_text	0.773594	100
8	wardrobe	9	gzip+3OT	chaincode	gzip	chaincode_3OT_text	0.793281	100
8	wardrobe	10	gzip+Octree BFS	baseline	gzip	octree_mask_bfs	0.84625	100
8	wardrobe	11	G-PCC	baseline	gpcc_tmc3	gpcc_ply_xyz	1.01859	100
8	wardrobe	12	zstd+BINVOX	baseline	zstd	binvox	1.79937	100
8	wardrobe	13	gzip+BINVOX	baseline	gzip	binvox	1.89359	100
8	xbox	1	zstd+OCC1	baseline	zstd	occ1	0.66625	100
8	xbox	2	zstd+3OT	chaincode	zstd	chaincode_3OT_text	0.672656	100
8	xbox	3	zstd+F4	chaincode	zstd	chaincode_F4_text	0.721562	100
8	xbox	4	zstd+F8	chaincode	zstd	chaincode_F8_text	0.721562	100
8	xbox	5	zstd+Octree BFS	baseline	zstd	octree_mask_bfs	0.725625	100
8	xbox	6	gzip+OCC1	baseline	gzip	occ1	0.767188	100
8	xbox	7	gzip+F8	chaincode	gzip	chaincode_F8_text	0.790781	100
8	xbox	8	gzip+3OT	chaincode	gzip	chaincode_3OT_text	0.791562	100
8	xbox	9	gzip+F4	chaincode	gzip	chaincode_F4_text	0.792656	100
8	xbox	10	gzip+Octree BFS	baseline	gzip	octree_mask_bfs	0.856719	100
8	xbox	11	G-PCC	baseline	gpcc_tmc3	gpcc_ply_xyz	1.02547	100
8	xbox	12	zstd+BINVOX	baseline	zstd	binvox	1.80016	100
8	xbox	13	gzip+BINVOX	baseline	gzip	binvox	1.88609	100
16	airplane	1	zstd+Octree BFS	baseline	zstd	octree_mask_bfs	0.146289	100
16	airplane	2	zstd+OCC1	baseline	zstd	occ1	0.167012	100
16	airplane	3	gzip+Octree BFS	baseline	gzip	octree_mask_bfs	0.172227	100
16	airplane	4	gzip+OCC1	baseline	gzip	occ1	0.181133	100
16	airplane	5	zstd+F8	chaincode	zstd	chaincode_F8_text	0.183223	100
16	airplane	6	G-PCC	baseline	gpcc_tmc3	gpcc_ply_xyz	0.183457	100
16	airplane	7	zstd+F4	chaincode	zstd	chaincode_F4_text	0.184141	100
16	airplane	8	zstd+3OT	chaincode	zstd	chaincode_3OT_text	0.19334	100
16	airplane	9	gzip+F8	chaincode	gzip	chaincode_F8_text	0.200508	100
16	airplane	10	gzip+F4	chaincode	gzip	chaincode_F4_text	0.203828	100
16	airplane	11	gzip+3OT	chaincode	gzip	chaincode_3OT_text	0.212949	100
16	airplane	12	zstd+BINVOX	baseline	zstd	binvox	0.30334	100
16	airplane	13	gzip+BINVOX	baseline	gzip	binvox	0.306406	100
16	bathtub	1	zstd+3OT	chaincode	zstd	chaincode_3OT_text	0.196758	100
16	bathtub	2	zstd+F4	chaincode	zstd	chaincode_F4_text	0.200078	100
16	bathtub	3	zstd+F8	chaincode	zstd	chaincode_F8_text	0.200586	100
16	bathtub	4	gzip+F8	chaincode	gzip	chaincode_F8_text	0.217871	100
16	bathtub	5	gzip+3OT	chaincode	gzip	chaincode_3OT_text	0.22041	100
16	bathtub	6	gzip+F4	chaincode	gzip	chaincode_F4_text	0.221074	100
16	bathtub	7	zstd+OCC1	baseline	zstd	occ1	0.228125	100
16	bathtub	8	gzip+OCC1	baseline	gzip	occ1	0.245723	100
16	bathtub	9	zstd+Octree BFS	baseline	zstd	octree_mask_bfs	0.250508	100
16	bathtub	10	G-PCC	baseline	gpcc_tmc3	gpcc_ply_xyz	0.258926	100
16	bathtub	11	gzip+Octree BFS	baseline	gzip	octree_mask_bfs	0.278809	100
16	bathtub	12	zstd+BINVOX	baseline	zstd	binvox	0.440996	100
16	bathtub	13	gzip+BINVOX	baseline	gzip	binvox	0.451074	100
16	bed	1	zstd+F4	chaincode	zstd	chaincode_F4_text	0.166484	100
16	bed	2	zstd+F8	chaincode	zstd	chaincode_F8_text	0.170273	100
16	bed	3	zstd+3OT	chaincode	zstd	chaincode_3OT_text	0.170781	100
16	bed	4	gzip+F4	chaincode	gzip	chaincode_F4_text	0.189277	100
16	bed	5	gzip+F8	chaincode	gzip	chaincode_F8_text	0.189668	100
16	bed	6	gzip+3OT	chaincode	gzip	chaincode_3OT_text	0.195312	100
16	bed	7	zstd+OCC1	baseline	zstd	occ1	0.282227	100
16	bed	8	zstd+Octree BFS	baseline	zstd	octree_mask_bfs	0.288066	100
16	bed	9	G-PCC	baseline	gpcc_tmc3	gpcc_ply_xyz	0.30127	100
16	bed	10	gzip+OCC1	baseline	gzip	occ1	0.303555	100
16	bed	11	gzip+Octree BFS	baseline	gzip	octree_mask_bfs	0.320352	100
16	bed	12	zstd+BINVOX	baseline	zstd	binvox	0.456504	100
16	bed	13	gzip+BINVOX	baseline	gzip	binvox	0.473281	100
16	bench	1	zstd+3OT	chaincode	zstd	chaincode_3OT_text	0.13123	100
16	bench	2	zstd+F4	chaincode	zstd	chaincode_F4_text	0.132734	100
16	bench	3	zstd+F8	chaincode	zstd	chaincode_F8_text	0.133301	100
16	bench	4	zstd+OCC1	baseline	zstd	occ1	0.148438	100
16	bench	5	gzip+3OT	chaincode	gzip	chaincode_3OT_text	0.149316	100
16	bench	6	gzip+F8	chaincode	gzip	chaincode_F8_text	0.149805	100
16	bench	7	gzip+F4	chaincode	gzip	chaincode_F4_text	0.150195	100
16	bench	8	gzip+OCC1	baseline	gzip	occ1	0.160957	100
16	bench	9	zstd+Octree BFS	baseline	zstd	octree_mask_bfs	0.168437	100
16	bench	10	gzip+Octree BFS	baseline	gzip	octree_mask_bfs	0.184473	100
16	bench	11	G-PCC	baseline	gpcc_tmc3	gpcc_ply_xyz	0.185078	100
16	bench	12	gzip+BINVOX	baseline	gzip	binvox	0.279707	100
16	bench	13	zstd+BINVOX	baseline	zstd	binvox	0.281055	100
16	bookshelf	1	zstd+3OT	chaincode	zstd	chaincode_3OT_text	0.135684	100
16	bookshelf	2	zstd+F4	chaincode	zstd	chaincode_F4_text	0.137324	100
16	bookshelf	3	zstd+F8	chaincode	zstd	chaincode_F8_text	0.13752	100
16	bookshelf	4	gzip+F8	chaincode	gzip	chaincode_F8_text	0.152168	100
16	bookshelf	5	gzip+F4	chaincode	gzip	chaincode_F4_text	0.152207	100
16	bookshelf	6	gzip+3OT	chaincode	gzip	chaincode_3OT_text	0.152344	100
16	bookshelf	7	zstd+OCC1	baseline	zstd	occ1	0.195547	100
16	bookshelf	8	gzip+OCC1	baseline	gzip	occ1	0.212305	100
16	bookshelf	9	G-PCC	baseline	gpcc_tmc3	gpcc_ply_xyz	0.23459	100
16	bookshelf	10	zstd+Octree BFS	baseline	zstd	octree_mask_bfs	0.235137	100
16	bookshelf	11	gzip+Octree BFS	baseline	gzip	octree_mask_bfs	0.261562	100
16	bookshelf	12	zstd+BINVOX	baseline	zstd	binvox	0.374297	100
16	bookshelf	13	gzip+BINVOX	baseline	gzip	binvox	0.385234	100
16	bottle	1	zstd+OCC1	baseline	zstd	occ1	0.144668	100
16	bottle	2	gzip+OCC1	baseline	gzip	occ1	0.156055	100
16	bottle	3	zstd+3OT	chaincode	zstd	chaincode_3OT_text	0.158477	100
16	bottle	4	zstd+F4	chaincode	zstd	chaincode_F4_text	0.163184	100
16	bottle	5	zstd+F8	chaincode	zstd	chaincode_F8_text	0.165059	100
16	bottle	6	gzip+F8	chaincode	gzip	chaincode_F8_text	0.182695	100
16	bottle	7	gzip+F4	chaincode	gzip	chaincode_F4_text	0.183184	100
16	bottle	8	gzip+3OT	chaincode	gzip	chaincode_3OT_text	0.187246	100
16	bottle	9	zstd+Octree BFS	baseline	zstd	octree_mask_bfs	0.187754	100
16	bottle	10	gzip+Octree BFS	baseline	gzip	octree_mask_bfs	0.207148	100
16	bottle	11	G-PCC	baseline	gpcc_tmc3	gpcc_ply_xyz	0.210801	100
16	bottle	12	zstd+BINVOX	baseline	zstd	binvox	0.340195	100
16	bottle	13	gzip+BINVOX	baseline	gzip	binvox	0.348535	100
16	bowl	1	zstd+F8	chaincode	zstd	chaincode_F8_text	0.317708	84
16	bowl	2	zstd+3OT	chaincode	zstd	chaincode_3OT_text	0.323521	84
16	bowl	3	zstd+F4	chaincode	zstd	chaincode_F4_text	0.326683	84
16	bowl	4	gzip+F8	chaincode	gzip	chaincode_F8_text	0.332706	84
16	bowl	5	gzip+3OT	chaincode	gzip	chaincode_3OT_text	0.343913	84
16	bowl	6	gzip+F4	chaincode	gzip	chaincode_F4_text	0.345912	84
16	bowl	7	zstd+Octree BFS	baseline	zstd	octree_mask_bfs	0.360538	84
16	bowl	8	G-PCC	baseline	gpcc_tmc3	gpcc_ply_xyz	0.374558	84
16	bowl	9	zstd+OCC1	baseline	zstd	occ1	0.376442	84
16	bowl	10	gzip+Octree BFS	baseline	gzip	octree_mask_bfs	0.387951	84
16	bowl	11	gzip+OCC1	baseline	gzip	occ1	0.388323	84
16	bowl	12	zstd+BINVOX	baseline	zstd	binvox	0.606306	84
16	bowl	13	gzip+BINVOX	baseline	gzip	binvox	0.630534	84
16	car	1	zstd+F4	chaincode	zstd	chaincode_F4_text	0.202871	100
16	car	2	zstd+F8	chaincode	zstd	chaincode_F8_text	0.204082	100
16	car	3	zstd+3OT	chaincode	zstd	chaincode_3OT_text	0.207207	100
16	car	4	zstd+Octree BFS	baseline	zstd	octree_mask_bfs	0.216543	100
16	car	5	zstd+OCC1	baseline	zstd	occ1	0.222578	100
16	car	6	gzip+F8	chaincode	gzip	chaincode_F8_text	0.226172	100
16	car	7	gzip+F4	chaincode	gzip	chaincode_F4_text	0.228691	100
16	car	8	gzip+3OT	chaincode	gzip	chaincode_3OT_text	0.237012	100
16	car	9	G-PCC	baseline	gpcc_tmc3	gpcc_ply_xyz	0.237324	100
16	car	10	gzip+OCC1	baseline	gzip	occ1	0.239902	100
16	car	11	gzip+Octree BFS	baseline	gzip	octree_mask_bfs	0.242305	100
16	car	12	zstd+BINVOX	baseline	zstd	binvox	0.387969	100
16	car	13	gzip+BINVOX	baseline	gzip	binvox	0.396133	100
16	chair	1	zstd+F4	chaincode	zstd	chaincode_F4_text	0.26623	100
16	chair	2	zstd+3OT	chaincode	zstd	chaincode_3OT_text	0.266387	100
16	chair	3	zstd+F8	chaincode	zstd	chaincode_F8_text	0.266719	100
16	chair	4	zstd+OCC1	baseline	zstd	occ1	0.268672	100
16	chair	5	gzip+F8	chaincode	gzip	chaincode_F8_text	0.28457	100
16	chair	6	gzip+F4	chaincode	gzip	chaincode_F4_text	0.288223	100
16	chair	7	zstd+Octree BFS	baseline	zstd	octree_mask_bfs	0.288555	100
16	chair	8	gzip+OCC1	baseline	gzip	occ1	0.289824	100
16	chair	9	gzip+3OT	chaincode	gzip	chaincode_3OT_text	0.296738	100
16	chair	10	G-PCC	baseline	gpcc_tmc3	gpcc_ply_xyz	0.309082	100
16	chair	11	gzip+Octree BFS	baseline	gzip	octree_mask_bfs	0.316758	100
16	chair	12	zstd+BINVOX	baseline	zstd	binvox	0.453867	100
16	chair	13	gzip+BINVOX	baseline	gzip	binvox	0.474805	100
16	cone	1	zstd+3OT	chaincode	zstd	chaincode_3OT_text	0.293848	100
16	cone	2	zstd+F4	chaincode	zstd	chaincode_F4_text	0.29541	100
16	cone	3	zstd+F8	chaincode	zstd	chaincode_F8_text	0.29543	100
16	cone	4	gzip+F8	chaincode	gzip	chaincode_F8_text	0.308105	100
16	cone	5	gzip+F4	chaincode	gzip	chaincode_F4_text	0.312461	100
16	cone	6	gzip+3OT	chaincode	gzip	chaincode_3OT_text	0.317852	100
16	cone	7	zstd+OCC1	baseline	zstd	occ1	0.319492	100
16	cone	8	zstd+Octree BFS	baseline	zstd	octree_mask_bfs	0.319609	100
16	cone	9	G-PCC	baseline	gpcc_tmc3	gpcc_ply_xyz	0.342285	100
16	cone	10	gzip+Octree BFS	baseline	gzip	octree_mask_bfs	0.346289	100
16	cone	11	gzip+OCC1	baseline	gzip	occ1	0.346445	100
16	cone	12	zstd+BINVOX	baseline	zstd	binvox	0.573086	100
16	cone	13	gzip+BINVOX	baseline	gzip	binvox	0.609004	100
16	cup	1	zstd+F8	chaincode	zstd	chaincode_F8_text	0.357067	99
16	cup	2	zstd+3OT	chaincode	zstd	chaincode_3OT_text	0.357205	99
16	cup	3	zstd+F4	chaincode	zstd	chaincode_F4_text	0.358369	99
16	cup	4	gzip+F8	chaincode	gzip	chaincode_F8_text	0.375908	99
16	cup	5	gzip+3OT	chaincode	gzip	chaincode_3OT_text	0.379202	99
16	cup	6	gzip+F4	chaincode	gzip	chaincode_F4_text	0.380366	99
16	cup	7	zstd+OCC1	baseline	zstd	occ1	0.416963	99
16	cup	8	gzip+OCC1	baseline	gzip	occ1	0.444878	99
16	cup	9	zstd+Octree BFS	baseline	zstd	octree_mask_bfs	0.452869	99
16	cup	10	G-PCC	baseline	gpcc_tmc3	gpcc_ply_xyz	0.46145	99
16	cup	11	gzip+Octree BFS	baseline	gzip	octree_mask_bfs	0.483408	99
16	cup	12	zstd+BINVOX	baseline	zstd	binvox	0.785847	99
16	cup	13	gzip+BINVOX	baseline	gzip	binvox	0.836332	99
16	curtain	1	zstd+F8	chaincode	zstd	chaincode_F8_text	0.0968945	100
16	curtain	2	zstd+F4	chaincode	zstd	chaincode_F4_text	0.0970703	100
16	curtain	3	zstd+3OT	chaincode	zstd	chaincode_3OT_text	0.099375	100
16	curtain	4	gzip+F8	chaincode	gzip	chaincode_F8_text	0.108555	100
16	curtain	5	gzip+F4	chaincode	gzip	chaincode_F4_text	0.108945	100
16	curtain	6	gzip+3OT	chaincode	gzip	chaincode_3OT_text	0.111445	100
16	curtain	7	zstd+OCC1	baseline	zstd	occ1	0.115547	100
16	curtain	8	gzip+OCC1	baseline	gzip	occ1	0.124727	100
16	curtain	9	zstd+Octree BFS	baseline	zstd	octree_mask_bfs	0.148242	100
16	curtain	10	G-PCC	baseline	gpcc_tmc3	gpcc_ply_xyz	0.154375	100
16	curtain	11	gzip+Octree BFS	baseline	gzip	octree_mask_bfs	0.168711	100
16	curtain	12	zstd+BINVOX	baseline	zstd	binvox	0.261035	100
16	curtain	13	gzip+BINVOX	baseline	gzip	binvox	0.265605	100
16	desk	1	zstd+3OT	chaincode	zstd	chaincode_3OT_text	0.172988	100
16	desk	2	zstd+F4	chaincode	zstd	chaincode_F4_text	0.176348	100
16	desk	3	zstd+F8	chaincode	zstd	chaincode_F8_text	0.178828	100
16	desk	4	gzip+F4	chaincode	gzip	chaincode_F4_text	0.192871	100
16	desk	5	gzip+3OT	chaincode	gzip	chaincode_3OT_text	0.194453	100
16	desk	6	gzip+F8	chaincode	gzip	chaincode_F8_text	0.196328	100
16	desk	7	zstd+OCC1	baseline	zstd	occ1	0.243828	100
16	desk	8	gzip+OCC1	baseline	gzip	occ1	0.264512	100
16	desk	9	zstd+Octree BFS	baseline	zstd	octree_mask_bfs	0.265684	100
16	desk	10	G-PCC	baseline	gpcc_tmc3	gpcc_ply_xyz	0.280918	100
16	desk	11	gzip+Octree BFS	baseline	gzip	octree_mask_bfs	0.293418	100
16	desk	12	zstd+BINVOX	baseline	zstd	binvox	0.444844	100
16	desk	13	gzip+BINVOX	baseline	gzip	binvox	0.454199	100
16	door	1	zstd+OCC1	baseline	zstd	occ1	0.0920703	100
16	door	2	zstd+F4	chaincode	zstd	chaincode_F4_text	0.0956836	100
16	door	3	zstd+F8	chaincode	zstd	chaincode_F8_text	0.0959766	100
16	door	4	gzip+OCC1	baseline	gzip	occ1	0.097207	100
16	door	5	zstd+3OT	chaincode	zstd	chaincode_3OT_text	0.0978125	100
16	door	6	gzip+F4	chaincode	gzip	chaincode_F4_text	0.102969	100
16	door	7	gzip+F8	chaincode	gzip	chaincode_F8_text	0.102988	100
16	door	8	gzip+3OT	chaincode	gzip	chaincode_3OT_text	0.107129	100
16	door	9	zstd+Octree BFS	baseline	zstd	octree_mask_bfs	0.122637	100
16	door	10	gzip+Octree BFS	baseline	gzip	octree_mask_bfs	0.13459	100
16	door	11	G-PCC	baseline	gpcc_tmc3	gpcc_ply_xyz	0.138008	100
16	door	12	zstd+BINVOX	baseline	zstd	binvox	0.212969	100
16	door	13	gzip+BINVOX	baseline	gzip	binvox	0.217754	100
16	dresser	1	zstd+3OT	chaincode	zstd	chaincode_3OT_text	0.140605	100
16	dresser	2	zstd+F4	chaincode	zstd	chaincode_F4_text	0.142832	100
16	dresser	3	zstd+F8	chaincode	zstd	chaincode_F8_text	0.143516	100
16	dresser	4	gzip+3OT	chaincode	gzip	chaincode_3OT_text	0.155859	100
16	dresser	5	gzip+F4	chaincode	gzip	chaincode_F4_text	0.155938	100
16	dresser	6	gzip+F8	chaincode	gzip	chaincode_F8_text	0.156738	100
16	dresser	7	zstd+OCC1	baseline	zstd	occ1	0.358359	100
16	dresser	8	gzip+OCC1	baseline	gzip	occ1	0.382637	100
16	dresser	9	zstd+Octree BFS	baseline	zstd	octree_mask_bfs	0.430234	100
16	dresser	10	G-PCC	baseline	gpcc_tmc3	gpcc_ply_xyz	0.430996	100
16	dresser	11	gzip+Octree BFS	baseline	gzip	octree_mask_bfs	0.465488	100
16	dresser	12	zstd+BINVOX	baseline	zstd	binvox	0.679434	100
16	dresser	13	gzip+BINVOX	baseline	gzip	binvox	0.718457	100
16	flower_pot	1	zstd+OCC1	baseline	zstd	occ1	0.36916	100
16	flower_pot	2	zstd+Octree BFS	baseline	zstd	octree_mask_bfs	0.371523	100
16	flower_pot	3	zstd+F8	chaincode	zstd	chaincode_F8_text	0.386875	100
16	flower_pot	4	zstd+3OT	chaincode	zstd	chaincode_3OT_text	0.393613	100
16	flower_pot	5	gzip+OCC1	baseline	gzip	occ1	0.395469	100
16	flower_pot	6	zstd+F4	chaincode	zstd	chaincode_F4_text	0.396465	100
16	flower_pot	7	gzip+Octree BFS	baseline	gzip	octree_mask_bfs	0.398223	100
16	flower_pot	8	gzip+F8	chaincode	gzip	chaincode_F8_text	0.401035	100
16	flower_pot	9	G-PCC	baseline	gpcc_tmc3	gpcc_ply_xyz	0.40127	100
16	flower_pot	10	gzip+F4	chaincode	gzip	chaincode_F4_text	0.416777	100
16	flower_pot	11	gzip+3OT	chaincode	gzip	chaincode_3OT_text	0.417969	100
16	flower_pot	12	zstd+BINVOX	baseline	zstd	binvox	0.660371	100
16	flower_pot	13	gzip+BINVOX	baseline	gzip	binvox	0.705234	100
16	glass_box	1	zstd+3OT	chaincode	zstd	chaincode_3OT_text	0.129844	100
16	glass_box	2	zstd+F4	chaincode	zstd	chaincode_F4_text	0.130234	100
16	glass_box	3	zstd+F8	chaincode	zstd	chaincode_F8_text	0.131035	100
16	glass_box	4	gzip+3OT	chaincode	gzip	chaincode_3OT_text	0.140898	100
16	glass_box	5	gzip+F4	chaincode	gzip	chaincode_F4_text	0.14168	100
16	glass_box	6	gzip+F8	chaincode	gzip	chaincode_F8_text	0.141895	100
16	glass_box	7	zstd+OCC1	baseline	zstd	occ1	0.385879	100
16	glass_box	8	G-PCC	baseline	gpcc_tmc3	gpcc_ply_xyz	0.395371	100
16	glass_box	9	zstd+Octree BFS	baseline	zstd	octree_mask_bfs	0.403379	100
16	glass_box	10	gzip+OCC1	baseline	gzip	occ1	0.409648	100
16	glass_box	11	gzip+Octree BFS	baseline	gzip	octree_mask_bfs	0.436973	100
16	glass_box	12	zstd+BINVOX	baseline	zstd	binvox	0.592461	100
16	glass_box	13	gzip+BINVOX	baseline	gzip	binvox	0.621406	100
16	guitar	1	zstd+OCC1	baseline	zstd	occ1	0.100059	100
16	guitar	2	gzip+OCC1	baseline	gzip	occ1	0.106973	100
16	guitar	3	zstd+F4	chaincode	zstd	chaincode_F4_text	0.108535	100
16	guitar	4	zstd+F8	chaincode	zstd	chaincode_F8_text	0.108984	100
16	guitar	5	zstd+3OT	chaincode	zstd	chaincode_3OT_text	0.109473	100
16	guitar	6	zstd+Octree BFS	baseline	zstd	octree_mask_bfs	0.118555	100
16	guitar	7	G-PCC	baseline	gpcc_tmc3	gpcc_ply_xyz	0.120371	100
16	guitar	8	gzip+F8	chaincode	gzip	chaincode_F8_text	0.126406	100
16	guitar	9	gzip+F4	chaincode	gzip	chaincode_F4_text	0.127188	100
16	guitar	10	gzip+3OT	chaincode	gzip	chaincode_3OT_text	0.129961	100
16	guitar	11	gzip+Octree BFS	baseline	gzip	octree_mask_bfs	0.145039	100
16	guitar	12	gzip+BINVOX	baseline	gzip	binvox	0.21666	100
16	guitar	13	zstd+BINVOX	baseline	zstd	binvox	0.218477	100
16	keyboard	1	zstd+F8	chaincode	zstd	chaincode_F8_text	0.0792383	100
16	keyboard	2	zstd+F4	chaincode	zstd	chaincode_F4_text	0.0801953	100
16	keyboard	3	zstd+3OT	chaincode	zstd	chaincode_3OT_text	0.0810938	100
16	keyboard	4	gzip+F8	chaincode	gzip	chaincode_F8_text	0.0859961	100
16	keyboard	5	gzip+F4	chaincode	gzip	chaincode_F4_text	0.0866602	100
16	keyboard	6	gzip+3OT	chaincode	gzip	chaincode_3OT_text	0.0883398	100
16	keyboard	7	zstd+OCC1	baseline	zstd	occ1	0.0884375	100
16	keyboard	8	gzip+OCC1	baseline	gzip	occ1	0.095332	100
16	keyboard	9	zstd+Octree BFS	baseline	zstd	octree_mask_bfs	0.107207	100
16	keyboard	10	G-PCC	baseline	gpcc_tmc3	gpcc_ply_xyz	0.120215	100
16	keyboard	11	gzip+Octree BFS	baseline	gzip	octree_mask_bfs	0.12209	100
16	keyboard	12	zstd+BINVOX	baseline	zstd	binvox	0.185	100
16	keyboard	13	gzip+BINVOX	baseline	gzip	binvox	0.185645	100
16	lamp	1	zstd+OCC1	baseline	zstd	occ1	0.204492	100
16	lamp	2	gzip+OCC1	baseline	gzip	occ1	0.219863	100
16	lamp	3	zstd+Octree BFS	baseline	zstd	octree_mask_bfs	0.227793	100
16	lamp	4	zstd+3OT	chaincode	zstd	chaincode_3OT_text	0.238457	100
16	lamp	5	zstd+F8	chaincode	zstd	chaincode_F8_text	0.239414	100
16	lamp	6	zstd+F4	chaincode	zstd	chaincode_F4_text	0.239902	100
16	lamp	7	G-PCC	baseline	gpcc_tmc3	gpcc_ply_xyz	0.250332	100
16	lamp	8	gzip+Octree BFS	baseline	gzip	octree_mask_bfs	0.25373	100
16	lamp	9	gzip+F8	chaincode	gzip	chaincode_F8_text	0.254219	100
16	lamp	10	gzip+F4	chaincode	gzip	chaincode_F4_text	0.258379	100
16	lamp	11	gzip+3OT	chaincode	gzip	chaincode_3OT_text	0.260195	100
16	lamp	12	zstd+BINVOX	baseline	zstd	binvox	0.410313	100
16	lamp	13	gzip+BINVOX	baseline	gzip	binvox	0.426523	100
16	laptop	1	zstd+3OT	chaincode	zstd	chaincode_3OT_text	0.101934	100
16	laptop	2	zstd+F4	chaincode	zstd	chaincode_F4_text	0.102695	100
16	laptop	3	zstd+F8	chaincode	zstd	chaincode_F8_text	0.104492	100
16	laptop	4	gzip+3OT	chaincode	gzip	chaincode_3OT_text	0.116602	100
16	laptop	5	gzip+F4	chaincode	gzip	chaincode_F4_text	0.117637	100
16	laptop	6	gzip+F8	chaincode	gzip	chaincode_F8_text	0.118086	100
16	laptop	7	zstd+Octree BFS	baseline	zstd	octree_mask_bfs	0.234902	100
16	laptop	8	G-PCC	baseline	gpcc_tmc3	gpcc_ply_xyz	0.256719	100
16	laptop	9	zstd+OCC1	baseline	zstd	occ1	0.258867	100
16	laptop	10	gzip+Octree BFS	baseline	gzip	octree_mask_bfs	0.266035	100
16	laptop	11	gzip+OCC1	baseline	gzip	occ1	0.274414	100
16	laptop	12	zstd+BINVOX	baseline	zstd	binvox	0.373301	100
16	laptop	13	gzip+BINVOX	baseline	gzip	binvox	0.383867	100
16	mantel	1	zstd+3OT	chaincode	zstd	chaincode_3OT_text	0.147012	100
16	mantel	2	zstd+F4	chaincode	zstd	chaincode_F4_text	0.150332	100
16	mantel	3	zstd+F8	chaincode	zstd	chaincode_F8_text	0.154336	100
16	mantel	4	gzip+F4	chaincode	gzip	chaincode_F4_text	0.168027	100
16	mantel	5	gzip+3OT	chaincode	gzip	chaincode_3OT_text	0.170313	100
16	mantel	6	gzip+F8	chaincode	gzip	chaincode_F8_text	0.170859	100
16	mantel	7	zstd+OCC1	baseline	zstd	occ1	0.296914	100
16	mantel	8	gzip+OCC1	baseline	gzip	occ1	0.325254	100
16	mantel	9	zstd+Octree BFS	baseline	zstd	octree_mask_bfs	0.327344	100
16	mantel	10	G-PCC	baseline	gpcc_tmc3	gpcc_ply_xyz	0.334023	100
16	mantel	11	gzip+Octree BFS	baseline	gzip	octree_mask_bfs	0.362207	100
16	mantel	12	zstd+BINVOX	baseline	zstd	binvox	0.479004	100
16	mantel	13	gzip+BINVOX	baseline	gzip	binvox	0.500332	100
16	monitor	1	zstd+3OT	chaincode	zstd	chaincode_3OT_text	0.17043	100
16	monitor	2	zstd+F4	chaincode	zstd	chaincode_F4_text	0.175781	100
16	monitor	3	zstd+F8	chaincode	zstd	chaincode_F8_text	0.176816	100
16	monitor	4	gzip+3OT	chaincode	gzip	chaincode_3OT_text	0.190098	100
16	monitor	5	gzip+F4	chaincode	gzip	chaincode_F4_text	0.192012	100
16	monitor	6	gzip+F8	chaincode	gzip	chaincode_F8_text	0.19334	100
16	monitor	7	zstd+OCC1	baseline	zstd	occ1	0.250527	100
16	monitor	8	gzip+OCC1	baseline	gzip	occ1	0.259766	100
16	monitor	9	zstd+Octree BFS	baseline	zstd	octree_mask_bfs	0.266914	100
16	monitor	10	G-PCC	baseline	gpcc_tmc3	gpcc_ply_xyz	0.283164	100
16	monitor	11	gzip+Octree BFS	baseline	gzip	octree_mask_bfs	0.296875	100
16	monitor	12	zstd+BINVOX	baseline	zstd	binvox	0.4575	100
16	monitor	13	gzip+BINVOX	baseline	gzip	binvox	0.472988	100
16	night_stand	1	zstd+F4	chaincode	zstd	chaincode_F4_text	0.185918	100
16	night_stand	2	zstd+3OT	chaincode	zstd	chaincode_3OT_text	0.186465	100
16	night_stand	3	zstd+F8	chaincode	zstd	chaincode_F8_text	0.18752	100
16	night_stand	4	gzip+F4	chaincode	gzip	chaincode_F4_text	0.207656	100
16	night_stand	5	gzip+F8	chaincode	gzip	chaincode_F8_text	0.208633	100
16	night_stand	6	gzip+3OT	chaincode	gzip	chaincode_3OT_text	0.209902	100
16	night_stand	7	zstd+OCC1	baseline	zstd	occ1	0.455527	100
16	night_stand	8	gzip+OCC1	baseline	gzip	occ1	0.479141	100
16	night_stand	9	G-PCC	baseline	gpcc_tmc3	gpcc_ply_xyz	0.495566	100
16	night_stand	10	zstd+Octree BFS	baseline	zstd	octree_mask_bfs	0.50959	100
16	night_stand	11	gzip+Octree BFS	baseline	gzip	octree_mask_bfs	0.542012	100
16	night_stand	12	zstd+BINVOX	baseline	zstd	binvox	0.757754	100
16	night_stand	13	gzip+BINVOX	baseline	gzip	binvox	0.812324	100
16	person	1	zstd+Octree BFS	baseline	zstd	octree_mask_bfs	0.156309	100
16	person	2	zstd+OCC1	baseline	zstd	occ1	0.162949	100
16	person	3	gzip+OCC1	baseline	gzip	occ1	0.17168	100
16	person	4	gzip+Octree BFS	baseline	gzip	octree_mask_bfs	0.178965	100
16	person	5	zstd+F8	chaincode	zstd	chaincode_F8_text	0.186445	100
16	person	6	zstd+F4	chaincode	zstd	chaincode_F4_text	0.187266	100
16	person	7	zstd+3OT	chaincode	zstd	chaincode_3OT_text	0.189844	100
16	person	8	G-PCC	baseline	gpcc_tmc3	gpcc_ply_xyz	0.192227	100
16	person	9	gzip+F8	chaincode	gzip	chaincode_F8_text	0.206719	100
16	person	10	gzip+F4	chaincode	gzip	chaincode_F4_text	0.210566	100
16	person	11	gzip+3OT	chaincode	gzip	chaincode_3OT_text	0.217207	100
16	person	12	zstd+BINVOX	baseline	zstd	binvox	0.344941	100
16	person	13	gzip+BINVOX	baseline	gzip	binvox	0.355195	100
16	piano	1	zstd+F4	chaincode	zstd	chaincode_F4_text	0.257051	100
16	piano	2	zstd+F8	chaincode	zstd	chaincode_F8_text	0.259004	100
16	piano	3	zstd+3OT	chaincode	zstd	chaincode_3OT_text	0.262598	100
16	piano	4	gzip+F8	chaincode	gzip	chaincode_F8_text	0.273926	100
16	piano	5	gzip+F4	chaincode	gzip	chaincode_F4_text	0.275098	100
16	piano	6	gzip+3OT	chaincode	gzip	chaincode_3OT_text	0.284707	100
16	piano	7	zstd+OCC1	baseline	zstd	occ1	0.331543	100
16	piano	8	zstd+Octree BFS	baseline	zstd	octree_mask_bfs	0.331738	100
16	piano	9	G-PCC	baseline	gpcc_tmc3	gpcc_ply_xyz	0.343066	100
16	piano	10	gzip+OCC1	baseline	gzip	occ1	0.357461	100
16	piano	11	gzip+Octree BFS	baseline	gzip	octree_mask_bfs	0.366563	100
16	piano	12	zstd+BINVOX	baseline	zstd	binvox	0.535586	100
16	piano	13	gzip+BINVOX	baseline	gzip	binvox	0.564512	100
16	plant	1	zstd+Octree BFS	baseline	zstd	octree_mask_bfs	0.276289	100
16	plant	2	gzip+Octree BFS	baseline	gzip	octree_mask_bfs	0.302187	100
16	plant	3	G-PCC	baseline	gpcc_tmc3	gpcc_ply_xyz	0.313945	100
16	plant	4	zstd+OCC1	baseline	zstd	occ1	0.318125	100
16	plant	5	gzip+OCC1	baseline	gzip	occ1	0.341094	100
16	plant	6	zstd+F8	chaincode	zstd	chaincode_F8_text	0.418711	100
16	plant	7	gzip+F8	chaincode	gzip	chaincode_F8_text	0.430176	100
16	plant	8	zstd+F4	chaincode	zstd	chaincode_F4_text	0.440703	100
16	plant	9	zstd+3OT	chaincode	zstd	chaincode_3OT_text	0.442578	100
16	plant	10	gzip+F4	chaincode	gzip	chaincode_F4_text	0.459121	100
16	plant	11	gzip+3OT	chaincode	gzip	chaincode_3OT_text	0.467715	100
16	plant	12	zstd+BINVOX	baseline	zstd	binvox	0.533145	100
16	plant	13	gzip+BINVOX	baseline	gzip	binvox	0.571191	100
16	radio	1	zstd+F4	chaincode	zstd	chaincode_F4_text	0.156016	100
16	radio	2	zstd+3OT	chaincode	zstd	chaincode_3OT_text	0.156523	100
16	radio	3	zstd+F8	chaincode	zstd	chaincode_F8_text	0.157129	100
16	radio	4	gzip+F8	chaincode	gzip	chaincode_F8_text	0.174258	100
16	radio	5	gzip+F4	chaincode	gzip	chaincode_F4_text	0.174512	100
16	radio	6	gzip+3OT	chaincode	gzip	chaincode_3OT_text	0.177852	100
16	radio	7	zstd+OCC1	baseline	zstd	occ1	0.249336	100
16	radio	8	gzip+OCC1	baseline	gzip	occ1	0.270293	100
16	radio	9	zstd+Octree BFS	baseline	zstd	octree_mask_bfs	0.288574	100
16	radio	10	G-PCC	baseline	gpcc_tmc3	gpcc_ply_xyz	0.298926	100
16	radio	11	gzip+Octree BFS	baseline	gzip	octree_mask_bfs	0.320234	100
16	radio	12	zstd+BINVOX	baseline	zstd	binvox	0.424102	100
16	radio	13	gzip+BINVOX	baseline	gzip	binvox	0.43582	100
16	range_hood	1	zstd+3OT	chaincode	zstd	chaincode_3OT_text	0.172012	100
16	range_hood	2	zstd+F4	chaincode	zstd	chaincode_F4_text	0.174023	100
16	range_hood	3	zstd+F8	chaincode	zstd	chaincode_F8_text	0.179238	100
16	range_hood	4	gzip+F4	chaincode	gzip	chaincode_F4_text	0.193906	100
16	range_hood	5	gzip+F8	chaincode	gzip	chaincode_F8_text	0.196309	100
16	range_hood	6	gzip+3OT	chaincode	gzip	chaincode_3OT_text	0.198281	100
16	range_hood	7	zstd+Octree BFS	baseline	zstd	octree_mask_bfs	0.33748	100
16	range_hood	8	zstd+OCC1	baseline	zstd	occ1	0.340039	100
16	range_hood	9	G-PCC	baseline	gpcc_tmc3	gpcc_ply_xyz	0.345781	100
16	range_hood	10	gzip+OCC1	baseline	gzip	occ1	0.366875	100
16	range_hood	11	gzip+Octree BFS	baseline	gzip	octree_mask_bfs	0.369707	100
16	range_hood	12	zstd+BINVOX	baseline	zstd	binvox	0.509785	100
16	range_hood	13	gzip+BINVOX	baseline	gzip	binvox	0.53627	100
16	sink	1	zstd+3OT	chaincode	zstd	chaincode_3OT_text	0.183242	100
16	sink	2	zstd+F8	chaincode	zstd	chaincode_F8_text	0.186641	100
16	sink	3	zstd+F4	chaincode	zstd	chaincode_F4_text	0.189414	100
16	sink	4	gzip+F8	chaincode	gzip	chaincode_F8_text	0.204609	100
16	sink	5	gzip+3OT	chaincode	gzip	chaincode_3OT_text	0.208359	100
16	sink	6	gzip+F4	chaincode	gzip	chaincode_F4_text	0.209961	100
16	sink	7	zstd+OCC1	baseline	zstd	occ1	0.253906	100
16	sink	8	gzip+OCC1	baseline	gzip	occ1	0.273672	100
16	sink	9	zstd+Octree BFS	baseline	zstd	octree_mask_bfs	0.290137	100
16	sink	10	G-PCC	baseline	gpcc_tmc3	gpcc_ply_xyz	0.303945	100
16	sink	11	gzip+Octree BFS	baseline	gzip	octree_mask_bfs	0.320918	100
16	sink	12	zstd+BINVOX	baseline	zstd	binvox	0.437422	100
16	sink	13	gzip+BINVOX	baseline	gzip	binvox	0.45168	100
16	sofa	1	zstd+F4	chaincode	zstd	chaincode_F4_text	0.154453	100
16	sofa	2	zstd+3OT	chaincode	zstd	chaincode_3OT_text	0.155098	100
16	sofa	3	zstd+F8	chaincode	zstd	chaincode_F8_text	0.158145	100
16	sofa	4	gzip+F4	chaincode	gzip	chaincode_F4_text	0.17375	100
16	sofa	5	gzip+F8	chaincode	gzip	chaincode_F8_text	0.174727	100
16	sofa	6	gzip+3OT	chaincode	gzip	chaincode_3OT_text	0.175449	100
16	sofa	7	zstd+OCC1	baseline	zstd	occ1	0.213848	100
16	sofa	8	zstd+Octree BFS	baseline	zstd	octree_mask_bfs	0.223574	100
16	sofa	9	gzip+OCC1	baseline	gzip	occ1	0.231641	100
16	sofa	10	G-PCC	baseline	gpcc_tmc3	gpcc_ply_xyz	0.234414	100
16	sofa	11	gzip+Octree BFS	baseline	gzip	octree_mask_bfs	0.251973	100
16	sofa	12	zstd+BINVOX	baseline	zstd	binvox	0.401914	100
16	sofa	13	gzip+BINVOX	baseline	gzip	binvox	0.405625	100
16	stairs	1	zstd+F8	chaincode	zstd	chaincode_F8_text	0.232031	100
16	stairs	2	zstd+3OT	chaincode	zstd	chaincode_3OT_text	0.234023	100
16	stairs	3	zstd+Octree BFS	baseline	zstd	octree_mask_bfs	0.234746	100
16	stairs	4	zstd+F4	chaincode	zstd	chaincode_F4_text	0.235176	100
16	stairs	5	gzip+F8	chaincode	gzip	chaincode_F8_text	0.244102	100
16	stairs	6	gzip+F4	chaincode	gzip	chaincode_F4_text	0.248438	100
16	stairs	7	gzip+3OT	chaincode	gzip	chaincode_3OT_text	0.25709	100
16	stairs	8	G-PCC	baseline	gpcc_tmc3	gpcc_ply_xyz	0.257109	100
16	stairs	9	gzip+Octree BFS	baseline	gzip	octree_mask_bfs	0.262832	100
16	stairs	10	zstd+OCC1	baseline	zstd	occ1	0.266582	100
16	stairs	11	gzip+OCC1	baseline	gzip	occ1	0.292637	100
16	stairs	12	zstd+BINVOX	baseline	zstd	binvox	0.436934	100
16	stairs	13	gzip+BINVOX	baseline	gzip	binvox	0.455898	100
16	stool	1	zstd+OCC1	baseline	zstd	occ1	0.224902	100
16	stool	2	gzip+OCC1	baseline	gzip	occ1	0.244395	100
16	stool	3	zstd+Octree BFS	baseline	zstd	octree_mask_bfs	0.25082	100
16	stool	4	zstd+F4	chaincode	zstd	chaincode_F4_text	0.258477	100
16	stool	5	zstd+3OT	chaincode	zstd	chaincode_3OT_text	0.259453	100
16	stool	6	zstd+F8	chaincode	zstd	chaincode_F8_text	0.260293	100
16	stool	7	gzip+F8	chaincode	gzip	chaincode_F8_text	0.274219	100
16	stool	8	gzip+F4	chaincode	gzip	chaincode_F4_text	0.274473	100
16	stool	9	G-PCC	baseline	gpcc_tmc3	gpcc_ply_xyz	0.275508	100
16	stool	10	gzip+3OT	chaincode	gzip	chaincode_3OT_text	0.27959	100
16	stool	11	gzip+Octree BFS	baseline	gzip	octree_mask_bfs	0.280098	100
16	stool	12	zstd+BINVOX	baseline	zstd	binvox	0.421621	100
16	stool	13	gzip+BINVOX	baseline	gzip	binvox	0.44002	100
16	table	1	zstd+F4	chaincode	zstd	chaincode_F4_text	0.201367	100
16	table	2	zstd+F8	chaincode	zstd	chaincode_F8_text	0.20248	100
16	table	3	zstd+3OT	chaincode	zstd	chaincode_3OT_text	0.203086	100
16	table	4	gzip+F4	chaincode	gzip	chaincode_F4_text	0.216641	100
16	table	5	gzip+F8	chaincode	gzip	chaincode_F8_text	0.218203	100
16	table	6	gzip+3OT	chaincode	gzip	chaincode_3OT_text	0.219375	100
16	table	7	zstd+OCC1	baseline	zstd	occ1	0.219922	100
16	table	8	gzip+OCC1	baseline	gzip	occ1	0.233848	100
16	table	9	zstd+Octree BFS	baseline	zstd	octree_mask_bfs	0.25416	100
16	table	10	G-PCC	baseline	gpcc_tmc3	gpcc_ply_xyz	0.265078	100
16	table	11	gzip+Octree BFS	baseline	gzip	octree_mask_bfs	0.277324	100
16	table	12	zstd+BINVOX	baseline	zstd	binvox	0.389043	100
16	table	13	gzip+BINVOX	baseline	gzip	binvox	0.400215	100
16	tent	1	zstd+F4	chaincode	zstd	chaincode_F4_text	0.232734	100
16	tent	2	zstd+F8	chaincode	zstd	chaincode_F8_text	0.23291	100
16	tent	3	zstd+3OT	chaincode	zstd	chaincode_3OT_text	0.234883	100
16	tent	4	gzip+F8	chaincode	gzip	chaincode_F8_text	0.249883	100
16	tent	5	gzip+F4	chaincode	gzip	chaincode_F4_text	0.252773	100
16	tent	6	gzip+3OT	chaincode	gzip	chaincode_3OT_text	0.258926	100
16	tent	7	zstd+OCC1	baseline	zstd	occ1	0.293691	100
16	tent	8	zstd+Octree BFS	baseline	zstd	octree_mask_bfs	0.297852	100
16	tent	9	G-PCC	baseline	gpcc_tmc3	gpcc_ply_xyz	0.311152	100
16	tent	10	gzip+OCC1	baseline	gzip	occ1	0.313672	100
16	tent	11	gzip+Octree BFS	baseline	gzip	octree_mask_bfs	0.32709	100
16	tent	12	zstd+BINVOX	baseline	zstd	binvox	0.48123	100
16	tent	13	gzip+BINVOX	baseline	gzip	binvox	0.498105	100
16	toilet	1	zstd+F8	chaincode	zstd	chaincode_F8_text	0.351133	100
16	toilet	2	zstd+3OT	chaincode	zstd	chaincode_3OT_text	0.353457	100
16	toilet	3	zstd+F4	chaincode	zstd	chaincode_F4_text	0.354238	100
16	toilet	4	gzip+F8	chaincode	gzip	chaincode_F8_text	0.369473	100
16	toilet	5	zstd+OCC1	baseline	zstd	occ1	0.373379	100
16	toilet	6	gzip+F4	chaincode	gzip	chaincode_F4_text	0.37584	100
16	toilet	7	zstd+Octree BFS	baseline	zstd	octree_mask_bfs	0.380391	100
16	toilet	8	gzip+3OT	chaincode	gzip	chaincode_3OT_text	0.381094	100
16	toilet	9	G-PCC	baseline	gpcc_tmc3	gpcc_ply_xyz	0.397383	100
16	toilet	10	gzip+OCC1	baseline	gzip	occ1	0.405996	100
16	toilet	11	gzip+Octree BFS	baseline	gzip	octree_mask_bfs	0.409434	100
16	toilet	12	zstd+BINVOX	baseline	zstd	binvox	0.652656	100
16	toilet	13	gzip+BINVOX	baseline	gzip	binvox	0.68793	100
16	tv_stand	1	zstd+3OT	chaincode	zstd	chaincode_3OT_text	0.153652	100
16	tv_stand	2	zstd+F4	chaincode	zstd	chaincode_F4_text	0.1575	100
16	tv_stand	3	zstd+F8	chaincode	zstd	chaincode_F8_text	0.158359	100
16	tv_stand	4	gzip+3OT	chaincode	gzip	chaincode_3OT_text	0.167246	100
16	tv_stand	5	gzip+F4	chaincode	gzip	chaincode_F4_text	0.169902	100
16	tv_stand	6	gzip+F8	chaincode	gzip	chaincode_F8_text	0.171172	100
16	tv_stand	7	zstd+OCC1	baseline	zstd	occ1	0.240352	100
16	tv_stand	8	gzip+OCC1	baseline	gzip	occ1	0.258887	100
16	tv_stand	9	zstd+Octree BFS	baseline	zstd	octree_mask_bfs	0.26623	100
16	tv_stand	10	G-PCC	baseline	gpcc_tmc3	gpcc_ply_xyz	0.273184	100
16	tv_stand	11	gzip+Octree BFS	baseline	gzip	octree_mask_bfs	0.295762	100
16	tv_stand	12	zstd+BINVOX	baseline	zstd	binvox	0.399863	100
16	tv_stand	13	gzip+BINVOX	baseline	gzip	binvox	0.411426	100
16	vase	1	zstd+OCC1	baseline	zstd	occ1	0.332031	100
16	vase	2	zstd+3OT	chaincode	zstd	chaincode_3OT_text	0.353809	100
16	vase	3	zstd+F8	chaincode	zstd	chaincode_F8_text	0.356621	100
16	vase	4	gzip+OCC1	baseline	gzip	occ1	0.357637	100
16	vase	5	zstd+Octree BFS	baseline	zstd	octree_mask_bfs	0.359336	100
16	vase	6	zstd+F4	chaincode	zstd	chaincode_F4_text	0.36166	100
16	vase	7	gzip+F8	chaincode	gzip	chaincode_F8_text	0.372344	100
16	vase	8	gzip+3OT	chaincode	gzip	chaincode_3OT_text	0.375684	100
16	vase	9	gzip+F4	chaincode	gzip	chaincode_F4_text	0.383379	100
16	vase	10	G-PCC	baseline	gpcc_tmc3	gpcc_ply_xyz	0.384844	100
16	vase	11	gzip+Octree BFS	baseline	gzip	octree_mask_bfs	0.386113	100
16	vase	12	zstd+BINVOX	baseline	zstd	binvox	0.624551	100
16	vase	13	gzip+BINVOX	baseline	gzip	binvox	0.665215	100
16	wardrobe	1	zstd+3OT	chaincode	zstd	chaincode_3OT_text	0.129102	100
16	wardrobe	2	zstd+F4	chaincode	zstd	chaincode_F4_text	0.130547	100
16	wardrobe	3	zstd+F8	chaincode	zstd	chaincode_F8_text	0.131133	100
16	wardrobe	4	gzip+F8	chaincode	gzip	chaincode_F8_text	0.14248	100
16	wardrobe	5	gzip+F4	chaincode	gzip	chaincode_F4_text	0.142988	100
16	wardrobe	6	gzip+3OT	chaincode	gzip	chaincode_3OT_text	0.146152	100
16	wardrobe	7	zstd+OCC1	baseline	zstd	occ1	0.226504	100
16	wardrobe	8	gzip+OCC1	baseline	gzip	occ1	0.249043	100
16	wardrobe	9	zstd+Octree BFS	baseline	zstd	octree_mask_bfs	0.294824	100
16	wardrobe	10	G-PCC	baseline	gpcc_tmc3	gpcc_ply_xyz	0.301309	100
16	wardrobe	11	gzip+Octree BFS	baseline	gzip	octree_mask_bfs	0.327695	100
16	wardrobe	12	zstd+BINVOX	baseline	zstd	binvox	0.451602	100
16	wardrobe	13	gzip+BINVOX	baseline	gzip	binvox	0.472031	100
16	xbox	1	zstd+3OT	chaincode	zstd	chaincode_3OT_text	0.143789	100
16	xbox	2	zstd+F4	chaincode	zstd	chaincode_F4_text	0.146504	100
16	xbox	3	zstd+F8	chaincode	zstd	chaincode_F8_text	0.147129	100
16	xbox	4	gzip+F4	chaincode	gzip	chaincode_F4_text	0.161992	100
16	xbox	5	gzip+F8	chaincode	gzip	chaincode_F8_text	0.162129	100
16	xbox	6	gzip+3OT	chaincode	gzip	chaincode_3OT_text	0.165762	100
16	xbox	7	zstd+OCC1	baseline	zstd	occ1	0.240273	100
16	xbox	8	gzip+OCC1	baseline	gzip	occ1	0.264746	100
16	xbox	9	zstd+Octree BFS	baseline	zstd	octree_mask_bfs	0.297051	100
16	xbox	10	G-PCC	baseline	gpcc_tmc3	gpcc_ply_xyz	0.307969	100
16	xbox	11	gzip+Octree BFS	baseline	gzip	octree_mask_bfs	0.33625	100
16	xbox	12	zstd+BINVOX	baseline	zstd	binvox	0.491289	100
16	xbox	13	gzip+BINVOX	baseline	gzip	binvox	0.512949	100
32	airplane	1	zstd+Octree BFS	baseline	zstd	octree_mask_bfs	0.0498096	100
32	airplane	2	zstd+OCC1	baseline	zstd	occ1	0.0511108	100
32	airplane	3	G-PCC	baseline	gpcc_tmc3	gpcc_ply_xyz	0.0519653	100
32	airplane	4	zstd+F8	chaincode	zstd	chaincode_F8_text	0.0540356	100
32	airplane	5	zstd+F4	chaincode	zstd	chaincode_F4_text	0.0545386	100
32	airplane	6	gzip+Octree BFS	baseline	gzip	octree_mask_bfs	0.0546924	100
32	airplane	7	gzip+F8	chaincode	gzip	chaincode_F8_text	0.0549854	100
32	airplane	8	gzip+F4	chaincode	gzip	chaincode_F4_text	0.0556689	100
32	airplane	9	zstd+3OT	chaincode	zstd	chaincode_3OT_text	0.0563574	100
32	airplane	10	gzip+OCC1	baseline	gzip	occ1	0.0574658	100
32	airplane	11	gzip+3OT	chaincode	gzip	chaincode_3OT_text	0.0581006	100
32	airplane	12	zstd+BINVOX	baseline	zstd	binvox	0.0723218	100
32	airplane	13	gzip+BINVOX	baseline	gzip	binvox	0.0741943	100
32	bathtub	1	zstd+F4	chaincode	zstd	chaincode_F4_text	0.0566504	100
32	bathtub	2	zstd+F8	chaincode	zstd	chaincode_F8_text	0.0568823	100
32	bathtub	3	zstd+3OT	chaincode	zstd	chaincode_3OT_text	0.0582715	100
32	bathtub	4	gzip+F8	chaincode	gzip	chaincode_F8_text	0.0621558	100
32	bathtub	5	gzip+F4	chaincode	gzip	chaincode_F4_text	0.0625537	100
32	bathtub	6	gzip+3OT	chaincode	gzip	chaincode_3OT_text	0.0629272	100
32	bathtub	7	zstd+OCC1	baseline	zstd	occ1	0.0988452	100
32	bathtub	8	gzip+OCC1	baseline	gzip	occ1	0.107637	100
32	bathtub	9	G-PCC	baseline	gpcc_tmc3	gpcc_ply_xyz	0.107913	100
32	bathtub	10	zstd+Octree BFS	baseline	zstd	octree_mask_bfs	0.111011	100
32	bathtub	11	gzip+Octree BFS	baseline	gzip	octree_mask_bfs	0.114287	100
32	bathtub	12	zstd+BINVOX	baseline	zstd	binvox	0.149958	100
32	bathtub	13	gzip+BINVOX	baseline	gzip	binvox	0.159309	100
32	bed	1	zstd+F4	chaincode	zstd	chaincode_F4_text	0.0474048	100
32	bed	2	zstd+F8	chaincode	zstd	chaincode_F8_text	0.0475293	100
32	bed	3	zstd+3OT	chaincode	zstd	chaincode_3OT_text	0.0497339	100
32	bed	4	gzip+F8	chaincode	gzip	chaincode_F8_text	0.053269	100
32	bed	5	gzip+F4	chaincode	gzip	chaincode_F4_text	0.0534058	100
32	bed	6	gzip+3OT	chaincode	gzip	chaincode_3OT_text	0.0559082	100
32	bed	7	G-PCC	baseline	gpcc_tmc3	gpcc_ply_xyz	0.130535	100
32	bed	8	zstd+Octree BFS	baseline	zstd	octree_mask_bfs	0.134414	100
32	bed	9	zstd+OCC1	baseline	zstd	occ1	0.137092	100
32	bed	10	gzip+Octree BFS	baseline	gzip	octree_mask_bfs	0.1378	100
32	bed	11	gzip+OCC1	baseline	gzip	occ1	0.149988	100
32	bed	12	zstd+BINVOX	baseline	zstd	binvox	0.162307	100
32	bed	13	gzip+BINVOX	baseline	gzip	binvox	0.174678	100
32	bench	1	zstd+F4	chaincode	zstd	chaincode_F4_text	0.0284033	100
32	bench	2	zstd+3OT	chaincode	zstd	chaincode_3OT_text	0.0286841	100
32	bench	3	zstd+F8	chaincode	zstd	chaincode_F8_text	0.0287109	100
32	bench	4	gzip+F4	chaincode	gzip	chaincode_F4_text	0.0314014	100
32	bench	5	gzip+F8	chaincode	gzip	chaincode_F8_text	0.0315161	100
32	bench	6	gzip+3OT	chaincode	gzip	chaincode_3OT_text	0.0319629	100
32	bench	7	zstd+OCC1	baseline	zstd	occ1	0.0467456	100
32	bench	8	gzip+OCC1	baseline	gzip	occ1	0.0535645	100
32	bench	9	zstd+Octree BFS	baseline	zstd	octree_mask_bfs	0.0565918	100
32	bench	10	G-PCC	baseline	gpcc_tmc3	gpcc_ply_xyz	0.0575098	100
32	bench	11	gzip+Octree BFS	baseline	gzip	octree_mask_bfs	0.0596899	100
32	bench	12	zstd+BINVOX	baseline	zstd	binvox	0.0657495	100
32	bench	13	gzip+BINVOX	baseline	gzip	binvox	0.0679199	100
32	bookshelf	1	zstd+F4	chaincode	zstd	chaincode_F4_text	0.0265967	100
32	bookshelf	2	zstd+3OT	chaincode	zstd	chaincode_3OT_text	0.0268262	100
32	bookshelf	3	zstd+F8	chaincode	zstd	chaincode_F8_text	0.0269629	100
32	bookshelf	4	gzip+F4	chaincode	gzip	chaincode_F4_text	0.0307544	100
32	bookshelf	5	gzip+F8	chaincode	gzip	chaincode_F8_text	0.0308887	100
32	bookshelf	6	gzip+3OT	chaincode	gzip	chaincode_3OT_text	0.0313428	100
32	bookshelf	7	zstd+OCC1	baseline	zstd	occ1	0.0933179	100
32	bookshelf	8	gzip+OCC1	baseline	gzip	occ1	0.0999707	100
32	bookshelf	9	G-PCC	baseline	gpcc_tmc3	gpcc_ply_xyz	0.100828	100
32	bookshelf	10	zstd+Octree BFS	baseline	zstd	octree_mask_bfs	0.107227	100
32	bookshelf	11	gzip+Octree BFS	baseline	gzip	octree_mask_bfs	0.11061	100
32	bookshelf	12	zstd+BINVOX	baseline	zstd	binvox	0.133013	100
32	bookshelf	13	gzip+BINVOX	baseline	gzip	binvox	0.140867	100
32	bottle	1	zstd+F4	chaincode	zstd	chaincode_F4_text	0.0498291	100
32	bottle	2	zstd+3OT	chaincode	zstd	chaincode_3OT_text	0.0500586	100
32	bottle	3	zstd+F8	chaincode	zstd	chaincode_F8_text	0.050332	100
32	bottle	4	gzip+F8	chaincode	gzip	chaincode_F8_text	0.0534229	100
32	bottle	5	gzip+F4	chaincode	gzip	chaincode_F4_text	0.0535864	100
32	bottle	6	gzip+3OT	chaincode	gzip	chaincode_3OT_text	0.0539355	100
32	bottle	7	zstd+OCC1	baseline	zstd	occ1	0.05604	100
32	bottle	8	gzip+OCC1	baseline	gzip	occ1	0.0611157	100
32	bottle	9	zstd+Octree BFS	baseline	zstd	octree_mask_bfs	0.0753125	100
32	bottle	10	G-PCC	baseline	gpcc_tmc3	gpcc_ply_xyz	0.0778247	100
32	bottle	11	gzip+Octree BFS	baseline	gzip	octree_mask_bfs	0.0789893	100
32	bottle	12	zstd+BINVOX	baseline	zstd	binvox	0.104465	100
32	bottle	13	gzip+BINVOX	baseline	gzip	binvox	0.111978	100
32	bowl	1	zstd+F8	chaincode	zstd	chaincode_F8_text	0.110369	84
32	bowl	2	zstd+F4	chaincode	zstd	chaincode_F4_text	0.113845	84
32	bowl	3	zstd+3OT	chaincode	zstd	chaincode_3OT_text	0.116013	84
32	bowl	4	gzip+F8	chaincode	gzip	chaincode_F8_text	0.117809	84
32	bowl	5	gzip+3OT	chaincode	gzip	chaincode_3OT_text	0.121666	84
32	bowl	6	gzip+F4	chaincode	gzip	chaincode_F4_text	0.122559	84
32	bowl	7	G-PCC	baseline	gpcc_tmc3	gpcc_ply_xyz	0.167672	84
32	bowl	8	zstd+Octree BFS	baseline	zstd	octree_mask_bfs	0.175116	84
32	bowl	9	gzip+Octree BFS	baseline	gzip	octree_mask_bfs	0.178679	84
32	bowl	10	zstd+OCC1	baseline	zstd	occ1	0.183062	84
32	bowl	11	gzip+OCC1	baseline	gzip	occ1	0.193778	84
32	bowl	12	zstd+BINVOX	baseline	zstd	binvox	0.239569	84
32	bowl	13	gzip+BINVOX	baseline	gzip	binvox	0.259635	84
32	car	1	zstd+F8	chaincode	zstd	chaincode_F8_text	0.0868726	100
32	car	2	zstd+F4	chaincode	zstd	chaincode_F4_text	0.0878735	100
32	car	3	zstd+3OT	chaincode	zstd	chaincode_3OT_text	0.0900732	100
32	car	4	gzip+F8	chaincode	gzip	chaincode_F8_text	0.0904712	100
32	car	5	gzip+F4	chaincode	gzip	chaincode_F4_text	0.0929468	100
32	car	6	gzip+3OT	chaincode	gzip	chaincode_3OT_text	0.0967334	100
32	car	7	G-PCC	baseline	gpcc_tmc3	gpcc_ply_xyz	0.103611	100
32	car	8	zstd+Octree BFS	baseline	zstd	octree_mask_bfs	0.105488	100
32	car	9	gzip+Octree BFS	baseline	gzip	octree_mask_bfs	0.10896	100
32	car	10	zstd+OCC1	baseline	zstd	occ1	0.114233	100
32	car	11	gzip+OCC1	baseline	gzip	occ1	0.127566	100
32	car	12	zstd+BINVOX	baseline	zstd	binvox	0.143218	100
32	car	13	gzip+BINVOX	baseline	gzip	binvox	0.151843	100
32	chair	1	zstd+F8	chaincode	zstd	chaincode_F8_text	0.0780444	100
32	chair	2	zstd+F4	chaincode	zstd	chaincode_F4_text	0.0782129	100
32	chair	3	zstd+3OT	chaincode	zstd	chaincode_3OT_text	0.0814307	100
32	chair	4	gzip+F8	chaincode	gzip	chaincode_F8_text	0.0825854	100
32	chair	5	gzip+F4	chaincode	gzip	chaincode_F4_text	0.0838062	100
32	chair	6	gzip+3OT	chaincode	gzip	chaincode_3OT_text	0.0868384	100
32	chair	7	zstd+OCC1	baseline	zstd	occ1	0.109104	100
32	chair	8	G-PCC	baseline	gpcc_tmc3	gpcc_ply_xyz	0.114307	100
32	chair	9	zstd+Octree BFS	baseline	zstd	octree_mask_bfs	0.116931	100
32	chair	10	gzip+Octree BFS	baseline	gzip	octree_mask_bfs	0.119871	100
32	chair	11	gzip+OCC1	baseline	gzip	occ1	0.124031	100
32	chair	12	zstd+BINVOX	baseline	zstd	binvox	0.147842	100
32	chair	13	gzip+BINVOX	baseline	gzip	binvox	0.158433	100
32	cone	1	zstd+F8	chaincode	zstd	chaincode_F8_text	0.0897583	100
32	cone	2	zstd+F4	chaincode	zstd	chaincode_F4_text	0.0906665	100
32	cone	3	zstd+3OT	chaincode	zstd	chaincode_3OT_text	0.0943481	100
32	cone	4	gzip+F8	chaincode	gzip	chaincode_F8_text	0.0951392	100
32	cone	5	gzip+F4	chaincode	gzip	chaincode_F4_text	0.0964355	100
32	cone	6	gzip+3OT	chaincode	gzip	chaincode_3OT_text	0.0981689	100
32	cone	7	G-PCC	baseline	gpcc_tmc3	gpcc_ply_xyz	0.141021	100
32	cone	8	zstd+OCC1	baseline	zstd	occ1	0.144275	100
32	cone	9	zstd+Octree BFS	baseline	zstd	octree_mask_bfs	0.14488	100
32	cone	10	gzip+Octree BFS	baseline	gzip	octree_mask_bfs	0.14873	100
32	cone	11	gzip+OCC1	baseline	gzip	occ1	0.153281	100
32	cone	12	zstd+BINVOX	baseline	zstd	binvox	0.211628	100
32	cone	13	gzip+BINVOX	baseline	gzip	binvox	0.229333	100
32	cup	1	zstd+F8	chaincode	zstd	chaincode_F8_text	0.12502	99
32	cup	2	zstd+F4	chaincode	zstd	chaincode_F4_text	0.127397	99
32	cup	3	zstd+3OT	chaincode	zstd	chaincode_3OT_text	0.131417	99
32	cup	4	gzip+F8	chaincode	gzip	chaincode_F8_text	0.13572	99
32	cup	5	gzip+F4	chaincode	gzip	chaincode_F4_text	0.138006	99
32	cup	6	gzip+3OT	chaincode	gzip	chaincode_3OT_text	0.13842	99
32	cup	7	zstd+OCC1	baseline	zstd	occ1	0.21297	99
32	cup	8	G-PCC	baseline	gpcc_tmc3	gpcc_ply_xyz	0.221243	99
32	cup	9	gzip+OCC1	baseline	gzip	occ1	0.225307	99
32	cup	10	zstd+Octree BFS	baseline	zstd	octree_mask_bfs	0.23004	99
32	cup	11	gzip+Octree BFS	baseline	gzip	octree_mask_bfs	0.234183	99
32	cup	12	zstd+BINVOX	baseline	zstd	binvox	0.352374	99
32	cup	13	gzip+BINVOX	baseline	gzip	binvox	0.384494	99
32	curtain	1	zstd+F4	chaincode	zstd	chaincode_F4_text	0.0221533	100
32	curtain	2	zstd+F8	chaincode	zstd	chaincode_F8_text	0.0223242	100
32	curtain	3	zstd+3OT	chaincode	zstd	chaincode_3OT_text	0.0229565	100
32	curtain	4	gzip+F8	chaincode	gzip	chaincode_F8_text	0.0246631	100
32	curtain	5	gzip+F4	chaincode	gzip	chaincode_F4_text	0.024751	100
32	curtain	6	gzip+3OT	chaincode	gzip	chaincode_3OT_text	0.0256421	100
32	curtain	7	zstd+OCC1	baseline	zstd	occ1	0.0348608	100
32	curtain	8	gzip+OCC1	baseline	gzip	occ1	0.0399341	100
32	curtain	9	G-PCC	baseline	gpcc_tmc3	gpcc_ply_xyz	0.0431299	100
32	curtain	10	zstd+Octree BFS	baseline	zstd	octree_mask_bfs	0.0483154	100
32	curtain	11	gzip+Octree BFS	baseline	gzip	octree_mask_bfs	0.0508643	100
32	curtain	12	zstd+BINVOX	baseline	zstd	binvox	0.0653979	100
32	curtain	13	gzip+BINVOX	baseline	gzip	binvox	0.0689282	100
32	desk	1	zstd+F4	chaincode	zstd	chaincode_F4_text	0.0343579	100
32	desk	2	zstd+F8	chaincode	zstd	chaincode_F8_text	0.0348999	100
32	desk	3	zstd+3OT	chaincode	zstd	chaincode_3OT_text	0.0355225	100
32	desk	4	gzip+F4	chaincode	gzip	chaincode_F4_text	0.0392578	100
32	desk	5	gzip+F8	chaincode	gzip	chaincode_F8_text	0.0396875	100
32	desk	6	gzip+3OT	chaincode	gzip	chaincode_3OT_text	0.0400513	100
32	desk	7	zstd+OCC1	baseline	zstd	occ1	0.112708	100
32	desk	8	G-PCC	baseline	gpcc_tmc3	gpcc_ply_xyz	0.115442	100
32	desk	9	zstd+Octree BFS	baseline	zstd	octree_mask_bfs	0.120608	100
32	desk	10	gzip+OCC1	baseline	gzip	occ1	0.121968	100
32	desk	11	gzip+Octree BFS	baseline	gzip	octree_mask_bfs	0.12406	100
32	desk	12	zstd+BINVOX	baseline	zstd	binvox	0.155417	100
32	desk	13	gzip+BINVOX	baseline	gzip	binvox	0.16509	100
32	door	1	zstd+F4	chaincode	zstd	chaincode_F4_text	0.0173169	100
32	door	2	zstd+F8	chaincode	zstd	chaincode_F8_text	0.0174097	100
32	door	3	zstd+3OT	chaincode	zstd	chaincode_3OT_text	0.0179614	100
32	door	4	gzip+F4	chaincode	gzip	chaincode_F4_text	0.0196924	100
32	door	5	gzip+F8	chaincode	gzip	chaincode_F8_text	0.019751	100
32	door	6	gzip+3OT	chaincode	gzip	chaincode_3OT_text	0.0205933	100
32	door	7	zstd+OCC1	baseline	zstd	occ1	0.0253662	100
32	door	8	gzip+OCC1	baseline	gzip	occ1	0.0298315	100
32	door	9	zstd+Octree BFS	baseline	zstd	octree_mask_bfs	0.0352466	100
32	door	10	G-PCC	baseline	gpcc_tmc3	gpcc_ply_xyz	0.036106	100
32	door	11	gzip+Octree BFS	baseline	gzip	octree_mask_bfs	0.0378784	100
32	door	12	zstd+BINVOX	baseline	zstd	binvox	0.0486719	100
32	door	13	gzip+BINVOX	baseline	gzip	binvox	0.0499536	100
32	dresser	1	zstd+F4	chaincode	zstd	chaincode_F4_text	0.0274536	100
32	dresser	2	zstd+F8	chaincode	zstd	chaincode_F8_text	0.0277075	100
32	dresser	3	zstd+3OT	chaincode	zstd	chaincode_3OT_text	0.0279858	100
32	dresser	4	gzip+F4	chaincode	gzip	chaincode_F4_text	0.0337134	100
32	dresser	5	gzip+F8	chaincode	gzip	chaincode_F8_text	0.0339868	100
32	dresser	6	gzip+3OT	chaincode	gzip	chaincode_3OT_text	0.034209	100
32	dresser	7	zstd+OCC1	baseline	zstd	occ1	0.185422	100
32	dresser	8	gzip+OCC1	baseline	gzip	occ1	0.197458	100
32	dresser	9	G-PCC	baseline	gpcc_tmc3	gpcc_ply_xyz	0.201716	100
32	dresser	10	zstd+Octree BFS	baseline	zstd	octree_mask_bfs	0.212861	100
32	dresser	11	gzip+Octree BFS	baseline	gzip	octree_mask_bfs	0.217112	100
32	dresser	12	zstd+BINVOX	baseline	zstd	binvox	0.28009	100
32	dresser	13	gzip+BINVOX	baseline	gzip	binvox	0.301765	100
32	flower_pot	1	zstd+F8	chaincode	zstd	chaincode_F8_text	0.15478	100
32	flower_pot	2	zstd+F4	chaincode	zstd	chaincode_F4_text	0.160776	100
32	flower_pot	3	gzip+F8	chaincode	gzip	chaincode_F8_text	0.162776	100
32	flower_pot	4	zstd+3OT	chaincode	zstd	chaincode_3OT_text	0.162788	100
32	flower_pot	5	gzip+F4	chaincode	gzip	chaincode_F4_text	0.169316	100
32	flower_pot	6	gzip+3OT	chaincode	gzip	chaincode_3OT_text	0.170237	100
32	flower_pot	7	G-PCC	baseline	gpcc_tmc3	gpcc_ply_xyz	0.181536	100
32	flower_pot	8	zstd+Octree BFS	baseline	zstd	octree_mask_bfs	0.184617	100
32	flower_pot	9	zstd+OCC1	baseline	zstd	occ1	0.18792	100
32	flower_pot	10	gzip+Octree BFS	baseline	gzip	octree_mask_bfs	0.188586	100
32	flower_pot	11	gzip+OCC1	baseline	gzip	occ1	0.199697	100
32	flower_pot	12	zstd+BINVOX	baseline	zstd	binvox	0.27501	100
32	flower_pot	13	gzip+BINVOX	baseline	gzip	binvox	0.30106	100
32	glass_box	1	zstd+F4	chaincode	zstd	chaincode_F4_text	0.0221216	100
32	glass_box	2	zstd+F8	chaincode	zstd	chaincode_F8_text	0.0221899	100
32	glass_box	3	zstd+3OT	chaincode	zstd	chaincode_3OT_text	0.0226099	100
32	glass_box	4	gzip+F4	chaincode	gzip	chaincode_F4_text	0.0273926	100
32	glass_box	5	gzip+F8	chaincode	gzip	chaincode_F8_text	0.0276343	100
32	glass_box	6	gzip+3OT	chaincode	gzip	chaincode_3OT_text	0.0281421	100
32	glass_box	7	G-PCC	baseline	gpcc_tmc3	gpcc_ply_xyz	0.199778	100
32	glass_box	8	zstd+OCC1	baseline	zstd	occ1	0.2127	100
32	glass_box	9	zstd+Octree BFS	baseline	zstd	octree_mask_bfs	0.212842	100
32	glass_box	10	gzip+Octree BFS	baseline	gzip	octree_mask_bfs	0.216921	100
32	glass_box	11	gzip+OCC1	baseline	gzip	occ1	0.228982	100
32	glass_box	12	zstd+BINVOX	baseline	zstd	binvox	0.257031	100
32	glass_box	13	gzip+BINVOX	baseline	gzip	binvox	0.279751	100
32	guitar	1	zstd+OCC1	baseline	zstd	occ1	0.0252417	100
32	guitar	2	zstd+F4	chaincode	zstd	chaincode_F4_text	0.0260352	100
32	guitar	3	zstd+F8	chaincode	zstd	chaincode_F8_text	0.0265552	100
32	guitar	4	zstd+3OT	chaincode	zstd	chaincode_3OT_text	0.0268604	100
32	guitar	5	G-PCC	baseline	gpcc_tmc3	gpcc_ply_xyz	0.0273706	100
32	guitar	6	gzip+F8	chaincode	gzip	chaincode_F8_text	0.0286792	100
32	guitar	7	gzip+F4	chaincode	gzip	chaincode_F4_text	0.0287183	100
32	guitar	8	gzip+OCC1	baseline	gzip	occ1	0.0289966	100
32	guitar	9	gzip+3OT	chaincode	gzip	chaincode_3OT_text	0.0297534	100
32	guitar	10	zstd+Octree BFS	baseline	zstd	octree_mask_bfs	0.0308105	100
32	guitar	11	gzip+Octree BFS	baseline	gzip	octree_mask_bfs	0.0345337	100
32	guitar	12	zstd+BINVOX	baseline	zstd	binvox	0.0430469	100
32	guitar	13	gzip+BINVOX	baseline	gzip	binvox	0.0430737	100
32	keyboard	1	zstd+F4	chaincode	zstd	chaincode_F4_text	0.0147095	100
32	keyboard	2	zstd+F8	chaincode	zstd	chaincode_F8_text	0.0149048	100
32	keyboard	3	zstd+3OT	chaincode	zstd	chaincode_3OT_text	0.0152368	100
32	keyboard	4	gzip+F8	chaincode	gzip	chaincode_F8_text	0.0171753	100
32	keyboard	5	gzip+F4	chaincode	gzip	chaincode_F4_text	0.0173193	100
32	keyboard	6	gzip+3OT	chaincode	gzip	chaincode_3OT_text	0.017854	100
32	keyboard	7	zstd+OCC1	baseline	zstd	occ1	0.0234839	100
32	keyboard	8	G-PCC	baseline	gpcc_tmc3	gpcc_ply_xyz	0.0276904	100
32	keyboard	9	zstd+Octree BFS	baseline	zstd	octree_mask_bfs	0.0279321	100
32	keyboard	10	gzip+OCC1	baseline	gzip	occ1	0.0279785	100
32	keyboard	11	gzip+Octree BFS	baseline	gzip	octree_mask_bfs	0.0307153	100
32	keyboard	12	gzip+BINVOX	baseline	gzip	binvox	0.0358032	100
32	keyboard	13	zstd+BINVOX	baseline	zstd	binvox	0.0358716	100
32	lamp	1	zstd+F8	chaincode	zstd	chaincode_F8_text	0.0690308	100
32	lamp	2	zstd+F4	chaincode	zstd	chaincode_F4_text	0.0692261	100
32	lamp	3	zstd+3OT	chaincode	zstd	chaincode_3OT_text	0.0703735	100
32	lamp	4	gzip+F8	chaincode	gzip	chaincode_F8_text	0.0721948	100
32	lamp	5	gzip+F4	chaincode	gzip	chaincode_F4_text	0.0730347	100
32	lamp	6	gzip+3OT	chaincode	gzip	chaincode_3OT_text	0.0734888	100
32	lamp	7	zstd+OCC1	baseline	zstd	occ1	0.0778003	100
32	lamp	8	gzip+OCC1	baseline	gzip	occ1	0.084187	100
32	lamp	9	G-PCC	baseline	gpcc_tmc3	gpcc_ply_xyz	0.0870557	100
32	lamp	10	zstd+Octree BFS	baseline	zstd	octree_mask_bfs	0.0893018	100
32	lamp	11	gzip+Octree BFS	baseline	gzip	octree_mask_bfs	0.0929492	100
32	lamp	12	zstd+BINVOX	baseline	zstd	binvox	0.124365	100
32	lamp	13	gzip+BINVOX	baseline	gzip	binvox	0.13283	100
32	laptop	1	zstd+F4	chaincode	zstd	chaincode_F4_text	0.0196533	100
32	laptop	2	zstd+F8	chaincode	zstd	chaincode_F8_text	0.0197241	100
32	laptop	3	zstd+3OT	chaincode	zstd	chaincode_3OT_text	0.0200659	100
32	laptop	4	gzip+F8	chaincode	gzip	chaincode_F8_text	0.0251074	100
32	laptop	5	gzip+F4	chaincode	gzip	chaincode_F4_text	0.0252734	100
32	laptop	6	gzip+3OT	chaincode	gzip	chaincode_3OT_text	0.025918	100
32	laptop	7	G-PCC	baseline	gpcc_tmc3	gpcc_ply_xyz	0.109846	100
32	laptop	8	zstd+Octree BFS	baseline	zstd	octree_mask_bfs	0.114814	100
32	laptop	9	gzip+Octree BFS	baseline	gzip	octree_mask_bfs	0.117864	100
32	laptop	10	zstd+OCC1	baseline	zstd	occ1	0.129688	100
32	laptop	11	zstd+BINVOX	baseline	zstd	binvox	0.133921	100
32	laptop	12	gzip+OCC1	baseline	gzip	occ1	0.140457	100
32	laptop	13	gzip+BINVOX	baseline	gzip	binvox	0.142395	100
32	mantel	1	zstd+F4	chaincode	zstd	chaincode_F4_text	0.0300293	100
32	mantel	2	zstd+3OT	chaincode	zstd	chaincode_3OT_text	0.030332	100
32	mantel	3	zstd+F8	chaincode	zstd	chaincode_F8_text	0.0307837	100
32	mantel	4	gzip+F4	chaincode	gzip	chaincode_F4_text	0.0348901	100
32	mantel	5	gzip+F8	chaincode	gzip	chaincode_F8_text	0.0352222	100
32	mantel	6	gzip+3OT	chaincode	gzip	chaincode_3OT_text	0.0355078	100
32	mantel	7	G-PCC	baseline	gpcc_tmc3	gpcc_ply_xyz	0.147607	100
32	mantel	8	zstd+OCC1	baseline	zstd	occ1	0.151226	100
32	mantel	9	zstd+Octree BFS	baseline	zstd	octree_mask_bfs	0.154138	100
32	mantel	10	gzip+Octree BFS	baseline	gzip	octree_mask_bfs	0.158149	100
32	mantel	11	gzip+OCC1	baseline	gzip	occ1	0.16498	100
32	mantel	12	zstd+BINVOX	baseline	zstd	binvox	0.196809	100
32	mantel	13	gzip+BINVOX	baseline	gzip	binvox	0.211995	100
32	monitor	1	zstd+F4	chaincode	zstd	chaincode_F4_text	0.0448389	100
32	monitor	2	zstd+F8	chaincode	zstd	chaincode_F8_text	0.0451978	100
32	monitor	3	zstd+3OT	chaincode	zstd	chaincode_3OT_text	0.0458374	100
32	monitor	4	gzip+3OT	chaincode	gzip	chaincode_3OT_text	0.0484351	100
32	monitor	5	gzip+F4	chaincode	gzip	chaincode_F4_text	0.0484741	100
32	monitor	6	gzip+F8	chaincode	gzip	chaincode_F8_text	0.0486597	100
32	monitor	7	zstd+OCC1	baseline	zstd	occ1	0.110566	100
32	monitor	8	G-PCC	baseline	gpcc_tmc3	gpcc_ply_xyz	0.115012	100
32	monitor	9	gzip+OCC1	baseline	gzip	occ1	0.117048	100
32	monitor	10	zstd+Octree BFS	baseline	zstd	octree_mask_bfs	0.118696	100
32	monitor	11	gzip+Octree BFS	baseline	gzip	octree_mask_bfs	0.122192	100
32	monitor	12	zstd+BINVOX	baseline	zstd	binvox	0.167864	100
32	monitor	13	gzip+BINVOX	baseline	gzip	binvox	0.177952	100
32	night_stand	1	zstd+F4	chaincode	zstd	chaincode_F4_text	0.0405981	100
32	night_stand	2	zstd+F8	chaincode	zstd	chaincode_F8_text	0.041084	100
32	night_stand	3	zstd+3OT	chaincode	zstd	chaincode_3OT_text	0.0418823	100
32	night_stand	4	gzip+F4	chaincode	gzip	chaincode_F4_text	0.0482251	100
32	night_stand	5	gzip+F8	chaincode	gzip	chaincode_F8_text	0.0484937	100
32	night_stand	6	gzip+3OT	chaincode	gzip	chaincode_3OT_text	0.0489331	100
32	night_stand	7	zstd+OCC1	baseline	zstd	occ1	0.234192	100
32	night_stand	8	G-PCC	baseline	gpcc_tmc3	gpcc_ply_xyz	0.235054	100
32	night_stand	9	gzip+OCC1	baseline	gzip	occ1	0.24802	100
32	night_stand	10	zstd+Octree BFS	baseline	zstd	octree_mask_bfs	0.249336	100
32	night_stand	11	gzip+Octree BFS	baseline	gzip	octree_mask_bfs	0.253496	100
32	night_stand	12	zstd+BINVOX	baseline	zstd	binvox	0.31699	100
32	night_stand	13	gzip+BINVOX	baseline	gzip	binvox	0.345991	100
32	person	1	zstd+Octree BFS	baseline	zstd	octree_mask_bfs	0.0626709	100
32	person	2	zstd+OCC1	baseline	zstd	occ1	0.063252	100
32	person	3	G-PCC	baseline	gpcc_tmc3	gpcc_ply_xyz	0.0645435	100
32	person	4	gzip+Octree BFS	baseline	gzip	octree_mask_bfs	0.0671704	100
32	person	5	gzip+OCC1	baseline	gzip	occ1	0.0706226	100
32	person	6	zstd+F8	chaincode	zstd	chaincode_F8_text	0.071001	100
32	person	7	zstd+3OT	chaincode	zstd	chaincode_3OT_text	0.0714502	100
32	person	8	zstd+F4	chaincode	zstd	chaincode_F4_text	0.0716235	100
32	person	9	gzip+F8	chaincode	gzip	chaincode_F8_text	0.0717578	100
32	person	10	gzip+F4	chaincode	gzip	chaincode_F4_text	0.0736035	100
32	person	11	gzip+3OT	chaincode	gzip	chaincode_3OT_text	0.0752588	100
32	person	12	zstd+BINVOX	baseline	zstd	binvox	0.109958	100
32	person	13	gzip+BINVOX	baseline	gzip	binvox	0.117263	100
32	piano	1	zstd+F4	chaincode	zstd	chaincode_F4_text	0.0663989	100
32	piano	2	zstd+F8	chaincode	zstd	chaincode_F8_text	0.0666455	100
32	piano	3	zstd+3OT	chaincode	zstd	chaincode_3OT_text	0.0698022	100
32	piano	4	gzip+F8	chaincode	gzip	chaincode_F8_text	0.0718311	100
32	piano	5	gzip+F4	chaincode	gzip	chaincode_F4_text	0.0721558	100
32	piano	6	gzip+3OT	chaincode	gzip	chaincode_3OT_text	0.0747998	100
32	piano	7	G-PCC	baseline	gpcc_tmc3	gpcc_ply_xyz	0.14165	100
32	piano	8	zstd+Octree BFS	baseline	zstd	octree_mask_bfs	0.145237	100
32	piano	9	zstd+OCC1	baseline	zstd	occ1	0.145398	100
32	piano	10	gzip+Octree BFS	baseline	gzip	octree_mask_bfs	0.148503	100
32	piano	11	gzip+OCC1	baseline	gzip	occ1	0.157737	100
32	piano	12	zstd+BINVOX	baseline	zstd	binvox	0.185422	100
32	piano	13	gzip+BINVOX	baseline	gzip	binvox	0.199331	100
32	plant	1	G-PCC	baseline	gpcc_tmc3	gpcc_ply_xyz	0.128774	100
32	plant	2	zstd+Octree BFS	baseline	zstd	octree_mask_bfs	0.129465	100
32	plant	3	gzip+Octree BFS	baseline	gzip	octree_mask_bfs	0.133511	100
32	plant	4	zstd+OCC1	baseline	zstd	occ1	0.153394	100
32	plant	5	gzip+OCC1	baseline	gzip	occ1	0.165967	100
32	plant	6	zstd+F8	chaincode	zstd	chaincode_F8_text	0.18501	100
32	plant	7	gzip+F8	chaincode	gzip	chaincode_F8_text	0.190242	100
32	plant	8	zstd+F4	chaincode	zstd	chaincode_F4_text	0.195354	100
32	plant	9	zstd+3OT	chaincode	zstd	chaincode_3OT_text	0.198032	100
32	plant	10	zstd+BINVOX	baseline	zstd	binvox	0.200078	100
32	plant	11	gzip+F4	chaincode	gzip	chaincode_F4_text	0.201509	100
32	plant	12	gzip+3OT	chaincode	gzip	chaincode_3OT_text	0.205154	100
32	plant	13	gzip+BINVOX	baseline	gzip	binvox	0.219568	100
32	radio	1	zstd+F8	chaincode	zstd	chaincode_F8_text	0.0398633	100
32	radio	2	zstd+F4	chaincode	zstd	chaincode_F4_text	0.0399438	100
32	radio	3	zstd+3OT	chaincode	zstd	chaincode_3OT_text	0.0417798	100
32	radio	4	gzip+F8	chaincode	gzip	chaincode_F8_text	0.0453394	100
32	radio	5	gzip+F4	chaincode	gzip	chaincode_F4_text	0.0455298	100
32	radio	6	gzip+3OT	chaincode	gzip	chaincode_3OT_text	0.0472949	100
32	radio	7	zstd+OCC1	baseline	zstd	occ1	0.106213	100
32	radio	8	gzip+OCC1	baseline	gzip	occ1	0.116536	100
32	radio	9	G-PCC	baseline	gpcc_tmc3	gpcc_ply_xyz	0.119438	100
32	radio	10	zstd+Octree BFS	baseline	zstd	octree_mask_bfs	0.121023	100
32	radio	11	gzip+Octree BFS	baseline	gzip	octree_mask_bfs	0.124265	100
32	radio	12	zstd+BINVOX	baseline	zstd	binvox	0.13957	100
32	radio	13	gzip+BINVOX	baseline	gzip	binvox	0.148174	100
32	range_hood	1	zstd+F4	chaincode	zstd	chaincode_F4_text	0.0378589	100
32	range_hood	2	zstd+F8	chaincode	zstd	chaincode_F8_text	0.0387524	100
32	range_hood	3	zstd+3OT	chaincode	zstd	chaincode_3OT_text	0.0395312	100
32	range_hood	4	gzip+F4	chaincode	gzip	chaincode_F4_text	0.0431787	100
32	range_hood	5	gzip+F8	chaincode	gzip	chaincode_F8_text	0.0432568	100
32	range_hood	6	gzip+3OT	chaincode	gzip	chaincode_3OT_text	0.0448975	100
32	range_hood	7	G-PCC	baseline	gpcc_tmc3	gpcc_ply_xyz	0.151504	100
32	range_hood	8	zstd+Octree BFS	baseline	zstd	octree_mask_bfs	0.156589	100
32	range_hood	9	zstd+OCC1	baseline	zstd	occ1	0.157144	100
32	range_hood	10	gzip+Octree BFS	baseline	gzip	octree_mask_bfs	0.159709	100
32	range_hood	11	gzip+OCC1	baseline	gzip	occ1	0.171382	100
32	range_hood	12	zstd+BINVOX	baseline	zstd	binvox	0.185239	100
32	range_hood	13	gzip+BINVOX	baseline	gzip	binvox	0.20051	100
32	sink	1	zstd+F8	chaincode	zstd	chaincode_F8_text	0.0415796	100
32	sink	2	zstd+F4	chaincode	zstd	chaincode_F4_text	0.0425098	100
32	sink	3	zstd+3OT	chaincode	zstd	chaincode_3OT_text	0.0430029	100
32	sink	4	gzip+F8	chaincode	gzip	chaincode_F8_text	0.0464502	100
32	sink	5	gzip+F4	chaincode	gzip	chaincode_F4_text	0.0476978	100
32	sink	6	gzip+3OT	chaincode	gzip	chaincode_3OT_text	0.0478516	100
32	sink	7	zstd+OCC1	baseline	zstd	occ1	0.102617	100
32	sink	8	gzip+OCC1	baseline	gzip	occ1	0.112205	100
32	sink	9	G-PCC	baseline	gpcc_tmc3	gpcc_ply_xyz	0.115042	100
32	sink	10	zstd+Octree BFS	baseline	zstd	octree_mask_bfs	0.118079	100
32	sink	11	gzip+Octree BFS	baseline	gzip	octree_mask_bfs	0.121301	100
32	sink	12	zstd+BINVOX	baseline	zstd	binvox	0.139241	100
32	sink	13	gzip+BINVOX	baseline	gzip	binvox	0.147695	100
32	sofa	1	zstd+F4	chaincode	zstd	chaincode_F4_text	0.0438696	100
32	sofa	2	zstd+F8	chaincode	zstd	chaincode_F8_text	0.0441309	100
32	sofa	3	zstd+3OT	chaincode	zstd	chaincode_3OT_text	0.0455298	100
32	sofa	4	gzip+F8	chaincode	gzip	chaincode_F8_text	0.0485889	100
32	sofa	5	gzip+F4	chaincode	gzip	chaincode_F4_text	0.0490112	100
32	sofa	6	gzip+3OT	chaincode	gzip	chaincode_3OT_text	0.0502783	100
32	sofa	7	zstd+OCC1	baseline	zstd	occ1	0.0982056	100
32	sofa	8	G-PCC	baseline	gpcc_tmc3	gpcc_ply_xyz	0.102529	100
32	sofa	9	zstd+Octree BFS	baseline	zstd	octree_mask_bfs	0.104534	100
32	sofa	10	gzip+Octree BFS	baseline	gzip	octree_mask_bfs	0.107725	100
32	sofa	11	gzip+OCC1	baseline	gzip	occ1	0.108088	100
32	sofa	12	zstd+BINVOX	baseline	zstd	binvox	0.135688	100
32	sofa	13	gzip+BINVOX	baseline	gzip	binvox	0.143147	100
32	stairs	1	zstd+F8	chaincode	zstd	chaincode_F8_text	0.0655029	100
32	stairs	2	zstd+F4	chaincode	zstd	chaincode_F4_text	0.0655688	100
32	stairs	3	zstd+3OT	chaincode	zstd	chaincode_3OT_text	0.0676147	100
32	stairs	4	gzip+F8	chaincode	gzip	chaincode_F8_text	0.0691699	100
32	stairs	5	gzip+F4	chaincode	gzip	chaincode_F4_text	0.0695923	100
32	stairs	6	gzip+3OT	chaincode	gzip	chaincode_3OT_text	0.0724365	100
32	stairs	7	G-PCC	baseline	gpcc_tmc3	gpcc_ply_xyz	0.0897729	100
32	stairs	8	zstd+Octree BFS	baseline	zstd	octree_mask_bfs	0.0928101	100
32	stairs	9	zstd+OCC1	baseline	zstd	occ1	0.0943286	100
32	stairs	10	gzip+Octree BFS	baseline	gzip	octree_mask_bfs	0.0961719	100
32	stairs	11	gzip+OCC1	baseline	gzip	occ1	0.104709	100
32	stairs	12	zstd+BINVOX	baseline	zstd	binvox	0.131289	100
32	stairs	13	gzip+BINVOX	baseline	gzip	binvox	0.140415	100
32	stool	1	zstd+F4	chaincode	zstd	chaincode_F4_text	0.0714331	100
32	stool	2	zstd+F8	chaincode	zstd	chaincode_F8_text	0.0717578	100
32	stool	3	zstd+3OT	chaincode	zstd	chaincode_3OT_text	0.0738403	100
32	stool	4	gzip+F8	chaincode	gzip	chaincode_F8_text	0.0755225	100
32	stool	5	gzip+F4	chaincode	gzip	chaincode_F4_text	0.0755688	100
32	stool	6	gzip+3OT	chaincode	gzip	chaincode_3OT_text	0.0770386	100
32	stool	7	zstd+OCC1	baseline	zstd	occ1	0.0853369	100
32	stool	8	gzip+OCC1	baseline	gzip	occ1	0.0932764	100
32	stool	9	G-PCC	baseline	gpcc_tmc3	gpcc_ply_xyz	0.0987256	100
32	stool	10	zstd+Octree BFS	baseline	zstd	octree_mask_bfs	0.0999609	100
32	stool	11	gzip+Octree BFS	baseline	gzip	octree_mask_bfs	0.10342	100
32	stool	12	zstd+BINVOX	baseline	zstd	binvox	0.129663	100
32	stool	13	gzip+BINVOX	baseline	gzip	binvox	0.138313	100
32	table	1	zstd+F4	chaincode	zstd	chaincode_F4_text	0.0463135	100
32	table	2	zstd+F8	chaincode	zstd	chaincode_F8_text	0.0465747	100
32	table	3	zstd+3OT	chaincode	zstd	chaincode_3OT_text	0.0477563	100
32	table	4	gzip+F4	chaincode	gzip	chaincode_F4_text	0.0504639	100
32	table	5	gzip+F8	chaincode	gzip	chaincode_F8_text	0.0505884	100
32	table	6	gzip+3OT	chaincode	gzip	chaincode_3OT_text	0.0513086	100
32	table	7	zstd+OCC1	baseline	zstd	occ1	0.0874756	100
32	table	8	G-PCC	baseline	gpcc_tmc3	gpcc_ply_xyz	0.0931177	100
32	table	9	gzip+OCC1	baseline	gzip	occ1	0.0950806	100
32	table	10	zstd+Octree BFS	baseline	zstd	octree_mask_bfs	0.0976025	100
32	table	11	gzip+Octree BFS	baseline	gzip	octree_mask_bfs	0.100933	100
32	table	12	zstd+BINVOX	baseline	zstd	binvox	0.118525	100
32	table	13	gzip+BINVOX	baseline	gzip	binvox	0.126333	100
32	tent	1	zstd+F8	chaincode	zstd	chaincode_F8_text	0.0656738	100
32	tent	2	zstd+F4	chaincode	zstd	chaincode_F4_text	0.0661328	100
32	tent	3	zstd+3OT	chaincode	zstd	chaincode_3OT_text	0.0685742	100
32	tent	4	gzip+F8	chaincode	gzip	chaincode_F8_text	0.0708203	100
32	tent	5	gzip+F4	chaincode	gzip	chaincode_F4_text	0.0717871	100
32	tent	6	gzip+3OT	chaincode	gzip	chaincode_3OT_text	0.0736353	100
32	tent	7	G-PCC	baseline	gpcc_tmc3	gpcc_ply_xyz	0.125046	100
32	tent	8	zstd+OCC1	baseline	zstd	occ1	0.125076	100
32	tent	9	zstd+Octree BFS	baseline	zstd	octree_mask_bfs	0.128408	100
32	tent	10	gzip+Octree BFS	baseline	gzip	octree_mask_bfs	0.131631	100
32	tent	11	gzip+OCC1	baseline	gzip	occ1	0.137769	100
32	tent	12	zstd+BINVOX	baseline	zstd	binvox	0.159438	100
32	tent	13	gzip+BINVOX	baseline	gzip	binvox	0.171111	100
32	toilet	1	zstd+F8	chaincode	zstd	chaincode_F8_text	0.130447	100
32	toilet	2	zstd+F4	chaincode	zstd	chaincode_F4_text	0.133025	100
32	toilet	3	zstd+3OT	chaincode	zstd	chaincode_3OT_text	0.136912	100
32	toilet	4	gzip+F8	chaincode	gzip	chaincode_F8_text	0.138167	100
32	toilet	5	gzip+F4	chaincode	gzip	chaincode_F4_text	0.141189	100
32	toilet	6	gzip+3OT	chaincode	gzip	chaincode_3OT_text	0.144307	100
32	toilet	7	G-PCC	baseline	gpcc_tmc3	gpcc_ply_xyz	0.179587	100
32	toilet	8	zstd+Octree BFS	baseline	zstd	octree_mask_bfs	0.186443	100
32	toilet	9	gzip+Octree BFS	baseline	gzip	octree_mask_bfs	0.190515	100
32	toilet	10	zstd+OCC1	baseline	zstd	occ1	0.191963	100
32	toilet	11	gzip+OCC1	baseline	gzip	occ1	0.206548	100
32	toilet	12	zstd+BINVOX	baseline	zstd	binvox	0.266453	100
32	toilet	13	gzip+BINVOX	baseline	gzip	binvox	0.289365	100
32	tv_stand	1	zstd+F4	chaincode	zstd	chaincode_F4_text	0.0303564	100
32	tv_stand	2	zstd+F8	chaincode	zstd	chaincode_F8_text	0.0307031	100
32	tv_stand	3	zstd+3OT	chaincode	zstd	chaincode_3OT_text	0.0308447	100
32	tv_stand	4	gzip+F4	chaincode	gzip	chaincode_F4_text	0.0348657	100
32	tv_stand	5	gzip+F8	chaincode	gzip	chaincode_F8_text	0.0350977	100
32	tv_stand	6	gzip+3OT	chaincode	gzip	chaincode_3OT_text	0.035166	100
32	tv_stand	7	zstd+OCC1	baseline	zstd	occ1	0.110112	100
32	tv_stand	8	G-PCC	baseline	gpcc_tmc3	gpcc_ply_xyz	0.111616	100
32	tv_stand	9	zstd+Octree BFS	baseline	zstd	octree_mask_bfs	0.117952	100
32	tv_stand	10	gzip+OCC1	baseline	gzip	occ1	0.118445	100
32	tv_stand	11	gzip+Octree BFS	baseline	gzip	octree_mask_bfs	0.121543	100
32	tv_stand	12	zstd+BINVOX	baseline	zstd	binvox	0.138997	100
32	tv_stand	13	gzip+BINVOX	baseline	gzip	binvox	0.148062	100
32	vase	1	zstd+F8	chaincode	zstd	chaincode_F8_text	0.12429	100
32	vase	2	zstd+3OT	chaincode	zstd	chaincode_3OT_text	0.127278	100
32	vase	3	zstd+F4	chaincode	zstd	chaincode_F4_text	0.12751	100
32	vase	4	gzip+F8	chaincode	gzip	chaincode_F8_text	0.134329	100
32	vase	5	gzip+3OT	chaincode	gzip	chaincode_3OT_text	0.134739	100
32	vase	6	gzip+F4	chaincode	gzip	chaincode_F4_text	0.138035	100
32	vase	7	zstd+OCC1	baseline	zstd	occ1	0.172485	100
32	vase	8	G-PCC	baseline	gpcc_tmc3	gpcc_ply_xyz	0.174241	100
32	vase	9	zstd+Octree BFS	baseline	zstd	octree_mask_bfs	0.177053	100
32	vase	10	gzip+Octree BFS	baseline	gzip	octree_mask_bfs	0.181008	100
32	vase	11	gzip+OCC1	baseline	gzip	occ1	0.181689	100
32	vase	12	zstd+BINVOX	baseline	zstd	binvox	0.258899	100
32	vase	13	gzip+BINVOX	baseline	gzip	binvox	0.281785	100
32	wardrobe	1	zstd+F4	chaincode	zstd	chaincode_F4_text	0.0235156	100
32	wardrobe	2	zstd+F8	chaincode	zstd	chaincode_F8_text	0.0237817	100
32	wardrobe	3	zstd+3OT	chaincode	zstd	chaincode_3OT_text	0.0238867	100
32	wardrobe	4	gzip+F4	chaincode	gzip	chaincode_F4_text	0.0282788	100
32	wardrobe	5	gzip+F8	chaincode	gzip	chaincode_F8_text	0.0283423	100
32	wardrobe	6	gzip+3OT	chaincode	gzip	chaincode_3OT_text	0.0288501	100
32	wardrobe	7	zstd+OCC1	baseline	zstd	occ1	0.103264	100
32	wardrobe	8	gzip+OCC1	baseline	gzip	occ1	0.11199	100
32	wardrobe	9	G-PCC	baseline	gpcc_tmc3	gpcc_ply_xyz	0.125901	100
32	wardrobe	10	zstd+Octree BFS	baseline	zstd	octree_mask_bfs	0.130144	100
32	wardrobe	11	gzip+Octree BFS	baseline	gzip	octree_mask_bfs	0.134028	100
32	wardrobe	12	zstd+BINVOX	baseline	zstd	binvox	0.165359	100
32	wardrobe	13	gzip+BINVOX	baseline	gzip	binvox	0.175144	100
32	xbox	1	zstd+F8	chaincode	zstd	chaincode_F8_text	0.037876	100
32	xbox	2	zstd+F4	chaincode	zstd	chaincode_F4_text	0.0379639	100
32	xbox	3	zstd+3OT	chaincode	zstd	chaincode_3OT_text	0.0389966	100
32	xbox	4	gzip+F8	chaincode	gzip	chaincode_F8_text	0.04302	100
32	xbox	5	gzip+F4	chaincode	gzip	chaincode_F4_text	0.0432642	100
32	xbox	6	gzip+3OT	chaincode	gzip	chaincode_3OT_text	0.0438428	100
32	xbox	7	zstd+OCC1	baseline	zstd	occ1	0.106301	100
32	xbox	8	gzip+OCC1	baseline	gzip	occ1	0.114912	100
32	xbox	9	G-PCC	baseline	gpcc_tmc3	gpcc_ply_xyz	0.131316	100
32	xbox	10	zstd+Octree BFS	baseline	zstd	octree_mask_bfs	0.135662	100
32	xbox	11	gzip+Octree BFS	baseline	gzip	octree_mask_bfs	0.138948	100
32	xbox	12	zstd+BINVOX	baseline	zstd	binvox	0.174636	100
32	xbox	13	gzip+BINVOX	baseline	gzip	binvox	0.182397	100
64	airplane	1	zstd+F8	chaincode	zstd	chaincode_F8_text	0.0179172	100
64	airplane	2	zstd+F4	chaincode	zstd	chaincode_F4_text	0.0179636	100
64	airplane	3	zstd+OCC1	baseline	zstd	occ1	0.0183292	100
64	airplane	4	G-PCC	baseline	gpcc_tmc3	gpcc_ply_xyz	0.0184467	100
64	airplane	5	gzip+F8	chaincode	gzip	chaincode_F8_text	0.0184924	100
64	airplane	6	zstd+3OT	chaincode	zstd	chaincode_3OT_text	0.018671	100
64	airplane	7	gzip+F4	chaincode	gzip	chaincode_F4_text	0.0187521	100
64	airplane	8	zstd+Octree BFS	baseline	zstd	octree_mask_bfs	0.0188052	100
64	airplane	9	gzip+Octree BFS	baseline	gzip	octree_mask_bfs	0.0191608	100
64	airplane	10	gzip+3OT	chaincode	gzip	chaincode_3OT_text	0.0195999	100
64	airplane	11	zstd+BINVOX	baseline	zstd	binvox	0.0220862	100
64	airplane	12	gzip+OCC1	baseline	gzip	occ1	0.0226337	100
64	airplane	13	gzip+BINVOX	baseline	gzip	binvox	0.0235449	100
64	bathtub	1	zstd+F8	chaincode	zstd	chaincode_F8_text	0.0177109	100
64	bathtub	2	zstd+F4	chaincode	zstd	chaincode_F4_text	0.0178433	100
64	bathtub	3	zstd+3OT	chaincode	zstd	chaincode_3OT_text	0.0183374	100
64	bathtub	4	gzip+F8	chaincode	gzip	chaincode_F8_text	0.0199384	100
64	bathtub	5	gzip+F4	chaincode	gzip	chaincode_F4_text	0.0202112	100
64	bathtub	6	gzip+3OT	chaincode	gzip	chaincode_3OT_text	0.0203168	100
64	bathtub	7	zstd+OCC1	baseline	zstd	occ1	0.0418881	100
64	bathtub	8	G-PCC	baseline	gpcc_tmc3	gpcc_ply_xyz	0.0478094	100
64	bathtub	9	gzip+OCC1	baseline	gzip	occ1	0.0482318	100
64	bathtub	10	zstd+Octree BFS	baseline	zstd	octree_mask_bfs	0.0482944	100
64	bathtub	11	gzip+Octree BFS	baseline	gzip	octree_mask_bfs	0.0490765	100
64	bathtub	12	zstd+BINVOX	baseline	zstd	binvox	0.0604001	100
64	bathtub	13	gzip+BINVOX	baseline	gzip	binvox	0.0666238	100
64	bed	1	zstd+F8	chaincode	zstd	chaincode_F8_text	0.0172086	100
64	bed	2	zstd+F4	chaincode	zstd	chaincode_F4_text	0.0174484	100
64	bed	3	zstd+3OT	chaincode	zstd	chaincode_3OT_text	0.0184531	100
64	bed	4	gzip+F8	chaincode	gzip	chaincode_F8_text	0.0196555	100
64	bed	5	gzip+F4	chaincode	gzip	chaincode_F4_text	0.0200348	100
64	bed	6	gzip+3OT	chaincode	gzip	chaincode_3OT_text	0.021156	100
64	bed	7	G-PCC	baseline	gpcc_tmc3	gpcc_ply_xyz	0.0628378	100
64	bed	8	zstd+Octree BFS	baseline	zstd	octree_mask_bfs	0.0640778	100
64	bed	9	gzip+Octree BFS	baseline	gzip	octree_mask_bfs	0.0650812	100
64	bed	10	zstd+OCC1	baseline	zstd	occ1	0.0680884	100
64	bed	11	zstd+BINVOX	baseline	zstd	binvox	0.0695963	100
64	bed	12	gzip+BINVOX	baseline	gzip	binvox	0.0769119	100
64	bed	13	gzip+OCC1	baseline	gzip	occ1	0.0781949	100
64	bench	1	zstd+F4	chaincode	zstd	chaincode_F4_text	0.00701904	100
64	bench	2	zstd+F8	chaincode	zstd	chaincode_F8_text	0.00705048	100
64	bench	3	zstd+3OT	chaincode	zstd	chaincode_3OT_text	0.00725861	100
64	bench	4	gzip+F8	chaincode	gzip	chaincode_F8_text	0.00794525	100
64	bench	5	gzip+F4	chaincode	gzip	chaincode_F4_text	0.00797028	100
64	bench	6	gzip+3OT	chaincode	gzip	chaincode_3OT_text	0.00815308	100
64	bench	7	zstd+OCC1	baseline	zstd	occ1	0.018736	100
64	bench	8	zstd+BINVOX	baseline	zstd	binvox	0.0214709	100
64	bench	9	zstd+Octree BFS	baseline	zstd	octree_mask_bfs	0.0228882	100
64	bench	10	gzip+BINVOX	baseline	gzip	binvox	0.0231497	100
64	bench	11	gzip+Octree BFS	baseline	gzip	octree_mask_bfs	0.0233517	100
64	bench	12	gzip+OCC1	baseline	gzip	occ1	0.0233643	100
64	bench	13	G-PCC	baseline	gpcc_tmc3	gpcc_ply_xyz	0.0235037	100
64	bookshelf	1	zstd+F4	chaincode	zstd	chaincode_F4_text	0.00560272	100
64	bookshelf	2	zstd+F8	chaincode	zstd	chaincode_F8_text	0.0056662	100
64	bookshelf	3	zstd+3OT	chaincode	zstd	chaincode_3OT_text	0.00574829	100
64	bookshelf	4	gzip+F8	chaincode	gzip	chaincode_F8_text	0.00723907	100
64	bookshelf	5	gzip+F4	chaincode	gzip	chaincode_F4_text	0.00724762	100
64	bookshelf	6	gzip+3OT	chaincode	gzip	chaincode_3OT_text	0.00740265	100
64	bookshelf	7	zstd+OCC1	baseline	zstd	occ1	0.0454965	100
64	bookshelf	8	G-PCC	baseline	gpcc_tmc3	gpcc_ply_xyz	0.0481537	100
64	bookshelf	9	gzip+OCC1	baseline	gzip	occ1	0.0513666	100
64	bookshelf	10	zstd+Octree BFS	baseline	zstd	octree_mask_bfs	0.0519809	100
64	bookshelf	11	gzip+Octree BFS	baseline	gzip	octree_mask_bfs	0.0528958	100
64	bookshelf	12	zstd+BINVOX	baseline	zstd	binvox	0.0556546	100
64	bookshelf	13	gzip+BINVOX	baseline	gzip	binvox	0.0603729	100
64	bottle	1	zstd+F8	chaincode	zstd	chaincode_F8_text	0.0172174	100
64	bottle	2	zstd+F4	chaincode	zstd	chaincode_F4_text	0.0173309	100
64	bottle	3	zstd+3OT	chaincode	zstd	chaincode_3OT_text	0.0175568	100
64	bottle	4	gzip+F8	chaincode	gzip	chaincode_F8_text	0.0185312	100
64	bottle	5	gzip+F4	chaincode	gzip	chaincode_F4_text	0.0187109	100
64	bottle	6	gzip+3OT	chaincode	gzip	chaincode_3OT_text	0.018728	100
64	bottle	7	zstd+OCC1	baseline	zstd	occ1	0.0238293	100
64	bottle	8	gzip+OCC1	baseline	gzip	occ1	0.0274664	100
64	bottle	9	zstd+Octree BFS	baseline	zstd	octree_mask_bfs	0.0328787	100
64	bottle	10	gzip+Octree BFS	baseline	gzip	octree_mask_bfs	0.0334811	100
64	bottle	11	G-PCC	baseline	gpcc_tmc3	gpcc_ply_xyz	0.0339542	100
64	bottle	12	zstd+BINVOX	baseline	zstd	binvox	0.0385208	100
64	bottle	13	gzip+BINVOX	baseline	gzip	binvox	0.0430597	100
64	bowl	1	zstd+F8	chaincode	zstd	chaincode_F8_text	0.0441484	84
64	bowl	2	zstd+F4	chaincode	zstd	chaincode_F4_text	0.0460783	84
64	bowl	3	zstd+3OT	chaincode	zstd	chaincode_3OT_text	0.047251	84
64	bowl	4	gzip+F8	chaincode	gzip	chaincode_F8_text	0.0494232	84
64	bowl	5	gzip+3OT	chaincode	gzip	chaincode_3OT_text	0.0512859	84
64	bowl	6	gzip+F4	chaincode	gzip	chaincode_F4_text	0.0517782	84
64	bowl	7	G-PCC	baseline	gpcc_tmc3	gpcc_ply_xyz	0.0833075	84
64	bowl	8	zstd+Octree BFS	baseline	zstd	octree_mask_bfs	0.0878935	84
64	bowl	9	gzip+Octree BFS	baseline	gzip	octree_mask_bfs	0.0883829	84
64	bowl	10	zstd+OCC1	baseline	zstd	occ1	0.0924701	84
64	bowl	11	gzip+OCC1	baseline	gzip	occ1	0.10323	84
64	bowl	12	zstd+BINVOX	baseline	zstd	binvox	0.116182	84
64	bowl	13	gzip+BINVOX	baseline	gzip	binvox	0.129551	84
64	car	1	zstd+F8	chaincode	zstd	chaincode_F8_text	0.0405801	100
64	car	2	zstd+F4	chaincode	zstd	chaincode_F4_text	0.0414111	100
64	car	3	zstd+3OT	chaincode	zstd	chaincode_3OT_text	0.0427127	100
64	car	4	gzip+F8	chaincode	gzip	chaincode_F8_text	0.0440869	100
64	car	5	gzip+F4	chaincode	gzip	chaincode_F4_text	0.045408	100
64	car	6	gzip+3OT	chaincode	gzip	chaincode_3OT_text	0.0468079	100
64	car	7	G-PCC	baseline	gpcc_tmc3	gpcc_ply_xyz	0.055224	100
64	car	8	zstd+Octree BFS	baseline	zstd	octree_mask_bfs	0.055506	100
64	car	9	gzip+Octree BFS	baseline	gzip	octree_mask_bfs	0.0562363	100
64	car	10	zstd+OCC1	baseline	zstd	occ1	0.0579642	100
64	car	11	zstd+BINVOX	baseline	zstd	binvox	0.0704868	100
64	car	12	gzip+OCC1	baseline	gzip	occ1	0.0742099	100
64	car	13	gzip+BINVOX	baseline	gzip	binvox	0.0779437	100
64	chair	1	zstd+F8	chaincode	zstd	chaincode_F8_text	0.0269562	100
64	chair	2	zstd+F4	chaincode	zstd	chaincode_F4_text	0.0273801	100
64	chair	3	zstd+3OT	chaincode	zstd	chaincode_3OT_text	0.0286624	100
64	chair	4	gzip+F8	chaincode	gzip	chaincode_F8_text	0.0299313	100
64	chair	5	gzip+F4	chaincode	gzip	chaincode_F4_text	0.0305746	100
64	chair	6	gzip+3OT	chaincode	gzip	chaincode_3OT_text	0.0317282	100
64	chair	7	zstd+OCC1	baseline	zstd	occ1	0.0505136	100
64	chair	8	G-PCC	baseline	gpcc_tmc3	gpcc_ply_xyz	0.0510025	100
64	chair	9	zstd+Octree BFS	baseline	zstd	octree_mask_bfs	0.0515527	100
64	chair	10	gzip+Octree BFS	baseline	gzip	octree_mask_bfs	0.0521716	100
64	chair	11	zstd+BINVOX	baseline	zstd	binvox	0.0606653	100
64	chair	12	gzip+OCC1	baseline	gzip	occ1	0.0616272	100
64	chair	13	gzip+BINVOX	baseline	gzip	binvox	0.0666949	100
64	cone	1	zstd+F8	chaincode	zstd	chaincode_F8_text	0.0302866	100
64	cone	2	zstd+F4	chaincode	zstd	chaincode_F4_text	0.0310233	100
64	cone	3	zstd+3OT	chaincode	zstd	chaincode_3OT_text	0.031911	100
64	cone	4	gzip+F8	chaincode	gzip	chaincode_F8_text	0.0331668	100
64	cone	5	gzip+F4	chaincode	gzip	chaincode_F4_text	0.0338773	100
64	cone	6	gzip+3OT	chaincode	gzip	chaincode_3OT_text	0.034227	100
64	cone	7	zstd+OCC1	baseline	zstd	occ1	0.0623123	100
64	cone	8	G-PCC	baseline	gpcc_tmc3	gpcc_ply_xyz	0.062934	100
64	cone	9	zstd+Octree BFS	baseline	zstd	octree_mask_bfs	0.0657309	100
64	cone	10	gzip+Octree BFS	baseline	gzip	octree_mask_bfs	0.0662216	100
64	cone	11	gzip+OCC1	baseline	gzip	occ1	0.0721518	100
64	cone	12	zstd+BINVOX	baseline	zstd	binvox	0.0885818	100
64	cone	13	gzip+BINVOX	baseline	gzip	binvox	0.0986389	100
64	cup	1	zstd+F8	chaincode	zstd	chaincode_F8_text	0.0469576	99
64	cup	2	zstd+F4	chaincode	zstd	chaincode_F4_text	0.0477517	99
64	cup	3	zstd+3OT	chaincode	zstd	chaincode_3OT_text	0.0487655	99
64	cup	4	gzip+F8	chaincode	gzip	chaincode_F8_text	0.0522923	99
64	cup	5	gzip+F4	chaincode	gzip	chaincode_F4_text	0.053313	99
64	cup	6	gzip+3OT	chaincode	gzip	chaincode_3OT_text	0.0536397	99
64	cup	7	zstd+OCC1	baseline	zstd	occ1	0.109349	99
64	cup	8	G-PCC	baseline	gpcc_tmc3	gpcc_ply_xyz	0.112189	99
64	cup	9	zstd+Octree BFS	baseline	zstd	octree_mask_bfs	0.118121	99
64	cup	10	gzip+OCC1	baseline	gzip	occ1	0.118129	99
64	cup	11	gzip+Octree BFS	baseline	gzip	octree_mask_bfs	0.119046	99
64	cup	12	zstd+BINVOX	baseline	zstd	binvox	0.174049	99
64	cup	13	gzip+BINVOX	baseline	gzip	binvox	0.192037	99
64	curtain	1	zstd+F8	chaincode	zstd	chaincode_F8_text	0.00733704	100
64	curtain	2	zstd+F4	chaincode	zstd	chaincode_F4_text	0.00737274	100
64	curtain	3	zstd+3OT	chaincode	zstd	chaincode_3OT_text	0.00764099	100
64	curtain	4	gzip+F8	chaincode	gzip	chaincode_F8_text	0.00791382	100
64	curtain	5	gzip+F4	chaincode	gzip	chaincode_F4_text	0.0079422	100
64	curtain	6	gzip+3OT	chaincode	gzip	chaincode_3OT_text	0.00832733	100
64	curtain	7	zstd+OCC1	baseline	zstd	occ1	0.0146628	100
64	curtain	8	gzip+OCC1	baseline	gzip	occ1	0.0175101	100
64	curtain	9	G-PCC	baseline	gpcc_tmc3	gpcc_ply_xyz	0.0195807	100
64	curtain	10	zstd+Octree BFS	baseline	zstd	octree_mask_bfs	0.020675	100
64	curtain	11	gzip+Octree BFS	baseline	gzip	octree_mask_bfs	0.0212253	100
64	curtain	12	zstd+BINVOX	baseline	zstd	binvox	0.0241745	100
64	curtain	13	gzip+BINVOX	baseline	gzip	binvox	0.0266888	100
64	desk	1	zstd+F4	chaincode	zstd	chaincode_F4_text	0.00769501	100
64	desk	2	zstd+F8	chaincode	zstd	chaincode_F8_text	0.00776703	100
64	desk	3	zstd+3OT	chaincode	zstd	chaincode_3OT_text	0.00796234	100
64	desk	4	gzip+F4	chaincode	gzip	chaincode_F4_text	0.00961761	100
64	desk	5	gzip+F8	chaincode	gzip	chaincode_F8_text	0.00967346	100
64	desk	6	gzip+3OT	chaincode	gzip	chaincode_3OT_text	0.00975891	100
64	desk	7	G-PCC	baseline	gpcc_tmc3	gpcc_ply_xyz	0.0549118	100
64	desk	8	zstd+OCC1	baseline	zstd	occ1	0.0572336	100
64	desk	9	zstd+Octree BFS	baseline	zstd	octree_mask_bfs	0.0580829	100
64	desk	10	gzip+Octree BFS	baseline	gzip	octree_mask_bfs	0.0589731	100
64	desk	11	gzip+OCC1	baseline	gzip	occ1	0.06353	100
64	desk	12	zstd+BINVOX	baseline	zstd	binvox	0.067009	100
64	desk	13	gzip+BINVOX	baseline	gzip	binvox	0.0733591	100
64	door	1	zstd+F8	chaincode	zstd	chaincode_F8_text	0.00420471	100
64	door	2	zstd+F4	chaincode	zstd	chaincode_F4_text	0.00428436	100
64	door	3	zstd+3OT	chaincode	zstd	chaincode_3OT_text	0.00442352	100
64	door	4	gzip+F8	chaincode	gzip	chaincode_F8_text	0.00498077	100
64	door	5	gzip+F4	chaincode	gzip	chaincode_F4_text	0.00499176	100
64	door	6	gzip+3OT	chaincode	gzip	chaincode_3OT_text	0.00515381	100
64	door	7	zstd+OCC1	baseline	zstd	occ1	0.00922119	100
64	door	8	gzip+OCC1	baseline	gzip	occ1	0.0118896	100
64	door	9	zstd+Octree BFS	baseline	zstd	octree_mask_bfs	0.0137411	100
64	door	10	G-PCC	baseline	gpcc_tmc3	gpcc_ply_xyz	0.0140195	100
64	door	11	gzip+Octree BFS	baseline	gzip	octree_mask_bfs	0.0142331	100
64	door	12	zstd+BINVOX	baseline	zstd	binvox	0.0143295	100
64	door	13	gzip+BINVOX	baseline	gzip	binvox	0.0152509	100
64	dresser	1	zstd+F8	chaincode	zstd	chaincode_F8_text	0.00656647	100
64	dresser	2	zstd+F4	chaincode	zstd	chaincode_F4_text	0.0065802	100
64	dresser	3	zstd+3OT	chaincode	zstd	chaincode_3OT_text	0.00680939	100
64	dresser	4	gzip+F8	chaincode	gzip	chaincode_F8_text	0.00942017	100
64	dresser	5	gzip+F4	chaincode	gzip	chaincode_F4_text	0.00944366	100
64	dresser	6	gzip+3OT	chaincode	gzip	chaincode_3OT_text	0.00952545	100
64	dresser	7	zstd+OCC1	baseline	zstd	occ1	0.0974664	100
64	dresser	8	G-PCC	baseline	gpcc_tmc3	gpcc_ply_xyz	0.100099	100
64	dresser	9	zstd+Octree BFS	baseline	zstd	octree_mask_bfs	0.10614	100
64	dresser	10	gzip+OCC1	baseline	gzip	occ1	0.106775	100
64	dresser	11	gzip+Octree BFS	baseline	gzip	octree_mask_bfs	0.107533	100
64	dresser	12	zstd+BINVOX	baseline	zstd	binvox	0.12837	100
64	dresser	13	gzip+BINVOX	baseline	gzip	binvox	0.140725	100
64	flower_pot	1	zstd+F8	chaincode	zstd	chaincode_F8_text	0.0602481	100
64	flower_pot	2	zstd+F4	chaincode	zstd	chaincode_F4_text	0.062027	100
64	flower_pot	3	zstd+3OT	chaincode	zstd	chaincode_3OT_text	0.0629919	100
64	flower_pot	4	gzip+F8	chaincode	gzip	chaincode_F8_text	0.0656937	100
64	flower_pot	5	gzip+F4	chaincode	gzip	chaincode_F4_text	0.0677313	100
64	flower_pot	6	gzip+3OT	chaincode	gzip	chaincode_3OT_text	0.0680484	100
64	flower_pot	7	G-PCC	baseline	gpcc_tmc3	gpcc_ply_xyz	0.0885342	100
64	flower_pot	8	zstd+Octree BFS	baseline	zstd	octree_mask_bfs	0.0920993	100
64	flower_pot	9	gzip+Octree BFS	baseline	gzip	octree_mask_bfs	0.0927615	100
64	flower_pot	10	zstd+OCC1	baseline	zstd	occ1	0.0955591	100
64	flower_pot	11	gzip+OCC1	baseline	gzip	occ1	0.105023	100
64	flower_pot	12	zstd+BINVOX	baseline	zstd	binvox	0.129899	100
64	flower_pot	13	gzip+BINVOX	baseline	gzip	binvox	0.144281	100
64	glass_box	1	zstd+F8	chaincode	zstd	chaincode_F8_text	0.00556183	100
64	glass_box	2	zstd+F4	chaincode	zstd	chaincode_F4_text	0.00566437	100
64	glass_box	3	zstd+3OT	chaincode	zstd	chaincode_3OT_text	0.00581512	100
64	glass_box	4	gzip+F8	chaincode	gzip	chaincode_F8_text	0.0079364	100
64	glass_box	5	gzip+F4	chaincode	gzip	chaincode_F4_text	0.00796448	100
64	glass_box	6	gzip+3OT	chaincode	gzip	chaincode_3OT_text	0.00830444	100
64	glass_box	7	G-PCC	baseline	gpcc_tmc3	gpcc_ply_xyz	0.117043	100
64	glass_box	8	zstd+Octree BFS	baseline	zstd	octree_mask_bfs	0.119986	100
64	glass_box	9	gzip+Octree BFS	baseline	gzip	octree_mask_bfs	0.121202	100
64	glass_box	10	zstd+OCC1	baseline	zstd	occ1	0.126064	100
64	glass_box	11	zstd+BINVOX	baseline	zstd	binvox	0.13592	100
64	glass_box	12	gzip+OCC1	baseline	gzip	occ1	0.139598	100
64	glass_box	13	gzip+BINVOX	baseline	gzip	binvox	0.151111	100
64	guitar	1	zstd+F8	chaincode	zstd	chaincode_F8_text	0.00847778	100
64	guitar	2	zstd+F4	chaincode	zstd	chaincode_F4_text	0.00848389	100
64	guitar	3	zstd+OCC1	baseline	zstd	occ1	0.00860107	100
64	guitar	4	zstd+3OT	chaincode	zstd	chaincode_3OT_text	0.00889343	100
64	guitar	5	gzip+F8	chaincode	gzip	chaincode_F8_text	0.00897766	100
64	guitar	6	gzip+F4	chaincode	gzip	chaincode_F4_text	0.00902161	100
64	guitar	7	G-PCC	baseline	gpcc_tmc3	gpcc_ply_xyz	0.00904663	100
64	guitar	8	gzip+3OT	chaincode	gzip	chaincode_3OT_text	0.00931396	100
64	guitar	9	zstd+Octree BFS	baseline	zstd	octree_mask_bfs	0.00989288	100
64	guitar	10	gzip+OCC1	baseline	gzip	occ1	0.0100281	100
64	guitar	11	gzip+Octree BFS	baseline	gzip	octree_mask_bfs	0.0102652	100
64	guitar	12	zstd+BINVOX	baseline	zstd	binvox	0.0113309	100
64	guitar	13	gzip+BINVOX	baseline	gzip	binvox	0.0117874	100
64	keyboard	1	zstd+F8	chaincode	zstd	chaincode_F8_text	0.00524811	100
64	keyboard	2	zstd+F4	chaincode	zstd	chaincode_F4_text	0.00537292	100
64	keyboard	3	zstd+3OT	chaincode	zstd	chaincode_3OT_text	0.00572906	100
64	keyboard	4	gzip+F8	chaincode	gzip	chaincode_F8_text	0.00606079	100
64	keyboard	5	gzip+F4	chaincode	gzip	chaincode_F4_text	0.00616058	100
64	keyboard	6	gzip+3OT	chaincode	gzip	chaincode_3OT_text	0.00650238	100
64	keyboard	7	zstd+OCC1	baseline	zstd	occ1	0.011348	100
64	keyboard	8	zstd+BINVOX	baseline	zstd	binvox	0.0116422	100
64	keyboard	9	zstd+Octree BFS	baseline	zstd	octree_mask_bfs	0.0122778	100
64	keyboard	10	gzip+BINVOX	baseline	gzip	binvox	0.0123807	100
64	keyboard	11	G-PCC	baseline	gpcc_tmc3	gpcc_ply_xyz	0.01245	100
64	keyboard	12	gzip+Octree BFS	baseline	gzip	octree_mask_bfs	0.0127029	100
64	keyboard	13	gzip+OCC1	baseline	gzip	occ1	0.0145163	100
64	lamp	1	zstd+F8	chaincode	zstd	chaincode_F8_text	0.0215179	100
64	lamp	2	zstd+F4	chaincode	zstd	chaincode_F4_text	0.0217291	100
64	lamp	3	zstd+3OT	chaincode	zstd	chaincode_3OT_text	0.0222293	100
64	lamp	4	gzip+F8	chaincode	gzip	chaincode_F8_text	0.0233511	100
64	lamp	5	gzip+F4	chaincode	gzip	chaincode_F4_text	0.0236313	100
64	lamp	6	gzip+3OT	chaincode	gzip	chaincode_3OT_text	0.0237613	100
64	lamp	7	zstd+OCC1	baseline	zstd	occ1	0.0317703	100
64	lamp	8	G-PCC	baseline	gpcc_tmc3	gpcc_ply_xyz	0.0359262	100
64	lamp	9	gzip+OCC1	baseline	gzip	occ1	0.0362762	100
64	lamp	10	zstd+Octree BFS	baseline	zstd	octree_mask_bfs	0.0371078	100
64	lamp	11	gzip+Octree BFS	baseline	gzip	octree_mask_bfs	0.0376227	100
64	lamp	12	zstd+BINVOX	baseline	zstd	binvox	0.0455798	100
64	lamp	13	gzip+BINVOX	baseline	gzip	binvox	0.0503986	100
64	laptop	1	zstd+F8	chaincode	zstd	chaincode_F8_text	0.00509613	100
64	laptop	2	zstd+F4	chaincode	zstd	chaincode_F4_text	0.00524384	100
64	laptop	3	zstd+3OT	chaincode	zstd	chaincode_3OT_text	0.00546143	100
64	laptop	4	gzip+F8	chaincode	gzip	chaincode_F8_text	0.0073288	100
64	laptop	5	gzip+F4	chaincode	gzip	chaincode_F4_text	0.00758118	100
64	laptop	6	gzip+3OT	chaincode	gzip	chaincode_3OT_text	0.00783295	100
64	laptop	7	G-PCC	baseline	gpcc_tmc3	gpcc_ply_xyz	0.0554446	100
64	laptop	8	zstd+Octree BFS	baseline	zstd	octree_mask_bfs	0.0580386	100
64	laptop	9	zstd+BINVOX	baseline	zstd	binvox	0.0588187	100
64	laptop	10	gzip+Octree BFS	baseline	gzip	octree_mask_bfs	0.0590164	100
64	laptop	11	gzip+BINVOX	baseline	gzip	binvox	0.0638202	100
64	laptop	12	zstd+OCC1	baseline	zstd	occ1	0.0641934	100
64	laptop	13	gzip+OCC1	baseline	gzip	occ1	0.0729932	100
64	mantel	1	zstd+F4	chaincode	zstd	chaincode_F4_text	0.00680969	100
64	mantel	2	zstd+F8	chaincode	zstd	chaincode_F8_text	0.00691376	100
64	mantel	3	zstd+3OT	chaincode	zstd	chaincode_3OT_text	0.00705048	100
64	mantel	4	gzip+F4	chaincode	gzip	chaincode_F4_text	0.0083902	100
64	mantel	5	gzip+F8	chaincode	gzip	chaincode_F8_text	0.00842651	100
64	mantel	6	gzip+3OT	chaincode	gzip	chaincode_3OT_text	0.00884705	100
64	mantel	7	G-PCC	baseline	gpcc_tmc3	gpcc_ply_xyz	0.0710904	100
64	mantel	8	zstd+OCC1	baseline	zstd	occ1	0.0767444	100
64	mantel	9	zstd+Octree BFS	baseline	zstd	octree_mask_bfs	0.0817618	100
64	mantel	10	gzip+Octree BFS	baseline	gzip	octree_mask_bfs	0.0827359	100
64	mantel	11	gzip+OCC1	baseline	gzip	occ1	0.0861423	100
64	mantel	12	zstd+BINVOX	baseline	zstd	binvox	0.0922437	100
64	mantel	13	gzip+BINVOX	baseline	gzip	binvox	0.101342	100
64	monitor	1	zstd+F4	chaincode	zstd	chaincode_F4_text	0.0133243	100
64	monitor	2	zstd+F8	chaincode	zstd	chaincode_F8_text	0.0133994	100
64	monitor	3	zstd+3OT	chaincode	zstd	chaincode_3OT_text	0.0136938	100
64	monitor	4	gzip+F4	chaincode	gzip	chaincode_F4_text	0.0143661	100
64	monitor	5	gzip+F8	chaincode	gzip	chaincode_F8_text	0.0143771	100
64	monitor	6	gzip+3OT	chaincode	gzip	chaincode_3OT_text	0.0144592	100
64	monitor	7	zstd+OCC1	baseline	zstd	occ1	0.0503229	100
64	monitor	8	G-PCC	baseline	gpcc_tmc3	gpcc_ply_xyz	0.0536346	100
64	monitor	9	zstd+Octree BFS	baseline	zstd	octree_mask_bfs	0.0543692	100
64	monitor	10	gzip+Octree BFS	baseline	gzip	octree_mask_bfs	0.0554047	100
64	monitor	11	gzip+OCC1	baseline	gzip	occ1	0.0563147	100
64	monitor	12	zstd+BINVOX	baseline	zstd	binvox	0.0716422	100
64	monitor	13	gzip+BINVOX	baseline	gzip	binvox	0.0772153	100
64	night_stand	1	zstd+F4	chaincode	zstd	chaincode_F4_text	0.0117188	100
64	night_stand	2	zstd+F8	chaincode	zstd	chaincode_F8_text	0.0117401	100
64	night_stand	3	zstd+3OT	chaincode	zstd	chaincode_3OT_text	0.0121158	100
64	night_stand	4	gzip+F8	chaincode	gzip	chaincode_F8_text	0.0154535	100
64	night_stand	5	gzip+F4	chaincode	gzip	chaincode_F4_text	0.0155133	100
64	night_stand	6	gzip+3OT	chaincode	gzip	chaincode_3OT_text	0.0157867	100
64	night_stand	7	G-PCC	baseline	gpcc_tmc3	gpcc_ply_xyz	0.11403	100
64	night_stand	8	zstd+OCC1	baseline	zstd	occ1	0.117756	100
64	night_stand	9	zstd+Octree BFS	baseline	zstd	octree_mask_bfs	0.121153	100
64	night_stand	10	gzip+Octree BFS	baseline	gzip	octree_mask_bfs	0.122628	100
64	night_stand	11	gzip+OCC1	baseline	gzip	occ1	0.129013	100
64	night_stand	12	zstd+BINVOX	baseline	zstd	binvox	0.141747	100
64	night_stand	13	gzip+BINVOX	baseline	gzip	binvox	0.156873	100
64	person	1	G-PCC	baseline	gpcc_tmc3	gpcc_ply_xyz	0.0287378	100
64	person	2	zstd+Octree BFS	baseline	zstd	octree_mask_bfs	0.0289383	100
64	person	3	gzip+Octree BFS	baseline	gzip	octree_mask_bfs	0.0294382	100
64	person	4	zstd+F8	chaincode	zstd	chaincode_F8_text	0.0303461	100
64	person	5	zstd+OCC1	baseline	zstd	occ1	0.030549	100
64	person	6	zstd+F4	chaincode	zstd	chaincode_F4_text	0.0311591	100
64	person	7	zstd+3OT	chaincode	zstd	chaincode_3OT_text	0.0316785	100
64	person	8	gzip+F8	chaincode	gzip	chaincode_F8_text	0.0320654	100
64	person	9	gzip+F4	chaincode	gzip	chaincode_F4_text	0.032901	100
64	person	10	gzip+3OT	chaincode	gzip	chaincode_3OT_text	0.0332153	100
64	person	11	gzip+OCC1	baseline	gzip	occ1	0.0361215	100
64	person	12	zstd+BINVOX	baseline	zstd	binvox	0.0455356	100
64	person	13	gzip+BINVOX	baseline	gzip	binvox	0.0505966	100
64	piano	1	zstd+F4	chaincode	zstd	chaincode_F4_text	0.019111	100
64	piano	2	zstd+F8	chaincode	zstd	chaincode_F8_text	0.0192053	100
64	piano	3	zstd+3OT	chaincode	zstd	chaincode_3OT_text	0.0200223	100
64	piano	4	gzip+F8	chaincode	gzip	chaincode_F8_text	0.0214804	100
64	piano	5	gzip+F4	chaincode	gzip	chaincode_F4_text	0.0215353	100
64	piano	6	gzip+3OT	chaincode	gzip	chaincode_3OT_text	0.0224673	100
64	piano	7	G-PCC	baseline	gpcc_tmc3	gpcc_ply_xyz	0.065726	100
64	piano	8	zstd+Octree BFS	baseline	zstd	octree_mask_bfs	0.0663611	100
64	piano	9	gzip+Octree BFS	baseline	gzip	octree_mask_bfs	0.0673502	100
64	piano	10	zstd+OCC1	baseline	zstd	occ1	0.0688904	100
64	piano	11	gzip+OCC1	baseline	gzip	occ1	0.0788144	100
64	piano	12	zstd+BINVOX	baseline	zstd	binvox	0.0794394	100
64	piano	13	gzip+BINVOX	baseline	gzip	binvox	0.0876077	100
64	plant	1	G-PCC	baseline	gpcc_tmc3	gpcc_ply_xyz	0.0592578	100
64	plant	2	zstd+Octree BFS	baseline	zstd	octree_mask_bfs	0.0601474	100
64	plant	3	gzip+Octree BFS	baseline	gzip	octree_mask_bfs	0.0608206	100
64	plant	4	zstd+OCC1	baseline	zstd	occ1	0.0740506	100
64	plant	5	zstd+F8	chaincode	zstd	chaincode_F8_text	0.0806516	100
64	plant	6	gzip+OCC1	baseline	gzip	occ1	0.0835489	100
64	plant	7	zstd+F4	chaincode	zstd	chaincode_F4_text	0.0849484	100
64	plant	8	gzip+F8	chaincode	gzip	chaincode_F8_text	0.0856708	100
64	plant	9	zstd+3OT	chaincode	zstd	chaincode_3OT_text	0.0867532	100
64	plant	10	zstd+BINVOX	baseline	zstd	binvox	0.0874661	100
64	plant	11	gzip+F4	chaincode	gzip	chaincode_F4_text	0.0900385	100
64	plant	12	gzip+3OT	chaincode	gzip	chaincode_3OT_text	0.0913678	100
64	plant	13	gzip+BINVOX	baseline	gzip	binvox	0.0974423	100
64	radio	1	zstd+F8	chaincode	zstd	chaincode_F8_text	0.0120737	100
64	radio	2	zstd+F4	chaincode	zstd	chaincode_F4_text	0.012211	100
64	radio	3	zstd+3OT	chaincode	zstd	chaincode_3OT_text	0.0127982	100
64	radio	4	gzip+F8	chaincode	gzip	chaincode_F8_text	0.0139832	100
64	radio	5	gzip+F4	chaincode	gzip	chaincode_F4_text	0.0141138	100
64	radio	6	gzip+3OT	chaincode	gzip	chaincode_3OT_text	0.0146899	100
64	radio	7	zstd+OCC1	baseline	zstd	occ1	0.0495428	100
64	radio	8	G-PCC	baseline	gpcc_tmc3	gpcc_ply_xyz	0.0518198	100
64	radio	9	zstd+Octree BFS	baseline	zstd	octree_mask_bfs	0.0518631	100
64	radio	10	gzip+Octree BFS	baseline	gzip	octree_mask_bfs	0.052886	100
64	radio	11	gzip+OCC1	baseline	gzip	occ1	0.0558713	100
64	radio	12	zstd+BINVOX	baseline	zstd	binvox	0.0572427	100
64	radio	13	gzip+BINVOX	baseline	gzip	binvox	0.0620779	100
64	range_hood	1	zstd+F4	chaincode	zstd	chaincode_F4_text	0.00886627	100
64	range_hood	2	zstd+F8	chaincode	zstd	chaincode_F8_text	0.008974	100
64	range_hood	3	zstd+3OT	chaincode	zstd	chaincode_3OT_text	0.00940033	100
64	range_hood	4	gzip+F8	chaincode	gzip	chaincode_F8_text	0.0108344	100
64	range_hood	5	gzip+F4	chaincode	gzip	chaincode_F4_text	0.0109061	100
64	range_hood	6	gzip+3OT	chaincode	gzip	chaincode_3OT_text	0.0116989	100
64	range_hood	7	G-PCC	baseline	gpcc_tmc3	gpcc_ply_xyz	0.0711182	100
64	range_hood	8	zstd+Octree BFS	baseline	zstd	octree_mask_bfs	0.0743051	100
64	range_hood	9	gzip+Octree BFS	baseline	gzip	octree_mask_bfs	0.0752185	100
64	range_hood	10	zstd+OCC1	baseline	zstd	occ1	0.0761588	100
64	range_hood	11	zstd+BINVOX	baseline	zstd	binvox	0.0813943	100
64	range_hood	12	gzip+OCC1	baseline	gzip	occ1	0.0874469	100
64	range_hood	13	gzip+BINVOX	baseline	gzip	binvox	0.0899026	100
64	sink	1	zstd+F8	chaincode	zstd	chaincode_F8_text	0.0111746	100
64	sink	2	zstd+F4	chaincode	zstd	chaincode_F4_text	0.0115543	100
64	sink	3	zstd+3OT	chaincode	zstd	chaincode_3OT_text	0.0118668	100
64	sink	4	gzip+F8	chaincode	gzip	chaincode_F8_text	0.0130072	100
64	sink	5	gzip+F4	chaincode	gzip	chaincode_F4_text	0.0133957	100
64	sink	6	gzip+3OT	chaincode	gzip	chaincode_3OT_text	0.0136438	100
64	sink	7	zstd+OCC1	baseline	zstd	occ1	0.0451627	100
64	sink	8	G-PCC	baseline	gpcc_tmc3	gpcc_ply_xyz	0.0487906	100
64	sink	9	zstd+Octree BFS	baseline	zstd	octree_mask_bfs	0.0493164	100
64	sink	10	gzip+Octree BFS	baseline	gzip	octree_mask_bfs	0.0501385	100
64	sink	11	gzip+OCC1	baseline	gzip	occ1	0.0510242	100
64	sink	12	zstd+BINVOX	baseline	zstd	binvox	0.054053	100
64	sink	13	gzip+BINVOX	baseline	gzip	binvox	0.0588141	100
64	sofa	1	zstd+F8	chaincode	zstd	chaincode_F8_text	0.0144629	100
64	sofa	2	zstd+F4	chaincode	zstd	chaincode_F4_text	0.0144843	100
64	sofa	3	zstd+3OT	chaincode	zstd	chaincode_3OT_text	0.0150732	100
64	sofa	4	gzip+F8	chaincode	gzip	chaincode_F8_text	0.0162836	100
64	sofa	5	gzip+F4	chaincode	gzip	chaincode_F4_text	0.0164511	100
64	sofa	6	gzip+3OT	chaincode	gzip	chaincode_3OT_text	0.0169446	100
64	sofa	7	zstd+OCC1	baseline	zstd	occ1	0.0439502	100
64	sofa	8	zstd+Octree BFS	baseline	zstd	octree_mask_bfs	0.0482001	100
64	sofa	9	G-PCC	baseline	gpcc_tmc3	gpcc_ply_xyz	0.0484726	100
64	sofa	10	gzip+Octree BFS	baseline	gzip	octree_mask_bfs	0.0489905	100
64	sofa	11	gzip+OCC1	baseline	gzip	occ1	0.052149	100
64	sofa	12	zstd+BINVOX	baseline	zstd	binvox	0.0555133	100
64	sofa	13	gzip+BINVOX	baseline	gzip	binvox	0.0602805	100
64	stairs	1	zstd+F8	chaincode	zstd	chaincode_F8_text	0.0208929	100
64	stairs	2	zstd+F4	chaincode	zstd	chaincode_F4_text	0.0209964	100
64	stairs	3	zstd+3OT	chaincode	zstd	chaincode_3OT_text	0.0219156	100
64	stairs	4	gzip+F8	chaincode	gzip	chaincode_F8_text	0.0227954	100
64	stairs	5	gzip+F4	chaincode	gzip	chaincode_F4_text	0.0229565	100
64	stairs	6	gzip+3OT	chaincode	gzip	chaincode_3OT_text	0.0237964	100
64	stairs	7	zstd+OCC1	baseline	zstd	occ1	0.0342133	100
64	stairs	8	G-PCC	baseline	gpcc_tmc3	gpcc_ply_xyz	0.0369299	100
64	stairs	9	zstd+Octree BFS	baseline	zstd	octree_mask_bfs	0.0375323	100
64	stairs	10	gzip+Octree BFS	baseline	gzip	octree_mask_bfs	0.0380698	100
64	stairs	11	gzip+OCC1	baseline	gzip	occ1	0.0406537	100
64	stairs	12	zstd+BINVOX	baseline	zstd	binvox	0.0462518	100
64	stairs	13	gzip+BINVOX	baseline	gzip	binvox	0.050654	100
64	stool	1	zstd+F8	chaincode	zstd	chaincode_F8_text	0.0229813	100
64	stool	2	zstd+F4	chaincode	zstd	chaincode_F4_text	0.02306	100
64	stool	3	zstd+3OT	chaincode	zstd	chaincode_3OT_text	0.0238864	100
64	stool	4	gzip+F8	chaincode	gzip	chaincode_F8_text	0.0250665	100
64	stool	5	gzip+F4	chaincode	gzip	chaincode_F4_text	0.0252139	100
64	stool	6	gzip+3OT	chaincode	gzip	chaincode_3OT_text	0.0257254	100
64	stool	7	zstd+OCC1	baseline	zstd	occ1	0.0354291	100
64	stool	8	gzip+OCC1	baseline	gzip	occ1	0.0410327	100
64	stool	9	G-PCC	baseline	gpcc_tmc3	gpcc_ply_xyz	0.0410593	100
64	stool	10	zstd+Octree BFS	baseline	zstd	octree_mask_bfs	0.0413425	100
64	stool	11	gzip+Octree BFS	baseline	gzip	octree_mask_bfs	0.0419186	100
64	stool	12	zstd+BINVOX	baseline	zstd	binvox	0.0479907	100
64	stool	13	gzip+BINVOX	baseline	gzip	binvox	0.0527402	100
64	table	1	zstd+F8	chaincode	zstd	chaincode_F8_text	0.014617	100
64	table	2	zstd+F4	chaincode	zstd	chaincode_F4_text	0.0146338	100
64	table	3	zstd+3OT	chaincode	zstd	chaincode_3OT_text	0.0149857	100
64	table	4	gzip+F8	chaincode	gzip	chaincode_F8_text	0.0163748	100
64	table	5	gzip+F4	chaincode	gzip	chaincode_F4_text	0.0164792	100
64	table	6	gzip+3OT	chaincode	gzip	chaincode_3OT_text	0.0167401	100
64	table	7	G-PCC	baseline	gpcc_tmc3	gpcc_ply_xyz	0.0414087	100
64	table	8	zstd+Octree BFS	baseline	zstd	octree_mask_bfs	0.0433096	100
64	table	9	zstd+OCC1	baseline	zstd	occ1	0.0433701	100
[truncated: 1,642 more rows]

## Sheet: WinsLosses_AllRes
Wins/losses by class and resolution
resolution	class	best_chain_method	chain_mean_bpv	best_baseline_method	baseline_mean_bpv	delta_bpv_baseline_minus_chain	chain_wins
8	airplane	zstd+F4	0.825313	zstd+Octree BFS	0.501563	-0.32375	0
8	bathtub	zstd+3OT	0.817656	zstd+Octree BFS	0.614531	-0.203125	0
8	bed	zstd+3OT	0.765469	zstd+OCC1	0.670156	-0.0953125	0
8	bench	zstd+3OT	0.699844	zstd+Octree BFS	0.525156	-0.174687	0
8	bookshelf	zstd+3OT	0.689844	zstd+OCC1	0.610938	-0.0789062	0
8	bottle	zstd+3OT	0.69375	zstd+Octree BFS	0.538281	-0.155469	0
8	bowl	zstd+3OT	1.0971	zstd+Octree BFS	0.758929	-0.33817	0
8	car	zstd+F4	0.688906	zstd+Octree BFS	0.534219	-0.154688	0
8	chair	zstd+3OT	1.02406	zstd+Octree BFS	0.747656	-0.276406	0
8	cone	zstd+3OT	1.00937	zstd+Octree BFS	0.73	-0.279375	0
8	cup	zstd+3OT	1.15956	zstd+OCC1	0.915088	-0.244476	0
8	curtain	zstd+F4	0.585156	zstd+OCC1	0.54375	-0.0414063	0
8	desk	zstd+3OT	0.860625	zstd+Octree BFS	0.632031	-0.228594	0
8	door	zstd+F4	0.570937	zstd+OCC1	0.495625	-0.0753125	0
8	dresser	zstd+3OT	0.736719	zstd+OCC1	0.825156	0.0884375	1
8	flower_pot	zstd+3OT	1.11281	zstd+Octree BFS	0.778438	-0.334375	0
8	glass_box	zstd+3OT	0.737031	zstd+OCC1	0.741094	0.0040625	1
8	guitar	zstd+F4	0.563594	zstd+Octree BFS	0.49875	-0.0648437	0
8	keyboard	zstd+3OT	0.547813	zstd+OCC1	0.4675	-0.0803125	0
8	lamp	zstd+3OT	0.919063	zstd+Octree BFS	0.619219	-0.299844	0
8	laptop	zstd+3OT	0.661719	zstd+OCC1	0.6375	-0.0242188	0
8	mantel	zstd+3OT	0.805312	zstd+Octree BFS	0.735625	-0.0696875	0
8	monitor	zstd+3OT	0.75125	zstd+OCC1	0.6875	-0.06375	0
8	night_stand	zstd+3OT	0.897344	zstd+OCC1	0.967969	0.070625	1
8	person	zstd+3OT	0.734844	zstd+Octree BFS	0.505625	-0.229219	0
8	piano	zstd+3OT	0.995156	zstd+Octree BFS	0.776719	-0.218438	0
8	plant	zstd+F8	1.09406	zstd+Octree BFS	0.655	-0.439062	0
8	radio	zstd+3OT	0.719531	zstd+OCC1	0.671406	-0.048125	0
8	range_hood	zstd+3OT	0.810469	zstd+Octree BFS	0.737187	-0.0732812	0
8	sink	zstd+3OT	0.885	zstd+Octree BFS	0.705625	-0.179375	0
8	sofa	zstd+3OT	0.710781	zstd+Octree BFS	0.555625	-0.155156	0
8	stairs	zstd+F8	0.947344	zstd+Octree BFS	0.614844	-0.3325	0
8	stool	zstd+3OT	1.01281	zstd+Octree BFS	0.672344	-0.340469	0
8	table	zstd+3OT	0.929219	zstd+OCC1	0.654844	-0.274375	0
8	tent	zstd+3OT	0.886719	zstd+Octree BFS	0.696562	-0.190156	0
8	toilet	zstd+3OT	1.0525	zstd+Octree BFS	0.759531	-0.292969	0
8	tv_stand	zstd+3OT	0.713594	zstd+Octree BFS	0.6375	-0.0760938	0
8	vase	zstd+3OT	1.06641	zstd+Octree BFS	0.750313	-0.316094	0
8	wardrobe	zstd+3OT	0.692031	zstd+OCC1	0.688125	-0.00390625	0
8	xbox	zstd+3OT	0.672656	zstd+OCC1	0.66625	-0.00640625	0
16	airplane	zstd+F8	0.183223	zstd+Octree BFS	0.146289	-0.0369336	0
16	bathtub	zstd+3OT	0.196758	zstd+OCC1	0.228125	0.0313672	1
16	bed	zstd+F4	0.166484	zstd+OCC1	0.282227	0.115742	1
16	bench	zstd+3OT	0.13123	zstd+OCC1	0.148438	0.017207	1
16	bookshelf	zstd+3OT	0.135684	zstd+OCC1	0.195547	0.0598633	1
16	bottle	zstd+3OT	0.158477	zstd+OCC1	0.144668	-0.0138086	0
16	bowl	zstd+F8	0.317708	zstd+Octree BFS	0.360538	0.0428292	1
16	car	zstd+F4	0.202871	zstd+Octree BFS	0.216543	0.0136719	1
16	chair	zstd+F4	0.26623	zstd+OCC1	0.268672	0.00244141	1
16	cone	zstd+3OT	0.293848	zstd+OCC1	0.319492	0.0256445	1
16	cup	zstd+F8	0.357067	zstd+OCC1	0.416963	0.0598958	1
16	curtain	zstd+F8	0.0968945	zstd+OCC1	0.115547	0.0186523	1
16	desk	zstd+3OT	0.172988	zstd+OCC1	0.243828	0.0708398	1
16	door	zstd+F4	0.0956836	zstd+OCC1	0.0920703	-0.00361328	0
16	dresser	zstd+3OT	0.140605	zstd+OCC1	0.358359	0.217754	1
16	flower_pot	zstd+F8	0.386875	zstd+OCC1	0.36916	-0.0177148	0
16	glass_box	zstd+3OT	0.129844	zstd+OCC1	0.385879	0.256035	1
16	guitar	zstd+F4	0.108535	zstd+OCC1	0.100059	-0.00847656	0
16	keyboard	zstd+F8	0.0792383	zstd+OCC1	0.0884375	0.00919922	1
16	lamp	zstd+3OT	0.238457	zstd+OCC1	0.204492	-0.0339648	0
16	laptop	zstd+3OT	0.101934	zstd+Octree BFS	0.234902	0.132969	1
16	mantel	zstd+3OT	0.147012	zstd+OCC1	0.296914	0.149902	1
16	monitor	zstd+3OT	0.17043	zstd+OCC1	0.250527	0.0800977	1
16	night_stand	zstd+F4	0.185918	zstd+OCC1	0.455527	0.269609	1
16	person	zstd+F8	0.186445	zstd+Octree BFS	0.156309	-0.0301367	0
16	piano	zstd+F4	0.257051	zstd+OCC1	0.331543	0.0744922	1
16	plant	zstd+F8	0.418711	zstd+Octree BFS	0.276289	-0.142422	0
16	radio	zstd+F4	0.156016	zstd+OCC1	0.249336	0.0933203	1
16	range_hood	zstd+3OT	0.172012	zstd+Octree BFS	0.33748	0.165469	1
16	sink	zstd+3OT	0.183242	zstd+OCC1	0.253906	0.0706641	1
16	sofa	zstd+F4	0.154453	zstd+OCC1	0.213848	0.0593945	1
16	stairs	zstd+F8	0.232031	zstd+Octree BFS	0.234746	0.00271484	1
16	stool	zstd+F4	0.258477	zstd+OCC1	0.224902	-0.0335742	0
16	table	zstd+F4	0.201367	zstd+OCC1	0.219922	0.0185547	1
16	tent	zstd+F4	0.232734	zstd+OCC1	0.293691	0.060957	1
16	toilet	zstd+F8	0.351133	zstd+OCC1	0.373379	0.0222461	1
16	tv_stand	zstd+3OT	0.153652	zstd+OCC1	0.240352	0.0866992	1
16	vase	zstd+3OT	0.353809	zstd+OCC1	0.332031	-0.0217773	0
16	wardrobe	zstd+3OT	0.129102	zstd+OCC1	0.226504	0.0974023	1
16	xbox	zstd+3OT	0.143789	zstd+OCC1	0.240273	0.0964844	1
32	airplane	zstd+F8	0.0540356	zstd+Octree BFS	0.0498096	-0.00422607	0
32	bathtub	zstd+F4	0.0566504	zstd+OCC1	0.0988452	0.0421948	1
32	bed	zstd+F4	0.0474048	G-PCC	0.130535	0.0831299	1
32	bench	zstd+F4	0.0284033	zstd+OCC1	0.0467456	0.0183423	1
32	bookshelf	zstd+F4	0.0265967	zstd+OCC1	0.0933179	0.0667212	1
32	bottle	zstd+F4	0.0498291	zstd+OCC1	0.05604	0.00621094	1
32	bowl	zstd+F8	0.110369	G-PCC	0.167672	0.0573033	1
32	car	zstd+F8	0.0868726	G-PCC	0.103611	0.0167383	1
32	chair	zstd+F8	0.0780444	zstd+OCC1	0.109104	0.0310596	1
32	cone	zstd+F8	0.0897583	G-PCC	0.141021	0.0512622	1
32	cup	zstd+F8	0.12502	zstd+OCC1	0.21297	0.0879498	1
32	curtain	zstd+F4	0.0221533	zstd+OCC1	0.0348608	0.0127075	1
32	desk	zstd+F4	0.0343579	zstd+OCC1	0.112708	0.0783496	1
32	door	zstd+F4	0.0173169	zstd+OCC1	0.0253662	0.00804932	1
32	dresser	zstd+F4	0.0274536	zstd+OCC1	0.185422	0.157969	1
32	flower_pot	zstd+F8	0.15478	G-PCC	0.181536	0.0267554	1
32	glass_box	zstd+F4	0.0221216	G-PCC	0.199778	0.177656	1
32	guitar	zstd+F4	0.0260352	zstd+OCC1	0.0252417	-0.000793457	0
32	keyboard	zstd+F4	0.0147095	zstd+OCC1	0.0234839	0.00877441	1
32	lamp	zstd+F8	0.0690308	zstd+OCC1	0.0778003	0.00876953	1
32	laptop	zstd+F4	0.0196533	G-PCC	0.109846	0.0901929	1
32	mantel	zstd+F4	0.0300293	G-PCC	0.147607	0.117578	1
32	monitor	zstd+F4	0.0448389	zstd+OCC1	0.110566	0.0657275	1
32	night_stand	zstd+F4	0.0405981	zstd+OCC1	0.234192	0.193594	1
32	person	zstd+F8	0.071001	zstd+Octree BFS	0.0626709	-0.00833008	0
32	piano	zstd+F4	0.0663989	G-PCC	0.14165	0.0752515	1
32	plant	zstd+F8	0.18501	G-PCC	0.128774	-0.0562354	0
32	radio	zstd+F8	0.0398633	zstd+OCC1	0.106213	0.0663501	1
32	range_hood	zstd+F4	0.0378589	G-PCC	0.151504	0.113645	1
32	sink	zstd+F8	0.0415796	zstd+OCC1	0.102617	0.0610376	1
32	sofa	zstd+F4	0.0438696	zstd+OCC1	0.0982056	0.0543359	1
32	stairs	zstd+F8	0.0655029	G-PCC	0.0897729	0.02427	1
32	stool	zstd+F4	0.0714331	zstd+OCC1	0.0853369	0.0139038	1
32	table	zstd+F4	0.0463135	zstd+OCC1	0.0874756	0.0411621	1
32	tent	zstd+F8	0.0656738	G-PCC	0.125046	0.0593726	1
32	toilet	zstd+F8	0.130447	G-PCC	0.179587	0.0491406	1
32	tv_stand	zstd+F4	0.0303564	zstd+OCC1	0.110112	0.0797559	1
32	vase	zstd+F8	0.12429	zstd+OCC1	0.172485	0.0481958	1
32	wardrobe	zstd+F4	0.0235156	zstd+OCC1	0.103264	0.0797485	1
32	xbox	zstd+F8	0.037876	zstd+OCC1	0.106301	0.0684253	1
64	airplane	zstd+F8	0.0179172	zstd+OCC1	0.0183292	0.000411987	1
64	bathtub	zstd+F8	0.0177109	zstd+OCC1	0.0418881	0.0241772	1
64	bed	zstd+F8	0.0172086	G-PCC	0.0628378	0.0456293	1
64	bench	zstd+F4	0.00701904	zstd+OCC1	0.018736	0.0117169	1
64	bookshelf	zstd+F4	0.00560272	zstd+OCC1	0.0454965	0.0398938	1
64	bottle	zstd+F8	0.0172174	zstd+OCC1	0.0238293	0.00661194	1
64	bowl	zstd+F8	0.0441484	G-PCC	0.0833075	0.0391591	1
64	car	zstd+F8	0.0405801	G-PCC	0.055224	0.0146439	1
64	chair	zstd+F8	0.0269562	zstd+OCC1	0.0505136	0.0235574	1
64	cone	zstd+F8	0.0302866	zstd+OCC1	0.0623123	0.0320258	1
64	cup	zstd+F8	0.0469576	zstd+OCC1	0.109349	0.0623912	1
64	curtain	zstd+F8	0.00733704	zstd+OCC1	0.0146628	0.00732574	1
64	desk	zstd+F4	0.00769501	G-PCC	0.0549118	0.0472168	1
64	door	zstd+F8	0.00420471	zstd+OCC1	0.00922119	0.00501648	1
64	dresser	zstd+F8	0.00656647	zstd+OCC1	0.0974664	0.0909	1
64	flower_pot	zstd+F8	0.0602481	G-PCC	0.0885342	0.0282861	1
64	glass_box	zstd+F8	0.00556183	G-PCC	0.117043	0.111481	1
64	guitar	zstd+F8	0.00847778	zstd+OCC1	0.00860107	0.000123291	1
64	keyboard	zstd+F8	0.00524811	zstd+OCC1	0.011348	0.00609985	1
64	lamp	zstd+F8	0.0215179	zstd+OCC1	0.0317703	0.0102524	1
64	laptop	zstd+F8	0.00509613	G-PCC	0.0554446	0.0503485	1
64	mantel	zstd+F4	0.00680969	G-PCC	0.0710904	0.0642807	1
64	monitor	zstd+F4	0.0133243	zstd+OCC1	0.0503229	0.0369986	1
64	night_stand	zstd+F4	0.0117188	G-PCC	0.11403	0.102311	1
64	person	zstd+F8	0.0303461	G-PCC	0.0287378	-0.00160828	0
64	piano	zstd+F4	0.019111	G-PCC	0.065726	0.046615	1
64	plant	zstd+F8	0.0806516	G-PCC	0.0592578	-0.0213937	0
64	radio	zstd+F8	0.0120737	zstd+OCC1	0.0495428	0.0374692	1
64	range_hood	zstd+F4	0.00886627	G-PCC	0.0711182	0.0622519	1
64	sink	zstd+F8	0.0111746	zstd+OCC1	0.0451627	0.033988	1
64	sofa	zstd+F8	0.0144629	zstd+OCC1	0.0439502	0.0294873	1
64	stairs	zstd+F8	0.0208929	zstd+OCC1	0.0342133	0.0133203	1
64	stool	zstd+F8	0.0229813	zstd+OCC1	0.0354291	0.0124478	1
64	table	zstd+F8	0.014617	G-PCC	0.0414087	0.0267917	1
64	tent	zstd+F8	0.0209531	zstd+OCC1	0.0543848	0.0334317	1
64	toilet	zstd+F8	0.0502594	G-PCC	0.0876849	0.0374255	1
64	tv_stand	zstd+F4	0.00683228	G-PCC	0.0532532	0.0464209	1
64	vase	zstd+F8	0.0496994	G-PCC	0.0875818	0.0378824	1
64	wardrobe	zstd+F8	0.00487457	zstd+OCC1	0.0495004	0.0446259	1
64	xbox	zstd+F8	0.0130182	zstd+OCC1	0.051496	0.0384778	1
128	airplane	zstd+F8	0.00696854	zstd+Octree BFS	0.00791035	0.000941811	1
128	bathtub	zstd+F8	0.00598747	zstd+OCC1	0.0201348	0.0141473	1
128	bed	zstd+F8	0.00664364	zstd+Octree BFS	0.0308581	0.0242144	1
128	bench	zstd+F8	0.00212692	zstd+BINVOX	0.00848675	0.00635983	1
128	bookshelf	zstd+F4	0.00137852	zstd+OCC1	0.023945	0.0225665	1
128	bottle	zstd+F8	0.00646591	zstd+OCC1	0.0113547	0.0048888	1
128	bowl	zstd+F8	0.0166506	G-PCC	0.040968	0.0243174	1
128	car	zstd+F8	0.018932	zstd+Octree BFS	0.0300984	0.0111663	1
128	chair	zstd+F8	0.0104849	zstd+Octree BFS	0.0244343	0.0139494	1
128	cone	zstd+F8	0.0102114	G-PCC	0.0283767	0.0181653	1
128	cup	zstd+F8	0.0167618	G-PCC	0.0547972	0.0380354	1
128	curtain	zstd+F8	0.00313244	zstd+OCC1	0.0072253	0.00409286	1
128	desk	zstd+F4	0.00215237	G-PCC	0.0273836	0.0252312	1
128	door	zstd+F8	0.00122261	zstd+OCC1	0.00398151	0.0027589	1
128	dresser	zstd+F4	0.00186207	G-PCC	0.0489379	0.0470758	1
128	flower_pot	zstd+F8	0.0230171	G-PCC	0.0431095	0.0200924	1
128	glass_box	zstd+F4	0.00152618	G-PCC	0.0595592	0.058033	1
128	guitar	zstd+F8	0.00293163	zstd+OCC1	0.00325798	0.000326347	1
128	keyboard	zstd+F8	0.00227406	zstd+BINVOX	0.00488739	0.00261333	1
128	lamp	zstd+F8	0.00751713	zstd+OCC1	0.0145771	0.00706001	1
128	laptop	zstd+F8	0.00154884	zstd+BINVOX	0.0269211	0.0253722	1
128	mantel	zstd+F4	0.00271679	G-PCC	0.0383421	0.0356253	1
128	monitor	zstd+F4	0.00422779	zstd+OCC1	0.0248156	0.0205878	1
128	night_stand	zstd+F4	0.00311775	G-PCC	0.0546448	0.0515271	1
128	person	zstd+F8	0.0134906	G-PCC	0.0143121	0.000821457	1
128	piano	zstd+F4	0.00619095	zstd+Octree BFS	0.0314149	0.025224	1
128	plant	zstd+F8	0.0338219	G-PCC	0.0278285	-0.00599342	0
128	radio	zstd+F8	0.00399899	zstd+Octree BFS	0.0221936	0.0181947	1
128	range_hood	zstd+F4	0.00266216	G-PCC	0.0340581	0.031396	1
128	sink	zstd+F8	0.00339333	zstd+Octree BFS	0.0210588	0.0176655	1
128	sofa	zstd+F8	0.00517864	zstd+Octree BFS	0.021993	0.0168143	1
128	stairs	zstd+F4	0.00672108	zstd+OCC1	0.0143183	0.0075972	1
128	stool	zstd+F8	0.00792965	zstd+OCC1	0.016541	0.00861134	1
128	table	zstd+F4	0.00490093	G-PCC	0.0196628	0.0147618	1
128	tent	zstd+F8	0.00698692	zstd+Octree BFS	0.0247004	0.0177134	1
128	toilet	zstd+F8	0.0181794	G-PCC	0.0416414	0.023462	1
128	tv_stand	zstd+F4	0.00193893	G-PCC	0.0266722	0.0247332	1
128	vase	zstd+F8	0.020067	G-PCC	0.0445206	0.0244536	1
128	wardrobe	zstd+F8	0.00125561	zstd+OCC1	0.0251695	0.0239139	1
128	xbox	zstd+F8	0.00472683	zstd+OCC1	0.0256061	0.0208792	1
256	airplane	zstd+F8	0.00291987	zstd+Octree BFS	0.00368188	0.000762005	1
256	bathtub	zstd+F8	0.00217176	zstd+Octree BFS	0.00959867	0.00742692	1
256	bed	zstd+F8	0.00254348	zstd+Octree BFS	0.0148536	0.0123101	1
256	bench	zstd+F8	0.00065146	zstd+BINVOX	0.00375626	0.0031048	1
256	bookshelf	zstd+F4	0.000379524	zstd+Octree BFS	0.0115925	0.0112129	1
256	bottle	zstd+F8	0.00229088	zstd+OCC1	0.0056463	0.00335541	1
256	bowl	zstd+F8	0.00557462	G-PCC	0.0193921	0.0138175	1
256	car	zstd+F8	0.00804463	zstd+Octree BFS	0.0156316	0.00758696	1
256	chair	zstd+F8	0.00377001	zstd+Octree BFS	0.0114897	0.00771966	1
256	cone	zstd+F8	0.00329156	G-PCC	0.0129912	0.00969962	1
256	cup	zstd+F8	0.00570646	G-PCC	0.0263357	0.0206292	1
256	curtain	zstd+F4	0.00127184	zstd+OCC1	0.00388984	0.002618	1
256	desk	zstd+F4	0.000584841	G-PCC	0.0131032	0.0125184	1
256	door	zstd+F8	0.000352893	zstd+OCC1	0.00187169	0.00151879	1
256	dresser	zstd+F4	0.000479531	G-PCC	0.0237162	0.0232367	1
256	flower_pot	zstd+F8	0.00822793	G-PCC	0.0206619	0.012434	1
256	glass_box	zstd+F4	0.000314913	G-PCC	0.0295932	0.0292783	1
256	guitar	zstd+F4	0.00104954	zstd+BINVOX	0.00133768	0.000288138	1
256	keyboard	zstd+F8	0.000869718	zstd+BINVOX	0.00233132	0.00146161	1
256	lamp	zstd+F8	0.00266499	zstd+OCC1	0.00718042	0.00451543	1
256	laptop	zstd+F8	0.000532026	zstd+BINVOX	0.0126517	0.0121196	1
256	mantel	zstd+F4	0.000974841	G-PCC	0.0204042	0.0194293	1
256	monitor	zstd+F4	0.00129088	zstd+Octree BFS	0.0117477	0.0104568	1
256	night_stand	zstd+F4	0.000880327	G-PCC	0.0250491	0.0241688	1
256	person	zstd+F8	0.00581084	G-PCC	0.00721882	0.00140798	1
256	piano	zstd+F4	0.00203676	zstd+Octree BFS	0.0148479	0.0128111	1
256	plant	zstd+F8	0.0131455	G-PCC	0.0129661	-0.000179381	0
256	radio	zstd+F8	0.00134142	zstd+Octree BFS	0.00986495	0.00852352	1
256	range_hood	zstd+F4	0.000767884	G-PCC	0.0164027	0.0156348	1
256	sink	zstd+F8	0.00109788	zstd+Octree BFS	0.00931089	0.00821301	1
256	sofa	zstd+F8	0.00188408	zstd+Octree BFS	0.0102494	0.00836528	1
256	stairs	zstd+F4	0.002335	zstd+Octree BFS	0.00629723	0.00396224	1
256	stool	zstd+F8	0.00267769	zstd+Octree BFS	0.00803019	0.0053525	1
256	table	zstd+F4	0.00156227	zstd+Octree BFS	0.00912264	0.00756038	1
256	tent	zstd+F8	0.00235517	zstd+Octree BFS	0.0111424	0.00878726	1
256	toilet	zstd+F8	0.00625172	G-PCC	0.0193724	0.0131207	1
256	tv_stand	zstd+F4	0.000562906	zstd+Octree BFS	0.0128468	0.0122839	1
256	vase	zstd+F8	0.00718119	G-PCC	0.0219669	0.0147857	1
256	wardrobe	zstd+F8	0.000355382	G-PCC	0.0125699	0.0122145	1
256	xbox	zstd+F8	0.00172916	zstd+Octree BFS	0.0124875	0.0107584	1
512	airplane	zstd+F8	0.00117837	zstd+Octree BFS	0.00174818	0.000569807	1
512	bathtub	zstd+F8	0.000725544	zstd+Octree BFS	0.00433531	0.00360976	1
512	bed	zstd+F8	0.000936866	zstd+Octree BFS	0.00704037	0.0061035	1
512	bench	zstd+F4	0.000218005	zstd+BINVOX	0.00175328	0.00153528	1
512	bookshelf	zstd+F4	0.000101377	zstd+Octree BFS	0.00531257	0.0052112	1
512	bottle	zstd+F8	0.000787963	zstd+OCC1	0.00292498	0.00213702	1
512	bowl	zstd+F8	0.00180579	G-PCC	0.00909098	0.00728519	1
512	car	zstd+F8	0.00324432	zstd+Octree BFS	0.0077116	0.00446727	1
512	chair	zstd+F8	0.00138074	zstd+Octree BFS	0.00532334	0.0039426	1
512	cone	zstd+F8	0.00106444	G-PCC	0.00599792	0.00493349	1
512	cup	zstd+F8	0.00186137	G-PCC	0.0125323	0.0106709	1
512	curtain	zstd+F4	0.000500311	zstd+OCC1	0.00211816	0.00161785	1
512	desk	zstd+F4	0.000155271	G-PCC	0.00604469	0.00588942	1
512	door	zstd+F8	0.000108141	zstd+OCC1	0.000963705	0.000855564	1
512	dresser	zstd+F4	0.000133088	G-PCC	0.0111887	0.0110556	1
512	flower_pot	zstd+F8	0.00292134	G-PCC	0.00980575	0.00688441	1
512	glass_box	zstd+F8	7.40713e-05	G-PCC	0.0139541	0.0138801	1
512	guitar	zstd+F4	0.000370589	zstd+Octree BFS	0.000558962	0.000188373	1
512	keyboard	zstd+F8	0.000306147	zstd+BINVOX	0.00112029	0.00081414	1
512	lamp	zstd+F8	0.000914475	zstd+Octree BFS	0.00345733	0.00254285	1
512	laptop	zstd+F8	0.000172333	zstd+BINVOX	0.00606023	0.0058879	1
512	mantel	zstd+F8	0.000297562	G-PCC	0.0104421	0.0101446	1
512	monitor	zstd+F8	0.000402398	zstd+Octree BFS	0.00551573	0.00511334	1
512	night_stand	zstd+F8	0.000272803	G-PCC	0.0114009	0.0111281	1
512	person	zstd+F8	0.00230958	G-PCC	0.00352904	0.00121946	1
512	piano	zstd+F8	0.000647063	zstd+Octree BFS	0.00686688	0.00621982	1
512	plant	zstd+F8	0.00487564	G-PCC	0.00598358	0.00110794	1
512	radio	zstd+F8	0.000442674	G-PCC	0.00444043	0.00399776	1
512	range_hood	zstd+F8	0.00022815	G-PCC	0.00791332	0.00768517	1
512	sink	zstd+F8	0.000364478	zstd+Octree BFS	0.0041954	0.00383092	1
512	sofa	zstd+F8	0.000694222	zstd+Octree BFS	0.00484376	0.00414954	1
512	stairs	zstd+F4	0.000775915	zstd+Octree BFS	0.00269272	0.0019168	1
512	stool	zstd+F8	0.000893892	zstd+Octree BFS	0.0035727	0.00267881	1
512	table	zstd+F8	0.000500273	zstd+Octree BFS	0.00418169	0.00368142	1
512	tent	zstd+F8	0.000820205	zstd+Octree BFS	0.00504288	0.00422267	1
512	toilet	zstd+F8	0.00219495	G-PCC	0.00895601	0.00676106	1
512	tv_stand	zstd+F4	0.000174128	G-PCC	0.00593815	0.00576402	1
512	vase	zstd+F8	0.00253888	G-PCC	0.0105624	0.00802354	1
512	wardrobe	zstd+F8	9.9529e-05	G-PCC	0.00592173	0.0058222	1
512	xbox	zstd+F8	0.000609248	G-PCC	0.00579156	0.00518231	1

## Sheet: FormatCounts
Rows by format and compressor
format	compressor	rows
binvox	gzip	27881
binvox	zstd	27881
chaincode_3OT_text	gzip	27881
chaincode_3OT_text	zstd	27881
chaincode_F4_text	gzip	27881
chaincode_F4_text	zstd	27881
chaincode_F8_text	gzip	27881
chaincode_F8_text	zstd	27881
gpcc_ply_xyz	gpcc_tmc3	27881
occ1	gzip	27881
occ1	zstd	27881
octree_mask_bfs	gzip	27881
octree_mask_bfs	zstd	27881

## Sheet: ClassCoverage
Class coverage after filtering
class	rows	objects
airplane	9100	100
bathtub	9100	100
bed	9100	100
bench	9100	100
bookshelf	9100	100
bottle	9100	100
bowl	7644	84
car	9100	100
chair	9100	100
cone	9100	100
cup	9009	99
curtain	9100	100
desk	9100	100
door	9100	100
dresser	9100	100
flower_pot	9100	100
glass_box	9100	100
guitar	9100	100
keyboard	9100	100
lamp	9100	100
laptop	9100	100
mantel	9100	100
monitor	9100	100
night_stand	9100	100
person	9100	100
piano	9100	100
plant	9100	100
radio	9100	100
range_hood	9100	100
sink	9100	100
sofa	9100	100
stairs	9100	100
stool	9100	100
table	9100	100
tent	9100	100
toilet	9100	100
tv_stand	9100	100
vase	9100	100
wardrobe	9100	100
xbox	9100	100

## Sheet: ResolutionCounts
Rows by resolution after filtering
resolution	rows
8	51779
16	51779
32	51779
64	51779
128	51779
256	51779
512	51779

[truncated: 3 more sheets: Figures_Data, FilteredData_Sample, Results_Filtered]
