# Supplementary material for: Contour-Based Chain-Code Serialization for Lossless Compression of Voxelized 3D Objects
Source: Entropy (Basel). 2026 Jul 8;28(7):774. doi: 10.3390/e28070774 (PMC13408810; doi:10.3390/e28070774)
Supplement: Supplementary file 1 [file entropy-28-00774-s001.zip › S2_ModelNet40_XAxis_Compression_RecordTable.csv]

dataset	class	split	model_id	resolution	axis_slices	format	compressor	compress_level	occupied_voxels	occupied_voxels_was_missing	original_bytes	compressed_bytes	compressed_kib	compression_ratio	bpv	bpo	method_label	method_family	file_path
ModelNet40	airplane		airplane_0001	128	x	chaincode_3OT_text	gzip	9	15172.0	1	24248	2398	2.341796875	10.111759799833195	0.00914764404296875	1.264434484576852	gzip+3OT	chaincode	c:\temp\ProcesamientoVoxelesModelNet40\rev\CodigosDeCadena\airplane\128\airplane_0001_X.3OT
ModelNet40	airplane		airplane_0001	128	x	chaincode_3OT_text	zstd	19	15172.0	1	24248	2160	2.109375	11.225925925925926	0.00823974609375	1.1389401529132612	zstd+3OT	chaincode	c:\temp\ProcesamientoVoxelesModelNet40\rev\CodigosDeCadena\airplane\128\airplane_0001_X.3OT
ModelNet40	airplane		airplane_0001	128	x	chaincode_F4_text	gzip	9	15172.0	1	22658	2330	2.275390625	9.724463519313305	0.00888824462890625	1.2285789612443976	gzip+F4	chaincode	c:\temp\ProcesamientoVoxelesModelNet40\rev\CodigosDeCadena\airplane\128\airplane_0001_X.F4
ModelNet40	airplane		airplane_0001	128	x	chaincode_F4_text	zstd	19	15172.0	1	22658	2077	2.0283203125	10.909003370245546	0.007923126220703125	1.0951753229633536	zstd+F4	chaincode	c:\temp\ProcesamientoVoxelesModelNet40\rev\CodigosDeCadena\airplane\128\airplane_0001_X.F4
ModelNet40	airplane		airplane_0001	128	x	chaincode_F8_text	gzip	9	15172.0	1	18655	2269	2.2158203125	8.221683561040106	0.008655548095703125	1.1964144476667546	gzip+F8	chaincode	c:\temp\ProcesamientoVoxelesModelNet40\rev\CodigosDeCadena\airplane\128\airplane_0001_X.F8
ModelNet40	airplane		airplane_0001	128	x	chaincode_F8_text	zstd	19	15172.0	1	18655	2069	2.0205078125	9.016433059449009	0.007892608642578125	1.0909570261007118	zstd+F8	chaincode	c:\temp\ProcesamientoVoxelesModelNet40\rev\CodigosDeCadena\airplane\128\airplane_0001_X.F8
ModelNet40	airplane		airplane_0002	128	x	chaincode_3OT_text	gzip	9	8933.0	1	17014	2344	2.2890625	7.258532423208191	0.008941650390625	2.099182805328557	gzip+3OT	chaincode	c:\temp\ProcesamientoVoxelesModelNet40\rev\CodigosDeCadena\airplane\128\airplane_0002_X.3OT
ModelNet40	airplane		airplane_0002	128	x	chaincode_3OT_text	zstd	19	8933.0	1	17014	2058	2.009765625	8.267249757045676	0.00785064697265625	1.8430538452927347	zstd+3OT	chaincode	c:\temp\ProcesamientoVoxelesModelNet40\rev\CodigosDeCadena\airplane\128\airplane_0002_X.3OT
ModelNet40	airplane		airplane_0002	128	x	chaincode_F4_text	gzip	9	8933.0	1	16038	2273	2.2197265625	7.0558732952045755	0.008670806884765625	2.035598343221762	gzip+F4	chaincode	c:\temp\ProcesamientoVoxelesModelNet40\rev\CodigosDeCadena\airplane\128\airplane_0002_X.F4
ModelNet40	airplane		airplane_0002	128	x	chaincode_F4_text	zstd	19	8933.0	1	16038	1983	1.9365234375	8.087745839636915	0.007564544677734375	1.7758871599686556	zstd+F4	chaincode	c:\temp\ProcesamientoVoxelesModelNet40\rev\CodigosDeCadena\airplane\128\airplane_0002_X.F4
ModelNet40	airplane		airplane_0002	128	x	chaincode_F8_text	gzip	9	8933.0	1	12868	2213	2.1611328125	5.8147311342069585	0.008441925048828125	1.9818649949624987	gzip+F8	chaincode	c:\temp\ProcesamientoVoxelesModelNet40\rev\CodigosDeCadena\airplane\128\airplane_0002_X.F8
ModelNet40	airplane		airplane_0002	128	x	chaincode_F8_text	zstd	19	8933.0	1	12868	1971	1.9248046875	6.5286656519533235	0.007518768310546875	1.7651404903168029	zstd+F8	chaincode	c:\temp\ProcesamientoVoxelesModelNet40\rev\CodigosDeCadena\airplane\128\airplane_0002_X.F8
ModelNet40	airplane		airplane_0003	128	x	chaincode_3OT_text	gzip	9	11384.0	1	16141	2079	2.0302734375	7.763828763828764	0.007930755615234375	1.460997891777934	gzip+3OT	chaincode	c:\temp\ProcesamientoVoxelesModelNet40\rev\CodigosDeCadena\airplane\128\airplane_0003_X.3OT
ModelNet40	airplane		airplane_0003	128	x	chaincode_3OT_text	zstd	19	11384.0	1	16141	1914	1.869140625	8.43312434691745	0.00730133056640625	1.3450456781447646	zstd+3OT	chaincode	c:\temp\ProcesamientoVoxelesModelNet40\rev\CodigosDeCadena\airplane\128\airplane_0003_X.3OT
ModelNet40	airplane		airplane_0003	128	x	chaincode_F4_text	gzip	9	11384.0	1	15319	1984	1.9375	7.721270161290323	0.007568359375	1.3942375263527758	gzip+F4	chaincode	c:\temp\ProcesamientoVoxelesModelNet40\rev\CodigosDeCadena\airplane\128\airplane_0003_X.F4
ModelNet40	airplane		airplane_0003	128	x	chaincode_F4_text	zstd	19	11384.0	1	15319	1802	1.759765625	8.501109877913429	0.00687408447265625	1.2663387210119466	zstd+F4	chaincode	c:\temp\ProcesamientoVoxelesModelNet40\rev\CodigosDeCadena\airplane\128\airplane_0003_X.F4
ModelNet40	airplane		airplane_0003	128	x	chaincode_F8_text	gzip	9	11384.0	1	14097	1953	1.9072265625	7.218125960061444	0.007450103759765625	1.3724525650035138	gzip+F8	chaincode	c:\temp\ProcesamientoVoxelesModelNet40\rev\CodigosDeCadena\airplane\128\airplane_0003_X.F8
ModelNet40	airplane		airplane_0003	128	x	chaincode_F8_text	zstd	19	11384.0	1	14097	1788	1.74609375	7.884228187919463	0.0068206787109375	1.2565003513703443	zstd+F8	chaincode	c:\temp\ProcesamientoVoxelesModelNet40\rev\CodigosDeCadena\airplane\128\airplane_0003_X.F8
ModelNet40	airplane		airplane_0004	128	x	chaincode_3OT_text	gzip	9	6605.0	1	10998	1801	1.7587890625	6.106607440310938	0.006870269775390625	2.1813777441332323	gzip+3OT	chaincode	c:\temp\ProcesamientoVoxelesModelNet40\rev\CodigosDeCadena\airplane\128\airplane_0004_X.3OT
ModelNet40	airplane		airplane_0004	128	x	chaincode_3OT_text	zstd	19	6605.0	1	10998	1639	1.6005859375	6.710189139719341	0.006252288818359375	1.9851627554882665	zstd+3OT	chaincode	c:\temp\ProcesamientoVoxelesModelNet40\rev\CodigosDeCadena\airplane\128\airplane_0004_X.3OT
ModelNet40	airplane		airplane_0004	128	x	chaincode_F4_text	gzip	9	6605.0	1	10337	1803	1.7607421875	5.733222407099279	0.006877899169921875	2.183800151400454	gzip+F4	chaincode	c:\temp\ProcesamientoVoxelesModelNet40\rev\CodigosDeCadena\airplane\128\airplane_0004_X.F4
ModelNet40	airplane		airplane_0004	128	x	chaincode_F4_text	zstd	19	6605.0	1	10337	1636	1.59765625	6.318459657701712	0.0062408447265625	1.9815291445874337	zstd+F4	chaincode	c:\temp\ProcesamientoVoxelesModelNet40\rev\CodigosDeCadena\airplane\128\airplane_0004_X.F4
ModelNet40	airplane		airplane_0004	128	x	chaincode_F8_text	gzip	9	6605.0	1	8818	1779	1.7373046875	4.956717256885891	0.006786346435546875	2.1547312641937926	gzip+F8	chaincode	c:\temp\ProcesamientoVoxelesModelNet40\rev\CodigosDeCadena\airplane\128\airplane_0004_X.F8
ModelNet40	airplane		airplane_0004	128	x	chaincode_F8_text	zstd	19	6605.0	1	8818	1642	1.603515625	5.370280146163216	0.00626373291015625	1.988796366389099	zstd+F8	chaincode	c:\temp\ProcesamientoVoxelesModelNet40\rev\CodigosDeCadena\airplane\128\airplane_0004_X.F8
ModelNet40	airplane		airplane_0005	128	x	chaincode_3OT_text	gzip	9	7618.0	1	14634	1121	1.0947265625	13.054415700267619	0.004276275634765625	1.1772118666316618	gzip+3OT	chaincode	c:\temp\ProcesamientoVoxelesModelNet40\rev\CodigosDeCadena\airplane\128\airplane_0005_X.3OT
ModelNet40	airplane		airplane_0005	128	x	chaincode_3OT_text	zstd	19	7618.0	1	14634	997	0.9736328125	14.67803410230692	0.003803253173828125	1.0469939616697297	zstd+3OT	chaincode	c:\temp\ProcesamientoVoxelesModelNet40\rev\CodigosDeCadena\airplane\128\airplane_0005_X.3OT
ModelNet40	airplane		airplane_0005	128	x	chaincode_F4_text	gzip	9	7618.0	1	13627	1046	1.021484375	13.02772466539197	0.00399017333984375	1.09845103701759	gzip+F4	chaincode	c:\temp\ProcesamientoVoxelesModelNet40\rev\CodigosDeCadena\airplane\128\airplane_0005_X.F4
ModelNet40	airplane		airplane_0005	128	x	chaincode_F4_text	zstd	19	7618.0	1	13627	964	0.94140625	14.135892116182573	0.0036773681640625	1.0123391966395379	zstd+F4	chaincode	c:\temp\ProcesamientoVoxelesModelNet40\rev\CodigosDeCadena\airplane\128\airplane_0005_X.F4
ModelNet40	airplane		airplane_0005	128	x	chaincode_F8_text	gzip	9	7618.0	1	11205	1030	1.005859375	10.87864077669903	0.00392913818359375	1.0816487266999213	gzip+F8	chaincode	c:\temp\ProcesamientoVoxelesModelNet40\rev\CodigosDeCadena\airplane\128\airplane_0005_X.F8
ModelNet40	airplane		airplane_0005	128	x	chaincode_F8_text	zstd	19	7618.0	1	11205	962	0.939453125	11.647609147609147	0.00366973876953125	1.0102389078498293	zstd+F8	chaincode	c:\temp\ProcesamientoVoxelesModelNet40\rev\CodigosDeCadena\airplane\128\airplane_0005_X.F8
ModelNet40	airplane		airplane_0006	128	x	chaincode_3OT_text	gzip	9	7296.0	1	11603	1144	1.1171875	10.142482517482517	0.004364013671875	1.2543859649122806	gzip+3OT	chaincode	c:\temp\ProcesamientoVoxelesModelNet40\rev\CodigosDeCadena\airplane\128\airplane_0006_X.3OT
ModelNet40	airplane		airplane_0006	128	x	chaincode_3OT_text	zstd	19	7296.0	1	11603	1073	1.0478515625	10.813606710158433	0.004093170166015625	1.1765350877192982	zstd+3OT	chaincode	c:\temp\ProcesamientoVoxelesModelNet40\rev\CodigosDeCadena\airplane\128\airplane_0006_X.3OT
ModelNet40	airplane		airplane_0006	128	x	chaincode_F4_text	gzip	9	7296.0	1	11065	1108	1.08203125	9.986462093862816	0.0042266845703125	1.2149122807017543	gzip+F4	chaincode	c:\temp\ProcesamientoVoxelesModelNet40\rev\CodigosDeCadena\airplane\128\airplane_0006_X.F4
ModelNet40	airplane		airplane_0006	128	x	chaincode_F4_text	zstd	19	7296.0	1	11065	1050	1.025390625	10.538095238095238	0.00400543212890625	1.1513157894736843	zstd+F4	chaincode	c:\temp\ProcesamientoVoxelesModelNet40\rev\CodigosDeCadena\airplane\128\airplane_0006_X.F4
ModelNet40	airplane		airplane_0006	128	x	chaincode_F8_text	gzip	9	7296.0	1	10485	1094	1.068359375	9.584095063985375	0.00417327880859375	1.1995614035087718	gzip+F8	chaincode	c:\temp\ProcesamientoVoxelesModelNet40\rev\CodigosDeCadena\airplane\128\airplane_0006_X.F8
ModelNet40	airplane		airplane_0006	128	x	chaincode_F8_text	zstd	19	7296.0	1	10485	1037	1.0126953125	10.110896817743491	0.003955841064453125	1.1370614035087718	zstd+F8	chaincode	c:\temp\ProcesamientoVoxelesModelNet40\rev\CodigosDeCadena\airplane\128\airplane_0006_X.F8
ModelNet40	airplane		airplane_0007	128	x	chaincode_3OT_text	gzip	9	10624.0	1	18088	2611	2.5498046875	6.927613941018767	0.009960174560546875	1.9661144578313252	gzip+3OT	chaincode	c:\temp\ProcesamientoVoxelesModelNet40\rev\CodigosDeCadena\airplane\128\airplane_0007_X.3OT
ModelNet40	airplane		airplane_0007	128	x	chaincode_3OT_text	zstd	19	10624.0	1	18088	2322	2.267578125	7.789836347975883	0.00885772705078125	1.7484939759036144	zstd+3OT	chaincode	c:\temp\ProcesamientoVoxelesModelNet40\rev\CodigosDeCadena\airplane\128\airplane_0007_X.3OT
ModelNet40	airplane		airplane_0007	128	x	chaincode_F4_text	gzip	9	10624.0	1	17150	2520	2.4609375	6.805555555555555	0.009613037109375	1.8975903614457832	gzip+F4	chaincode	c:\temp\ProcesamientoVoxelesModelNet40\rev\CodigosDeCadena\airplane\128\airplane_0007_X.F4
ModelNet40	airplane		airplane_0007	128	x	chaincode_F4_text	zstd	19	10624.0	1	17150	2249	2.1962890625	7.625611382836817	0.008579254150390625	1.6935240963855422	zstd+F4	chaincode	c:\temp\ProcesamientoVoxelesModelNet40\rev\CodigosDeCadena\airplane\128\airplane_0007_X.F4
ModelNet40	airplane		airplane_0007	128	x	chaincode_F8_text	gzip	9	10624.0	1	14548	2487	2.4287109375	5.84961801367109	0.009487152099609375	1.8727409638554218	gzip+F8	chaincode	c:\temp\ProcesamientoVoxelesModelNet40\rev\CodigosDeCadena\airplane\128\airplane_0007_X.F8
ModelNet40	airplane		airplane_0007	128	x	chaincode_F8_text	zstd	19	10624.0	1	14548	2252	2.19921875	6.460035523978686	0.0085906982421875	1.6957831325301205	zstd+F8	chaincode	c:\temp\ProcesamientoVoxelesModelNet40\rev\CodigosDeCadena\airplane\128\airplane_0007_X.F8
ModelNet40	airplane		airplane_0008	128	x	chaincode_3OT_text	gzip	9	9008.0	1	11915	1309	1.2783203125	9.10236822001528	0.004993438720703125	1.1625222024866786	gzip+3OT	chaincode	c:\temp\ProcesamientoVoxelesModelNet40\rev\CodigosDeCadena\airplane\128\airplane_0008_X.3OT
ModelNet40	airplane		airplane_0008	128	x	chaincode_3OT_text	zstd	19	9008.0	1	11915	1220	1.19140625	9.76639344262295	0.0046539306640625	1.0834813499111902	zstd+3OT	chaincode	c:\temp\ProcesamientoVoxelesModelNet40\rev\CodigosDeCadena\airplane\128\airplane_0008_X.3OT
ModelNet40	airplane		airplane_0008	128	x	chaincode_F4_text	gzip	9	9008.0	1	11316	1282	1.251953125	8.826833073322932	0.00489044189453125	1.1385435168738898	gzip+F4	chaincode	c:\temp\ProcesamientoVoxelesModelNet40\rev\CodigosDeCadena\airplane\128\airplane_0008_X.F4
ModelNet40	airplane		airplane_0008	128	x	chaincode_F4_text	zstd	19	9008.0	1	11316	1196	1.16796875	9.461538461538462	0.0045623779296875	1.0621669626998225	zstd+F4	chaincode	c:\temp\ProcesamientoVoxelesModelNet40\rev\CodigosDeCadena\airplane\128\airplane_0008_X.F4
ModelNet40	airplane		airplane_0008	128	x	chaincode_F8_text	gzip	9	9008.0	1	10485	1270	1.240234375	8.255905511811024	0.00484466552734375	1.1278863232682061	gzip+F8	chaincode	c:\temp\ProcesamientoVoxelesModelNet40\rev\CodigosDeCadena\airplane\128\airplane_0008_X.F8
ModelNet40	airplane		airplane_0008	128	x	chaincode_F8_text	zstd	19	9008.0	1	10485	1197	1.1689453125	8.759398496240602	0.004566192626953125	1.0630550621669628	zstd+F8	chaincode	c:\temp\ProcesamientoVoxelesModelNet40\rev\CodigosDeCadena\airplane\128\airplane_0008_X.F8
ModelNet40	airplane		airplane_0009	128	x	chaincode_3OT_text	gzip	9	9717.0	1	18999	2474	2.416015625	7.67946645109135	0.00943756103515625	2.036842646907482	gzip+3OT	chaincode	c:\temp\ProcesamientoVoxelesModelNet40\rev\CodigosDeCadena\airplane\128\airplane_0009_X.3OT
ModelNet40	airplane		airplane_0009	128	x	chaincode_3OT_text	zstd	19	9717.0	1	18999	2193	2.1416015625	8.663474692202463	0.008365631103515625	1.8054955233096635	zstd+3OT	chaincode	c:\temp\ProcesamientoVoxelesModelNet40\rev\CodigosDeCadena\airplane\128\airplane_0009_X.3OT
ModelNet40	airplane		airplane_0009	128	x	chaincode_F4_text	gzip	9	9717.0	1	17717	2326	2.271484375	7.616938950988822	0.00887298583984375	1.9149943398168159	gzip+F4	chaincode	c:\temp\ProcesamientoVoxelesModelNet40\rev\CodigosDeCadena\airplane\128\airplane_0009_X.F4
ModelNet40	airplane		airplane_0009	128	x	chaincode_F4_text	zstd	19	9717.0	1	17717	2078	2.029296875	8.525986525505294	0.00792694091796875	1.7108160955027272	zstd+F4	chaincode	c:\temp\ProcesamientoVoxelesModelNet40\rev\CodigosDeCadena\airplane\128\airplane_0009_X.F4
ModelNet40	airplane		airplane_0009	128	x	chaincode_F8_text	gzip	9	9717.0	1	14654	2294	2.240234375	6.387968613775065	0.00875091552734375	1.8886487599053206	gzip+F8	chaincode	c:\temp\ProcesamientoVoxelesModelNet40\rev\CodigosDeCadena\airplane\128\airplane_0009_X.F8
ModelNet40	airplane		airplane_0009	128	x	chaincode_F8_text	zstd	19	9717.0	1	14654	2082	2.033203125	7.038424591738713	0.00794219970703125	1.7141092929916641	zstd+F8	chaincode	c:\temp\ProcesamientoVoxelesModelNet40\rev\CodigosDeCadena\airplane\128\airplane_0009_X.F8
ModelNet40	airplane		airplane_0010	128	x	chaincode_3OT_text	gzip	9	8664.0	1	11749	1726	1.685546875	6.807068366164542	0.00658416748046875	1.5937211449676825	gzip+3OT	chaincode	c:\temp\ProcesamientoVoxelesModelNet40\rev\CodigosDeCadena\airplane\128\airplane_0010_X.3OT
ModelNet40	airplane		airplane_0010	128	x	chaincode_3OT_text	zstd	19	8664.0	1	11749	1626	1.587890625	7.225707257072571	0.00620269775390625	1.5013850415512466	zstd+3OT	chaincode	c:\temp\ProcesamientoVoxelesModelNet40\rev\CodigosDeCadena\airplane\128\airplane_0010_X.3OT
ModelNet40	airplane		airplane_0010	128	x	chaincode_F4_text	gzip	9	8664.0	1	11176	1679	1.6396484375	6.656343061346039	0.006404876708984375	1.5503231763619576	gzip+F4	chaincode	c:\temp\ProcesamientoVoxelesModelNet40\rev\CodigosDeCadena\airplane\128\airplane_0010_X.F4
ModelNet40	airplane		airplane_0010	128	x	chaincode_F4_text	zstd	19	8664.0	1	11176	1560	1.5234375	7.164102564102564	0.005950927734375	1.440443213296399	zstd+F4	chaincode	c:\temp\ProcesamientoVoxelesModelNet40\rev\CodigosDeCadena\airplane\128\airplane_0010_X.F4
ModelNet40	airplane		airplane_0010	128	x	chaincode_F8_text	gzip	9	8664.0	1	10245	1665	1.6259765625	6.153153153153153	0.006351470947265625	1.5373961218836565	gzip+F8	chaincode	c:\temp\ProcesamientoVoxelesModelNet40\rev\CodigosDeCadena\airplane\128\airplane_0010_X.F8
ModelNet40	airplane		airplane_0010	128	x	chaincode_F8_text	zstd	19	8664.0	1	10245	1559	1.5224609375	6.571520205259782	0.005947113037109375	1.4395198522622346	zstd+F8	chaincode	c:\temp\ProcesamientoVoxelesModelNet40\rev\CodigosDeCadena\airplane\128\airplane_0010_X.F8
ModelNet40	airplane		airplane_0011	128	x	chaincode_3OT_text	gzip	9	9806.0	1	17882	3393	3.3134765625	5.270262304745064	0.012943267822265625	2.7681011625535388	gzip+3OT	chaincode	c:\temp\ProcesamientoVoxelesModelNet40\rev\CodigosDeCadena\airplane\128\airplane_0011_X.3OT
ModelNet40	airplane		airplane_0011	128	x	chaincode_3OT_text	zstd	19	9806.0	1	17882	3067	2.9951171875	5.830453211607434	0.011699676513671875	2.5021415459922496	zstd+3OT	chaincode	c:\temp\ProcesamientoVoxelesModelNet40\rev\CodigosDeCadena\airplane\128\airplane_0011_X.3OT
ModelNet40	airplane		airplane_0011	128	x	chaincode_F4_text	gzip	9	9806.0	1	16681	3304	3.2265625	5.048728813559322	0.012603759765625	2.6954925555782174	gzip+F4	chaincode	c:\temp\ProcesamientoVoxelesModelNet40\rev\CodigosDeCadena\airplane\128\airplane_0011_X.F4
ModelNet40	airplane		airplane_0011	128	x	chaincode_F4_text	zstd	19	9806.0	1	16681	2948	2.87890625	5.658412483039348	0.0112457275390625	2.4050581276769325	zstd+F4	chaincode	c:\temp\ProcesamientoVoxelesModelNet40\rev\CodigosDeCadena\airplane\128\airplane_0011_X.F4
ModelNet40	airplane		airplane_0011	128	x	chaincode_F8_text	gzip	9	9806.0	1	13512	3260	3.18359375	4.14478527607362	0.0124359130859375	2.65959616561289	gzip+F8	chaincode	c:\temp\ProcesamientoVoxelesModelNet40\rev\CodigosDeCadena\airplane\128\airplane_0011_X.F8
ModelNet40	airplane		airplane_0011	128	x	chaincode_F8_text	zstd	19	9806.0	1	13512	2935	2.8662109375	4.603747870528109	0.011196136474609375	2.3944523760962677	zstd+F8	chaincode	c:\temp\ProcesamientoVoxelesModelNet40\rev\CodigosDeCadena\airplane\128\airplane_0011_X.F8
ModelNet40	airplane		airplane_0012	128	x	chaincode_3OT_text	gzip	9	8855.0	1	18019	2355	2.2998046875	7.651380042462845	0.008983612060546875	2.1276115189158666	gzip+3OT	chaincode	c:\temp\ProcesamientoVoxelesModelNet40\rev\CodigosDeCadena\airplane\128\airplane_0012_X.3OT
ModelNet40	airplane		airplane_0012	128	x	chaincode_3OT_text	zstd	19	8855.0	1	18019	2114	2.064453125	8.523651844843897	0.00806427001953125	1.9098814229249013	zstd+3OT	chaincode	c:\temp\ProcesamientoVoxelesModelNet40\rev\CodigosDeCadena\airplane\128\airplane_0012_X.3OT
ModelNet40	airplane		airplane_0012	128	x	chaincode_F4_text	gzip	9	8855.0	1	16801	2246	2.193359375	7.480409617097061	0.00856781005859375	2.0291360813099946	gzip+F4	chaincode	c:\temp\ProcesamientoVoxelesModelNet40\rev\CodigosDeCadena\airplane\128\airplane_0012_X.F4
ModelNet40	airplane		airplane_0012	128	x	chaincode_F4_text	zstd	19	8855.0	1	16801	2011	1.9638671875	8.354549975136749	0.007671356201171875	1.8168266516092604	zstd+F4	chaincode	c:\temp\ProcesamientoVoxelesModelNet40\rev\CodigosDeCadena\airplane\128\airplane_0012_X.F4
ModelNet40	airplane		airplane_0012	128	x	chaincode_F8_text	gzip	9	8855.0	1	14031	2215	2.1630859375	6.334537246049662	0.008449554443359375	2.0011293054771317	gzip+F8	chaincode	c:\temp\ProcesamientoVoxelesModelNet40\rev\CodigosDeCadena\airplane\128\airplane_0012_X.F8
ModelNet40	airplane		airplane_0012	128	x	chaincode_F8_text	zstd	19	8855.0	1	14031	2009	1.9619140625	6.984071677451468	0.007663726806640625	1.8150197628458498	zstd+F8	chaincode	c:\temp\ProcesamientoVoxelesModelNet40\rev\CodigosDeCadena\airplane\128\airplane_0012_X.F8
ModelNet40	airplane		airplane_0013	128	x	chaincode_3OT_text	gzip	9	12377.0	1	16326	2244	2.19140625	7.275401069518717	0.0085601806640625	1.4504322533731921	gzip+3OT	chaincode	c:\temp\ProcesamientoVoxelesModelNet40\rev\CodigosDeCadena\airplane\128\airplane_0013_X.3OT
ModelNet40	airplane		airplane_0013	128	x	chaincode_3OT_text	zstd	19	12377.0	1	16326	2073	2.0244140625	7.875542691751085	0.007907867431640625	1.3399046618728285	zstd+3OT	chaincode	c:\temp\ProcesamientoVoxelesModelNet40\rev\CodigosDeCadena\airplane\128\airplane_0013_X.3OT
ModelNet40	airplane		airplane_0013	128	x	chaincode_F4_text	gzip	9	12377.0	1	15645	2199	2.1474609375	7.114597544338336	0.008388519287109375	1.4213460450836228	gzip+F4	chaincode	c:\temp\ProcesamientoVoxelesModelNet40\rev\CodigosDeCadena\airplane\128\airplane_0013_X.F4
ModelNet40	airplane		airplane_0013	128	x	chaincode_F4_text	zstd	19	12377.0	1	15645	2013	1.9658203125	7.771982116244411	0.007678985595703125	1.3011230508200695	zstd+F4	chaincode	c:\temp\ProcesamientoVoxelesModelNet40\rev\CodigosDeCadena\airplane\128\airplane_0013_X.F4
ModelNet40	airplane		airplane_0013	128	x	chaincode_F8_text	gzip	9	12377.0	1	14371	2190	2.138671875	6.562100456621004	0.00835418701171875	1.415528803425709	gzip+F8	chaincode	c:\temp\ProcesamientoVoxelesModelNet40\rev\CodigosDeCadena\airplane\128\airplane_0013_X.F8
ModelNet40	airplane		airplane_0013	128	x	chaincode_F8_text	zstd	19	12377.0	1	14371	2033	1.9853515625	7.068863748155436	0.007755279541015625	1.3140502545043224	zstd+F8	chaincode	c:\temp\ProcesamientoVoxelesModelNet40\rev\CodigosDeCadena\airplane\128\airplane_0013_X.F8
ModelNet40	airplane		airplane_0014	128	x	chaincode_3OT_text	gzip	9	8891.0	1	12123	1641	1.6025390625	7.387568555758683	0.006259918212890625	1.47654931953661	gzip+3OT	chaincode	c:\temp\ProcesamientoVoxelesModelNet40\rev\CodigosDeCadena\airplane\128\airplane_0014_X.3OT
ModelNet40	airplane		airplane_0014	128	x	chaincode_3OT_text	zstd	19	8891.0	1	12123	1524	1.48828125	7.9547244094488185	0.0058135986328125	1.3712743223484423	zstd+3OT	chaincode	c:\temp\ProcesamientoVoxelesModelNet40\rev\CodigosDeCadena\airplane\128\airplane_0014_X.3OT
ModelNet40	airplane		airplane_0014	128	x	chaincode_F4_text	gzip	9	8891.0	1	11552	1573	1.5361328125	7.343928798474253	0.006000518798828125	1.4153638510853672	gzip+F4	chaincode	c:\temp\ProcesamientoVoxelesModelNet40\rev\CodigosDeCadena\airplane\128\airplane_0014_X.F4
ModelNet40	airplane		airplane_0014	128	x	chaincode_F4_text	zstd	19	8891.0	1	11552	1483	1.4482421875	7.789615643964936	0.005657196044921875	1.334383084017546	zstd+F4	chaincode	c:\temp\ProcesamientoVoxelesModelNet40\rev\CodigosDeCadena\airplane\128\airplane_0014_X.F4
ModelNet40	airplane		airplane_0014	128	x	chaincode_F8_text	gzip	9	8891.0	1	10718	1562	1.525390625	6.861715749039693	0.00595855712890625	1.405466201777078	gzip+F8	chaincode	c:\temp\ProcesamientoVoxelesModelNet40\rev\CodigosDeCadena\airplane\128\airplane_0014_X.F8
ModelNet40	airplane		airplane_0014	128	x	chaincode_F8_text	zstd	19	8891.0	1	10718	1465	1.4306640625	7.316040955631399	0.005588531494140625	1.3181869306039815	zstd+F8	chaincode	c:\temp\ProcesamientoVoxelesModelNet40\rev\CodigosDeCadena\airplane\128\airplane_0014_X.F8
ModelNet40	airplane		airplane_0015	128	x	chaincode_3OT_text	gzip	9	10140.0	1	12873	1976	1.9296875	6.5146761133603235	0.007537841796875	1.558974358974359	gzip+3OT	chaincode	c:\temp\ProcesamientoVoxelesModelNet40\rev\CodigosDeCadena\airplane\128\airplane_0015_X.3OT
ModelNet40	airplane		airplane_0015	128	x	chaincode_3OT_text	zstd	19	10140.0	1	12873	1829	1.7861328125	7.03827227993439	0.006977081298828125	1.4429980276134122	zstd+3OT	chaincode	c:\temp\ProcesamientoVoxelesModelNet40\rev\CodigosDeCadena\airplane\128\airplane_0015_X.3OT
ModelNet40	airplane		airplane_0015	128	x	chaincode_F4_text	gzip	9	10140.0	1	12161	1882	1.837890625	6.461742826780021	0.00717926025390625	1.4848126232741616	gzip+F4	chaincode	c:\temp\ProcesamientoVoxelesModelNet40\rev\CodigosDeCadena\airplane\128\airplane_0015_X.F4
ModelNet40	airplane		airplane_0015	128	x	chaincode_F4_text	zstd	19	10140.0	1	12161	1765	1.7236328125	6.890084985835694	0.006732940673828125	1.3925049309664694	zstd+F4	chaincode	c:\temp\ProcesamientoVoxelesModelNet40\rev\CodigosDeCadena\airplane\128\airplane_0015_X.F4
ModelNet40	airplane		airplane_0015	128	x	chaincode_F8_text	gzip	9	10140.0	1	11200	1873	1.8291015625	5.97971169247197	0.007144927978515625	1.4777120315581853	gzip+F8	chaincode	c:\temp\ProcesamientoVoxelesModelNet40\rev\CodigosDeCadena\airplane\128\airplane_0015_X.F8
ModelNet40	airplane		airplane_0015	128	x	chaincode_F8_text	zstd	19	10140.0	1	11200	1765	1.7236328125	6.3456090651558075	0.006732940673828125	1.3925049309664694	zstd+F8	chaincode	c:\temp\ProcesamientoVoxelesModelNet40\rev\CodigosDeCadena\airplane\128\airplane_0015_X.F8
ModelNet40	airplane		airplane_0016	128	x	chaincode_3OT_text	gzip	9	12788.0	1	24929	2432	2.375	10.250411184210526	0.00927734375	1.5214263371911168	gzip+3OT	chaincode	c:\temp\ProcesamientoVoxelesModelNet40\rev\CodigosDeCadena\airplane\128\airplane_0016_X.3OT
ModelNet40	airplane		airplane_0016	128	x	chaincode_3OT_text	zstd	19	12788.0	1	24929	2096	2.046875	11.893606870229007	0.00799560546875	1.311229277447607	zstd+3OT	chaincode	c:\temp\ProcesamientoVoxelesModelNet40\rev\CodigosDeCadena\airplane\128\airplane_0016_X.3OT
ModelNet40	airplane		airplane_0016	128	x	chaincode_F4_text	gzip	9	12788.0	1	23972	2364	2.30859375	10.140439932318104	0.0090179443359375	1.4788864560525492	gzip+F4	chaincode	c:\temp\ProcesamientoVoxelesModelNet40\rev\CodigosDeCadena\airplane\128\airplane_0016_X.F4
ModelNet40	airplane		airplane_0016	128	x	chaincode_F4_text	zstd	19	12788.0	1	23972	2033	1.9853515625	11.79144121987211	0.007755279541015625	1.271817328745699	zstd+F4	chaincode	c:\temp\ProcesamientoVoxelesModelNet40\rev\CodigosDeCadena\airplane\128\airplane_0016_X.F4
ModelNet40	airplane		airplane_0016	128	x	chaincode_F8_text	gzip	9	12788.0	1	21285	2360	2.3046875	9.01906779661017	0.009002685546875	1.4763841101032218	gzip+F8	chaincode	c:\temp\ProcesamientoVoxelesModelNet40\rev\CodigosDeCadena\airplane\128\airplane_0016_X.F8
ModelNet40	airplane		airplane_0016	128	x	chaincode_F8_text	zstd	19	12788.0	1	21285	2041	1.9931640625	10.428711415972563	0.007785797119140625	1.2768220206443541	zstd+F8	chaincode	c:\temp\ProcesamientoVoxelesModelNet40\rev\CodigosDeCadena\airplane\128\airplane_0016_X.F8
ModelNet40	airplane		airplane_0017	128	x	chaincode_3OT_text	gzip	9	10652.0	1	20321	2324	2.26953125	8.743975903614459	0.0088653564453125	1.745399924896733	gzip+3OT	chaincode	c:\temp\ProcesamientoVoxelesModelNet40\rev\CodigosDeCadena\airplane\128\airplane_0017_X.3OT
ModelNet40	airplane		airplane_0017	128	x	chaincode_3OT_text	zstd	19	10652.0	1	20321	2061	2.0126953125	9.859776807375061	0.007862091064453125	1.5478783327074728	zstd+3OT	chaincode	c:\temp\ProcesamientoVoxelesModelNet40\rev\CodigosDeCadena\airplane\128\airplane_0017_X.3OT
ModelNet40	airplane		airplane_0017	128	x	chaincode_F4_text	gzip	9	10652.0	1	19219	2264	2.2109375	8.488957597173146	0.008636474609375	1.7003379647014645	gzip+F4	chaincode	c:\temp\ProcesamientoVoxelesModelNet40\rev\CodigosDeCadena\airplane\128\airplane_0017_X.F4
ModelNet40	airplane		airplane_0017	128	x	chaincode_F4_text	zstd	19	10652.0	1	19219	1977	1.9306640625	9.721294891249368	0.007541656494140625	1.484791588434097	zstd+F4	chaincode	c:\temp\ProcesamientoVoxelesModelNet40\rev\CodigosDeCadena\airplane\128\airplane_0017_X.F4
ModelNet40	airplane		airplane_0017	128	x	chaincode_F8_text	gzip	9	10652.0	1	15294	2209	2.1572265625	6.923494794024445	0.008426666259765625	1.6590311678558016	gzip+F8	chaincode	c:\temp\ProcesamientoVoxelesModelNet40\rev\CodigosDeCadena\airplane\128\airplane_0017_X.F8
ModelNet40	airplane		airplane_0017	128	x	chaincode_F8_text	zstd	19	10652.0	1	15294	1979	1.9326171875	7.728145528044467	0.007549285888671875	1.486293653773939	zstd+F8	chaincode	c:\temp\ProcesamientoVoxelesModelNet40\rev\CodigosDeCadena\airplane\128\airplane_0017_X.F8
ModelNet40	airplane		airplane_0018	128	x	chaincode_3OT_text	gzip	9	8975.0	1	12172	1622	1.583984375	7.504315659679408	0.00618743896484375	1.4457938718662953	gzip+3OT	chaincode	c:\temp\ProcesamientoVoxelesModelNet40\rev\CodigosDeCadena\airplane\128\airplane_0018_X.3OT
ModelNet40	airplane		airplane_0018	128	x	chaincode_3OT_text	zstd	19	8975.0	1	12172	1519	1.4833984375	8.01316655694536	0.005794525146484375	1.353983286908078	zstd+3OT	chaincode	c:\temp\ProcesamientoVoxelesModelNet40\rev\CodigosDeCadena\airplane\128\airplane_0018_X.3OT
ModelNet40	airplane		airplane_0018	128	x	chaincode_F4_text	gzip	9	8975.0	1	11552	1571	1.5341796875	7.353278166772756	0.005992889404296875	1.40033426183844	gzip+F4	chaincode	c:\temp\ProcesamientoVoxelesModelNet40\rev\CodigosDeCadena\airplane\128\airplane_0018_X.F4
ModelNet40	airplane		airplane_0018	128	x	chaincode_F4_text	zstd	19	8975.0	1	11552	1462	1.427734375	7.901504787961696	0.00557708740234375	1.303175487465181	zstd+F4	chaincode	c:\temp\ProcesamientoVoxelesModelNet40\rev\CodigosDeCadena\airplane\128\airplane_0018_X.F4
ModelNet40	airplane		airplane_0018	128	x	chaincode_F8_text	gzip	9	8975.0	1	10650	1574	1.537109375	6.766200762388818	0.00600433349609375	1.403008356545961	gzip+F8	chaincode	c:\temp\ProcesamientoVoxelesModelNet40\rev\CodigosDeCadena\airplane\128\airplane_0018_X.F8
ModelNet40	airplane		airplane_0018	128	x	chaincode_F8_text	zstd	19	8975.0	1	10650	1484	1.44921875	7.17654986522911	0.0056610107421875	1.3227855153203343	zstd+F8	chaincode	c:\temp\ProcesamientoVoxelesModelNet40\rev\CodigosDeCadena\airplane\128\airplane_0018_X.F8
ModelNet40	airplane		airplane_0019	128	x	chaincode_3OT_text	gzip	9	8788.0	1	10831	1489	1.4541015625	7.274009402283411	0.005680084228515625	1.3554847519344562	gzip+3OT	chaincode	c:\temp\ProcesamientoVoxelesModelNet40\rev\CodigosDeCadena\airplane\128\airplane_0019_X.3OT
ModelNet40	airplane		airplane_0019	128	x	chaincode_3OT_text	zstd	19	8788.0	1	10831	1385	1.3525390625	7.820216606498195	0.005283355712890625	1.2608101957214384	zstd+3OT	chaincode	c:\temp\ProcesamientoVoxelesModelNet40\rev\CodigosDeCadena\airplane\128\airplane_0019_X.3OT
ModelNet40	airplane		airplane_0019	128	x	chaincode_F4_text	gzip	9	8788.0	1	10305	1444	1.41015625	7.136426592797784	0.0055084228515625	1.3145197997269003	gzip+F4	chaincode	c:\temp\ProcesamientoVoxelesModelNet40\rev\CodigosDeCadena\airplane\128\airplane_0019_X.F4
ModelNet40	airplane		airplane_0019	128	x	chaincode_F4_text	zstd	19	8788.0	1	10305	1359	1.3271484375	7.582781456953643	0.005184173583984375	1.2371415566681838	zstd+F4	chaincode	c:\temp\ProcesamientoVoxelesModelNet40\rev\CodigosDeCadena\airplane\128\airplane_0019_X.F4
ModelNet40	airplane		airplane_0019	128	x	chaincode_F8_text	gzip	9	8788.0	1	9528	1451	1.4169921875	6.566505858028946	0.005535125732421875	1.3208921256258535	gzip+F8	chaincode	c:\temp\ProcesamientoVoxelesModelNet40\rev\CodigosDeCadena\airplane\128\airplane_0019_X.F8
ModelNet40	airplane		airplane_0019	128	x	chaincode_F8_text	zstd	19	8788.0	1	9528	1376	1.34375	6.924418604651163	0.0052490234375	1.2526172052799271	zstd+F8	chaincode	c:\temp\ProcesamientoVoxelesModelNet40\rev\CodigosDeCadena\airplane\128\airplane_0019_X.F8
ModelNet40	airplane		airplane_0020	128	x	chaincode_3OT_text	gzip	9	9651.0	1	18209	2985	2.9150390625	6.1001675041876045	0.011386871337890625	2.4743549891202985	gzip+3OT	chaincode	c:\temp\ProcesamientoVoxelesModelNet40\rev\CodigosDeCadena\airplane\128\airplane_0020_X.3OT
ModelNet40	airplane		airplane_0020	128	x	chaincode_3OT_text	zstd	19	9651.0	1	18209	2656	2.59375	6.8557981927710845	0.0101318359375	2.201637136048078	zstd+3OT	chaincode	c:\temp\ProcesamientoVoxelesModelNet40\rev\CodigosDeCadena\airplane\128\airplane_0020_X.3OT
ModelNet40	airplane		airplane_0020	128	x	chaincode_F4_text	gzip	9	9651.0	1	17001	2870	2.802734375	5.923693379790941	0.01094818115234375	2.3790280799917105	gzip+F4	chaincode	c:\temp\ProcesamientoVoxelesModelNet40\rev\CodigosDeCadena\airplane\128\airplane_0020_X.F4
ModelNet40	airplane		airplane_0020	128	x	chaincode_F4_text	zstd	19	9651.0	1	17001	2544	2.484375	6.682783018867925	0.00970458984375	2.1087970158532796	zstd+F4	chaincode	c:\temp\ProcesamientoVoxelesModelNet40\rev\CodigosDeCadena\airplane\128\airplane_0020_X.F4
ModelNet40	airplane		airplane_0020	128	x	chaincode_F8_text	gzip	9	9651.0	1	13867	2817	2.7509765625	4.9226127085552	0.010746002197265625	2.3350948088281007	gzip+F8	chaincode	c:\temp\ProcesamientoVoxelesModelNet40\rev\CodigosDeCadena\airplane\128\airplane_0020_X.F8
ModelNet40	airplane		airplane_0020	128	x	chaincode_F8_text	zstd	19	9651.0	1	13867	2565	2.5048828125	5.406237816764133	0.009784698486328125	2.1262045383898043	zstd+F8	chaincode	c:\temp\ProcesamientoVoxelesModelNet40\rev\CodigosDeCadena\airplane\128\airplane_0020_X.F8
ModelNet40	airplane		airplane_0021	128	x	chaincode_3OT_text	gzip	9	10210.0	1	13201	1815	1.7724609375	7.2732782369146	0.006923675537109375	1.4221351616062683	gzip+3OT	chaincode	c:\temp\ProcesamientoVoxelesModelNet40\rev\CodigosDeCadena\airplane\128\airplane_0021_X.3OT
ModelNet40	airplane		airplane_0021	128	x	chaincode_3OT_text	zstd	19	10210.0	1	13201	1690	1.650390625	7.811242603550296	0.00644683837890625	1.3241919686581782	zstd+3OT	chaincode	c:\temp\ProcesamientoVoxelesModelNet40\rev\CodigosDeCadena\airplane\128\airplane_0021_X.3OT
ModelNet40	airplane		airplane_0021	128	x	chaincode_F4_text	gzip	9	10210.0	1	12545	1742	1.701171875	7.201492537313433	0.00664520263671875	1.3649363369245837	gzip+F4	chaincode	c:\temp\ProcesamientoVoxelesModelNet40\rev\CodigosDeCadena\airplane\128\airplane_0021_X.F4
ModelNet40	airplane		airplane_0021	128	x	chaincode_F4_text	zstd	19	10210.0	1	12545	1622	1.583984375	7.734278668310727	0.00618743896484375	1.2709108716944173	zstd+F4	chaincode	c:\temp\ProcesamientoVoxelesModelNet40\rev\CodigosDeCadena\airplane\128\airplane_0021_X.F4
ModelNet40	airplane		airplane_0021	128	x	chaincode_F8_text	gzip	9	10210.0	1	11338	1732	1.69140625	6.546189376443418	0.0066070556640625	1.3571008814887366	gzip+F8	chaincode	c:\temp\ProcesamientoVoxelesModelNet40\rev\CodigosDeCadena\airplane\128\airplane_0021_X.F8
ModelNet40	airplane		airplane_0021	128	x	chaincode_F8_text	zstd	19	10210.0	1	11338	1618	1.580078125	7.007416563658838	0.00617218017578125	1.2677766895200784	zstd+F8	chaincode	c:\temp\ProcesamientoVoxelesModelNet40\rev\CodigosDeCadena\airplane\128\airplane_0021_X.F8
ModelNet40	airplane		airplane_0022	128	x	chaincode_3OT_text	gzip	9	23168.0	1	43809	4325	4.2236328125	10.129248554913294	0.016498565673828125	1.493439226519337	gzip+3OT	chaincode	c:\temp\ProcesamientoVoxelesModelNet40\rev\CodigosDeCadena\airplane\128\airplane_0022_X.3OT
ModelNet40	airplane		airplane_0022	128	x	chaincode_3OT_text	zstd	19	23168.0	1	43809	3915	3.8232421875	11.190038314176245	0.014934539794921875	1.3518646408839778	zstd+3OT	chaincode	c:\temp\ProcesamientoVoxelesModelNet40\rev\CodigosDeCadena\airplane\128\airplane_0022_X.3OT
ModelNet40	airplane		airplane_0022	128	x	chaincode_F4_text	gzip	9	23168.0	1	40893	4213	4.1142578125	9.706384998813197	0.016071319580078125	1.4547651933701657	gzip+F4	chaincode	c:\temp\ProcesamientoVoxelesModelNet40\rev\CodigosDeCadena\airplane\128\airplane_0022_X.F4
ModelNet40	airplane		airplane_0022	128	x	chaincode_F4_text	zstd	19	23168.0	1	40893	3790	3.701171875	10.789709762532981	0.01445770263671875	1.3087016574585635	zstd+F4	chaincode	c:\temp\ProcesamientoVoxelesModelNet40\rev\CodigosDeCadena\airplane\128\airplane_0022_X.F4
ModelNet40	airplane		airplane_0022	128	x	chaincode_F8_text	gzip	9	23168.0	1	32212	4007	3.9130859375	8.038931869228849	0.015285491943359375	1.3836325966850829	gzip+F8	chaincode	c:\temp\ProcesamientoVoxelesModelNet40\rev\CodigosDeCadena\airplane\128\airplane_0022_X.F8
ModelNet40	airplane		airplane_0022	128	x	chaincode_F8_text	zstd	19	23168.0	1	32212	3646	3.560546875	8.834887547997806	0.01390838623046875	1.2589779005524862	zstd+F8	chaincode	c:\temp\ProcesamientoVoxelesModelNet40\rev\CodigosDeCadena\airplane\128\airplane_0022_X.F8
ModelNet40	airplane		airplane_0023	128	x	chaincode_3OT_text	gzip	9	10723.0	1	14906	2751	2.6865234375	5.418393311523083	0.010494232177734375	2.0524107059591534	gzip+3OT	chaincode	c:\temp\ProcesamientoVoxelesModelNet40\rev\CodigosDeCadena\airplane\128\airplane_0023_X.3OT
ModelNet40	airplane		airplane_0023	128	x	chaincode_3OT_text	zstd	19	10723.0	1	14906	2556	2.49609375	5.831768388106417	0.0097503662109375	1.9069290310547422	zstd+3OT	chaincode	c:\temp\ProcesamientoVoxelesModelNet40\rev\CodigosDeCadena\airplane\128\airplane_0023_X.3OT
ModelNet40	airplane		airplane_0023	128	x	chaincode_F4_text	gzip	9	10723.0	1	14113	2675	2.6123046875	5.2758878504672895	0.010204315185546875	1.995710155739998	gzip+F4	chaincode	c:\temp\ProcesamientoVoxelesModelNet40\rev\CodigosDeCadena\airplane\128\airplane_0023_X.F4
ModelNet40	airplane		airplane_0023	128	x	chaincode_F4_text	zstd	19	10723.0	1	14113	2491	2.4326171875	5.665596146126054	0.009502410888671875	1.8584351394199385	zstd+F4	chaincode	c:\temp\ProcesamientoVoxelesModelNet40\rev\CodigosDeCadena\airplane\128\airplane_0023_X.F4
ModelNet40	airplane		airplane_0023	128	x	chaincode_F8_text	gzip	9	10723.0	1	12356	2646	2.583984375	4.669690098261527	0.01009368896484375	1.9740744194721627	gzip+F8	chaincode	c:\temp\ProcesamientoVoxelesModelNet40\rev\CodigosDeCadena\airplane\128\airplane_0023_X.F8
ModelNet40	airplane		airplane_0023	128	x	chaincode_F8_text	zstd	19	10723.0	1	12356	2461	2.4033203125	5.020723283218204	0.009387969970703125	1.8360533432807984	zstd+F8	chaincode	c:\temp\ProcesamientoVoxelesModelNet40\rev\CodigosDeCadena\airplane\128\airplane_0023_X.F8
ModelNet40	airplane		airplane_0024	128	x	chaincode_3OT_text	gzip	9	8271.0	1	16146	2044	1.99609375	7.8992172211350296	0.0077972412109375	1.9770281707169628	gzip+3OT	chaincode	c:\temp\ProcesamientoVoxelesModelNet40\rev\CodigosDeCadena\airplane\128\airplane_0024_X.3OT
ModelNet40	airplane		airplane_0024	128	x	chaincode_3OT_text	zstd	19	8271.0	1	16146	1794	1.751953125	9.0	0.00684356689453125	1.7352194414218354	zstd+3OT	chaincode	c:\temp\ProcesamientoVoxelesModelNet40\rev\CodigosDeCadena\airplane\128\airplane_0024_X.3OT
ModelNet40	airplane		airplane_0024	128	x	chaincode_F4_text	gzip	9	8271.0	1	15187	1981	1.9345703125	7.666330136294801	0.007556915283203125	1.9160923709345907	gzip+F4	chaincode	c:\temp\ProcesamientoVoxelesModelNet40\rev\CodigosDeCadena\airplane\128\airplane_0024_X.F4
ModelNet40	airplane		airplane_0024	128	x	chaincode_F4_text	zstd	19	8271.0	1	15187	1712	1.671875	8.87091121495327	0.00653076171875	1.6559061782130335	zstd+F4	chaincode	c:\temp\ProcesamientoVoxelesModelNet40\rev\CodigosDeCadena\airplane\128\airplane_0024_X.F4
ModelNet40	airplane		airplane_0024	128	x	chaincode_F8_text	gzip	9	8271.0	1	12123	1927	1.8818359375	6.291126102750389	0.007350921630859375	1.8638616854068433	gzip+F8	chaincode	c:\temp\ProcesamientoVoxelesModelNet40\rev\CodigosDeCadena\airplane\128\airplane_0024_X.F8
ModelNet40	airplane		airplane_0024	128	x	chaincode_F8_text	zstd	19	8271.0	1	12123	1719	1.6787109375	7.052356020942408	0.006557464599609375	1.662676822633297	zstd+F8	chaincode	c:\temp\ProcesamientoVoxelesModelNet40\rev\CodigosDeCadena\airplane\128\airplane_0024_X.F8
ModelNet40	airplane		airplane_0025	128	x	chaincode_3OT_text	gzip	9	10214.0	1	13650	2077	2.0283203125	6.571978815599422	0.007923126220703125	1.6267867632661053	gzip+3OT	chaincode	c:\temp\ProcesamientoVoxelesModelNet40\rev\CodigosDeCadena\airplane\128\airplane_0025_X.3OT
ModelNet40	airplane		airplane_0025	128	x	chaincode_3OT_text	zstd	19	10214.0	1	13650	1927	1.8818359375	7.083549558899844	0.007350921630859375	1.5093009594673976	zstd+3OT	chaincode	c:\temp\ProcesamientoVoxelesModelNet40\rev\CodigosDeCadena\airplane\128\airplane_0025_X.3OT
ModelNet40	airplane		airplane_0025	128	x	chaincode_F4_text	gzip	9	10214.0	1	13027	1983	1.9365234375	6.56933938477055	0.007564544677734375	1.5531623262189151	gzip+F4	chaincode	c:\temp\ProcesamientoVoxelesModelNet40\rev\CodigosDeCadena\airplane\128\airplane_0025_X.F4
ModelNet40	airplane		airplane_0025	128	x	chaincode_F4_text	zstd	19	10214.0	1	13027	1873	1.8291015625	6.95515216230646	0.007144927978515625	1.4670060700998628	zstd+F4	chaincode	c:\temp\ProcesamientoVoxelesModelNet40\rev\CodigosDeCadena\airplane\128\airplane_0025_X.F4
ModelNet40	airplane		airplane_0025	128	x	chaincode_F8_text	gzip	9	10214.0	1	11870	1969	1.9228515625	6.028440832910107	0.007511138916015625	1.542196984531036	gzip+F8	chaincode	c:\temp\ProcesamientoVoxelesModelNet40\rev\CodigosDeCadena\airplane\128\airplane_0025_X.F8
ModelNet40	airplane		airplane_0025	128	x	chaincode_F8_text	zstd	19	10214.0	1	11870	1857	1.8134765625	6.392030156165859	0.007083892822265625	1.4544742510280009	zstd+F8	chaincode	c:\temp\ProcesamientoVoxelesModelNet40\rev\CodigosDeCadena\airplane\128\airplane_0025_X.F8
ModelNet40	airplane		airplane_0026	128	x	chaincode_3OT_text	gzip	9	10801.0	1	13794	2059	2.0107421875	6.699368625546382	0.007854461669921875	1.525043977409499	gzip+3OT	chaincode	c:\temp\ProcesamientoVoxelesModelNet40\rev\CodigosDeCadena\airplane\128\airplane_0026_X.3OT
ModelNet40	airplane		airplane_0026	128	x	chaincode_3OT_text	zstd	19	10801.0	1	13794	1871	1.8271484375	7.372528059861037	0.007137298583984375	1.385797611332284	zstd+3OT	chaincode	c:\temp\ProcesamientoVoxelesModelNet40\rev\CodigosDeCadena\airplane\128\airplane_0026_X.3OT
ModelNet40	airplane		airplane_0026	128	x	chaincode_F4_text	gzip	9	10801.0	1	13191	1980	1.93359375	6.662121212121212	0.0075531005859375	1.4665308767706693	gzip+F4	chaincode	c:\temp\ProcesamientoVoxelesModelNet40\rev\CodigosDeCadena\airplane\128\airplane_0026_X.F4
ModelNet40	airplane		airplane_0026	128	x	chaincode_F4_text	zstd	19	10801.0	1	13191	1815	1.7724609375	7.267768595041322	0.006923675537109375	1.3443199703731137	zstd+F4	chaincode	c:\temp\ProcesamientoVoxelesModelNet40\rev\CodigosDeCadena\airplane\128\airplane_0026_X.F4
ModelNet40	airplane		airplane_0026	128	x	chaincode_F8_text	gzip	9	10801.0	1	11868	1970	1.923828125	6.024365482233502	0.00751495361328125	1.4591241551708176	gzip+F8	chaincode	c:\temp\ProcesamientoVoxelesModelNet40\rev\CodigosDeCadena\airplane\128\airplane_0026_X.F8
ModelNet40	airplane		airplane_0026	128	x	chaincode_F8_text	zstd	19	10801.0	1	11868	1839	1.7958984375	6.4535073409461665	0.007015228271484375	1.362096102212758	zstd+F8	chaincode	c:\temp\ProcesamientoVoxelesModelNet40\rev\CodigosDeCadena\airplane\128\airplane_0026_X.F8
ModelNet40	airplane		airplane_0027	128	x	chaincode_3OT_text	gzip	9	7131.0	1	9140	1247	1.2177734375	7.329591018444266	0.004756927490234375	1.3989622773804515	gzip+3OT	chaincode	c:\temp\ProcesamientoVoxelesModelNet40\rev\CodigosDeCadena\airplane\128\airplane_0027_X.3OT
ModelNet40	airplane		airplane_0027	128	x	chaincode_3OT_text	zstd	19	7131.0	1	9140	1192	1.1640625	7.667785234899329	0.004547119140625	1.3372598513532463	zstd+3OT	chaincode	c:\temp\ProcesamientoVoxelesModelNet40\rev\CodigosDeCadena\airplane\128\airplane_0027_X.3OT
ModelNet40	airplane		airplane_0027	128	x	chaincode_F4_text	gzip	9	7131.0	1	8723	1199	1.1708984375	7.275229357798165	0.004573822021484375	1.3451128873930724	gzip+F4	chaincode	c:\temp\ProcesamientoVoxelesModelNet40\rev\CodigosDeCadena\airplane\128\airplane_0027_X.F4
ModelNet40	airplane		airplane_0027	128	x	chaincode_F4_text	zstd	19	7131.0	1	8723	1140	1.11328125	7.651754385964912	0.0043487548828125	1.2789230122002524	zstd+F4	chaincode	c:\temp\ProcesamientoVoxelesModelNet40\rev\CodigosDeCadena\airplane\128\airplane_0027_X.F4
ModelNet40	airplane		airplane_0027	128	x	chaincode_F8_text	gzip	9	7131.0	1	8070	1193	1.1650390625	6.764459346186086	0.004550933837890625	1.33838171364465	gzip+F8	chaincode	c:\temp\ProcesamientoVoxelesModelNet40\rev\CodigosDeCadena\airplane\128\airplane_0027_X.F8
ModelNet40	airplane		airplane_0027	128	x	chaincode_F8_text	zstd	19	7131.0	1	8070	1129	1.1025390625	7.147918511957484	0.004306793212890625	1.2665825269948114	zstd+F8	chaincode	c:\temp\ProcesamientoVoxelesModelNet40\rev\CodigosDeCadena\airplane\128\airplane_0027_X.F8
ModelNet40	airplane		airplane_0028	128	x	chaincode_3OT_text	gzip	9	2323.0	1	3873	425	0.4150390625	9.112941176470589	0.001621246337890625	1.4636246233318984	gzip+3OT	chaincode	c:\temp\ProcesamientoVoxelesModelNet40\rev\CodigosDeCadena\airplane\128\airplane_0028_X.3OT
ModelNet40	airplane		airplane_0028	128	x	chaincode_3OT_text	zstd	19	2323.0	1	3873	383	0.3740234375	10.112271540469974	0.001461029052734375	1.3189840723202755	zstd+3OT	chaincode	c:\temp\ProcesamientoVoxelesModelNet40\rev\CodigosDeCadena\airplane\128\airplane_0028_X.3OT
ModelNet40	airplane		airplane_0028	128	x	chaincode_F4_text	gzip	9	2323.0	1	3596	387	0.3779296875	9.291989664082687	0.001476287841796875	1.332759362892811	gzip+F4	chaincode	c:\temp\ProcesamientoVoxelesModelNet40\rev\CodigosDeCadena\airplane\128\airplane_0028_X.F4
ModelNet40	airplane		airplane_0028	128	x	chaincode_F4_text	zstd	19	2323.0	1	3596	346	0.337890625	10.393063583815028	0.00131988525390625	1.191562634524322	zstd+F4	chaincode	c:\temp\ProcesamientoVoxelesModelNet40\rev\CodigosDeCadena\airplane\128\airplane_0028_X.F4
ModelNet40	airplane		airplane_0028	128	x	chaincode_F8_text	gzip	9	2323.0	1	3326	391	0.3818359375	8.506393861892583	0.001491546630859375	1.3465346534653466	gzip+F8	chaincode	c:\temp\ProcesamientoVoxelesModelNet40\rev\CodigosDeCadena\airplane\128\airplane_0028_X.F8
ModelNet40	airplane		airplane_0028	128	x	chaincode_F8_text	zstd	19	2323.0	1	3326	359	0.3505859375	9.264623955431755	0.001369476318359375	1.2363323288850625	zstd+F8	chaincode	c:\temp\ProcesamientoVoxelesModelNet40\rev\CodigosDeCadena\airplane\128\airplane_0028_X.F8
ModelNet40	airplane		airplane_0029	128	x	chaincode_3OT_text	gzip	9	7931.0	1	10171	1568	1.53125	6.486607142857143	0.0059814453125	1.5816416593115623	gzip+3OT	chaincode	c:\temp\ProcesamientoVoxelesModelNet40\rev\CodigosDeCadena\airplane\128\airplane_0029_X.3OT
ModelNet40	airplane		airplane_0029	128	x	chaincode_3OT_text	zstd	19	7931.0	1	10171	1475	1.4404296875	6.895593220338983	0.005626678466796875	1.4878325557937209	zstd+3OT	chaincode	c:\temp\ProcesamientoVoxelesModelNet40\rev\CodigosDeCadena\airplane\128\airplane_0029_X.3OT
ModelNet40	airplane		airplane_0029	128	x	chaincode_F4_text	gzip	9	7931.0	1	9614	1501	1.4658203125	6.405063291139241	0.005725860595703125	1.5140587567772035	gzip+F4	chaincode	c:\temp\ProcesamientoVoxelesModelNet40\rev\CodigosDeCadena\airplane\128\airplane_0029_X.F4
ModelNet40	airplane		airplane_0029	128	x	chaincode_F4_text	zstd	19	7931.0	1	9614	1430	1.396484375	6.723076923076923	0.00545501708984375	1.4424410540915396	zstd+F4	chaincode	c:\temp\ProcesamientoVoxelesModelNet40\rev\CodigosDeCadena\airplane\128\airplane_0029_X.F4
ModelNet40	airplane		airplane_0029	128	x	chaincode_F8_text	gzip	9	7931.0	1	8884	1486	1.451171875	5.978465679676985	0.00566864013671875	1.4989282562098096	gzip+F8	chaincode	c:\temp\ProcesamientoVoxelesModelNet40\rev\CodigosDeCadena\airplane\128\airplane_0029_X.F8
ModelNet40	airplane		airplane_0029	128	x	chaincode_F8_text	zstd	19	7931.0	1	8884	1411	1.3779296875	6.296243798724309	0.005382537841796875	1.4232757533728408	zstd+F8	chaincode	c:\temp\ProcesamientoVoxelesModelNet40\rev\CodigosDeCadena\airplane\128\airplane_0029_X.F8
ModelNet40	airplane		airplane_0030	128	x	chaincode_3OT_text	gzip	9	16431.0	1	18171	3246	3.169921875	5.597966728280961	0.01238250732421875	1.5804272411904328	gzip+3OT	chaincode	c:\temp\ProcesamientoVoxelesModelNet40\rev\CodigosDeCadena\airplane\128\airplane_0030_X.3OT
ModelNet40	airplane		airplane_0030	128	x	chaincode_3OT_text	zstd	19	16431.0	1	18171	3018	2.947265625	6.0208747514910534	0.01151275634765625	1.469417564360051	zstd+3OT	chaincode	c:\temp\ProcesamientoVoxelesModelNet40\rev\CodigosDeCadena\airplane\128\airplane_0030_X.3OT
ModelNet40	airplane		airplane_0030	128	x	chaincode_F4_text	gzip	9	16431.0	1	17200	3139	3.0654296875	5.47945205479452	0.011974334716796875	1.5283305946077537	gzip+F4	chaincode	c:\temp\ProcesamientoVoxelesModelNet40\rev\CodigosDeCadena\airplane\128\airplane_0030_X.F4
ModelNet40	airplane		airplane_0030	128	x	chaincode_F4_text	zstd	19	16431.0	1	17200	2921	2.8525390625	5.888394385484423	0.011142730712890625	1.4221897632523888	zstd+F4	chaincode	c:\temp\ProcesamientoVoxelesModelNet40\rev\CodigosDeCadena\airplane\128\airplane_0030_X.F4
ModelNet40	airplane		airplane_0030	128	x	chaincode_F8_text	gzip	9	16431.0	1	15320	3097	3.0244140625	4.9467226348078785	0.011814117431640625	1.5078814436126833	gzip+F8	chaincode	c:\temp\ProcesamientoVoxelesModelNet40\rev\CodigosDeCadena\airplane\128\airplane_0030_X.F8
ModelNet40	airplane		airplane_0030	128	x	chaincode_F8_text	zstd	19	16431.0	1	15320	2884	2.81640625	5.312066574202497	0.0110015869140625	1.4041750349948268	zstd+F8	chaincode	c:\temp\ProcesamientoVoxelesModelNet40\rev\CodigosDeCadena\airplane\128\airplane_0030_X.F8
ModelNet40	airplane		airplane_0031	128	x	chaincode_3OT_text	gzip	9	12528.0	1	16220	1894	1.849609375	8.56388595564942	0.00722503662109375	1.2094508301404854	gzip+3OT	chaincode	c:\temp\ProcesamientoVoxelesModelNet40\rev\CodigosDeCadena\airplane\128\airplane_0031_X.3OT
ModelNet40	airplane		airplane_0031	128	x	chaincode_3OT_text	zstd	19	12528.0	1	16220	1769	1.7275390625	9.169022046353872	0.006748199462890625	1.1296296296296295	zstd+3OT	chaincode	c:\temp\ProcesamientoVoxelesModelNet40\rev\CodigosDeCadena\airplane\128\airplane_0031_X.3OT
ModelNet40	airplane		airplane_0031	128	x	chaincode_F4_text	gzip	9	12528.0	1	15435	1821	1.7783203125	8.476112026359143	0.006946563720703125	1.1628352490421456	gzip+F4	chaincode	c:\temp\ProcesamientoVoxelesModelNet40\rev\CodigosDeCadena\airplane\128\airplane_0031_X.F4
ModelNet40	airplane		airplane_0031	128	x	chaincode_F4_text	zstd	19	12528.0	1	15435	1708	1.66796875	9.03688524590164	0.0065155029296875	1.090676883780332	zstd+F4	chaincode	c:\temp\ProcesamientoVoxelesModelNet40\rev\CodigosDeCadena\airplane\128\airplane_0031_X.F4
ModelNet40	airplane		airplane_0031	128	x	chaincode_F8_text	gzip	9	12528.0	1	14231	1810	1.767578125	7.8624309392265195	0.00690460205078125	1.1558109833971904	gzip+F8	chaincode	c:\temp\ProcesamientoVoxelesModelNet40\rev\CodigosDeCadena\airplane\128\airplane_0031_X.F8
ModelNet40	airplane		airplane_0031	128	x	chaincode_F8_text	zstd	19	12528.0	1	14231	1707	1.6669921875	8.33684827182191	0.006511688232421875	1.0900383141762453	zstd+F8	chaincode	c:\temp\ProcesamientoVoxelesModelNet40\rev\CodigosDeCadena\airplane\128\airplane_0031_X.F8
ModelNet40	airplane		airplane_0032	128	x	chaincode_3OT_text	gzip	9	8144.0	1	15183	1817	1.7744140625	8.356081452944414	0.006931304931640625	1.7848722986247545	gzip+3OT	chaincode	c:\temp\ProcesamientoVoxelesModelNet40\rev\CodigosDeCadena\airplane\128\airplane_0032_X.3OT
ModelNet40	airplane		airplane_0032	128	x	chaincode_3OT_text	zstd	19	8144.0	1	15183	1600	1.5625	9.489375	0.006103515625	1.5717092337917484	zstd+3OT	chaincode	c:\temp\ProcesamientoVoxelesModelNet40\rev\CodigosDeCadena\airplane\128\airplane_0032_X.3OT
ModelNet40	airplane		airplane_0032	128	x	chaincode_F4_text	gzip	9	8144.0	1	14216	1806	1.763671875	7.871539313399778	0.00688934326171875	1.7740667976424362	gzip+F4	chaincode	c:\temp\ProcesamientoVoxelesModelNet40\rev\CodigosDeCadena\airplane\128\airplane_0032_X.F4
ModelNet40	airplane		airplane_0032	128	x	chaincode_F4_text	zstd	19	8144.0	1	14216	1575	1.5380859375	9.026031746031746	0.006008148193359375	1.5471512770137525	zstd+F4	chaincode	c:\temp\ProcesamientoVoxelesModelNet40\rev\CodigosDeCadena\airplane\128\airplane_0032_X.F4
ModelNet40	airplane		airplane_0032	128	x	chaincode_F8_text	gzip	9	8144.0	1	11422	1768	1.7265625	6.460407239819005	0.006744384765625	1.7367387033398822	gzip+F8	chaincode	c:\temp\ProcesamientoVoxelesModelNet40\rev\CodigosDeCadena\airplane\128\airplane_0032_X.F8
ModelNet40	airplane		airplane_0032	128	x	chaincode_F8_text	zstd	19	8144.0	1	11422	1568	1.53125	7.284438775510204	0.0059814453125	1.5402750491159136	zstd+F8	chaincode	c:\temp\ProcesamientoVoxelesModelNet40\rev\CodigosDeCadena\airplane\128\airplane_0032_X.F8
ModelNet40	airplane		airplane_0033	128	x	chaincode_3OT_text	gzip	9	6600.0	1	8354	1117	1.0908203125	7.478961504028648	0.004261016845703125	1.353939393939394	gzip+3OT	chaincode	c:\temp\ProcesamientoVoxelesModelNet40\rev\CodigosDeCadena\airplane\128\airplane_0033_X.3OT
ModelNet40	airplane		airplane_0033	128	x	chaincode_3OT_text	zstd	19	6600.0	1	8354	1064	1.0390625	7.851503759398496	0.004058837890625	1.2896969696969698	zstd+3OT	chaincode	c:\temp\ProcesamientoVoxelesModelNet40\rev\CodigosDeCadena\airplane\128\airplane_0033_X.3OT
ModelNet40	airplane		airplane_0033	128	x	chaincode_F4_text	gzip	9	6600.0	1	7934	1070	1.044921875	7.414953271028037	0.00408172607421875	1.2969696969696969	gzip+F4	chaincode	c:\temp\ProcesamientoVoxelesModelNet40\rev\CodigosDeCadena\airplane\128\airplane_0033_X.F4
ModelNet40	airplane		airplane_0033	128	x	chaincode_F4_text	zstd	19	6600.0	1	7934	1016	0.9921875	7.809055118110236	0.003875732421875	1.2315151515151515	zstd+F4	chaincode	c:\temp\ProcesamientoVoxelesModelNet40\rev\CodigosDeCadena\airplane\128\airplane_0033_X.F4
ModelNet40	airplane		airplane_0033	128	x	chaincode_F8_text	gzip	9	6600.0	1	7391	1063	1.0380859375	6.952963311382879	0.004055023193359375	1.2884848484848486	gzip+F8	chaincode	c:\temp\ProcesamientoVoxelesModelNet40\rev\CodigosDeCadena\airplane\128\airplane_0033_X.F8
ModelNet40	airplane		airplane_0033	128	x	chaincode_F8_text	zstd	19	6600.0	1	7391	1009	0.9853515625	7.325074331020812	0.003849029541015625	1.2230303030303031	zstd+F8	chaincode	c:\temp\ProcesamientoVoxelesModelNet40\rev\CodigosDeCadena\airplane\128\airplane_0033_X.F8
ModelNet40	airplane		airplane_0034	128	x	chaincode_3OT_text	gzip	9	10805.0	1	15363	1876	1.83203125	8.189232409381663	0.0071563720703125	1.3889865802869041	gzip+3OT	chaincode	c:\temp\ProcesamientoVoxelesModelNet40\rev\CodigosDeCadena\airplane\128\airplane_0034_X.3OT
ModelNet40	airplane		airplane_0034	128	x	chaincode_3OT_text	zstd	19	10805.0	1	15363	1714	1.673828125	8.963243873978996	0.00653839111328125	1.269042110134197	zstd+3OT	chaincode	c:\temp\ProcesamientoVoxelesModelNet40\rev\CodigosDeCadena\airplane\128\airplane_0034_X.3OT
ModelNet40	airplane		airplane_0034	128	x	chaincode_F4_text	gzip	9	10805.0	1	14579	1776	1.734375	8.208896396396396	0.00677490234375	1.3149467838963442	gzip+F4	chaincode	c:\temp\ProcesamientoVoxelesModelNet40\rev\CodigosDeCadena\airplane\128\airplane_0034_X.F4
ModelNet40	airplane		airplane_0034	128	x	chaincode_F4_text	zstd	19	10805.0	1	14579	1601	1.5634765625	9.106183635227982	0.006107330322265625	1.1853771402128643	zstd+F4	chaincode	c:\temp\ProcesamientoVoxelesModelNet40\rev\CodigosDeCadena\airplane\128\airplane_0034_X.F4
ModelNet40	airplane		airplane_0034	128	x	chaincode_F8_text	gzip	9	10805.0	1	13357	1766	1.724609375	7.563420158550397	0.00673675537109375	1.3075428042572883	gzip+F8	chaincode	c:\temp\ProcesamientoVoxelesModelNet40\rev\CodigosDeCadena\airplane\128\airplane_0034_X.F8
ModelNet40	airplane		airplane_0034	128	x	chaincode_F8_text	zstd	19	10805.0	1	13357	1620	1.58203125	8.245061728395061	0.0061798095703125	1.1994447015270708	zstd+F8	chaincode	c:\temp\ProcesamientoVoxelesModelNet40\rev\CodigosDeCadena\airplane\128\airplane_0034_X.F8
ModelNet40	airplane		airplane_0035	128	x	chaincode_3OT_text	gzip	9	7067.0	1	9273	1281	1.2509765625	7.23887587822014	0.004886627197265625	1.4501202773454083	gzip+3OT	chaincode	c:\temp\ProcesamientoVoxelesModelNet40\rev\CodigosDeCadena\airplane\128\airplane_0035_X.3OT
ModelNet40	airplane		airplane_0035	128	x	chaincode_3OT_text	zstd	19	7067.0	1	9273	1215	1.1865234375	7.632098765432099	0.004634857177734375	1.3754068204329983	zstd+3OT	chaincode	c:\temp\ProcesamientoVoxelesModelNet40\rev\CodigosDeCadena\airplane\128\airplane_0035_X.3OT
ModelNet40	airplane		airplane_0035	128	x	chaincode_F4_text	gzip	9	7067.0	1	8776	1240	1.2109375	7.077419354838709	0.004730224609375	1.4037073722937596	gzip+F4	chaincode	c:\temp\ProcesamientoVoxelesModelNet40\rev\CodigosDeCadena\airplane\128\airplane_0035_X.F4
ModelNet40	airplane		airplane_0035	128	x	chaincode_F4_text	zstd	19	7067.0	1	8776	1172	1.14453125	7.488054607508532	0.0044708251953125	1.326729871232489	zstd+F4	chaincode	c:\temp\ProcesamientoVoxelesModelNet40\rev\CodigosDeCadena\airplane\128\airplane_0035_X.F4
ModelNet40	airplane		airplane_0035	128	x	chaincode_F8_text	gzip	9	7067.0	1	8067	1235	1.2060546875	6.531983805668016	0.004711151123046875	1.3980472619216076	gzip+F8	chaincode	c:\temp\ProcesamientoVoxelesModelNet40\rev\CodigosDeCadena\airplane\128\airplane_0035_X.F8
ModelNet40	airplane		airplane_0035	128	x	chaincode_F8_text	zstd	19	7067.0	1	8067	1169	1.1416015625	6.900769888793841	0.004459381103515625	1.3233338050091976	zstd+F8	chaincode	c:\temp\ProcesamientoVoxelesModelNet40\rev\CodigosDeCadena\airplane\128\airplane_0035_X.F8
ModelNet40	airplane		airplane_0036	128	x	chaincode_3OT_text	gzip	9	8314.0	1	10957	1517	1.4814453125	7.222808174027686	0.005786895751953125	1.4597065191243686	gzip+3OT	chaincode	c:\temp\ProcesamientoVoxelesModelNet40\rev\CodigosDeCadena\airplane\128\airplane_0036_X.3OT
ModelNet40	airplane		airplane_0036	128	x	chaincode_3OT_text	zstd	19	8314.0	1	10957	1423	1.3896484375	7.699929725931131	0.005428314208984375	1.36925667548713	zstd+3OT	chaincode	c:\temp\ProcesamientoVoxelesModelNet40\rev\CodigosDeCadena\airplane\128\airplane_0036_X.3OT
ModelNet40	airplane		airplane_0036	128	x	chaincode_F4_text	gzip	9	8314.0	1	10415	1442	1.408203125	7.222607489597781	0.00550079345703125	1.3875390906904017	gzip+F4	chaincode	c:\temp\ProcesamientoVoxelesModelNet40\rev\CodigosDeCadena\airplane\128\airplane_0036_X.F4
ModelNet40	airplane		airplane_0036	128	x	chaincode_F4_text	zstd	19	8314.0	1	10415	1355	1.3232421875	7.686346863468635	0.005168914794921875	1.3038248737070002	zstd+F4	chaincode	c:\temp\ProcesamientoVoxelesModelNet40\rev\CodigosDeCadena\airplane\128\airplane_0036_X.F4
ModelNet40	airplane		airplane_0036	128	x	chaincode_F8_text	gzip	9	8314.0	1	9611	1437	1.4033203125	6.688239387613083	0.005481719970703125	1.382727928794804	gzip+F8	chaincode	c:\temp\ProcesamientoVoxelesModelNet40\rev\CodigosDeCadena\airplane\128\airplane_0036_X.F8
ModelNet40	airplane		airplane_0036	128	x	chaincode_F8_text	zstd	19	8314.0	1	9611	1365	1.3330078125	7.041025641025641	0.005207061767578125	1.3134471974981958	zstd+F8	chaincode	c:\temp\ProcesamientoVoxelesModelNet40\rev\CodigosDeCadena\airplane\128\airplane_0036_X.F8
ModelNet40	airplane		airplane_0037	128	x	chaincode_3OT_text	gzip	9	14266.0	1	26511	3406	3.326171875	7.783617146212566	0.01299285888671875	1.9099957941959904	gzip+3OT	chaincode	c:\temp\ProcesamientoVoxelesModelNet40\rev\CodigosDeCadena\airplane\128\airplane_0037_X.3OT
ModelNet40	airplane		airplane_0037	128	x	chaincode_3OT_text	zstd	19	14266.0	1	26511	3007	2.9365234375	8.816428333887595	0.011470794677734375	1.6862470208888265	zstd+3OT	chaincode	c:\temp\ProcesamientoVoxelesModelNet40\rev\CodigosDeCadena\airplane\128\airplane_0037_X.3OT
ModelNet40	airplane		airplane_0037	128	x	chaincode_F4_text	gzip	9	14266.0	1	24981	3284	3.20703125	7.606881851400731	0.0125274658203125	1.8415813823075844	gzip+F4	chaincode	c:\temp\ProcesamientoVoxelesModelNet40\rev\CodigosDeCadena\airplane\128\airplane_0037_X.F4
ModelNet40	airplane		airplane_0037	128	x	chaincode_F4_text	zstd	19	14266.0	1	24981	2897	2.8291015625	8.623058336209873	0.011051177978515625	1.6245618954156735	zstd+F4	chaincode	c:\temp\ProcesamientoVoxelesModelNet40\rev\CodigosDeCadena\airplane\128\airplane_0037_X.F4
ModelNet40	airplane		airplane_0037	128	x	chaincode_F8_text	gzip	9	14266.0	1	20819	3220	3.14453125	6.465527950310559	0.0122833251953125	1.8056918547595682	gzip+F8	chaincode	c:\temp\ProcesamientoVoxelesModelNet40\rev\CodigosDeCadena\airplane\128\airplane_0037_X.F8
ModelNet40	airplane		airplane_0037	128	x	chaincode_F8_text	zstd	19	14266.0	1	20819	2883	2.8154296875	7.2212972597988205	0.010997772216796875	1.616711061264545	zstd+F8	chaincode	c:\temp\ProcesamientoVoxelesModelNet40\rev\CodigosDeCadena\airplane\128\airplane_0037_X.F8
ModelNet40	airplane		airplane_0038	128	x	chaincode_3OT_text	gzip	9	13333.0	1	18948	1990	1.943359375	9.521608040201006	0.00759124755859375	1.1940298507462686	gzip+3OT	chaincode	c:\temp\ProcesamientoVoxelesModelNet40\rev\CodigosDeCadena\airplane\128\airplane_0038_X.3OT
ModelNet40	airplane		airplane_0038	128	x	chaincode_3OT_text	zstd	19	13333.0	1	18948	1854	1.810546875	10.220064724919094	0.00707244873046875	1.1124278106952674	zstd+3OT	chaincode	c:\temp\ProcesamientoVoxelesModelNet40\rev\CodigosDeCadena\airplane\128\airplane_0038_X.3OT
ModelNet40	airplane		airplane_0038	128	x	chaincode_F4_text	gzip	9	13333.0	1	17942	1945	1.8994140625	9.224678663239075	0.007419586181640625	1.1670291757293931	gzip+F4	chaincode	c:\temp\ProcesamientoVoxelesModelNet40\rev\CodigosDeCadena\airplane\128\airplane_0038_X.F4
ModelNet40	airplane		airplane_0038	128	x	chaincode_F4_text	zstd	19	13333.0	1	17942	1810	1.767578125	9.912707182320442	0.00690460205078125	1.0860271506787669	zstd+F4	chaincode	c:\temp\ProcesamientoVoxelesModelNet40\rev\CodigosDeCadena\airplane\128\airplane_0038_X.F4
ModelNet40	airplane		airplane_0038	128	x	chaincode_F8_text	gzip	9	13333.0	1	15935	1919	1.8740234375	8.303804064616989	0.007320404052734375	1.151428785719643	gzip+F8	chaincode	c:\temp\ProcesamientoVoxelesModelNet40\rev\CodigosDeCadena\airplane\128\airplane_0038_X.F8
ModelNet40	airplane		airplane_0038	128	x	chaincode_F8_text	zstd	19	13333.0	1	15935	1800	1.7578125	8.852777777777778	0.006866455078125	1.0800270006750168	zstd+F8	chaincode	c:\temp\ProcesamientoVoxelesModelNet40\rev\CodigosDeCadena\airplane\128\airplane_0038_X.F8
ModelNet40	airplane		airplane_0039	128	x	chaincode_3OT_text	gzip	9	10219.0	1	18778	2678	2.615234375	7.011949215832711	0.01021575927734375	2.0964869360994225	gzip+3OT	chaincode	c:\temp\ProcesamientoVoxelesModelNet40\rev\CodigosDeCadena\airplane\128\airplane_0039_X.3OT
ModelNet40	airplane		airplane_0039	128	x	chaincode_3OT_text	zstd	19	10219.0	1	18778	2298	2.244140625	8.171453437771975	0.00876617431640625	1.79900185928173	zstd+3OT	chaincode	c:\temp\ProcesamientoVoxelesModelNet40\rev\CodigosDeCadena\airplane\128\airplane_0039_X.3OT
ModelNet40	airplane		airplane_0039	128	x	chaincode_F4_text	gzip	9	10219.0	1	17841	2545	2.4853515625	7.0102161100196465	0.009708404541015625	1.9923671592132302	gzip+F4	chaincode	c:\temp\ProcesamientoVoxelesModelNet40\rev\CodigosDeCadena\airplane\128\airplane_0039_X.F4
ModelNet40	airplane		airplane_0039	128	x	chaincode_F4_text	zstd	19	10219.0	1	17841	2208	2.15625	8.080163043478262	0.0084228515625	1.7285448674038555	zstd+F4	chaincode	c:\temp\ProcesamientoVoxelesModelNet40\rev\CodigosDeCadena\airplane\128\airplane_0039_X.F4
ModelNet40	airplane		airplane_0039	128	x	chaincode_F8_text	gzip	9	10219.0	1	15669	2531	2.4716796875	6.190833662583959	0.009654998779296875	1.9814071826988942	gzip+F8	chaincode	c:\temp\ProcesamientoVoxelesModelNet40\rev\CodigosDeCadena\airplane\128\airplane_0039_X.F8
ModelNet40	airplane		airplane_0039	128	x	chaincode_F8_text	zstd	19	10219.0	1	15669	2199	2.1474609375	7.125511596180082	0.008388519287109375	1.721499168216068	zstd+F8	chaincode	c:\temp\ProcesamientoVoxelesModelNet40\rev\CodigosDeCadena\airplane\128\airplane_0039_X.F8
ModelNet40	airplane		airplane_0040	128	x	chaincode_3OT_text	gzip	9	10100.0	1	13961	2086	2.037109375	6.692713326941515	0.00795745849609375	1.6522772277227722	gzip+3OT	chaincode	c:\temp\ProcesamientoVoxelesModelNet40\rev\CodigosDeCadena\airplane\128\airplane_0040_X.3OT
ModelNet40	airplane		airplane_0040	128	x	chaincode_3OT_text	zstd	19	10100.0	1	13961	1940	1.89453125	7.19639175257732	0.0074005126953125	1.5366336633663367	zstd+3OT	chaincode	c:\temp\ProcesamientoVoxelesModelNet40\rev\CodigosDeCadena\airplane\128\airplane_0040_X.3OT
ModelNet40	airplane		airplane_0040	128	x	chaincode_F4_text	gzip	9	10100.0	1	13271	2049	2.0009765625	6.476817959980479	0.007816314697265625	1.622970297029703	gzip+F4	chaincode	c:\temp\ProcesamientoVoxelesModelNet40\rev\CodigosDeCadena\airplane\128\airplane_0040_X.F4
ModelNet40	airplane		airplane_0040	128	x	chaincode_F4_text	zstd	19	10100.0	1	13271	1903	1.8583984375	6.973725696269049	0.007259368896484375	1.5073267326732673	zstd+F4	chaincode	c:\temp\ProcesamientoVoxelesModelNet40\rev\CodigosDeCadena\airplane\128\airplane_0040_X.F4
ModelNet40	airplane		airplane_0040	128	x	chaincode_F8_text	gzip	9	10100.0	1	12090	2025	1.9775390625	5.970370370370371	0.007724761962890625	1.603960396039604	gzip+F8	chaincode	c:\temp\ProcesamientoVoxelesModelNet40\rev\CodigosDeCadena\airplane\128\airplane_0040_X.F8
ModelNet40	airplane		airplane_0040	128	x	chaincode_F8_text	zstd	19	10100.0	1	12090	1904	1.859375	6.349789915966387	0.00726318359375	1.5081188118811881	zstd+F8	chaincode	c:\temp\ProcesamientoVoxelesModelNet40\rev\CodigosDeCadena\airplane\128\airplane_0040_X.F8
ModelNet40	airplane		airplane_0041	128	x	chaincode_3OT_text	gzip	9	8586.0	1	11333	1549	1.5126953125	7.316333118140736	0.005908966064453125	1.4432797577451666	gzip+3OT	chaincode	c:\temp\ProcesamientoVoxelesModelNet40\rev\CodigosDeCadena\airplane\128\airplane_0041_X.3OT
ModelNet40	airplane		airplane_0041	128	x	chaincode_3OT_text	zstd	19	8586.0	1	11333	1463	1.4287109375	7.746411483253588	0.005580902099609375	1.3631493128348475	zstd+3OT	chaincode	c:\temp\ProcesamientoVoxelesModelNet40\rev\CodigosDeCadena\airplane\128\airplane_0041_X.3OT
ModelNet40	airplane		airplane_0041	128	x	chaincode_F4_text	gzip	9	8586.0	1	10730	1500	1.46484375	7.153333333333333	0.0057220458984375	1.397624039133473	gzip+F4	chaincode	c:\temp\ProcesamientoVoxelesModelNet40\rev\CodigosDeCadena\airplane\128\airplane_0041_X.F4
ModelNet40	airplane		airplane_0041	128	x	chaincode_F4_text	zstd	19	8586.0	1	10730	1385	1.3525390625	7.747292418772563	0.005283355712890625	1.290472862799907	zstd+F4	chaincode	c:\temp\ProcesamientoVoxelesModelNet40\rev\CodigosDeCadena\airplane\128\airplane_0041_X.F4
ModelNet40	airplane		airplane_0041	128	x	chaincode_F8_text	gzip	9	8586.0	1	9965	1486	1.451171875	6.705921938088829	0.00566864013671875	1.3845795481015606	gzip+F8	chaincode	c:\temp\ProcesamientoVoxelesModelNet40\rev\CodigosDeCadena\airplane\128\airplane_0041_X.F8
ModelNet40	airplane		airplane_0041	128	x	chaincode_F8_text	zstd	19	8586.0	1	9965	1389	1.3564453125	7.174226061915046	0.005298614501953125	1.2941998602375961	zstd+F8	chaincode	c:\temp\ProcesamientoVoxelesModelNet40\rev\CodigosDeCadena\airplane\128\airplane_0041_X.F8
ModelNet40	airplane		airplane_0042	128	x	chaincode_3OT_text	gzip	9	12692.0	1	16815	1235	1.2060546875	13.615384615384615	0.004711151123046875	0.7784431137724551	gzip+3OT	chaincode	c:\temp\ProcesamientoVoxelesModelNet40\rev\CodigosDeCadena\airplane\128\airplane_0042_X.3OT
ModelNet40	airplane		airplane_0042	128	x	chaincode_3OT_text	zstd	19	12692.0	1	16815	1123	1.0966796875	14.973285841495994	0.004283905029296875	0.7078474629687992	zstd+3OT	chaincode	c:\temp\ProcesamientoVoxelesModelNet40\rev\CodigosDeCadena\airplane\128\airplane_0042_X.3OT
ModelNet40	airplane		airplane_0042	128	x	chaincode_F4_text	gzip	9	12692.0	1	15797	1184	1.15625	13.34206081081081	0.0045166015625	0.7462968799243618	gzip+F4	chaincode	c:\temp\ProcesamientoVoxelesModelNet40\rev\CodigosDeCadena\airplane\128\airplane_0042_X.F4
ModelNet40	airplane		airplane_0042	128	x	chaincode_F4_text	zstd	19	12692.0	1	15797	1073	1.0478515625	14.722273998136068	0.004093170166015625	0.6763315474314529	zstd+F4	chaincode	c:\temp\ProcesamientoVoxelesModelNet40\rev\CodigosDeCadena\airplane\128\airplane_0042_X.F4
ModelNet40	airplane		airplane_0042	128	x	chaincode_F8_text	gzip	9	12692.0	1	15134	1181	1.1533203125	12.814563928873836	0.004505157470703125	0.744405924992121	gzip+F8	chaincode	c:\temp\ProcesamientoVoxelesModelNet40\rev\CodigosDeCadena\airplane\128\airplane_0042_X.F8
ModelNet40	airplane		airplane_0042	128	x	chaincode_F8_text	zstd	19	12692.0	1	15134	1095	1.0693359375	13.821004566210046	0.004177093505859375	0.6901985502678852	zstd+F8	chaincode	c:\temp\ProcesamientoVoxelesModelNet40\rev\CodigosDeCadena\airplane\128\airplane_0042_X.F8
ModelNet40	airplane		airplane_0043	128	x	chaincode_3OT_text	gzip	9	7336.0	1	9592	1397	1.3642578125	6.866141732283465	0.005329132080078125	1.5234460196292257	gzip+3OT	chaincode	c:\temp\ProcesamientoVoxelesModelNet40\rev\CodigosDeCadena\airplane\128\airplane_0043_X.3OT
ModelNet40	airplane		airplane_0043	128	x	chaincode_3OT_text	zstd	19	7336.0	1	9592	1296	1.265625	7.401234567901234	0.00494384765625	1.4133042529989095	zstd+3OT	chaincode	c:\temp\ProcesamientoVoxelesModelNet40\rev\CodigosDeCadena\airplane\128\airplane_0043_X.3OT
ModelNet40	airplane		airplane_0043	128	x	chaincode_F4_text	gzip	9	7336.0	1	9124	1340	1.30859375	6.808955223880597	0.0051116943359375	1.4612868047982552	gzip+F4	chaincode	c:\temp\ProcesamientoVoxelesModelNet40\rev\CodigosDeCadena\airplane\128\airplane_0043_X.F4
ModelNet40	airplane		airplane_0043	128	x	chaincode_F4_text	zstd	19	7336.0	1	9124	1259	1.2294921875	7.24702144559174	0.004802703857421875	1.3729552889858234	zstd+F4	chaincode	c:\temp\ProcesamientoVoxelesModelNet40\rev\CodigosDeCadena\airplane\128\airplane_0043_X.F4
ModelNet40	airplane		airplane_0043	128	x	chaincode_F8_text	gzip	9	7336.0	1	8388	1327	1.2958984375	6.321024868123587	0.005062103271484375	1.4471101417666303	gzip+F8	chaincode	c:\temp\ProcesamientoVoxelesModelNet40\rev\CodigosDeCadena\airplane\128\airplane_0043_X.F8
ModelNet40	airplane		airplane_0043	128	x	chaincode_F8_text	zstd	19	7336.0	1	8388	1259	1.2294921875	6.66243050039714	0.004802703857421875	1.3729552889858234	zstd+F8	chaincode	c:\temp\ProcesamientoVoxelesModelNet40\rev\CodigosDeCadena\airplane\128\airplane_0043_X.F8
ModelNet40	airplane		airplane_0044	128	x	chaincode_3OT_text	gzip	9	14148.0	1	20698	2229	2.1767578125	9.285778375953342	0.008502960205078125	1.26039016115352	gzip+3OT	chaincode	c:\temp\ProcesamientoVoxelesModelNet40\rev\CodigosDeCadena\airplane\128\airplane_0044_X.3OT
ModelNet40	airplane		airplane_0044	128	x	chaincode_3OT_text	zstd	19	14148.0	1	20698	2045	1.9970703125	10.121271393643031	0.007801055908203125	1.156347186881538	zstd+3OT	chaincode	c:\temp\ProcesamientoVoxelesModelNet40\rev\CodigosDeCadena\airplane\128\airplane_0044_X.3OT
ModelNet40	airplane		airplane_0044	128	x	chaincode_F4_text	gzip	9	14148.0	1	19457	2176	2.125	8.941636029411764	0.00830078125	1.230421260955612	gzip+F4	chaincode	c:\temp\ProcesamientoVoxelesModelNet40\rev\CodigosDeCadena\airplane\128\airplane_0044_X.F4
ModelNet40	airplane		airplane_0044	128	x	chaincode_F4_text	zstd	19	14148.0	1	19457	1998	1.951171875	9.738238238238239	0.00762176513671875	1.1297709923664123	zstd+F4	chaincode	c:\temp\ProcesamientoVoxelesModelNet40\rev\CodigosDeCadena\airplane\128\airplane_0044_X.F4
ModelNet40	airplane		airplane_0044	128	x	chaincode_F8_text	gzip	9	14148.0	1	16103	2114	2.064453125	7.617313150425733	0.00806427001953125	1.1953633022335313	gzip+F8	chaincode	c:\temp\ProcesamientoVoxelesModelNet40\rev\CodigosDeCadena\airplane\128\airplane_0044_X.F8
ModelNet40	airplane		airplane_0044	128	x	chaincode_F8_text	zstd	19	14148.0	1	16103	1948	1.90234375	8.266427104722792	0.0074310302734375	1.1014984450098955	zstd+F8	chaincode	c:\temp\ProcesamientoVoxelesModelNet40\rev\CodigosDeCadena\airplane\128\airplane_0044_X.F8
ModelNet40	airplane		airplane_0045	128	x	chaincode_3OT_text	gzip	9	10377.0	1	13625	1708	1.66796875	7.977166276346604	0.0065155029296875	1.3167582152838007	gzip+3OT	chaincode	c:\temp\ProcesamientoVoxelesModelNet40\rev\CodigosDeCadena\airplane\128\airplane_0045_X.3OT
ModelNet40	airplane		airplane_0045	128	x	chaincode_3OT_text	zstd	19	10377.0	1	13625	1564	1.52734375	8.711636828644501	0.0059661865234375	1.2057434711380939	zstd+3OT	chaincode	c:\temp\ProcesamientoVoxelesModelNet40\rev\CodigosDeCadena\airplane\128\airplane_0045_X.3OT
ModelNet40	airplane		airplane_0045	128	x	chaincode_F4_text	gzip	9	10377.0	1	13010	1597	1.5595703125	8.146524733876017	0.006092071533203125	1.2311843500048183	gzip+F4	chaincode	c:\temp\ProcesamientoVoxelesModelNet40\rev\CodigosDeCadena\airplane\128\airplane_0045_X.F4
ModelNet40	airplane		airplane_0045	128	x	chaincode_F4_text	zstd	19	10377.0	1	13010	1494	1.458984375	8.708165997322624	0.00569915771484375	1.1517779705117086	zstd+F4	chaincode	c:\temp\ProcesamientoVoxelesModelNet40\rev\CodigosDeCadena\airplane\128\airplane_0045_X.F4
ModelNet40	airplane		airplane_0045	128	x	chaincode_F8_text	gzip	9	10377.0	1	12066	1582	1.544921875	7.627054361567636	0.00603485107421875	1.2196203141563071	gzip+F8	chaincode	c:\temp\ProcesamientoVoxelesModelNet40\rev\CodigosDeCadena\airplane\128\airplane_0045_X.F8
ModelNet40	airplane		airplane_0045	128	x	chaincode_F8_text	zstd	19	10377.0	1	12066	1499	1.4638671875	8.049366244162774	0.005718231201171875	1.155632649127879	zstd+F8	chaincode	c:\temp\ProcesamientoVoxelesModelNet40\rev\CodigosDeCadena\airplane\128\airplane_0045_X.F8
ModelNet40	airplane		airplane_0046	128	x	chaincode_3OT_text	gzip	9	7511.0	1	9982	1370	1.337890625	7.286131386861314	0.00522613525390625	1.4591931833311145	gzip+3OT	chaincode	c:\temp\ProcesamientoVoxelesModelNet40\rev\CodigosDeCadena\airplane\128\airplane_0046_X.3OT
ModelNet40	airplane		airplane_0046	128	x	chaincode_3OT_text	zstd	19	7511.0	1	9982	1273	1.2431640625	7.841319717203456	0.004856109619140625	1.355878045533218	zstd+3OT	chaincode	c:\temp\ProcesamientoVoxelesModelNet40\rev\CodigosDeCadena\airplane\128\airplane_0046_X.3OT
ModelNet40	airplane		airplane_0046	128	x	chaincode_F4_text	gzip	9	7511.0	1	9457	1302	1.271484375	7.263440860215054	0.00496673583984375	1.3867660764212488	gzip+F4	chaincode	c:\temp\ProcesamientoVoxelesModelNet40\rev\CodigosDeCadena\airplane\128\airplane_0046_X.F4
ModelNet40	airplane		airplane_0046	128	x	chaincode_F4_text	zstd	19	7511.0	1	9457	1201	1.1728515625	7.874271440466278	0.004581451416015625	1.2791905205698308	zstd+F4	chaincode	c:\temp\ProcesamientoVoxelesModelNet40\rev\CodigosDeCadena\airplane\128\airplane_0046_X.F4
ModelNet40	airplane		airplane_0046	128	x	chaincode_F8_text	gzip	9	7511.0	1	8729	1282	1.251953125	6.808892355694228	0.00489044189453125	1.3654639861536413	gzip+F8	chaincode	c:\temp\ProcesamientoVoxelesModelNet40\rev\CodigosDeCadena\airplane\128\airplane_0046_X.F8
ModelNet40	airplane		airplane_0046	128	x	chaincode_F8_text	zstd	19	7511.0	1	8729	1192	1.1640625	7.322986577181208	0.004547119140625	1.2696045799494076	zstd+F8	chaincode	c:\temp\ProcesamientoVoxelesModelNet40\rev\CodigosDeCadena\airplane\128\airplane_0046_X.F8
ModelNet40	airplane		airplane_0047	128	x	chaincode_3OT_text	gzip	9	15878.0	1	20266	2328	2.2734375	8.7053264604811	0.008880615234375	1.1729436956795567	gzip+3OT	chaincode	c:\temp\ProcesamientoVoxelesModelNet40\rev\CodigosDeCadena\airplane\128\airplane_0047_X.3OT
ModelNet40	airplane		airplane_0047	128	x	chaincode_3OT_text	zstd	19	15878.0	1	20266	2160	2.109375	9.382407407407408	0.00823974609375	1.0882982743418566	zstd+3OT	chaincode	c:\temp\ProcesamientoVoxelesModelNet40\rev\CodigosDeCadena\airplane\128\airplane_0047_X.3OT
ModelNet40	airplane		airplane_0047	128	x	chaincode_F4_text	gzip	9	15878.0	1	19215	2228	2.17578125	8.624326750448834	0.0084991455078125	1.122559516311878	gzip+F4	chaincode	c:\temp\ProcesamientoVoxelesModelNet40\rev\CodigosDeCadena\airplane\128\airplane_0047_X.F4
ModelNet40	airplane		airplane_0047	128	x	chaincode_F4_text	zstd	19	15878.0	1	19215	2080	2.03125	9.23798076923077	0.0079345703125	1.0479909308477138	zstd+F4	chaincode	c:\temp\ProcesamientoVoxelesModelNet40\rev\CodigosDeCadena\airplane\128\airplane_0047_X.F4
ModelNet40	airplane		airplane_0047	128	x	chaincode_F8_text	gzip	9	15878.0	1	17419	2185	2.1337890625	7.9720823798627	0.008335113525390625	1.1008943191837763	gzip+F8	chaincode	c:\temp\ProcesamientoVoxelesModelNet40\rev\CodigosDeCadena\airplane\128\airplane_0047_X.F8
ModelNet40	airplane		airplane_0047	128	x	chaincode_F8_text	zstd	19	15878.0	1	17419	2058	2.009765625	8.464042759961128	0.00785064697265625	1.0369064113868245	zstd+F8	chaincode	c:\temp\ProcesamientoVoxelesModelNet40\rev\CodigosDeCadena\airplane\128\airplane_0047_X.F8
ModelNet40	airplane		airplane_0048	128	x	chaincode_3OT_text	gzip	9	7212.0	1	15039	2115	2.0654296875	7.110638297872341	0.008068084716796875	2.346089850249584	gzip+3OT	chaincode	c:\temp\ProcesamientoVoxelesModelNet40\rev\CodigosDeCadena\airplane\128\airplane_0048_X.3OT
ModelNet40	airplane		airplane_0048	128	x	chaincode_3OT_text	zstd	19	7212.0	1	15039	1902	1.857421875	7.906940063091483	0.00725555419921875	2.10981697171381	zstd+3OT	chaincode	c:\temp\ProcesamientoVoxelesModelNet40\rev\CodigosDeCadena\airplane\128\airplane_0048_X.3OT
ModelNet40	airplane		airplane_0048	128	x	chaincode_F4_text	gzip	9	7212.0	1	13951	2027	1.9794921875	6.882585101134682	0.007732391357421875	2.2484747642817524	gzip+F4	chaincode	c:\temp\ProcesamientoVoxelesModelNet40\rev\CodigosDeCadena\airplane\128\airplane_0048_X.F4
ModelNet40	airplane		airplane_0048	128	x	chaincode_F4_text	zstd	19	7212.0	1	13951	1812	1.76953125	7.699227373068433	0.0069122314453125	2.009983361064892	zstd+F4	chaincode	c:\temp\ProcesamientoVoxelesModelNet40\rev\CodigosDeCadena\airplane\128\airplane_0048_X.F4
ModelNet40	airplane		airplane_0048	128	x	chaincode_F8_text	gzip	9	7212.0	1	10977	1972	1.92578125	5.566430020283976	0.0075225830078125	2.187465335551858	gzip+F8	chaincode	c:\temp\ProcesamientoVoxelesModelNet40\rev\CodigosDeCadena\airplane\128\airplane_0048_X.F8
ModelNet40	airplane		airplane_0048	128	x	chaincode_F8_text	zstd	19	7212.0	1	10977	1798	1.755859375	6.105116796440489	0.00685882568359375	1.9944536882972823	zstd+F8	chaincode	c:\temp\ProcesamientoVoxelesModelNet40\rev\CodigosDeCadena\airplane\128\airplane_0048_X.F8
ModelNet40	airplane		airplane_0049	128	x	chaincode_3OT_text	gzip	9	8339.0	1	11034	1633	1.5947265625	6.756889161053276	0.006229400634765625	1.5666147020026382	gzip+3OT	chaincode	c:\temp\ProcesamientoVoxelesModelNet40\rev\CodigosDeCadena\airplane\128\airplane_0049_X.3OT
ModelNet40	airplane		airplane_0049	128	x	chaincode_3OT_text	zstd	19	8339.0	1	11034	1522	1.486328125	7.249671484888305	0.00580596923828125	1.4601271135627774	zstd+3OT	chaincode	c:\temp\ProcesamientoVoxelesModelNet40\rev\CodigosDeCadena\airplane\128\airplane_0049_X.3OT
ModelNet40	airplane		airplane_0049	128	x	chaincode_F4_text	gzip	9	8339.0	1	10455	1542	1.505859375	6.780155642023346	0.00588226318359375	1.4793140664348243	gzip+F4	chaincode	c:\temp\ProcesamientoVoxelesModelNet40\rev\CodigosDeCadena\airplane\128\airplane_0049_X.F4
ModelNet40	airplane		airplane_0049	128	x	chaincode_F4_text	zstd	19	8339.0	1	10455	1445	1.4111328125	7.235294117647059	0.005512237548828125	1.3862573450053963	zstd+F4	chaincode	c:\temp\ProcesamientoVoxelesModelNet40\rev\CodigosDeCadena\airplane\128\airplane_0049_X.F4
ModelNet40	airplane		airplane_0049	128	x	chaincode_F8_text	gzip	9	8339.0	1	9537	1526	1.490234375	6.249672346002622	0.00582122802734375	1.4639645041371867	gzip+F8	chaincode	c:\temp\ProcesamientoVoxelesModelNet40\rev\CodigosDeCadena\airplane\128\airplane_0049_X.F8
ModelNet40	airplane		airplane_0049	128	x	chaincode_F8_text	zstd	19	8339.0	1	9537	1431	1.3974609375	6.664570230607967	0.005458831787109375	1.3728264779949635	zstd+F8	chaincode	c:\temp\ProcesamientoVoxelesModelNet40\rev\CodigosDeCadena\airplane\128\airplane_0049_X.F8
ModelNet40	airplane		airplane_0050	128	x	chaincode_3OT_text	gzip	9	13706.0	1	17827	2838	2.771484375	6.2815362931642005	0.01082611083984375	1.6565008025682182	gzip+3OT	chaincode	c:\temp\ProcesamientoVoxelesModelNet40\rev\CodigosDeCadena\airplane\128\airplane_0050_X.3OT
ModelNet40	airplane		airplane_0050	128	x	chaincode_3OT_text	zstd	19	13706.0	1	17827	2622	2.560546875	6.799008390541571	0.01000213623046875	1.530424631548227	zstd+3OT	chaincode	c:\temp\ProcesamientoVoxelesModelNet40\rev\CodigosDeCadena\airplane\128\airplane_0050_X.3OT
ModelNet40	airplane		airplane_0050	128	x	chaincode_F4_text	gzip	9	13706.0	1	16725	2701	2.6376953125	6.192151055164754	0.010303497314453125	1.576535823726835	gzip+F4	chaincode	c:\temp\ProcesamientoVoxelesModelNet40\rev\CodigosDeCadena\airplane\128\airplane_0050_X.F4
ModelNet40	airplane		airplane_0050	128	x	chaincode_F4_text	zstd	19	13706.0	1	16725	2517	2.4580078125	6.644815256257449	0.009601593017578125	1.4691376039690647	zstd+F4	chaincode	c:\temp\ProcesamientoVoxelesModelNet40\rev\CodigosDeCadena\airplane\128\airplane_0050_X.F4
ModelNet40	airplane		airplane_0050	128	x	chaincode_F8_text	gzip	9	13706.0	1	14915	2672	2.609375	5.581961077844311	0.01019287109375	1.5596089303954472	gzip+F8	chaincode	c:\temp\ProcesamientoVoxelesModelNet40\rev\CodigosDeCadena\airplane\128\airplane_0050_X.F8
ModelNet40	airplane		airplane_0050	128	x	chaincode_F8_text	zstd	19	13706.0	1	14915	2507	2.4482421875	5.949341842840048	0.009563446044921875	1.4633007441996206	zstd+F8	chaincode	c:\temp\ProcesamientoVoxelesModelNet40\rev\CodigosDeCadena\airplane\128\airplane_0050_X.F8
ModelNet40	airplane		airplane_0051	128	x	chaincode_3OT_text	gzip	9	15093.0	1	22255	3600	3.515625	6.1819444444444445	0.01373291015625	1.9081693500298151	gzip+3OT	chaincode	c:\temp\ProcesamientoVoxelesModelNet40\rev\CodigosDeCadena\airplane\128\airplane_0051_X.3OT
ModelNet40	airplane		airplane_0051	128	x	chaincode_3OT_text	zstd	19	15093.0	1	22255	3315	3.2373046875	6.71342383107089	0.012645721435546875	1.7571059431524547	zstd+3OT	chaincode	c:\temp\ProcesamientoVoxelesModelNet40\rev\CodigosDeCadena\airplane\128\airplane_0051_X.3OT
ModelNet40	airplane		airplane_0051	128	x	chaincode_F4_text	gzip	9	15093.0	1	20860	3465	3.3837890625	6.02020202020202	0.013217926025390625	1.836612999403697	gzip+F4	chaincode	c:\temp\ProcesamientoVoxelesModelNet40\rev\CodigosDeCadena\airplane\128\airplane_0051_X.F4
ModelNet40	airplane		airplane_0051	128	x	chaincode_F4_text	zstd	19	15093.0	1	20860	3177	3.1025390625	6.565942713251495	0.012119293212890625	1.6839594514013119	zstd+F4	chaincode	c:\temp\ProcesamientoVoxelesModelNet40\rev\CodigosDeCadena\airplane\128\airplane_0051_X.F4
ModelNet40	airplane		airplane_0051	128	x	chaincode_F8_text	gzip	9	15093.0	1	19283	3454	3.373046875	5.582802547770701	0.01317596435546875	1.8307824819452727	gzip+F8	chaincode	c:\temp\ProcesamientoVoxelesModelNet40\rev\CodigosDeCadena\airplane\128\airplane_0051_X.F8
ModelNet40	airplane		airplane_0051	128	x	chaincode_F8_text	zstd	19	15093.0	1	19283	3183	3.1083984375	6.058121269242853	0.012142181396484375	1.6871397336513616	zstd+F8	chaincode	c:\temp\ProcesamientoVoxelesModelNet40\rev\CodigosDeCadena\airplane\128\airplane_0051_X.F8
ModelNet40	airplane		airplane_0052	128	x	chaincode_3OT_text	gzip	9	13515.0	1	24391	4552	4.4453125	5.358304042179262	0.017364501953125	2.6944876063633	gzip+3OT	chaincode	c:\temp\ProcesamientoVoxelesModelNet40\rev\CodigosDeCadena\airplane\128\airplane_0052_X.3OT
ModelNet40	airplane		airplane_0052	128	x	chaincode_3OT_text	zstd	19	13515.0	1	24391	4068	3.97265625	5.99582104228122	0.0155181884765625	2.4079911209766927	zstd+3OT	chaincode	c:\temp\ProcesamientoVoxelesModelNet40\rev\CodigosDeCadena\airplane\128\airplane_0052_X.3OT
ModelNet40	airplane		airplane_0052	128	x	chaincode_F4_text	gzip	9	13515.0	1	23026	4475	4.3701171875	5.145474860335195	0.017070770263671875	2.6489086200517944	gzip+F4	chaincode	c:\temp\ProcesamientoVoxelesModelNet40\rev\CodigosDeCadena\airplane\128\airplane_0052_X.F4
ModelNet40	airplane		airplane_0052	128	x	chaincode_F4_text	zstd	19	13515.0	1	23026	3922	3.830078125	5.870984191738908	0.01496124267578125	2.3215686274509806	zstd+F4	chaincode	c:\temp\ProcesamientoVoxelesModelNet40\rev\CodigosDeCadena\airplane\128\airplane_0052_X.F4
ModelNet40	airplane		airplane_0052	128	x	chaincode_F8_text	gzip	9	13515.0	1	18516	4356	4.25390625	4.25068870523416	0.0166168212890625	2.5784683684794674	gzip+F8	chaincode	c:\temp\ProcesamientoVoxelesModelNet40\rev\CodigosDeCadena\airplane\128\airplane_0052_X.F8
ModelNet40	airplane		airplane_0052	128	x	chaincode_F8_text	zstd	19	13515.0	1	18516	3864	3.7734375	4.791925465838509	0.014739990234375	2.2872364039955606	zstd+F8	chaincode	c:\temp\ProcesamientoVoxelesModelNet40\rev\CodigosDeCadena\airplane\128\airplane_0052_X.F8
ModelNet40	airplane		airplane_0053	128	x	chaincode_3OT_text	gzip	9	8209.0	1	10853	950	0.927734375	11.42421052631579	0.00362396240234375	0.9258131319283713	gzip+3OT	chaincode	c:\temp\ProcesamientoVoxelesModelNet40\rev\CodigosDeCadena\airplane\128\airplane_0053_X.3OT
ModelNet40	airplane		airplane_0053	128	x	chaincode_3OT_text	zstd	19	8209.0	1	10853	906	0.884765625	11.979028697571744	0.00345611572265625	0.8829333658180046	zstd+3OT	chaincode	c:\temp\ProcesamientoVoxelesModelNet40\rev\CodigosDeCadena\airplane\128\airplane_0053_X.3OT
ModelNet40	airplane		airplane_0053	128	x	chaincode_F4_text	gzip	9	8209.0	1	10372	937	0.9150390625	11.069370330843116	0.003574371337890625	0.9131441101230356	gzip+F4	chaincode	c:\temp\ProcesamientoVoxelesModelNet40\rev\CodigosDeCadena\airplane\128\airplane_0053_X.F4
ModelNet40	airplane		airplane_0053	128	x	chaincode_F4_text	zstd	19	8209.0	1	10372	882	0.861328125	11.759637188208616	0.00336456298828125	0.8595444024850774	zstd+F4	chaincode	c:\temp\ProcesamientoVoxelesModelNet40\rev\CodigosDeCadena\airplane\128\airplane_0053_X.F4
ModelNet40	airplane		airplane_0053	128	x	chaincode_F8_text	gzip	9	8209.0	1	9519	907	0.8857421875	10.495038588754134	0.003459930419921875	0.8839079059568766	gzip+F8	chaincode	c:\temp\ProcesamientoVoxelesModelNet40\rev\CodigosDeCadena\airplane\128\airplane_0053_X.F8
ModelNet40	airplane		airplane_0053	128	x	chaincode_F8_text	zstd	19	8209.0	1	9519	868	0.84765625	10.966589861751151	0.0033111572265625	0.8459008405408698	zstd+F8	chaincode	c:\temp\ProcesamientoVoxelesModelNet40\rev\CodigosDeCadena\airplane\128\airplane_0053_X.F8
ModelNet40	airplane		airplane_0054	128	x	chaincode_3OT_text	gzip	9	12044.0	1	16361	2548	2.48828125	6.421114599686028	0.0097198486328125	1.692460976419794	gzip+3OT	chaincode	c:\temp\ProcesamientoVoxelesModelNet40\rev\CodigosDeCadena\airplane\128\airplane_0054_X.3OT
ModelNet40	airplane		airplane_0054	128	x	chaincode_3OT_text	zstd	19	12044.0	1	16361	2359	2.3037109375	6.935565917761764	0.008998870849609375	1.5669212886084358	zstd+3OT	chaincode	c:\temp\ProcesamientoVoxelesModelNet40\rev\CodigosDeCadena\airplane\128\airplane_0054_X.3OT
ModelNet40	airplane		airplane_0054	128	x	chaincode_F4_text	gzip	9	12044.0	1	15538	2460	2.40234375	6.316260162601626	0.0093841552734375	1.6340086350049818	gzip+F4	chaincode	c:\temp\ProcesamientoVoxelesModelNet40\rev\CodigosDeCadena\airplane\128\airplane_0054_X.F4
ModelNet40	airplane		airplane_0054	128	x	chaincode_F4_text	zstd	19	12044.0	1	15538	2277	2.2236328125	6.82389108476065	0.008686065673828125	1.5124543341082697	zstd+F4	chaincode	c:\temp\ProcesamientoVoxelesModelNet40\rev\CodigosDeCadena\airplane\128\airplane_0054_X.F4
ModelNet40	airplane		airplane_0054	128	x	chaincode_F8_text	gzip	9	12044.0	1	14001	2428	2.37109375	5.766474464579901	0.0092620849609375	1.612753238126868	gzip+F8	chaincode	c:\temp\ProcesamientoVoxelesModelNet40\rev\CodigosDeCadena\airplane\128\airplane_0054_X.F8
ModelNet40	airplane		airplane_0054	128	x	chaincode_F8_text	zstd	19	12044.0	1	14001	2236	2.18359375	6.261627906976744	0.0085296630859375	1.4852208568581866	zstd+F8	chaincode	c:\temp\ProcesamientoVoxelesModelNet40\rev\CodigosDeCadena\airplane\128\airplane_0054_X.F8
ModelNet40	airplane		airplane_0055	128	x	chaincode_3OT_text	gzip	9	8996.0	1	16816	2002	1.955078125	8.3996003996004	0.00763702392578125	1.7803468208092486	gzip+3OT	chaincode	c:\temp\ProcesamientoVoxelesModelNet40\rev\CodigosDeCadena\airplane\128\airplane_0055_X.3OT
ModelNet40	airplane		airplane_0055	128	x	chaincode_3OT_text	zstd	19	8996.0	1	16816	1781	1.7392578125	9.441886580572712	0.006793975830078125	1.583815028901734	zstd+3OT	chaincode	c:\temp\ProcesamientoVoxelesModelNet40\rev\CodigosDeCadena\airplane\128\airplane_0055_X.3OT
ModelNet40	airplane		airplane_0055	128	x	chaincode_F4_text	gzip	9	8996.0	1	15602	1912	1.8671875	8.160041841004183	0.007293701171875	1.7003112494441974	gzip+F4	chaincode	c:\temp\ProcesamientoVoxelesModelNet40\rev\CodigosDeCadena\airplane\128\airplane_0055_X.F4
ModelNet40	airplane		airplane_0055	128	x	chaincode_F4_text	zstd	19	8996.0	1	15602	1721	1.6806640625	9.06565950029053	0.006565093994140625	1.5304579813250334	zstd+F4	chaincode	c:\temp\ProcesamientoVoxelesModelNet40\rev\CodigosDeCadena\airplane\128\airplane_0055_X.F4
ModelNet40	airplane		airplane_0055	128	x	chaincode_F8_text	gzip	9	8996.0	1	12658	1875	1.8310546875	6.750933333333333	0.007152557373046875	1.6674077367718987	gzip+F8	chaincode	c:\temp\ProcesamientoVoxelesModelNet40\rev\CodigosDeCadena\airplane\128\airplane_0055_X.F8
ModelNet40	airplane		airplane_0055	128	x	chaincode_F8_text	zstd	19	8996.0	1	12658	1702	1.662109375	7.437132784958872	0.00649261474609375	1.5135615829257447	zstd+F8	chaincode	c:\temp\ProcesamientoVoxelesModelNet40\rev\CodigosDeCadena\airplane\128\airplane_0055_X.F8
ModelNet40	airplane		airplane_0056	128	x	chaincode_3OT_text	gzip	9	14754.0	1	25326	4331	4.2294921875	5.847610251673978	0.016521453857421875	2.34838010031178	gzip+3OT	chaincode	c:\temp\ProcesamientoVoxelesModelNet40\rev\CodigosDeCadena\airplane\128\airplane_0056_X.3OT
ModelNet40	airplane		airplane_0056	128	x	chaincode_3OT_text	zstd	19	14754.0	1	25326	3859	3.7685546875	6.562840114019176	0.014720916748046875	2.092449505218924	zstd+3OT	chaincode	c:\temp\ProcesamientoVoxelesModelNet40\rev\CodigosDeCadena\airplane\128\airplane_0056_X.3OT
ModelNet40	airplane		airplane_0056	128	x	chaincode_F4_text	gzip	9	14754.0	1	23358	4175	4.0771484375	5.594730538922156	0.015926361083984375	2.2637928697302425	gzip+F4	chaincode	c:\temp\ProcesamientoVoxelesModelNet40\rev\CodigosDeCadena\airplane\128\airplane_0056_X.F4
ModelNet40	airplane		airplane_0056	128	x	chaincode_F4_text	zstd	19	14754.0	1	23358	3664	3.578125	6.375	0.01397705078125	1.9867154669920022	zstd+F4	chaincode	c:\temp\ProcesamientoVoxelesModelNet40\rev\CodigosDeCadena\airplane\128\airplane_0056_X.F4
ModelNet40	airplane		airplane_0056	128	x	chaincode_F8_text	gzip	9	14754.0	1	19649	4033	3.9384765625	4.872055541780313	0.015384674072265625	2.1867968008675613	gzip+F8	chaincode	c:\temp\ProcesamientoVoxelesModelNet40\rev\CodigosDeCadena\airplane\128\airplane_0056_X.F8
ModelNet40	airplane		airplane_0056	128	x	chaincode_F8_text	zstd	19	14754.0	1	19649	3620	3.53515625	5.427900552486188	0.0138092041015625	1.9628575301613123	zstd+F8	chaincode	c:\temp\ProcesamientoVoxelesModelNet40\rev\CodigosDeCadena\airplane\128\airplane_0056_X.F8
ModelNet40	airplane		airplane_0057	128	x	chaincode_3OT_text	gzip	9	8478.0	1	11280	1634	1.595703125	6.903304773561811	0.00623321533203125	1.5418730832743572	gzip+3OT	chaincode	c:\temp\ProcesamientoVoxelesModelNet40\rev\CodigosDeCadena\airplane\128\airplane_0057_X.3OT
ModelNet40	airplane		airplane_0057	128	x	chaincode_3OT_text	zstd	19	8478.0	1	11280	1525	1.4892578125	7.39672131147541	0.005817413330078125	1.4390186364708657	zstd+3OT	chaincode	c:\temp\ProcesamientoVoxelesModelNet40\rev\CodigosDeCadena\airplane\128\airplane_0057_X.3OT
ModelNet40	airplane		airplane_0057	128	x	chaincode_F4_text	gzip	9	8478.0	1	10711	1543	1.5068359375	6.941672067401167	0.005886077880859375	1.456003774475112	gzip+F4	chaincode	c:\temp\ProcesamientoVoxelesModelNet40\rev\CodigosDeCadena\airplane\128\airplane_0057_X.F4
ModelNet40	airplane		airplane_0057	128	x	chaincode_F4_text	zstd	19	8478.0	1	10711	1463	1.4287109375	7.321257689678743	0.005580902099609375	1.3805142722340173	zstd+F4	chaincode	c:\temp\ProcesamientoVoxelesModelNet40\rev\CodigosDeCadena\airplane\128\airplane_0057_X.F4
ModelNet40	airplane		airplane_0057	128	x	chaincode_F8_text	gzip	9	8478.0	1	9858	1523	1.4873046875	6.472751149047932	0.005809783935546875	1.4371313989148384	gzip+F8	chaincode	c:\temp\ProcesamientoVoxelesModelNet40\rev\CodigosDeCadena\airplane\128\airplane_0057_X.F8
ModelNet40	airplane		airplane_0057	128	x	chaincode_F8_text	zstd	19	8478.0	1	9858	1459	1.4248046875	6.756682659355723	0.005565643310546875	1.3767397971219628	zstd+F8	chaincode	c:\temp\ProcesamientoVoxelesModelNet40\rev\CodigosDeCadena\airplane\128\airplane_0057_X.F8
ModelNet40	airplane		airplane_0058	128	x	chaincode_3OT_text	gzip	9	6691.0	1	11987	1229	1.2001953125	9.753458096013018	0.004688262939453125	1.4694365565685248	gzip+3OT	chaincode	c:\temp\ProcesamientoVoxelesModelNet40\rev\CodigosDeCadena\airplane\128\airplane_0058_X.3OT
ModelNet40	airplane		airplane_0058	128	x	chaincode_3OT_text	zstd	19	6691.0	1	11987	1044	1.01953125	11.481800766283525	0.0039825439453125	1.2482439097294873	zstd+3OT	chaincode	c:\temp\ProcesamientoVoxelesModelNet40\rev\CodigosDeCadena\airplane\128\airplane_0058_X.3OT
ModelNet40	airplane		airplane_0058	128	x	chaincode_F4_text	gzip	9	6691.0	1	11098	1078	1.052734375	10.294990723562153	0.00411224365234375	1.288895531310716	gzip+F4	chaincode	c:\temp\ProcesamientoVoxelesModelNet40\rev\CodigosDeCadena\airplane\128\airplane_0058_X.F4
ModelNet40	airplane		airplane_0058	128	x	chaincode_F4_text	zstd	19	6691.0	1	11098	977	0.9541015625	11.359263050153531	0.003726959228515625	1.16813630249589	zstd+F4	chaincode	c:\temp\ProcesamientoVoxelesModelNet40\rev\CodigosDeCadena\airplane\128\airplane_0058_X.F4
ModelNet40	airplane		airplane_0058	128	x	chaincode_F8_text	gzip	9	6691.0	1	9116	1062	1.037109375	8.583804143126176	0.00405120849609375	1.2697653564489613	gzip+F8	chaincode	c:\temp\ProcesamientoVoxelesModelNet40\rev\CodigosDeCadena\airplane\128\airplane_0058_X.F8
ModelNet40	airplane		airplane_0058	128	x	chaincode_F8_text	zstd	19	6691.0	1	9116	980	0.95703125	9.30204081632653	0.0037384033203125	1.171723210282469	zstd+F8	chaincode	c:\temp\ProcesamientoVoxelesModelNet40\rev\CodigosDeCadena\airplane\128\airplane_0058_X.F8
ModelNet40	airplane		airplane_0059	128	x	chaincode_3OT_text	gzip	9	10306.0	1	19306	2615	2.5537109375	7.382791586998088	0.009975433349609375	2.0298855035901417	gzip+3OT	chaincode	c:\temp\ProcesamientoVoxelesModelNet40\rev\CodigosDeCadena\airplane\128\airplane_0059_X.3OT
ModelNet40	airplane		airplane_0059	128	x	chaincode_3OT_text	zstd	19	10306.0	1	19306	2333	2.2783203125	8.275182168881269	0.008899688720703125	1.8109838928779352	zstd+3OT	chaincode	c:\temp\ProcesamientoVoxelesModelNet40\rev\CodigosDeCadena\airplane\128\airplane_0059_X.3OT
ModelNet40	airplane		airplane_0059	128	x	chaincode_F4_text	gzip	9	10306.0	1	17886	2495	2.4365234375	7.1687374749499	0.009517669677734375	1.9367358820104794	gzip+F4	chaincode	c:\temp\ProcesamientoVoxelesModelNet40\rev\CodigosDeCadena\airplane\128\airplane_0059_X.F4
ModelNet40	airplane		airplane_0059	128	x	chaincode_F4_text	zstd	19	10306.0	1	17886	2218	2.166015625	8.064021641118124	0.00846099853515625	1.7217155055307587	zstd+F4	chaincode	c:\temp\ProcesamientoVoxelesModelNet40\rev\CodigosDeCadena\airplane\128\airplane_0059_X.F4
ModelNet40	airplane		airplane_0059	128	x	chaincode_F8_text	gzip	9	10306.0	1	14622	2421	2.3642578125	6.039653035935564	0.009235382080078125	1.8792936153696875	gzip+F8	chaincode	c:\temp\ProcesamientoVoxelesModelNet40\rev\CodigosDeCadena\airplane\128\airplane_0059_X.F8
ModelNet40	airplane		airplane_0059	128	x	chaincode_F8_text	zstd	19	10306.0	1	14622	2190	2.138671875	6.676712328767123	0.00835418701171875	1.6999805938288375	zstd+F8	chaincode	c:\temp\ProcesamientoVoxelesModelNet40\rev\CodigosDeCadena\airplane\128\airplane_0059_X.F8
ModelNet40	airplane		airplane_0060	128	x	chaincode_3OT_text	gzip	9	10642.0	1	18059	2208	2.15625	8.178894927536232	0.0084228515625	1.6598383762450668	gzip+3OT	chaincode	c:\temp\ProcesamientoVoxelesModelNet40\rev\CodigosDeCadena\airplane\128\airplane_0060_X.3OT
ModelNet40	airplane		airplane_0060	128	x	chaincode_3OT_text	zstd	19	10642.0	1	18059	1999	1.9521484375	9.034017008504252	0.007625579833984375	1.5027250516820148	zstd+3OT	chaincode	c:\temp\ProcesamientoVoxelesModelNet40\rev\CodigosDeCadena\airplane\128\airplane_0060_X.3OT
ModelNet40	airplane		airplane_0060	128	x	chaincode_F4_text	gzip	9	10642.0	1	16409	2098	2.048828125	7.8212583412774075	0.00800323486328125	1.5771471527908287	gzip+F4	chaincode	c:\temp\ProcesamientoVoxelesModelNet40\rev\CodigosDeCadena\airplane\128\airplane_0060_X.F4
ModelNet40	airplane		airplane_0060	128	x	chaincode_F4_text	zstd	19	10642.0	1	16409	1909	1.8642578125	8.595599790466213	0.007282257080078125	1.4350685961285472	zstd+F4	chaincode	c:\temp\ProcesamientoVoxelesModelNet40\rev\CodigosDeCadena\airplane\128\airplane_0060_X.F4
ModelNet40	airplane		airplane_0060	128	x	chaincode_F8_text	gzip	9	10642.0	1	13934	2056	2.0078125	6.777237354085603	0.007843017578125	1.5455741401992107	gzip+F8	chaincode	c:\temp\ProcesamientoVoxelesModelNet40\rev\CodigosDeCadena\airplane\128\airplane_0060_X.F8
ModelNet40	airplane		airplane_0060	128	x	chaincode_F8_text	zstd	19	10642.0	1	13934	1886	1.841796875	7.3881230116648995	0.00719451904296875	1.417778613042661	zstd+F8	chaincode	c:\temp\ProcesamientoVoxelesModelNet40\rev\CodigosDeCadena\airplane\128\airplane_0060_X.F8
ModelNet40	airplane		airplane_0061	128	x	chaincode_3OT_text	gzip	9	12708.0	1	14215	1831	1.7880859375	7.763517203713818	0.006984710693359375	1.1526597418948694	gzip+3OT	chaincode	c:\temp\ProcesamientoVoxelesModelNet40\rev\CodigosDeCadena\airplane\128\airplane_0061_X.3OT
ModelNet40	airplane		airplane_0061	128	x	chaincode_3OT_text	zstd	19	12708.0	1	14215	1709	1.6689453125	8.317729666471621	0.006519317626953125	1.075857727415801	zstd+3OT	chaincode	c:\temp\ProcesamientoVoxelesModelNet40\rev\CodigosDeCadena\airplane\128\airplane_0061_X.3OT
ModelNet40	airplane		airplane_0061	128	x	chaincode_F4_text	gzip	9	12708.0	1	13314	1747	1.7060546875	7.621064682312536	0.006664276123046875	1.0997796663519044	gzip+F4	chaincode	c:\temp\ProcesamientoVoxelesModelNet40\rev\CodigosDeCadena\airplane\128\airplane_0061_X.F4
ModelNet40	airplane		airplane_0061	128	x	chaincode_F4_text	zstd	19	12708.0	1	13314	1646	1.607421875	8.088699878493317	0.00627899169921875	1.0361976707585774	zstd+F4	chaincode	c:\temp\ProcesamientoVoxelesModelNet40\rev\CodigosDeCadena\airplane\128\airplane_0061_X.F4
ModelNet40	airplane		airplane_0061	128	x	chaincode_F8_text	gzip	9	12708.0	1	12613	1754	1.712890625	7.190992018244014	0.00669097900390625	1.104186339313818	gzip+F8	chaincode	c:\temp\ProcesamientoVoxelesModelNet40\rev\CodigosDeCadena\airplane\128\airplane_0061_X.F8
ModelNet40	airplane		airplane_0061	128	x	chaincode_F8_text	zstd	19	12708.0	1	12613	1657	1.6181640625	7.611949305974653	0.006320953369140625	1.0431224425558703	zstd+F8	chaincode	c:\temp\ProcesamientoVoxelesModelNet40\rev\CodigosDeCadena\airplane\128\airplane_0061_X.F8
ModelNet40	airplane		airplane_0062	128	x	chaincode_3OT_text	gzip	9	8553.0	1	10824	1431	1.3974609375	7.563941299790357	0.005458831787109375	1.3384777271132935	gzip+3OT	chaincode	c:\temp\ProcesamientoVoxelesModelNet40\rev\CodigosDeCadena\airplane\128\airplane_0062_X.3OT
ModelNet40	airplane		airplane_0062	128	x	chaincode_3OT_text	zstd	19	8553.0	1	10824	1337	1.3056640625	8.095736724008976	0.005100250244140625	1.250555360692155	zstd+3OT	chaincode	c:\temp\ProcesamientoVoxelesModelNet40\rev\CodigosDeCadena\airplane\128\airplane_0062_X.3OT
ModelNet40	airplane		airplane_0062	128	x	chaincode_F4_text	gzip	9	8553.0	1	10299	1382	1.349609375	7.452243125904486	0.00527191162109375	1.2926458552554658	gzip+F4	chaincode	c:\temp\ProcesamientoVoxelesModelNet40\rev\CodigosDeCadena\airplane\128\airplane_0062_X.F4
ModelNet40	airplane		airplane_0062	128	x	chaincode_F4_text	zstd	19	8553.0	1	10299	1301	1.2705078125	7.916218293620292	0.004962921142578125	1.2168829650415058	zstd+F4	chaincode	c:\temp\ProcesamientoVoxelesModelNet40\rev\CodigosDeCadena\airplane\128\airplane_0062_X.F4
ModelNet40	airplane		airplane_0062	128	x	chaincode_F8_text	gzip	9	8553.0	1	9450	1372	1.33984375	6.887755102040816	0.0052337646484375	1.2832924120191747	gzip+F8	chaincode	c:\temp\ProcesamientoVoxelesModelNet40\rev\CodigosDeCadena\airplane\128\airplane_0062_X.F8
ModelNet40	airplane		airplane_0062	128	x	chaincode_F8_text	zstd	19	8553.0	1	9450	1300	1.26953125	7.269230769230769	0.0049591064453125	1.2159476207178768	zstd+F8	chaincode	c:\temp\ProcesamientoVoxelesModelNet40\rev\CodigosDeCadena\airplane\128\airplane_0062_X.F8
ModelNet40	airplane		airplane_0063	128	x	chaincode_3OT_text	gzip	9	6852.0	1	9461	1410	1.376953125	6.709929078014184	0.00537872314453125	1.6462346760070052	gzip+3OT	chaincode	c:\temp\ProcesamientoVoxelesModelNet40\rev\CodigosDeCadena\airplane\128\airplane_0063_X.3OT
ModelNet40	airplane		airplane_0063	128	x	chaincode_3OT_text	zstd	19	6852.0	1	9461	1339	1.3076171875	7.06572068707991	0.005107879638671875	1.5633391710449505	zstd+3OT	chaincode	c:\temp\ProcesamientoVoxelesModelNet40\rev\CodigosDeCadena\airplane\128\airplane_0063_X.3OT
ModelNet40	airplane		airplane_0063	128	x	chaincode_F4_text	gzip	9	6852.0	1	8942	1355	1.3232421875	6.599261992619926	0.005168914794921875	1.582019848219498	gzip+F4	chaincode	c:\temp\ProcesamientoVoxelesModelNet40\rev\CodigosDeCadena\airplane\128\airplane_0063_X.F4
ModelNet40	airplane		airplane_0063	128	x	chaincode_F4_text	zstd	19	6852.0	1	8942	1287	1.2568359375	6.947940947940948	0.004909515380859375	1.5026269702276707	zstd+F4	chaincode	c:\temp\ProcesamientoVoxelesModelNet40\rev\CodigosDeCadena\airplane\128\airplane_0063_X.F4
ModelNet40	airplane		airplane_0063	128	x	chaincode_F8_text	gzip	9	6852.0	1	8259	1343	1.3115234375	6.149664929262844	0.005123138427734375	1.5680093403385873	gzip+F8	chaincode	c:\temp\ProcesamientoVoxelesModelNet40\rev\CodigosDeCadena\airplane\128\airplane_0063_X.F8
ModelNet40	airplane		airplane_0063	128	x	chaincode_F8_text	zstd	19	6852.0	1	8259	1271	1.2412109375	6.4980330448465775	0.004848480224609375	1.483946293053123	zstd+F8	chaincode	c:\temp\ProcesamientoVoxelesModelNet40\rev\CodigosDeCadena\airplane\128\airplane_0063_X.F8
ModelNet40	airplane		airplane_0064	128	x	chaincode_3OT_text	gzip	9	9938.0	1	19253	2576	2.515625	7.473990683229814	0.00982666015625	2.073656671362447	gzip+3OT	chaincode	c:\temp\ProcesamientoVoxelesModelNet40\rev\CodigosDeCadena\airplane\128\airplane_0064_X.3OT
ModelNet40	airplane		airplane_0064	128	x	chaincode_3OT_text	zstd	19	9938.0	1	19253	2283	2.2294921875	8.433201927288655	0.008708953857421875	1.8377943248138457	zstd+3OT	chaincode	c:\temp\ProcesamientoVoxelesModelNet40\rev\CodigosDeCadena\airplane\128\airplane_0064_X.3OT
ModelNet40	airplane		airplane_0064	128	x	chaincode_F4_text	gzip	9	9938.0	1	18142	2504	2.4453125	7.24520766773163	0.009552001953125	2.015697323405112	gzip+F4	chaincode	c:\temp\ProcesamientoVoxelesModelNet40\rev\CodigosDeCadena\airplane\128\airplane_0064_X.F4
ModelNet40	airplane		airplane_0064	128	x	chaincode_F4_text	zstd	19	9938.0	1	18142	2167	2.1162109375	8.371942778034148	0.008266448974609375	1.7444153753270275	zstd+F4	chaincode	c:\temp\ProcesamientoVoxelesModelNet40\rev\CodigosDeCadena\airplane\128\airplane_0064_X.F4
ModelNet40	airplane		airplane_0064	128	x	chaincode_F8_text	gzip	9	9938.0	1	14826	2438	2.380859375	6.081214109926169	0.00930023193359375	1.9625679211108875	gzip+F8	chaincode	c:\temp\ProcesamientoVoxelesModelNet40\rev\CodigosDeCadena\airplane\128\airplane_0064_X.F8
ModelNet40	airplane		airplane_0064	128	x	chaincode_F8_text	zstd	19	9938.0	1	14826	2153	2.1025390625	6.886205294937297	0.008213043212890625	1.7331455021131013	zstd+F8	chaincode	c:\temp\ProcesamientoVoxelesModelNet40\rev\CodigosDeCadena\airplane\128\airplane_0064_X.F8
ModelNet40	airplane		airplane_0065	128	x	chaincode_3OT_text	gzip	9	12466.0	1	23551	4252	4.15234375	5.538805268109125	0.0162200927734375	2.7287020696293918	gzip+3OT	chaincode	c:\temp\ProcesamientoVoxelesModelNet40\rev\CodigosDeCadena\airplane\128\airplane_0065_X.3OT
ModelNet40	airplane		airplane_0065	128	x	chaincode_3OT_text	zstd	19	12466.0	1	23551	3812	3.72265625	6.178121720881427	0.0145416259765625	2.446334028557677	zstd+3OT	chaincode	c:\temp\ProcesamientoVoxelesModelNet40\rev\CodigosDeCadena\airplane\128\airplane_0065_X.3OT
ModelNet40	airplane		airplane_0065	128	x	chaincode_F4_text	gzip	9	12466.0	1	22152	4129	4.0322265625	5.364979413901671	0.015750885009765625	2.6497673672388897	gzip+F4	chaincode	c:\temp\ProcesamientoVoxelesModelNet40\rev\CodigosDeCadena\airplane\128\airplane_0065_X.F4
ModelNet40	airplane		airplane_0065	128	x	chaincode_F4_text	zstd	19	12466.0	1	22152	3664	3.578125	6.045851528384279	0.01397705078125	2.351355687469918	zstd+F4	chaincode	c:\temp\ProcesamientoVoxelesModelNet40\rev\CodigosDeCadena\airplane\128\airplane_0065_X.F4
ModelNet40	airplane		airplane_0065	128	x	chaincode_F8_text	gzip	9	12466.0	1	17871	4024	3.9296875	4.44110337972167	0.015350341796875	2.5823840847104123	gzip+F8	chaincode	c:\temp\ProcesamientoVoxelesModelNet40\rev\CodigosDeCadena\airplane\128\airplane_0065_X.F8
ModelNet40	airplane		airplane_0065	128	x	chaincode_F8_text	zstd	19	12466.0	1	17871	3588	3.50390625	4.980769230769231	0.0136871337890625	2.302583025830258	zstd+F8	chaincode	c:\temp\ProcesamientoVoxelesModelNet40\rev\CodigosDeCadena\airplane\128\airplane_0065_X.F8
ModelNet40	airplane		airplane_0066	128	x	chaincode_3OT_text	gzip	9	7795.0	1	15807	1695	1.6552734375	9.325663716814159	0.006465911865234375	1.7395766516998075	gzip+3OT	chaincode	c:\temp\ProcesamientoVoxelesModelNet40\rev\CodigosDeCadena\airplane\128\airplane_0066_X.3OT
ModelNet40	airplane		airplane_0066	128	x	chaincode_3OT_text	zstd	19	7795.0	1	15807	1514	1.478515625	10.440554821664465	0.00577545166015625	1.5538165490699165	zstd+3OT	chaincode	c:\temp\ProcesamientoVoxelesModelNet40\rev\CodigosDeCadena\airplane\128\airplane_0066_X.3OT
ModelNet40	airplane		airplane_0066	128	x	chaincode_F4_text	gzip	9	7795.0	1	14759	1633	1.5947265625	9.037966932026944	0.006229400634765625	1.6759461193072482	gzip+F4	chaincode	c:\temp\ProcesamientoVoxelesModelNet40\rev\CodigosDeCadena\airplane\128\airplane_0066_X.F4
ModelNet40	airplane		airplane_0066	128	x	chaincode_F4_text	zstd	19	7795.0	1	14759	1469	1.4345703125	10.046970728386658	0.005603790283203125	1.5076330981398331	zstd+F4	chaincode	c:\temp\ProcesamientoVoxelesModelNet40\rev\CodigosDeCadena\airplane\128\airplane_0066_X.F4
ModelNet40	airplane		airplane_0066	128	x	chaincode_F8_text	gzip	9	7795.0	1	11618	1617	1.5791015625	7.18491032776747	0.006168365478515625	1.6595253367543297	gzip+F8	chaincode	c:\temp\ProcesamientoVoxelesModelNet40\rev\CodigosDeCadena\airplane\128\airplane_0066_X.F8
ModelNet40	airplane		airplane_0066	128	x	chaincode_F8_text	zstd	19	7795.0	1	11618	1475	1.4404296875	7.876610169491525	0.005626678466796875	1.5137908915971776	zstd+F8	chaincode	c:\temp\ProcesamientoVoxelesModelNet40\rev\CodigosDeCadena\airplane\128\airplane_0066_X.F8
ModelNet40	airplane		airplane_0067	128	x	chaincode_3OT_text	gzip	9	9253.0	1	15937	1733	1.6923828125	9.196191575302944	0.006610870361328125	1.4983248676105048	gzip+3OT	chaincode	c:\temp\ProcesamientoVoxelesModelNet40\rev\CodigosDeCadena\airplane\128\airplane_0067_X.3OT
ModelNet40	airplane		airplane_0067	128	x	chaincode_3OT_text	zstd	19	9253.0	1	15937	1535	1.4990234375	10.382410423452768	0.005855560302734375	1.327137144709824	zstd+3OT	chaincode	c:\temp\ProcesamientoVoxelesModelNet40\rev\CodigosDeCadena\airplane\128\airplane_0067_X.3OT
ModelNet40	airplane		airplane_0067	128	x	chaincode_F4_text	gzip	9	9253.0	1	15020	1643	1.6044921875	9.141813755325623	0.006267547607421875	1.4205122662920133	gzip+F4	chaincode	c:\temp\ProcesamientoVoxelesModelNet40\rev\CodigosDeCadena\airplane\128\airplane_0067_X.F4
ModelNet40	airplane		airplane_0067	128	x	chaincode_F4_text	zstd	19	9253.0	1	15020	1423	1.3896484375	10.55516514406184	0.005428314208984375	1.230303685291257	zstd+F4	chaincode	c:\temp\ProcesamientoVoxelesModelNet40\rev\CodigosDeCadena\airplane\128\airplane_0067_X.F4
ModelNet40	airplane		airplane_0067	128	x	chaincode_F8_text	gzip	9	9253.0	1	12043	1614	1.576171875	7.461586121437422	0.00615692138671875	1.3954393169782773	gzip+F8	chaincode	c:\temp\ProcesamientoVoxelesModelNet40\rev\CodigosDeCadena\airplane\128\airplane_0067_X.F8
ModelNet40	airplane		airplane_0067	128	x	chaincode_F8_text	zstd	19	9253.0	1	12043	1460	1.42578125	8.248630136986302	0.0055694580078125	1.2622933102777478	zstd+F8	chaincode	c:\temp\ProcesamientoVoxelesModelNet40\rev\CodigosDeCadena\airplane\128\airplane_0067_X.F8
ModelNet40	airplane		airplane_0068	128	x	chaincode_3OT_text	gzip	9	10658.0	1	21333	2182	2.130859375	9.776810265811182	0.00832366943359375	1.6378307374741978	gzip+3OT	chaincode	c:\temp\ProcesamientoVoxelesModelNet40\rev\CodigosDeCadena\airplane\128\airplane_0068_X.3OT
ModelNet40	airplane		airplane_0068	128	x	chaincode_3OT_text	zstd	19	10658.0	1	21333	1843	1.7998046875	11.575149213239284	0.007030487060546875	1.3833739913679866	zstd+3OT	chaincode	c:\temp\ProcesamientoVoxelesModelNet40\rev\CodigosDeCadena\airplane\128\airplane_0068_X.3OT
ModelNet40	airplane		airplane_0068	128	x	chaincode_F4_text	gzip	9	10658.0	1	19958	2068	2.01953125	9.650870406189554	0.0078887939453125	1.5522612122349408	gzip+F4	chaincode	c:\temp\ProcesamientoVoxelesModelNet40\rev\CodigosDeCadena\airplane\128\airplane_0068_X.F4
ModelNet40	airplane		airplane_0068	128	x	chaincode_F4_text	zstd	19	10658.0	1	19958	1753	1.7119140625	11.385054192812321	0.006687164306640625	1.3158191030212048	zstd+F4	chaincode	c:\temp\ProcesamientoVoxelesModelNet40\rev\CodigosDeCadena\airplane\128\airplane_0068_X.F4
ModelNet40	airplane		airplane_0068	128	x	chaincode_F8_text	gzip	9	10658.0	1	14830	1970	1.923828125	7.527918781725888	0.00751495361328125	1.4787014449240008	gzip+F8	chaincode	c:\temp\ProcesamientoVoxelesModelNet40\rev\CodigosDeCadena\airplane\128\airplane_0068_X.F8
ModelNet40	airplane		airplane_0068	128	x	chaincode_F8_text	zstd	19	10658.0	1	14830	1706	1.666015625	8.69284876905041	0.00650787353515625	1.2805404391067743	zstd+F8	chaincode	c:\temp\ProcesamientoVoxelesModelNet40\rev\CodigosDeCadena\airplane\128\airplane_0068_X.F8
ModelNet40	airplane		airplane_0069	128	x	chaincode_3OT_text	gzip	9	12035.0	1	17338	2406	2.349609375	7.206151288445553	0.00917816162109375	1.5993352721229745	gzip+3OT	chaincode	c:\temp\ProcesamientoVoxelesModelNet40\rev\CodigosDeCadena\airplane\128\airplane_0069_X.3OT
ModelNet40	airplane		airplane_0069	128	x	chaincode_3OT_text	zstd	19	12035.0	1	17338	2190	2.138671875	7.916894977168949	0.00835418701171875	1.4557540506855007	zstd+3OT	chaincode	c:\temp\ProcesamientoVoxelesModelNet40\rev\CodigosDeCadena\airplane\128\airplane_0069_X.3OT
ModelNet40	airplane		airplane_0069	128	x	chaincode_F4_text	gzip	9	12035.0	1	16526	2323	2.2685546875	7.114076625053809	0.008861541748046875	1.5441628583298712	gzip+F4	chaincode	c:\temp\ProcesamientoVoxelesModelNet40\rev\CodigosDeCadena\airplane\128\airplane_0069_X.F4
ModelNet40	airplane		airplane_0069	128	x	chaincode_F4_text	zstd	19	12035.0	1	16526	2147	2.0966796875	7.697251979506288	0.008190155029296875	1.427170751973411	zstd+F4	chaincode	c:\temp\ProcesamientoVoxelesModelNet40\rev\CodigosDeCadena\airplane\128\airplane_0069_X.F4
ModelNet40	airplane		airplane_0069	128	x	chaincode_F8_text	gzip	9	12035.0	1	14952	2279	2.2255859375	6.560772268538833	0.008693695068359375	1.5149148317407561	gzip+F8	chaincode	c:\temp\ProcesamientoVoxelesModelNet40\rev\CodigosDeCadena\airplane\128\airplane_0069_X.F8
ModelNet40	airplane		airplane_0069	128	x	chaincode_F8_text	zstd	19	12035.0	1	14952	2107	2.0576171875	7.096345514950166	0.008037567138671875	1.4005816368923971	zstd+F8	chaincode	c:\temp\ProcesamientoVoxelesModelNet40\rev\CodigosDeCadena\airplane\128\airplane_0069_X.F8
ModelNet40	airplane		airplane_0070	128	x	chaincode_3OT_text	gzip	9	7676.0	1	10522	1791	1.7490234375	5.874930206588498	0.006832122802734375	1.8665971860343928	gzip+3OT	chaincode	c:\temp\ProcesamientoVoxelesModelNet40\rev\CodigosDeCadena\airplane\128\airplane_0070_X.3OT
ModelNet40	airplane		airplane_0070	128	x	chaincode_3OT_text	zstd	19	7676.0	1	10522	1686	1.646484375	6.240806642941874	0.00643157958984375	1.7571651902032308	zstd+3OT	chaincode	c:\temp\ProcesamientoVoxelesModelNet40\rev\CodigosDeCadena\airplane\128\airplane_0070_X.3OT
ModelNet40	airplane		airplane_0070	128	x	chaincode_F4_text	gzip	9	7676.0	1	9958	1681	1.6416015625	5.923854848304581	0.006412506103515625	1.7519541427826992	gzip+F4	chaincode	c:\temp\ProcesamientoVoxelesModelNet40\rev\CodigosDeCadena\airplane\128\airplane_0070_X.F4
ModelNet40	airplane		airplane_0070	128	x	chaincode_F4_text	zstd	19	7676.0	1	9958	1558	1.521484375	6.391527599486521	0.00594329833984375	1.6237623762376239	zstd+F4	chaincode	c:\temp\ProcesamientoVoxelesModelNet40\rev\CodigosDeCadena\airplane\128\airplane_0070_X.F4
ModelNet40	airplane		airplane_0070	128	x	chaincode_F8_text	gzip	9	7676.0	1	8477	1624	1.5859375	5.219827586206897	0.006195068359375	1.69254820218864	gzip+F8	chaincode	c:\temp\ProcesamientoVoxelesModelNet40\rev\CodigosDeCadena\airplane\128\airplane_0070_X.F8
ModelNet40	airplane		airplane_0070	128	x	chaincode_F8_text	zstd	19	7676.0	1	8477	1512	1.4765625	5.606481481481482	0.005767822265625	1.5758207399687336	zstd+F8	chaincode	c:\temp\ProcesamientoVoxelesModelNet40\rev\CodigosDeCadena\airplane\128\airplane_0070_X.F8
ModelNet40	airplane		airplane_0071	128	x	chaincode_3OT_text	gzip	9	14199.0	1	24362	3280	3.203125	7.427439024390244	0.01251220703125	1.8480174660187336	gzip+3OT	chaincode	c:\temp\ProcesamientoVoxelesModelNet40\rev\CodigosDeCadena\airplane\128\airplane_0071_X.3OT
ModelNet40	airplane		airplane_0071	128	x	chaincode_3OT_text	zstd	19	14199.0	1	24362	2906	2.837890625	8.383344803854095	0.01108551025390625	1.637298401295866	zstd+3OT	chaincode	c:\temp\ProcesamientoVoxelesModelNet40\rev\CodigosDeCadena\airplane\128\airplane_0071_X.3OT
ModelNet40	airplane		airplane_0071	128	x	chaincode_F4_text	gzip	9	14199.0	1	22335	3134	3.060546875	7.126675175494576	0.01195526123046875	1.765758151982534	gzip+F4	chaincode	c:\temp\ProcesamientoVoxelesModelNet40\rev\CodigosDeCadena\airplane\128\airplane_0071_X.F4
ModelNet40	airplane		airplane_0071	128	x	chaincode_F4_text	zstd	19	14199.0	1	22335	2751	2.6865234375	8.11886586695747	0.010494232177734375	1.5499683076272976	zstd+F4	chaincode	c:\temp\ProcesamientoVoxelesModelNet40\rev\CodigosDeCadena\airplane\128\airplane_0071_X.F4
ModelNet40	airplane		airplane_0071	128	x	chaincode_F8_text	gzip	9	14199.0	1	18949	3080	3.0078125	6.152272727272727	0.011749267578125	1.735333474188323	gzip+F8	chaincode	c:\temp\ProcesamientoVoxelesModelNet40\rev\CodigosDeCadena\airplane\128\airplane_0071_X.F8
ModelNet40	airplane		airplane_0071	128	x	chaincode_F8_text	zstd	19	14199.0	1	18949	2758	2.693359375	6.870558375634518	0.01052093505859375	1.553912247341362	zstd+F8	chaincode	c:\temp\ProcesamientoVoxelesModelNet40\rev\CodigosDeCadena\airplane\128\airplane_0071_X.F8
ModelNet40	airplane		airplane_0072	128	x	chaincode_3OT_text	gzip	9	8970.0	1	11998	1631	1.5927734375	7.356223175965665	0.006221771240234375	1.4546265328874024	gzip+3OT	chaincode	c:\temp\ProcesamientoVoxelesModelNet40\rev\CodigosDeCadena\airplane\128\airplane_0072_X.3OT
ModelNet40	airplane		airplane_0072	128	x	chaincode_3OT_text	zstd	19	8970.0	1	11998	1510	1.474609375	7.945695364238411	0.00576019287109375	1.346711259754738	zstd+3OT	chaincode	c:\temp\ProcesamientoVoxelesModelNet40\rev\CodigosDeCadena\airplane\128\airplane_0072_X.3OT
ModelNet40	airplane		airplane_0072	128	x	chaincode_F4_text	gzip	9	8970.0	1	11480	1559	1.5224609375	7.363694676074407	0.005947113037109375	1.39041248606466	gzip+F4	chaincode	c:\temp\ProcesamientoVoxelesModelNet40\rev\CodigosDeCadena\airplane\128\airplane_0072_X.F4
ModelNet40	airplane		airplane_0072	128	x	chaincode_F4_text	zstd	19	8970.0	1	11480	1470	1.435546875	7.809523809523809	0.00560760498046875	1.3110367892976589	zstd+F4	chaincode	c:\temp\ProcesamientoVoxelesModelNet40\rev\CodigosDeCadena\airplane\128\airplane_0072_X.F4
ModelNet40	airplane		airplane_0072	128	x	chaincode_F8_text	gzip	9	8970.0	1	10473	1524	1.48828125	6.872047244094488	0.0058135986328125	1.3591973244147157	gzip+F8	chaincode	c:\temp\ProcesamientoVoxelesModelNet40\rev\CodigosDeCadena\airplane\128\airplane_0072_X.F8
ModelNet40	airplane		airplane_0072	128	x	chaincode_F8_text	zstd	19	8970.0	1	10473	1440	1.40625	7.272916666666666	0.0054931640625	1.2842809364548495	zstd+F8	chaincode	c:\temp\ProcesamientoVoxelesModelNet40\rev\CodigosDeCadena\airplane\128\airplane_0072_X.F8
ModelNet40	airplane		airplane_0073	128	x	chaincode_3OT_text	gzip	9	9906.0	1	13740	2007	1.9599609375	6.846038863976084	0.007656097412109375	1.6208358570563295	gzip+3OT	chaincode	c:\temp\ProcesamientoVoxelesModelNet40\rev\CodigosDeCadena\airplane\128\airplane_0073_X.3OT
ModelNet40	airplane		airplane_0073	128	x	chaincode_3OT_text	zstd	19	9906.0	1	13740	1857	1.8134765625	7.399030694668821	0.007083892822265625	1.4996971532404604	zstd+3OT	chaincode	c:\temp\ProcesamientoVoxelesModelNet40\rev\CodigosDeCadena\airplane\128\airplane_0073_X.3OT
ModelNet40	airplane		airplane_0073	128	x	chaincode_F4_text	gzip	9	9906.0	1	13058	1909	1.8642578125	6.840230487166055	0.007282257080078125	1.5416919038966284	gzip+F4	chaincode	c:\temp\ProcesamientoVoxelesModelNet40\rev\CodigosDeCadena\airplane\128\airplane_0073_X.F4
ModelNet40	airplane		airplane_0073	128	x	chaincode_F4_text	zstd	19	9906.0	1	13058	1770	1.728515625	7.377401129943503	0.00675201416015625	1.4294367050272563	zstd+F4	chaincode	c:\temp\ProcesamientoVoxelesModelNet40\rev\CodigosDeCadena\airplane\128\airplane_0073_X.F4
ModelNet40	airplane		airplane_0073	128	x	chaincode_F8_text	gzip	9	9906.0	1	11964	1895	1.8505859375	6.313456464379947	0.007228851318359375	1.530385624873814	gzip+F8	chaincode	c:\temp\ProcesamientoVoxelesModelNet40\rev\CodigosDeCadena\airplane\128\airplane_0073_X.F8
ModelNet40	airplane		airplane_0073	128	x	chaincode_F8_text	zstd	19	9906.0	1	11964	1779	1.7373046875	6.725126475548061	0.006786346435546875	1.4367050272562083	zstd+F8	chaincode	c:\temp\ProcesamientoVoxelesModelNet40\rev\CodigosDeCadena\airplane\128\airplane_0073_X.F8
ModelNet40	airplane		airplane_0074	128	x	chaincode_3OT_text	gzip	9	11379.0	1	15656	2272	2.21875	6.890845070422535	0.0086669921875	1.5973284119869935	gzip+3OT	chaincode	c:\temp\ProcesamientoVoxelesModelNet40\rev\CodigosDeCadena\airplane\128\airplane_0074_X.3OT
ModelNet40	airplane		airplane_0074	128	x	chaincode_3OT_text	zstd	19	11379.0	1	15656	2080	2.03125	7.526923076923077	0.0079345703125	1.462342912382459	zstd+3OT	chaincode	c:\temp\ProcesamientoVoxelesModelNet40\rev\CodigosDeCadena\airplane\128\airplane_0074_X.3OT
ModelNet40	airplane		airplane_0074	128	x	chaincode_F4_text	gzip	9	11379.0	1	14915	2150	2.099609375	6.937209302325582	0.00820159912109375	1.5115563757799455	gzip+F4	chaincode	c:\temp\ProcesamientoVoxelesModelNet40\rev\CodigosDeCadena\airplane\128\airplane_0074_X.F4
ModelNet40	airplane		airplane_0074	128	x	chaincode_F4_text	zstd	19	11379.0	1	14915	2010	1.962890625	7.420398009950249	0.00766754150390625	1.4131294489849724	zstd+F4	chaincode	c:\temp\ProcesamientoVoxelesModelNet40\rev\CodigosDeCadena\airplane\128\airplane_0074_X.F4
ModelNet40	airplane		airplane_0074	128	x	chaincode_F8_text	gzip	9	11379.0	1	13521	2116	2.06640625	6.3898865784499055	0.0080718994140625	1.4876526935583092	gzip+F8	chaincode	c:\temp\ProcesamientoVoxelesModelNet40\rev\CodigosDeCadena\airplane\128\airplane_0074_X.F8
ModelNet40	airplane		airplane_0074	128	x	chaincode_F8_text	zstd	19	11379.0	1	13521	1993	1.9462890625	6.784244856999498	0.007602691650390625	1.4011776078741542	zstd+F8	chaincode	c:\temp\ProcesamientoVoxelesModelNet40\rev\CodigosDeCadena\airplane\128\airplane_0074_X.F8
ModelNet40	airplane		airplane_0075	128	x	chaincode_3OT_text	gzip	9	9915.0	1	19078	2362	2.306640625	8.0770533446232	0.00901031494140625	1.9057992939989914	gzip+3OT	chaincode	c:\temp\ProcesamientoVoxelesModelNet40\rev\CodigosDeCadena\airplane\128\airplane_0075_X.3OT
ModelNet40	airplane		airplane_0075	128	x	chaincode_3OT_text	zstd	19	9915.0	1	19078	2091	2.0419921875	9.123864179818268	0.007976531982421875	1.68714069591528	zstd+3OT	chaincode	c:\temp\ProcesamientoVoxelesModelNet40\rev\CodigosDeCadena\airplane\128\airplane_0075_X.3OT
ModelNet40	airplane		airplane_0075	128	x	chaincode_F4_text	gzip	9	9915.0	1	17975	2251	2.1982421875	7.98533984895602	0.008586883544921875	1.816238023197176	gzip+F4	chaincode	c:\temp\ProcesamientoVoxelesModelNet40\rev\CodigosDeCadena\airplane\128\airplane_0075_X.F4
ModelNet40	airplane		airplane_0075	128	x	chaincode_F4_text	zstd	19	9915.0	1	17975	2012	1.96484375	8.93389662027833	0.0076751708984375	1.6233988905698438	zstd+F4	chaincode	c:\temp\ProcesamientoVoxelesModelNet40\rev\CodigosDeCadena\airplane\128\airplane_0075_X.F4
ModelNet40	airplane		airplane_0075	128	x	chaincode_F8_text	gzip	9	9915.0	1	14131	2176	2.125	6.494025735294118	0.00830078125	1.7557236510337872	gzip+F8	chaincode	c:\temp\ProcesamientoVoxelesModelNet40\rev\CodigosDeCadena\airplane\128\airplane_0075_X.F8
ModelNet40	airplane		airplane_0075	128	x	chaincode_F8_text	zstd	19	9915.0	1	14131	1988	1.94140625	7.108148893360161	0.0075836181640625	1.6040342914775592	zstd+F8	chaincode	c:\temp\ProcesamientoVoxelesModelNet40\rev\CodigosDeCadena\airplane\128\airplane_0075_X.F8
ModelNet40	airplane		airplane_0076	128	x	chaincode_3OT_text	gzip	9	9339.0	1	17595	2086	2.037109375	8.434803451581976	0.00795745849609375	1.786915087268444	gzip+3OT	chaincode	c:\temp\ProcesamientoVoxelesModelNet40\rev\CodigosDeCadena\airplane\128\airplane_0076_X.3OT
ModelNet40	airplane		airplane_0076	128	x	chaincode_3OT_text	zstd	19	9339.0	1	17595	1879	1.8349609375	9.364023416711017	0.007167816162109375	1.6095941749651996	zstd+3OT	chaincode	c:\temp\ProcesamientoVoxelesModelNet40\rev\CodigosDeCadena\airplane\128\airplane_0076_X.3OT
ModelNet40	airplane		airplane_0076	128	x	chaincode_F4_text	gzip	9	9339.0	1	16619	2023	1.9755859375	8.215027187345527	0.007717132568359375	1.7329478530891957	gzip+F4	chaincode	c:\temp\ProcesamientoVoxelesModelNet40\rev\CodigosDeCadena\airplane\128\airplane_0076_X.F4
ModelNet40	airplane		airplane_0076	128	x	chaincode_F4_text	zstd	19	9339.0	1	16619	1813	1.7705078125	9.166574738003309	0.006916046142578125	1.5530570724917014	zstd+F4	chaincode	c:\temp\ProcesamientoVoxelesModelNet40\rev\CodigosDeCadena\airplane\128\airplane_0076_X.F4
ModelNet40	airplane		airplane_0076	128	x	chaincode_F8_text	gzip	9	9339.0	1	14973	2006	1.958984375	7.464107676969093	0.00765228271484375	1.7183852660884462	gzip+F8	chaincode	c:\temp\ProcesamientoVoxelesModelNet40\rev\CodigosDeCadena\airplane\128\airplane_0076_X.F8
ModelNet40	airplane		airplane_0076	128	x	chaincode_F8_text	zstd	19	9339.0	1	14973	1822	1.779296875	8.217892425905598	0.00695037841796875	1.5607666773744513	zstd+F8	chaincode	c:\temp\ProcesamientoVoxelesModelNet40\rev\CodigosDeCadena\airplane\128\airplane_0076_X.F8
ModelNet40	airplane		airplane_0077	128	x	chaincode_3OT_text	gzip	9	13233.0	1	24295	4096	4.0	5.931396484375	0.015625	2.476233658278546	gzip+3OT	chaincode	c:\temp\ProcesamientoVoxelesModelNet40\rev\CodigosDeCadena\airplane\128\airplane_0077_X.3OT
ModelNet40	airplane		airplane_0077	128	x	chaincode_3OT_text	zstd	19	13233.0	1	24295	3525	3.4423828125	6.892198581560284	0.013446807861328125	2.1310360462480165	zstd+3OT	chaincode	c:\temp\ProcesamientoVoxelesModelNet40\rev\CodigosDeCadena\airplane\128\airplane_0077_X.3OT
ModelNet40	airplane		airplane_0077	128	x	chaincode_F4_text	gzip	9	13233.0	1	22527	3894	3.802734375	5.785053929121726	0.01485443115234375	2.3541147132169575	gzip+F4	chaincode	c:\temp\ProcesamientoVoxelesModelNet40\rev\CodigosDeCadena\airplane\128\airplane_0077_X.F4
ModelNet40	airplane		airplane_0077	128	x	chaincode_F4_text	zstd	19	13233.0	1	22527	3339	3.2607421875	6.7466307277628035	0.012737274169921875	2.0185898889140783	zstd+F4	chaincode	c:\temp\ProcesamientoVoxelesModelNet40\rev\CodigosDeCadena\airplane\128\airplane_0077_X.F4
ModelNet40	airplane		airplane_0077	128	x	chaincode_F8_text	gzip	9	13233.0	1	18192	3792	3.703125	4.7974683544303796	0.01446533203125	2.292450691453185	gzip+F8	chaincode	c:\temp\ProcesamientoVoxelesModelNet40\rev\CodigosDeCadena\airplane\128\airplane_0077_X.F8
ModelNet40	airplane		airplane_0077	128	x	chaincode_F8_text	zstd	19	13233.0	1	18192	3306	3.228515625	5.502722323049002	0.01261138916015625	1.9986397642257991	zstd+F8	chaincode	c:\temp\ProcesamientoVoxelesModelNet40\rev\CodigosDeCadena\airplane\128\airplane_0077_X.F8
ModelNet40	airplane		airplane_0078	128	x	chaincode_3OT_text	gzip	9	13924.0	1	18094	2459	2.4013671875	7.358275721838146	0.009380340576171875	1.4128124102269464	gzip+3OT	chaincode	c:\temp\ProcesamientoVoxelesModelNet40\rev\CodigosDeCadena\airplane\128\airplane_0078_X.3OT
ModelNet40	airplane		airplane_0078	128	x	chaincode_3OT_text	zstd	19	13924.0	1	18094	2274	2.220703125	7.9569041336851365	0.00867462158203125	1.306521114622235	zstd+3OT	chaincode	c:\temp\ProcesamientoVoxelesModelNet40\rev\CodigosDeCadena\airplane\128\airplane_0078_X.3OT
ModelNet40	airplane		airplane_0078	128	x	chaincode_F4_text	gzip	9	13924.0	1	17210	2356	2.30078125	7.304753820033956	0.0089874267578125	1.3536340132145934	gzip+F4	chaincode	c:\temp\ProcesamientoVoxelesModelNet40\rev\CodigosDeCadena\airplane\128\airplane_0078_X.F4
ModelNet40	airplane		airplane_0078	128	x	chaincode_F4_text	zstd	19	13924.0	1	17210	2194	2.142578125	7.8441203281677305	0.00836944580078125	1.260557311117495	zstd+F4	chaincode	c:\temp\ProcesamientoVoxelesModelNet40\rev\CodigosDeCadena\airplane\128\airplane_0078_X.F4
ModelNet40	airplane		airplane_0078	128	x	chaincode_F8_text	gzip	9	13924.0	1	15533	2350	2.294921875	6.609787234042553	0.00896453857421875	1.350186727951738	gzip+F8	chaincode	c:\temp\ProcesamientoVoxelesModelNet40\rev\CodigosDeCadena\airplane\128\airplane_0078_X.F8
ModelNet40	airplane		airplane_0078	128	x	chaincode_F8_text	zstd	19	13924.0	1	15533	2191	2.1396484375	7.0894568690095845	0.008358001708984375	1.2588336684860673	zstd+F8	chaincode	c:\temp\ProcesamientoVoxelesModelNet40\rev\CodigosDeCadena\airplane\128\airplane_0078_X.F8
ModelNet40	airplane		airplane_0079	128	x	chaincode_3OT_text	gzip	9	9998.0	1	13740	1958	1.912109375	7.017364657814096	0.00746917724609375	1.5667133426685338	gzip+3OT	chaincode	c:\temp\ProcesamientoVoxelesModelNet40\rev\CodigosDeCadena\airplane\128\airplane_0079_X.3OT
ModelNet40	airplane		airplane_0079	128	x	chaincode_3OT_text	zstd	19	9998.0	1	13740	1825	1.7822265625	7.528767123287671	0.006961822509765625	1.4602920584116823	zstd+3OT	chaincode	c:\temp\ProcesamientoVoxelesModelNet40\rev\CodigosDeCadena\airplane\128\airplane_0079_X.3OT
ModelNet40	airplane		airplane_0079	128	x	chaincode_F4_text	gzip	9	9998.0	1	13073	1878	1.833984375	6.961128860489882	0.00716400146484375	1.5027005401080216	gzip+F4	chaincode	c:\temp\ProcesamientoVoxelesModelNet40\rev\CodigosDeCadena\airplane\128\airplane_0079_X.F4
ModelNet40	airplane		airplane_0079	128	x	chaincode_F4_text	zstd	19	9998.0	1	13073	1753	1.7119140625	7.45750142612664	0.006687164306640625	1.4026805361072214	zstd+F4	chaincode	c:\temp\ProcesamientoVoxelesModelNet40\rev\CodigosDeCadena\airplane\128\airplane_0079_X.F4
ModelNet40	airplane		airplane_0079	128	x	chaincode_F8_text	gzip	9	9998.0	1	11996	1863	1.8193359375	6.439076757917338	0.007106781005859375	1.4906981396279255	gzip+F8	chaincode	c:\temp\ProcesamientoVoxelesModelNet40\rev\CodigosDeCadena\airplane\128\airplane_0079_X.F8
ModelNet40	airplane		airplane_0079	128	x	chaincode_F8_text	zstd	19	9998.0	1	11996	1746	1.705078125	6.8705612829324165	0.00666046142578125	1.3970794158831767	zstd+F8	chaincode	c:\temp\ProcesamientoVoxelesModelNet40\rev\CodigosDeCadena\airplane\128\airplane_0079_X.F8
ModelNet40	airplane		airplane_0080	128	x	chaincode_3OT_text	gzip	9	7433.0	1	9843	1342	1.310546875	7.334575260804769	0.00511932373046875	1.4443697026772502	gzip+3OT	chaincode	c:\temp\ProcesamientoVoxelesModelNet40\rev\CodigosDeCadena\airplane\128\airplane_0080_X.3OT
ModelNet40	airplane		airplane_0080	128	x	chaincode_3OT_text	zstd	19	7433.0	1	9843	1239	1.2099609375	7.9443099273607745	0.004726409912109375	1.3335127135745997	zstd+3OT	chaincode	c:\temp\ProcesamientoVoxelesModelNet40\rev\CodigosDeCadena\airplane\128\airplane_0080_X.3OT
ModelNet40	airplane		airplane_0080	128	x	chaincode_F4_text	gzip	9	7433.0	1	9339	1273	1.2431640625	7.3362136684996075	0.004856109619140625	1.3701062827929504	gzip+F4	chaincode	c:\temp\ProcesamientoVoxelesModelNet40\rev\CodigosDeCadena\airplane\128\airplane_0080_X.F4
ModelNet40	airplane		airplane_0080	128	x	chaincode_F4_text	zstd	19	7433.0	1	9339	1202	1.173828125	7.76955074875208	0.00458526611328125	1.2936903000134534	zstd+F4	chaincode	c:\temp\ProcesamientoVoxelesModelNet40\rev\CodigosDeCadena\airplane\128\airplane_0080_X.F4
ModelNet40	airplane		airplane_0080	128	x	chaincode_F8_text	gzip	9	7433.0	1	8684	1262	1.232421875	6.881141045958795	0.00481414794921875	1.3582671868693663	gzip+F8	chaincode	c:\temp\ProcesamientoVoxelesModelNet40\rev\CodigosDeCadena\airplane\128\airplane_0080_X.F8
ModelNet40	airplane		airplane_0080	128	x	chaincode_F8_text	zstd	19	7433.0	1	8684	1198	1.169921875	7.248747913188648	0.00457000732421875	1.2893851742230593	zstd+F8	chaincode	c:\temp\ProcesamientoVoxelesModelNet40\rev\CodigosDeCadena\airplane\128\airplane_0080_X.F8
ModelNet40	airplane		airplane_0081	128	x	chaincode_3OT_text	gzip	9	9814.0	1	12780	1854	1.810546875	6.893203883495145	0.00707244873046875	1.511310372936621	gzip+3OT	chaincode	c:\temp\ProcesamientoVoxelesModelNet40\rev\CodigosDeCadena\airplane\128\airplane_0081_X.3OT
ModelNet40	airplane		airplane_0081	128	x	chaincode_3OT_text	zstd	19	9814.0	1	12780	1701	1.6611328125	7.5132275132275135	0.006488800048828125	1.3865905848787448	zstd+3OT	chaincode	c:\temp\ProcesamientoVoxelesModelNet40\rev\CodigosDeCadena\airplane\128\airplane_0081_X.3OT
ModelNet40	airplane		airplane_0081	128	x	chaincode_F4_text	gzip	9	9814.0	1	12178	1781	1.7392578125	6.837731611454239	0.006793975830078125	1.4518035459547585	gzip+F4	chaincode	c:\temp\ProcesamientoVoxelesModelNet40\rev\CodigosDeCadena\airplane\128\airplane_0081_X.F4
ModelNet40	airplane		airplane_0081	128	x	chaincode_F4_text	zstd	19	9814.0	1	12178	1662	1.623046875	7.327316486161251	0.00634002685546875	1.354799266354188	zstd+F4	chaincode	c:\temp\ProcesamientoVoxelesModelNet40\rev\CodigosDeCadena\airplane\128\airplane_0081_X.F4
ModelNet40	airplane		airplane_0081	128	x	chaincode_F8_text	gzip	9	9814.0	1	11111	1758	1.716796875	6.320250284414107	0.00670623779296875	1.4330548196454045	gzip+F8	chaincode	c:\temp\ProcesamientoVoxelesModelNet40\rev\CodigosDeCadena\airplane\128\airplane_0081_X.F8
ModelNet40	airplane		airplane_0081	128	x	chaincode_F8_text	zstd	19	9814.0	1	11111	1663	1.6240234375	6.68129885748647	0.006343841552734375	1.3556144283676381	zstd+F8	chaincode	c:\temp\ProcesamientoVoxelesModelNet40\rev\CodigosDeCadena\airplane\128\airplane_0081_X.F8
ModelNet40	airplane		airplane_0082	128	x	chaincode_3OT_text	gzip	9	9466.0	1	17520	2244	2.19140625	7.807486631016043	0.0085601806640625	1.8964715825058103	gzip+3OT	chaincode	c:\temp\ProcesamientoVoxelesModelNet40\rev\CodigosDeCadena\airplane\128\airplane_0082_X.3OT
ModelNet40	airplane		airplane_0082	128	x	chaincode_3OT_text	zstd	19	9466.0	1	17520	1973	1.9267578125	8.879878357830714	0.007526397705078125	1.6674413691105008	zstd+3OT	chaincode	c:\temp\ProcesamientoVoxelesModelNet40\rev\CodigosDeCadena\airplane\128\airplane_0082_X.3OT
ModelNet40	airplane		airplane_0082	128	x	chaincode_F4_text	gzip	9	9466.0	1	16303	2142	2.091796875	7.611111111111111	0.00817108154296875	1.810268328755546	gzip+F4	chaincode	c:\temp\ProcesamientoVoxelesModelNet40\rev\CodigosDeCadena\airplane\128\airplane_0082_X.F4
ModelNet40	airplane		airplane_0082	128	x	chaincode_F4_text	zstd	19	9466.0	1	16303	1883	1.8388671875	8.657992565055762	0.007183074951171875	1.5913796746249735	zstd+F4	chaincode	c:\temp\ProcesamientoVoxelesModelNet40\rev\CodigosDeCadena\airplane\128\airplane_0082_X.F4
ModelNet40	airplane		airplane_0082	128	x	chaincode_F8_text	gzip	9	9466.0	1	13541	2105	2.0556640625	6.432779097387173	0.008029937744140625	1.7789985210226071	gzip+F8	chaincode	c:\temp\ProcesamientoVoxelesModelNet40\rev\CodigosDeCadena\airplane\128\airplane_0082_X.F8
ModelNet40	airplane		airplane_0082	128	x	chaincode_F8_text	zstd	19	9466.0	1	13541	1900	1.85546875	7.126842105263158	0.0072479248046875	1.605746883583351	zstd+F8	chaincode	c:\temp\ProcesamientoVoxelesModelNet40\rev\CodigosDeCadena\airplane\128\airplane_0082_X.F8
ModelNet40	airplane		airplane_0083	128	x	chaincode_3OT_text	gzip	9	12481.0	1	16625	2150	2.099609375	7.732558139534884	0.00820159912109375	1.378094703950004	gzip+3OT	chaincode	c:\temp\ProcesamientoVoxelesModelNet40\rev\CodigosDeCadena\airplane\128\airplane_0083_X.3OT
ModelNet40	airplane		airplane_0083	128	x	chaincode_3OT_text	zstd	19	12481.0	1	16625	1965	1.9189453125	8.460559796437659	0.007495880126953125	1.259514461982213	zstd+3OT	chaincode	c:\temp\ProcesamientoVoxelesModelNet40\rev\CodigosDeCadena\airplane\128\airplane_0083_X.3OT
ModelNet40	airplane		airplane_0083	128	x	chaincode_F4_text	gzip	9	12481.0	1	16100	2061	2.0126953125	7.811741872877244	0.007862091064453125	1.3210479929492829	gzip+F4	chaincode	c:\temp\ProcesamientoVoxelesModelNet40\rev\CodigosDeCadena\airplane\128\airplane_0083_X.F4
ModelNet40	airplane		airplane_0083	128	x	chaincode_F4_text	zstd	19	12481.0	1	16100	1903	1.8583984375	8.460325801366263	0.007259368896484375	1.2197740565659803	zstd+F4	chaincode	c:\temp\ProcesamientoVoxelesModelNet40\rev\CodigosDeCadena\airplane\128\airplane_0083_X.F4
ModelNet40	airplane		airplane_0083	128	x	chaincode_F8_text	gzip	9	12481.0	1	14874	2057	2.0087890625	7.230918813806515	0.007846832275390625	1.318484095825655	gzip+F8	chaincode	c:\temp\ProcesamientoVoxelesModelNet40\rev\CodigosDeCadena\airplane\128\airplane_0083_X.F8
ModelNet40	airplane		airplane_0083	128	x	chaincode_F8_text	zstd	19	12481.0	1	14874	1896	1.8515625	7.844936708860759	0.007232666015625	1.2152872365996314	zstd+F8	chaincode	c:\temp\ProcesamientoVoxelesModelNet40\rev\CodigosDeCadena\airplane\128\airplane_0083_X.F8
ModelNet40	airplane		airplane_0084	128	x	chaincode_3OT_text	gzip	9	10350.0	1	13808	2097	2.0478515625	6.584644730567478	0.007999420166015625	1.6208695652173912	gzip+3OT	chaincode	c:\temp\ProcesamientoVoxelesModelNet40\rev\CodigosDeCadena\airplane\128\airplane_0084_X.3OT
ModelNet40	airplane		airplane_0084	128	x	chaincode_3OT_text	zstd	19	10350.0	1	13808	1949	1.9033203125	7.084658799384299	0.007434844970703125	1.5064734299516909	zstd+3OT	chaincode	c:\temp\ProcesamientoVoxelesModelNet40\rev\CodigosDeCadena\airplane\128\airplane_0084_X.3OT
ModelNet40	airplane		airplane_0084	128	x	chaincode_F4_text	gzip	9	10350.0	1	13170	2001	1.9541015625	6.581709145427286	0.007633209228515625	1.5466666666666666	gzip+F4	chaincode	c:\temp\ProcesamientoVoxelesModelNet40\rev\CodigosDeCadena\airplane\128\airplane_0084_X.F4
ModelNet40	airplane		airplane_0084	128	x	chaincode_F4_text	zstd	19	10350.0	1	13170	1867	1.8232421875	7.054097482592394	0.007122039794921875	1.4430917874396134	zstd+F4	chaincode	c:\temp\ProcesamientoVoxelesModelNet40\rev\CodigosDeCadena\airplane\128\airplane_0084_X.F4
ModelNet40	airplane		airplane_0084	128	x	chaincode_F8_text	gzip	9	10350.0	1	12006	1996	1.94921875	6.015030060120241	0.0076141357421875	1.5428019323671498	gzip+F8	chaincode	c:\temp\ProcesamientoVoxelesModelNet40\rev\CodigosDeCadena\airplane\128\airplane_0084_X.F8
ModelNet40	airplane		airplane_0084	128	x	chaincode_F8_text	zstd	19	10350.0	1	12006	1869	1.8251953125	6.423756019261638	0.007129669189453125	1.4446376811594204	zstd+F8	chaincode	c:\temp\ProcesamientoVoxelesModelNet40\rev\CodigosDeCadena\airplane\128\airplane_0084_X.F8
ModelNet40	airplane		airplane_0085	128	x	chaincode_3OT_text	gzip	9	9944.0	1	19255	2576	2.515625	7.474767080745342	0.00982666015625	2.0724054706355592	gzip+3OT	chaincode	c:\temp\ProcesamientoVoxelesModelNet40\rev\CodigosDeCadena\airplane\128\airplane_0085_X.3OT
ModelNet40	airplane		airplane_0085	128	x	chaincode_3OT_text	zstd	19	9944.0	1	19255	2277	2.2236328125	8.456302151954326	0.008686065673828125	1.831858407079646	zstd+3OT	chaincode	c:\temp\ProcesamientoVoxelesModelNet40\rev\CodigosDeCadena\airplane\128\airplane_0085_X.3OT
ModelNet40	airplane		airplane_0085	128	x	chaincode_F4_text	gzip	9	9944.0	1	18144	2504	2.4453125	7.246006389776358	0.009552001953125	2.014481094127112	gzip+F4	chaincode	c:\temp\ProcesamientoVoxelesModelNet40\rev\CodigosDeCadena\airplane\128\airplane_0085_X.F4
ModelNet40	airplane		airplane_0085	128	x	chaincode_F4_text	zstd	19	9944.0	1	18144	2163	2.1123046875	8.388349514563107	0.008251190185546875	1.7401448109412712	zstd+F4	chaincode	c:\temp\ProcesamientoVoxelesModelNet40\rev\CodigosDeCadena\airplane\128\airplane_0085_X.F4
ModelNet40	airplane		airplane_0085	128	x	chaincode_F8_text	gzip	9	9944.0	1	14828	2439	2.3818359375	6.079540795407954	0.009304046630859375	1.9621882542236524	gzip+F8	chaincode	c:\temp\ProcesamientoVoxelesModelNet40\rev\CodigosDeCadena\airplane\128\airplane_0085_X.F8
ModelNet40	airplane		airplane_0085	128	x	chaincode_F8_text	zstd	19	9944.0	1	14828	2154	2.103515625	6.883936861652739	0.00821685791015625	1.7329042638777152	zstd+F8	chaincode	c:\temp\ProcesamientoVoxelesModelNet40\rev\CodigosDeCadena\airplane\128\airplane_0085_X.F8
ModelNet40	airplane		airplane_0086	128	x	chaincode_3OT_text	gzip	9	9743.0	1	11528	1478	1.443359375	7.799729364005413	0.00563812255859375	1.2135892435594786	gzip+3OT	chaincode	c:\temp\ProcesamientoVoxelesModelNet40\rev\CodigosDeCadena\airplane\128\airplane_0086_X.3OT
ModelNet40	airplane		airplane_0086	128	x	chaincode_3OT_text	zstd	19	9743.0	1	11528	1380	1.34765625	8.353623188405797	0.0052642822265625	1.1331212152314483	zstd+3OT	chaincode	c:\temp\ProcesamientoVoxelesModelNet40\rev\CodigosDeCadena\airplane\128\airplane_0086_X.3OT
ModelNet40	airplane		airplane_0086	128	x	chaincode_F4_text	gzip	9	9743.0	1	11056	1457	1.4228515625	7.588194921070693	0.005558013916015625	1.1963460946320434	gzip+F4	chaincode	c:\temp\ProcesamientoVoxelesModelNet40\rev\CodigosDeCadena\airplane\128\airplane_0086_X.F4
ModelNet40	airplane		airplane_0086	128	x	chaincode_F4_text	zstd	19	9743.0	1	11056	1368	1.3359375	8.08187134502924	0.005218505859375	1.1232679872729139	zstd+F4	chaincode	c:\temp\ProcesamientoVoxelesModelNet40\rev\CodigosDeCadena\airplane\128\airplane_0086_X.F4
ModelNet40	airplane		airplane_0086	128	x	chaincode_F8_text	gzip	9	9743.0	1	10256	1451	1.4169921875	7.068228807718815	0.005535125732421875	1.1914194806527763	gzip+F8	chaincode	c:\temp\ProcesamientoVoxelesModelNet40\rev\CodigosDeCadena\airplane\128\airplane_0086_X.F8
ModelNet40	airplane		airplane_0086	128	x	chaincode_F8_text	zstd	19	9743.0	1	10256	1369	1.3369140625	7.491599707815924	0.005222320556640625	1.1240890896027917	zstd+F8	chaincode	c:\temp\ProcesamientoVoxelesModelNet40\rev\CodigosDeCadena\airplane\128\airplane_0086_X.F8
ModelNet40	airplane		airplane_0087	128	x	chaincode_3OT_text	gzip	9	2574.0	1	4964	480	0.46875	10.341666666666667	0.0018310546875	1.491841491841492	gzip+3OT	chaincode	c:\temp\ProcesamientoVoxelesModelNet40\rev\CodigosDeCadena\airplane\128\airplane_0087_X.3OT
ModelNet40	airplane		airplane_0087	128	x	chaincode_3OT_text	zstd	19	2574.0	1	4964	473	0.4619140625	10.494714587737844	0.001804351806640625	1.4700854700854702	zstd+3OT	chaincode	c:\temp\ProcesamientoVoxelesModelNet40\rev\CodigosDeCadena\airplane\128\airplane_0087_X.3OT
ModelNet40	airplane		airplane_0087	128	x	chaincode_F4_text	gzip	9	2574.0	1	4478	466	0.455078125	9.609442060085836	0.00177764892578125	1.4483294483294484	gzip+F4	chaincode	c:\temp\ProcesamientoVoxelesModelNet40\rev\CodigosDeCadena\airplane\128\airplane_0087_X.F4
ModelNet40	airplane		airplane_0087	128	x	chaincode_F4_text	zstd	19	2574.0	1	4478	454	0.443359375	9.863436123348018	0.00173187255859375	1.411033411033411	zstd+F4	chaincode	c:\temp\ProcesamientoVoxelesModelNet40\rev\CodigosDeCadena\airplane\128\airplane_0087_X.F4
ModelNet40	airplane		airplane_0087	128	x	chaincode_F8_text	gzip	9	2574.0	1	4250	464	0.453125	9.15948275862069	0.00177001953125	1.442113442113442	gzip+F8	chaincode	c:\temp\ProcesamientoVoxelesModelNet40\rev\CodigosDeCadena\airplane\128\airplane_0087_X.F8
ModelNet40	airplane		airplane_0087	128	x	chaincode_F8_text	zstd	19	2574.0	1	4250	455	0.4443359375	9.340659340659341	0.001735687255859375	1.4141414141414141	zstd+F8	chaincode	c:\temp\ProcesamientoVoxelesModelNet40\rev\CodigosDeCadena\airplane\128\airplane_0087_X.F8
ModelNet40	airplane		airplane_0088	128	x	chaincode_3OT_text	gzip	9	8268.0	1	11516	1644	1.60546875	7.004866180048662	0.0062713623046875	1.590711175616836	gzip+3OT	chaincode	c:\temp\ProcesamientoVoxelesModelNet40\rev\CodigosDeCadena\airplane\128\airplane_0088_X.3OT
ModelNet40	airplane		airplane_0088	128	x	chaincode_3OT_text	zstd	19	8268.0	1	11516	1538	1.501953125	7.487646293888166	0.00586700439453125	1.4881470730527335	zstd+3OT	chaincode	c:\temp\ProcesamientoVoxelesModelNet40\rev\CodigosDeCadena\airplane\128\airplane_0088_X.3OT
ModelNet40	airplane		airplane_0088	128	x	chaincode_F4_text	gzip	9	8268.0	1	10943	1607	1.5693359375	6.809583074051027	0.006130218505859375	1.5549104983067248	gzip+F4	chaincode	c:\temp\ProcesamientoVoxelesModelNet40\rev\CodigosDeCadena\airplane\128\airplane_0088_X.F4
ModelNet40	airplane		airplane_0088	128	x	chaincode_F4_text	zstd	19	8268.0	1	10943	1484	1.44921875	7.373989218328841	0.0056610107421875	1.435897435897436	zstd+F4	chaincode	c:\temp\ProcesamientoVoxelesModelNet40\rev\CodigosDeCadena\airplane\128\airplane_0088_X.F4
ModelNet40	airplane		airplane_0088	128	x	chaincode_F8_text	gzip	9	8268.0	1	10022	1570	1.533203125	6.38343949044586	0.00598907470703125	1.5191098209966134	gzip+F8	chaincode	c:\temp\ProcesamientoVoxelesModelNet40\rev\CodigosDeCadena\airplane\128\airplane_0088_X.F8
ModelNet40	airplane		airplane_0088	128	x	chaincode_F8_text	zstd	19	8268.0	1	10022	1469	1.4345703125	6.822328114363512	0.005603790283203125	1.421383647798742	zstd+F8	chaincode	c:\temp\ProcesamientoVoxelesModelNet40\rev\CodigosDeCadena\airplane\128\airplane_0088_X.F8
ModelNet40	airplane		airplane_0089	128	x	chaincode_3OT_text	gzip	9	6518.0	1	10501	1399	1.3662109375	7.506075768406005	0.005336761474609375	1.7170911322491562	gzip+3OT	chaincode	c:\temp\ProcesamientoVoxelesModelNet40\rev\CodigosDeCadena\airplane\128\airplane_0089_X.3OT
ModelNet40	airplane		airplane_0089	128	x	chaincode_3OT_text	zstd	19	6518.0	1	10501	1330	1.298828125	7.895488721804512	0.00507354736328125	1.632402577477754	zstd+3OT	chaincode	c:\temp\ProcesamientoVoxelesModelNet40\rev\CodigosDeCadena\airplane\128\airplane_0089_X.3OT
ModelNet40	airplane		airplane_0089	128	x	chaincode_F4_text	gzip	9	6518.0	1	9317	1368	1.3359375	6.810672514619883	0.005218505859375	1.6790426511199754	gzip+F4	chaincode	c:\temp\ProcesamientoVoxelesModelNet40\rev\CodigosDeCadena\airplane\128\airplane_0089_X.F4
ModelNet40	airplane		airplane_0089	128	x	chaincode_F4_text	zstd	19	6518.0	1	9317	1286	1.255859375	7.244945567651633	0.00490570068359375	1.5783982816814974	zstd+F4	chaincode	c:\temp\ProcesamientoVoxelesModelNet40\rev\CodigosDeCadena\airplane\128\airplane_0089_X.F4
ModelNet40	airplane		airplane_0089	128	x	chaincode_F8_text	gzip	9	6518.0	1	8728	1372	1.33984375	6.3615160349854225	0.0052337646484375	1.6839521325559987	gzip+F8	chaincode	c:\temp\ProcesamientoVoxelesModelNet40\rev\CodigosDeCadena\airplane\128\airplane_0089_X.F8
ModelNet40	airplane		airplane_0089	128	x	chaincode_F8_text	zstd	19	6518.0	1	8728	1296	1.265625	6.734567901234568	0.00494384765625	1.5906719852715556	zstd+F8	chaincode	c:\temp\ProcesamientoVoxelesModelNet40\rev\CodigosDeCadena\airplane\128\airplane_0089_X.F8
ModelNet40	airplane		airplane_0090	128	x	chaincode_3OT_text	gzip	9	8712.0	1	10935	1078	1.052734375	10.143784786641929	0.00411224365234375	0.98989898989899	gzip+3OT	chaincode	c:\temp\ProcesamientoVoxelesModelNet40\rev\CodigosDeCadena\airplane\128\airplane_0090_X.3OT
ModelNet40	airplane		airplane_0090	128	x	chaincode_3OT_text	zstd	19	8712.0	1	10935	1004	0.98046875	10.891434262948207	0.0038299560546875	0.9219467401285583	zstd+3OT	chaincode	c:\temp\ProcesamientoVoxelesModelNet40\rev\CodigosDeCadena\airplane\128\airplane_0090_X.3OT
ModelNet40	airplane		airplane_0090	128	x	chaincode_F4_text	gzip	9	8712.0	1	10638	1051	1.0263671875	10.121788772597526	0.004009246826171875	0.9651056014692379	gzip+F4	chaincode	c:\temp\ProcesamientoVoxelesModelNet40\rev\CodigosDeCadena\airplane\128\airplane_0090_X.F4
ModelNet40	airplane		airplane_0090	128	x	chaincode_F4_text	zstd	19	8712.0	1	10638	997	0.9736328125	10.670010030090271	0.003803253173828125	0.9155188246097337	zstd+F4	chaincode	c:\temp\ProcesamientoVoxelesModelNet40\rev\CodigosDeCadena\airplane\128\airplane_0090_X.F4
ModelNet40	airplane		airplane_0090	128	x	chaincode_F8_text	gzip	9	8712.0	1	10046	1056	1.03125	9.513257575757576	0.0040283203125	0.9696969696969697	gzip+F8	chaincode	c:\temp\ProcesamientoVoxelesModelNet40\rev\CodigosDeCadena\airplane\128\airplane_0090_X.F8
ModelNet40	airplane		airplane_0090	128	x	chaincode_F8_text	zstd	19	8712.0	1	10046	990	0.966796875	10.147474747474748	0.00377655029296875	0.9090909090909091	zstd+F8	chaincode	c:\temp\ProcesamientoVoxelesModelNet40\rev\CodigosDeCadena\airplane\128\airplane_0090_X.F8
ModelNet40	airplane		airplane_0091	128	x	chaincode_3OT_text	gzip	9	9053.0	1	11641	1743	1.7021484375	6.678714859437751	0.006649017333984375	1.5402628962774771	gzip+3OT	chaincode	c:\temp\ProcesamientoVoxelesModelNet40\rev\CodigosDeCadena\airplane\128\airplane_0091_X.3OT
ModelNet40	airplane		airplane_0091	128	x	chaincode_3OT_text	zstd	19	9053.0	1	11641	1618	1.580078125	7.194684796044499	0.00617218017578125	1.4298022754887882	zstd+3OT	chaincode	c:\temp\ProcesamientoVoxelesModelNet40\rev\CodigosDeCadena\airplane\128\airplane_0091_X.3OT
ModelNet40	airplane		airplane_0091	128	x	chaincode_F4_text	gzip	9	9053.0	1	11060	1654	1.615234375	6.686819830713422	0.00630950927734375	1.4616149342759306	gzip+F4	chaincode	c:\temp\ProcesamientoVoxelesModelNet40\rev\CodigosDeCadena\airplane\128\airplane_0091_X.F4
ModelNet40	airplane		airplane_0091	128	x	chaincode_F4_text	zstd	19	9053.0	1	11060	1546	1.509765625	7.153945666235447	0.00589752197265625	1.3661769579145036	zstd+F4	chaincode	c:\temp\ProcesamientoVoxelesModelNet40\rev\CodigosDeCadena\airplane\128\airplane_0091_X.F4
ModelNet40	airplane		airplane_0091	128	x	chaincode_F8_text	gzip	9	9053.0	1	10114	1644	1.60546875	6.152068126520681	0.0062713623046875	1.4527780846128355	gzip+F8	chaincode	c:\temp\ProcesamientoVoxelesModelNet40\rev\CodigosDeCadena\airplane\128\airplane_0091_X.F8
ModelNet40	airplane		airplane_0091	128	x	chaincode_F8_text	zstd	19	9053.0	1	10114	1527	1.4912109375	6.623444662737394	0.005825042724609375	1.3493869435546229	zstd+F8	chaincode	c:\temp\ProcesamientoVoxelesModelNet40\rev\CodigosDeCadena\airplane\128\airplane_0091_X.F8
ModelNet40	airplane		airplane_0092	128	x	chaincode_3OT_text	gzip	9	10647.0	1	14070	1807	1.7646484375	7.786386275594909	0.006893157958984375	1.3577533577533578	gzip+3OT	chaincode	c:\temp\ProcesamientoVoxelesModelNet40\rev\CodigosDeCadena\airplane\128\airplane_0092_X.3OT
ModelNet40	airplane		airplane_0092	128	x	chaincode_3OT_text	zstd	19	10647.0	1	14070	1665	1.6259765625	8.45045045045045	0.006351470947265625	1.2510566356720203	zstd+3OT	chaincode	c:\temp\ProcesamientoVoxelesModelNet40\rev\CodigosDeCadena\airplane\128\airplane_0092_X.3OT
ModelNet40	airplane		airplane_0092	128	x	chaincode_F4_text	gzip	9	10647.0	1	13440	1748	1.70703125	7.688787185354691	0.0066680908203125	1.313421621113929	gzip+F4	chaincode	c:\temp\ProcesamientoVoxelesModelNet40\rev\CodigosDeCadena\airplane\128\airplane_0092_X.F4
ModelNet40	airplane		airplane_0092	128	x	chaincode_F4_text	zstd	19	10647.0	1	13440	1613	1.5751953125	8.33230006199628	0.006153106689453125	1.2119845965999811	zstd+F4	chaincode	c:\temp\ProcesamientoVoxelesModelNet40\rev\CodigosDeCadena\airplane\128\airplane_0092_X.F4
ModelNet40	airplane		airplane_0092	128	x	chaincode_F8_text	gzip	9	10647.0	1	12173	1751	1.7099609375	6.952027412906911	0.006679534912109375	1.3156757772142387	gzip+F8	chaincode	c:\temp\ProcesamientoVoxelesModelNet40\rev\CodigosDeCadena\airplane\128\airplane_0092_X.F8
ModelNet40	airplane		airplane_0092	128	x	chaincode_F8_text	zstd	19	10647.0	1	12173	1631	1.5927734375	7.463519313304721	0.006221771240234375	1.2255095332018409	zstd+F8	chaincode	c:\temp\ProcesamientoVoxelesModelNet40\rev\CodigosDeCadena\airplane\128\airplane_0092_X.F8
ModelNet40	airplane		airplane_0093	128	x	chaincode_3OT_text	gzip	9	8636.0	1	10837	1726	1.685546875	6.278679026651217	0.00658416748046875	1.5988883742473368	gzip+3OT	chaincode	c:\temp\ProcesamientoVoxelesModelNet40\rev\CodigosDeCadena\airplane\128\airplane_0093_X.3OT
ModelNet40	airplane		airplane_0093	128	x	chaincode_3OT_text	zstd	19	8636.0	1	10837	1630	1.591796875	6.648466257668711	0.00621795654296875	1.5099583140342752	zstd+3OT	chaincode	c:\temp\ProcesamientoVoxelesModelNet40\rev\CodigosDeCadena\airplane\128\airplane_0093_X.3OT
ModelNet40	airplane		airplane_0093	128	x	chaincode_F4_text	gzip	9	8636.0	1	10211	1665	1.6259765625	6.132732732732733	0.006351470947265625	1.5423807318202871	gzip+F4	chaincode	c:\temp\ProcesamientoVoxelesModelNet40\rev\CodigosDeCadena\airplane\128\airplane_0093_X.F4
ModelNet40	airplane		airplane_0093	128	x	chaincode_F4_text	zstd	19	8636.0	1	10211	1563	1.5263671875	6.532949456174024	0.005962371826171875	1.4478925428439091	zstd+F4	chaincode	c:\temp\ProcesamientoVoxelesModelNet40\rev\CodigosDeCadena\airplane\128\airplane_0093_X.F4
ModelNet40	airplane		airplane_0093	128	x	chaincode_F8_text	gzip	9	8636.0	1	9346	1625	1.5869140625	5.751384615384615	0.006198883056640625	1.5053265400648448	gzip+F8	chaincode	c:\temp\ProcesamientoVoxelesModelNet40\rev\CodigosDeCadena\airplane\128\airplane_0093_X.F8
ModelNet40	airplane		airplane_0093	128	x	chaincode_F8_text	zstd	19	8636.0	1	9346	1545	1.5087890625	6.049190938511327	0.005893707275390625	1.4312181565539601	zstd+F8	chaincode	c:\temp\ProcesamientoVoxelesModelNet40\rev\CodigosDeCadena\airplane\128\airplane_0093_X.F8
ModelNet40	airplane		airplane_0094	128	x	chaincode_3OT_text	gzip	9	11368.0	1	14214	2124	2.07421875	6.692090395480226	0.0081024169921875	1.4947220267417312	gzip+3OT	chaincode	c:\temp\ProcesamientoVoxelesModelNet40\rev\CodigosDeCadena\airplane\128\airplane_0094_X.3OT
ModelNet40	airplane		airplane_0094	128	x	chaincode_3OT_text	zstd	19	11368.0	1	14214	1971	1.9248046875	7.211567732115677	0.007518768310546875	1.387051372273047	zstd+3OT	chaincode	c:\temp\ProcesamientoVoxelesModelNet40\rev\CodigosDeCadena\airplane\128\airplane_0094_X.3OT
ModelNet40	airplane		airplane_0094	128	x	chaincode_F4_text	gzip	9	11368.0	1	13602	2066	2.017578125	6.583736689254598	0.00788116455078125	1.4539057002111189	gzip+F4	chaincode	c:\temp\ProcesamientoVoxelesModelNet40\rev\CodigosDeCadena\airplane\128\airplane_0094_X.F4
ModelNet40	airplane		airplane_0094	128	x	chaincode_F4_text	zstd	19	11368.0	1	13602	1949	1.9033203125	6.978963571062083	0.007434844970703125	1.3715693173821253	zstd+F4	chaincode	c:\temp\ProcesamientoVoxelesModelNet40\rev\CodigosDeCadena\airplane\128\airplane_0094_X.F4
ModelNet40	airplane		airplane_0094	128	x	chaincode_F8_text	gzip	9	11368.0	1	12244	2021	1.9736328125	6.058386937159822	0.007709503173828125	1.422237860661506	gzip+F8	chaincode	c:\temp\ProcesamientoVoxelesModelNet40\rev\CodigosDeCadena\airplane\128\airplane_0094_X.F8
ModelNet40	airplane		airplane_0094	128	x	chaincode_F8_text	zstd	19	11368.0	1	12244	1920	1.875	6.377083333333333	0.00732421875	1.3511611541168191	zstd+F8	chaincode	c:\temp\ProcesamientoVoxelesModelNet40\rev\CodigosDeCadena\airplane\128\airplane_0094_X.F8
ModelNet40	airplane		airplane_0095	128	x	chaincode_3OT_text	gzip	9	9798.0	1	12817	1885	1.8408203125	6.79946949602122	0.007190704345703125	1.5390896101245153	gzip+3OT	chaincode	c:\temp\ProcesamientoVoxelesModelNet40\rev\CodigosDeCadena\airplane\128\airplane_0095_X.3OT
ModelNet40	airplane		airplane_0095	128	x	chaincode_3OT_text	zstd	19	9798.0	1	12817	1724	1.68359375	7.434454756380511	0.0065765380859375	1.4076342110634823	zstd+3OT	chaincode	c:\temp\ProcesamientoVoxelesModelNet40\rev\CodigosDeCadena\airplane\128\airplane_0095_X.3OT
ModelNet40	airplane		airplane_0095	128	x	chaincode_F4_text	gzip	9	9798.0	1	12207	1805	1.7626953125	6.762880886426593	0.006885528564453125	1.4737701571749338	gzip+F4	chaincode	c:\temp\ProcesamientoVoxelesModelNet40\rev\CodigosDeCadena\airplane\128\airplane_0095_X.F4
ModelNet40	airplane		airplane_0095	128	x	chaincode_F4_text	zstd	19	9798.0	1	12207	1670	1.630859375	7.309580838323353	0.00637054443359375	1.3635435803225149	zstd+F4	chaincode	c:\temp\ProcesamientoVoxelesModelNet40\rev\CodigosDeCadena\airplane\128\airplane_0095_X.F4
ModelNet40	airplane		airplane_0095	128	x	chaincode_F8_text	gzip	9	9798.0	1	11139	1791	1.7490234375	6.219430485762144	0.006832122802734375	1.4623392529087569	gzip+F8	chaincode	c:\temp\ProcesamientoVoxelesModelNet40\rev\CodigosDeCadena\airplane\128\airplane_0095_X.F8
ModelNet40	airplane		airplane_0095	128	x	chaincode_F8_text	zstd	19	9798.0	1	11139	1687	1.6474609375	6.60284528749259	0.006435394287109375	1.377423964074301	zstd+F8	chaincode	c:\temp\ProcesamientoVoxelesModelNet40\rev\CodigosDeCadena\airplane\128\airplane_0095_X.F8
ModelNet40	airplane		airplane_0096	128	x	chaincode_3OT_text	gzip	9	9018.0	1	9602	923	0.9013671875	10.403033586132178	0.003520965576171875	0.8188068307828786	gzip+3OT	chaincode	c:\temp\ProcesamientoVoxelesModelNet40\rev\CodigosDeCadena\airplane\128\airplane_0096_X.3OT
ModelNet40	airplane		airplane_0096	128	x	chaincode_3OT_text	zstd	19	9018.0	1	9602	867	0.8466796875	11.074971164936564	0.003307342529296875	0.7691284098469727	zstd+3OT	chaincode	c:\temp\ProcesamientoVoxelesModelNet40\rev\CodigosDeCadena\airplane\128\airplane_0096_X.3OT
ModelNet40	airplane		airplane_0096	128	x	chaincode_F4_text	gzip	9	9018.0	1	9180	884	0.86328125	10.384615384615385	0.0033721923828125	0.7842093590596585	gzip+F4	chaincode	c:\temp\ProcesamientoVoxelesModelNet40\rev\CodigosDeCadena\airplane\128\airplane_0096_X.F4
ModelNet40	airplane		airplane_0096	128	x	chaincode_F4_text	zstd	19	9018.0	1	9180	825	0.8056640625	11.127272727272727	0.003147125244140625	0.7318695941450433	zstd+F4	chaincode	c:\temp\ProcesamientoVoxelesModelNet40\rev\CodigosDeCadena\airplane\128\airplane_0096_X.F4
ModelNet40	airplane		airplane_0096	128	x	chaincode_F8_text	gzip	9	9018.0	1	8528	869	0.8486328125	9.813578826237054	0.003314971923828125	0.7709026391661122	gzip+F8	chaincode	c:\temp\ProcesamientoVoxelesModelNet40\rev\CodigosDeCadena\airplane\128\airplane_0096_X.F8
ModelNet40	airplane		airplane_0096	128	x	chaincode_F8_text	zstd	19	9018.0	1	8528	825	0.8056640625	10.336969696969698	0.003147125244140625	0.7318695941450433	zstd+F8	chaincode	c:\temp\ProcesamientoVoxelesModelNet40\rev\CodigosDeCadena\airplane\128\airplane_0096_X.F8
ModelNet40	airplane		airplane_0097	128	x	chaincode_3OT_text	gzip	9	13083.0	1	23683	4087	3.9912109375	5.794714949840959	0.015590667724609375	2.499120996713292	gzip+3OT	chaincode	c:\temp\ProcesamientoVoxelesModelNet40\rev\CodigosDeCadena\airplane\128\airplane_0097_X.3OT
ModelNet40	airplane		airplane_0097	128	x	chaincode_3OT_text	zstd	19	13083.0	1	23683	3630	3.544921875	6.524242424242424	0.01384735107421875	2.219674386608576	zstd+3OT	chaincode	c:\temp\ProcesamientoVoxelesModelNet40\rev\CodigosDeCadena\airplane\128\airplane_0097_X.3OT
ModelNet40	airplane		airplane_0097	128	x	chaincode_F4_text	gzip	9	13083.0	1	22466	4017	3.9228515625	5.592730893701767	0.015323638916015625	2.4563173584040356	gzip+F4	chaincode	c:\temp\ProcesamientoVoxelesModelNet40\rev\CodigosDeCadena\airplane\128\airplane_0097_X.F4
ModelNet40	airplane		airplane_0097	128	x	chaincode_F4_text	zstd	19	13083.0	1	22466	3534	3.451171875	6.357102433503113	0.01348114013671875	2.1609722540701672	zstd+F4	chaincode	c:\temp\ProcesamientoVoxelesModelNet40\rev\CodigosDeCadena\airplane\128\airplane_0097_X.F4
ModelNet40	airplane		airplane_0097	128	x	chaincode_F8_text	gzip	9	13083.0	1	18103	3950	3.857421875	4.583037974683545	0.01506805419921875	2.415348161736605	gzip+F8	chaincode	c:\temp\ProcesamientoVoxelesModelNet40\rev\CodigosDeCadena\airplane\128\airplane_0097_X.F8
ModelNet40	airplane		airplane_0097	128	x	chaincode_F8_text	zstd	19	13083.0	1	18103	3524	3.44140625	5.137060158910329	0.0134429931640625	2.1548574485974163	zstd+F8	chaincode	c:\temp\ProcesamientoVoxelesModelNet40\rev\CodigosDeCadena\airplane\128\airplane_0097_X.F8
ModelNet40	airplane		airplane_0098	128	x	chaincode_3OT_text	gzip	9	7314.0	1	14226	2070	2.021484375	6.872463768115942	0.00789642333984375	2.2641509433962264	gzip+3OT	chaincode	c:\temp\ProcesamientoVoxelesModelNet40\rev\CodigosDeCadena\airplane\128\airplane_0098_X.3OT
ModelNet40	airplane		airplane_0098	128	x	chaincode_3OT_text	zstd	19	7314.0	1	14226	1777	1.7353515625	8.005627462014631	0.006778717041015625	1.943669674596664	zstd+3OT	chaincode	c:\temp\ProcesamientoVoxelesModelNet40\rev\CodigosDeCadena\airplane\128\airplane_0098_X.3OT
ModelNet40	airplane		airplane_0098	128	x	chaincode_F4_text	gzip	9	7314.0	1	13250	2012	1.96484375	6.585487077534792	0.0076751708984375	2.200710965272081	gzip+F4	chaincode	c:\temp\ProcesamientoVoxelesModelNet40\rev\CodigosDeCadena\airplane\128\airplane_0098_X.F4
ModelNet40	airplane		airplane_0098	128	x	chaincode_F4_text	zstd	19	7314.0	1	13250	1705	1.6650390625	7.771260997067449	0.006504058837890625	1.8649165983046212	zstd+F4	chaincode	c:\temp\ProcesamientoVoxelesModelNet40\rev\CodigosDeCadena\airplane\128\airplane_0098_X.F4
ModelNet40	airplane		airplane_0098	128	x	chaincode_F8_text	gzip	9	7314.0	1	11113	1967	1.9208984375	5.649720386375191	0.007503509521484375	2.1514902925895543	gzip+F8	chaincode	c:\temp\ProcesamientoVoxelesModelNet40\rev\CodigosDeCadena\airplane\128\airplane_0098_X.F8
ModelNet40	airplane		airplane_0098	128	x	chaincode_F8_text	zstd	19	7314.0	1	11113	1711	1.6708984375	6.495032144944477	0.006526947021484375	1.8714793546622914	zstd+F8	chaincode	c:\temp\ProcesamientoVoxelesModelNet40\rev\CodigosDeCadena\airplane\128\airplane_0098_X.F8
ModelNet40	airplane		airplane_0099	128	x	chaincode_3OT_text	gzip	9	9890.0	1	13716	1995	1.9482421875	6.875187969924812	0.007610321044921875	1.6137512639029323	gzip+3OT	chaincode	c:\temp\ProcesamientoVoxelesModelNet40\rev\CodigosDeCadena\airplane\128\airplane_0099_X.3OT
ModelNet40	airplane		airplane_0099	128	x	chaincode_3OT_text	zstd	19	9890.0	1	13716	1842	1.798828125	7.4462540716612375	0.00702667236328125	1.489989888776542	zstd+3OT	chaincode	c:\temp\ProcesamientoVoxelesModelNet40\rev\CodigosDeCadena\airplane\128\airplane_0099_X.3OT
ModelNet40	airplane		airplane_0099	128	x	chaincode_F4_text	gzip	9	9890.0	1	13040	1896	1.8515625	6.877637130801688	0.007232666015625	1.533670374115268	gzip+F4	chaincode	c:\temp\ProcesamientoVoxelesModelNet40\rev\CodigosDeCadena\airplane\128\airplane_0099_X.F4
ModelNet40	airplane		airplane_0099	128	x	chaincode_F4_text	zstd	19	9890.0	1	13040	1760	1.71875	7.409090909090909	0.0067138671875	1.4236602628918098	zstd+F4	chaincode	c:\temp\ProcesamientoVoxelesModelNet40\rev\CodigosDeCadena\airplane\128\airplane_0099_X.F4
ModelNet40	airplane		airplane_0099	128	x	chaincode_F8_text	gzip	9	9890.0	1	11946	1879	1.8349609375	6.357637040979244	0.007167816162109375	1.5199191102123357	gzip+F8	chaincode	c:\temp\ProcesamientoVoxelesModelNet40\rev\CodigosDeCadena\airplane\128\airplane_0099_X.F8
ModelNet40	airplane		airplane_0099	128	x	chaincode_F8_text	zstd	19	9890.0	1	11946	1771	1.7294921875	6.745341614906832	0.006755828857421875	1.4325581395348836	zstd+F8	chaincode	c:\temp\ProcesamientoVoxelesModelNet40\rev\CodigosDeCadena\airplane\128\airplane_0099_X.F8
ModelNet40	airplane		airplane_0100	128	x	chaincode_3OT_text	gzip	9	12343.0	1	17729	2920	2.8515625	6.071575342465754	0.011138916015625	1.8925706878392612	gzip+3OT	chaincode	c:\temp\ProcesamientoVoxelesModelNet40\rev\CodigosDeCadena\airplane\128\airplane_0100_X.3OT
ModelNet40	airplane		airplane_0100	128	x	chaincode_3OT_text	zstd	19	12343.0	1	17729	2626	2.564453125	6.751332825590251	0.01001739501953125	1.7020173377622945	zstd+3OT	chaincode	c:\temp\ProcesamientoVoxelesModelNet40\rev\CodigosDeCadena\airplane\128\airplane_0100_X.3OT
ModelNet40	airplane		airplane_0100	128	x	chaincode_F4_text	gzip	9	12343.0	1	16609	2770	2.705078125	5.996028880866426	0.01056671142578125	1.795349590861217	gzip+F4	chaincode	c:\temp\ProcesamientoVoxelesModelNet40\rev\CodigosDeCadena\airplane\128\airplane_0100_X.F4
ModelNet40	airplane		airplane_0100	128	x	chaincode_F4_text	zstd	19	12343.0	1	16609	2502	2.443359375	6.638289368505196	0.00954437255859375	1.6216478975937778	zstd+F4	chaincode	c:\temp\ProcesamientoVoxelesModelNet40\rev\CodigosDeCadena\airplane\128\airplane_0100_X.F4
ModelNet40	airplane		airplane_0100	128	x	chaincode_F8_text	gzip	9	12343.0	1	14981	2733	2.6689453125	5.481522136845957	0.010425567626953125	1.771368386939966	gzip+F8	chaincode	c:\temp\ProcesamientoVoxelesModelNet40\rev\CodigosDeCadena\airplane\128\airplane_0100_X.F8
ModelNet40	airplane		airplane_0100	128	x	chaincode_F8_text	zstd	19	12343.0	1	14981	2502	2.443359375	5.987609912070344	0.00954437255859375	1.6216478975937778	zstd+F8	chaincode	c:\temp\ProcesamientoVoxelesModelNet40\rev\CodigosDeCadena\airplane\128\airplane_0100_X.F8
ModelNet40	airplane		airplane_0001	16	x	chaincode_3OT_text	gzip	9	180.0	1	493	132	0.12890625	3.734848484848485	0.2578125	5.866666666666666	gzip+3OT	chaincode	c:\temp\ProcesamientoVoxelesModelNet40\rev\CodigosDeCadena\airplane\16\airplane_0001_X.3OT
ModelNet40	airplane		airplane_0001	16	x	chaincode_3OT_text	zstd	19	180.0	1	493	119	0.1162109375	4.142857142857143	0.232421875	5.288888888888889	zstd+3OT	chaincode	c:\temp\ProcesamientoVoxelesModelNet40\rev\CodigosDeCadena\airplane\16\airplane_0001_X.3OT
ModelNet40	airplane		airplane_0001	16	x	chaincode_F4_text	gzip	9	180.0	1	404	122	0.119140625	3.3114754098360657	0.23828125	5.4222222222222225	gzip+F4	chaincode	c:\temp\ProcesamientoVoxelesModelNet40\rev\CodigosDeCadena\airplane\16\airplane_0001_X.F4
ModelNet40	airplane		airplane_0001	16	x	chaincode_F4_text	zstd	19	180.0	1	404	113	0.1103515625	3.575221238938053	0.220703125	5.022222222222222	zstd+F4	chaincode	c:\temp\ProcesamientoVoxelesModelNet40\rev\CodigosDeCadena\airplane\16\airplane_0001_X.F4
ModelNet40	airplane		airplane_0001	16	x	chaincode_F8_text	gzip	9	180.0	1	334	119	0.1162109375	2.80672268907563	0.232421875	5.288888888888889	gzip+F8	chaincode	c:\temp\ProcesamientoVoxelesModelNet40\rev\CodigosDeCadena\airplane\16\airplane_0001_X.F8
ModelNet40	airplane		airplane_0001	16	x	chaincode_F8_text	zstd	19	180.0	1	334	110	0.107421875	3.036363636363636	0.21484375	4.888888888888889	zstd+F8	chaincode	c:\temp\ProcesamientoVoxelesModelNet40\rev\CodigosDeCadena\airplane\16\airplane_0001_X.F8
ModelNet40	airplane		airplane_0002	16	x	chaincode_3OT_text	gzip	9	120.0	1	301	105	0.1025390625	2.8666666666666667	0.205078125	7.0	gzip+3OT	chaincode	c:\temp\ProcesamientoVoxelesModelNet40\rev\CodigosDeCadena\airplane\16\airplane_0002_X.3OT
ModelNet40	airplane		airplane_0002	16	x	chaincode_3OT_text	zstd	19	120.0	1	301	99	0.0966796875	3.04040404040404	0.193359375	6.6	zstd+3OT	chaincode	c:\temp\ProcesamientoVoxelesModelNet40\rev\CodigosDeCadena\airplane\16\airplane_0002_X.3OT
ModelNet40	airplane		airplane_0002	16	x	chaincode_F4_text	gzip	9	120.0	1	249	105	0.1025390625	2.3714285714285714	0.205078125	7.0	gzip+F4	chaincode	c:\temp\ProcesamientoVoxelesModelNet40\rev\CodigosDeCadena\airplane\16\airplane_0002_X.F4
ModelNet40	airplane		airplane_0002	16	x	chaincode_F4_text	zstd	19	120.0	1	249	93	0.0908203125	2.6774193548387095	0.181640625	6.2	zstd+F4	chaincode	c:\temp\ProcesamientoVoxelesModelNet40\rev\CodigosDeCadena\airplane\16\airplane_0002_X.F4
ModelNet40	airplane		airplane_0002	16	x	chaincode_F8_text	gzip	9	120.0	1	216	104	0.1015625	2.076923076923077	0.203125	6.933333333333334	gzip+F8	chaincode	c:\temp\ProcesamientoVoxelesModelNet40\rev\CodigosDeCadena\airplane\16\airplane_0002_X.F8
ModelNet40	airplane		airplane_0002	16	x	chaincode_F8_text	zstd	19	120.0	1	216	94	0.091796875	2.297872340425532	0.18359375	6.266666666666667	zstd+F8	chaincode	c:\temp\ProcesamientoVoxelesModelNet40\rev\CodigosDeCadena\airplane\16\airplane_0002_X.F8
ModelNet40	airplane		airplane_0003	16	x	chaincode_3OT_text	gzip	9	152.0	1	295	110	0.107421875	2.6818181818181817	0.21484375	5.7894736842105265	gzip+3OT	chaincode	c:\temp\ProcesamientoVoxelesModelNet40\rev\CodigosDeCadena\airplane\16\airplane_0003_X.3OT
ModelNet40	airplane		airplane_0003	16	x	chaincode_3OT_text	zstd	19	152.0	1	295	105	0.1025390625	2.8095238095238093	0.205078125	5.526315789473684	zstd+3OT	chaincode	c:\temp\ProcesamientoVoxelesModelNet40\rev\CodigosDeCadena\airplane\16\airplane_0003_X.3OT
ModelNet40	airplane		airplane_0003	16	x	chaincode_F4_text	gzip	9	152.0	1	246	105	0.1025390625	2.342857142857143	0.205078125	5.526315789473684	gzip+F4	chaincode	c:\temp\ProcesamientoVoxelesModelNet40\rev\CodigosDeCadena\airplane\16\airplane_0003_X.F4
ModelNet40	airplane		airplane_0003	16	x	chaincode_F4_text	zstd	19	152.0	1	246	97	0.0947265625	2.536082474226804	0.189453125	5.105263157894737	zstd+F4	chaincode	c:\temp\ProcesamientoVoxelesModelNet40\rev\CodigosDeCadena\airplane\16\airplane_0003_X.F4
ModelNet40	airplane		airplane_0003	16	x	chaincode_F8_text	gzip	9	152.0	1	232	105	0.1025390625	2.2095238095238097	0.205078125	5.526315789473684	gzip+F8	chaincode	c:\temp\ProcesamientoVoxelesModelNet40\rev\CodigosDeCadena\airplane\16\airplane_0003_X.F8
ModelNet40	airplane		airplane_0003	16	x	chaincode_F8_text	zstd	19	152.0	1	232	96	0.09375	2.4166666666666665	0.1875	5.052631578947368	zstd+F8	chaincode	c:\temp\ProcesamientoVoxelesModelNet40\rev\CodigosDeCadena\airplane\16\airplane_0003_X.F8
ModelNet40	airplane		airplane_0004	16	x	chaincode_3OT_text	gzip	9	102.0	1	211	86	0.083984375	2.453488372093023	0.16796875	6.745098039215686	gzip+3OT	chaincode	c:\temp\ProcesamientoVoxelesModelNet40\rev\CodigosDeCadena\airplane\16\airplane_0004_X.3OT
ModelNet40	airplane		airplane_0004	16	x	chaincode_3OT_text	zstd	19	102.0	1	211	76	0.07421875	2.776315789473684	0.1484375	5.96078431372549	zstd+3OT	chaincode	c:\temp\ProcesamientoVoxelesModelNet40\rev\CodigosDeCadena\airplane\16\airplane_0004_X.3OT
ModelNet40	airplane		airplane_0004	16	x	chaincode_F4_text	gzip	9	102.0	1	180	85	0.0830078125	2.1176470588235294	0.166015625	6.666666666666667	gzip+F4	chaincode	c:\temp\ProcesamientoVoxelesModelNet40\rev\CodigosDeCadena\airplane\16\airplane_0004_X.F4
ModelNet40	airplane		airplane_0004	16	x	chaincode_F4_text	zstd	19	102.0	1	180	74	0.072265625	2.4324324324324325	0.14453125	5.803921568627451	zstd+F4	chaincode	c:\temp\ProcesamientoVoxelesModelNet40\rev\CodigosDeCadena\airplane\16\airplane_0004_X.F4
ModelNet40	airplane		airplane_0004	16	x	chaincode_F8_text	gzip	9	102.0	1	160	83	0.0810546875	1.927710843373494	0.162109375	6.509803921568627	gzip+F8	chaincode	c:\temp\ProcesamientoVoxelesModelNet40\rev\CodigosDeCadena\airplane\16\airplane_0004_X.F8
ModelNet40	airplane		airplane_0004	16	x	chaincode_F8_text	zstd	19	102.0	1	160	74	0.072265625	2.1621621621621623	0.14453125	5.803921568627451	zstd+F8	chaincode	c:\temp\ProcesamientoVoxelesModelNet40\rev\CodigosDeCadena\airplane\16\airplane_0004_X.F8
ModelNet40	airplane		airplane_0005	16	x	chaincode_3OT_text	gzip	9	117.0	1	282	97	0.0947265625	2.9072164948453607	0.189453125	6.632478632478633	gzip+3OT	chaincode	c:\temp\ProcesamientoVoxelesModelNet40\rev\CodigosDeCadena\airplane\16\airplane_0005_X.3OT
ModelNet40	airplane		airplane_0005	16	x	chaincode_3OT_text	zstd	19	117.0	1	282	87	0.0849609375	3.2413793103448274	0.169921875	5.948717948717949	zstd+3OT	chaincode	c:\temp\ProcesamientoVoxelesModelNet40\rev\CodigosDeCadena\airplane\16\airplane_0005_X.3OT
ModelNet40	airplane		airplane_0005	16	x	chaincode_F4_text	gzip	9	117.0	1	229	87	0.0849609375	2.632183908045977	0.169921875	5.948717948717949	gzip+F4	chaincode	c:\temp\ProcesamientoVoxelesModelNet40\rev\CodigosDeCadena\airplane\16\airplane_0005_X.F4
ModelNet40	airplane		airplane_0005	16	x	chaincode_F4_text	zstd	19	117.0	1	229	78	0.076171875	2.9358974358974357	0.15234375	5.333333333333333	zstd+F4	chaincode	c:\temp\ProcesamientoVoxelesModelNet40\rev\CodigosDeCadena\airplane\16\airplane_0005_X.F4
ModelNet40	airplane		airplane_0005	16	x	chaincode_F8_text	gzip	9	117.0	1	203	87	0.0849609375	2.3333333333333335	0.169921875	5.948717948717949	gzip+F8	chaincode	c:\temp\ProcesamientoVoxelesModelNet40\rev\CodigosDeCadena\airplane\16\airplane_0005_X.F8
ModelNet40	airplane		airplane_0005	16	x	chaincode_F8_text	zstd	19	117.0	1	203	80	0.078125	2.5375	0.15625	5.47008547008547	zstd+F8	chaincode	c:\temp\ProcesamientoVoxelesModelNet40\rev\CodigosDeCadena\airplane\16\airplane_0005_X.F8
ModelNet40	airplane		airplane_0006	16	x	chaincode_3OT_text	gzip	9	125.0	1	255	91	0.0888671875	2.802197802197802	0.177734375	5.824	gzip+3OT	chaincode	c:\temp\ProcesamientoVoxelesModelNet40\rev\CodigosDeCadena\airplane\16\airplane_0006_X.3OT
ModelNet40	airplane		airplane_0006	16	x	chaincode_3OT_text	zstd	19	125.0	1	255	81	0.0791015625	3.1481481481481484	0.158203125	5.184	zstd+3OT	chaincode	c:\temp\ProcesamientoVoxelesModelNet40\rev\CodigosDeCadena\airplane\16\airplane_0006_X.3OT
ModelNet40	airplane		airplane_0006	16	x	chaincode_F4_text	gzip	9	125.0	1	219	92	0.08984375	2.380434782608696	0.1796875	5.888	gzip+F4	chaincode	c:\temp\ProcesamientoVoxelesModelNet40\rev\CodigosDeCadena\airplane\16\airplane_0006_X.F4
ModelNet40	airplane		airplane_0006	16	x	chaincode_F4_text	zstd	19	125.0	1	219	80	0.078125	2.7375	0.15625	5.12	zstd+F4	chaincode	c:\temp\ProcesamientoVoxelesModelNet40\rev\CodigosDeCadena\airplane\16\airplane_0006_X.F4
ModelNet40	airplane		airplane_0006	16	x	chaincode_F8_text	gzip	9	125.0	1	209	92	0.08984375	2.2717391304347827	0.1796875	5.888	gzip+F8	chaincode	c:\temp\ProcesamientoVoxelesModelNet40\rev\CodigosDeCadena\airplane\16\airplane_0006_X.F8
ModelNet40	airplane		airplane_0006	16	x	chaincode_F8_text	zstd	19	125.0	1	209	81	0.0791015625	2.580246913580247	0.158203125	5.184	zstd+F8	chaincode	c:\temp\ProcesamientoVoxelesModelNet40\rev\CodigosDeCadena\airplane\16\airplane_0006_X.F8
ModelNet40	airplane		airplane_0007	16	x	chaincode_3OT_text	gzip	9	136.0	1	315	113	0.1103515625	2.7876106194690267	0.220703125	6.647058823529412	gzip+3OT	chaincode	c:\temp\ProcesamientoVoxelesModelNet40\rev\CodigosDeCadena\airplane\16\airplane_0007_X.3OT
ModelNet40	airplane		airplane_0007	16	x	chaincode_3OT_text	zstd	19	136.0	1	315	100	0.09765625	3.15	0.1953125	5.882352941176471	zstd+3OT	chaincode	c:\temp\ProcesamientoVoxelesModelNet40\rev\CodigosDeCadena\airplane\16\airplane_0007_X.3OT
ModelNet40	airplane		airplane_0007	16	x	chaincode_F4_text	gzip	9	136.0	1	274	108	0.10546875	2.537037037037037	0.2109375	6.352941176470588	gzip+F4	chaincode	c:\temp\ProcesamientoVoxelesModelNet40\rev\CodigosDeCadena\airplane\16\airplane_0007_X.F4
ModelNet40	airplane		airplane_0007	16	x	chaincode_F4_text	zstd	19	136.0	1	274	98	0.095703125	2.795918367346939	0.19140625	5.764705882352941	zstd+F4	chaincode	c:\temp\ProcesamientoVoxelesModelNet40\rev\CodigosDeCadena\airplane\16\airplane_0007_X.F4
ModelNet40	airplane		airplane_0007	16	x	chaincode_F8_text	gzip	9	136.0	1	240	106	0.103515625	2.2641509433962264	0.20703125	6.235294117647059	gzip+F8	chaincode	c:\temp\ProcesamientoVoxelesModelNet40\rev\CodigosDeCadena\airplane\16\airplane_0007_X.F8
ModelNet40	airplane		airplane_0007	16	x	chaincode_F8_text	zstd	19	136.0	1	240	96	0.09375	2.5	0.1875	5.647058823529412	zstd+F8	chaincode	c:\temp\ProcesamientoVoxelesModelNet40\rev\CodigosDeCadena\airplane\16\airplane_0007_X.F8
ModelNet40	airplane		airplane_0008	16	x	chaincode_3OT_text	gzip	9	136.0	1	295	107	0.1044921875	2.7570093457943927	0.208984375	6.294117647058823	gzip+3OT	chaincode	c:\temp\ProcesamientoVoxelesModelNet40\rev\CodigosDeCadena\airplane\16\airplane_0008_X.3OT
ModelNet40	airplane		airplane_0008	16	x	chaincode_3OT_text	zstd	19	136.0	1	295	97	0.0947265625	3.0412371134020617	0.189453125	5.705882352941177	zstd+3OT	chaincode	c:\temp\ProcesamientoVoxelesModelNet40\rev\CodigosDeCadena\airplane\16\airplane_0008_X.3OT
ModelNet40	airplane		airplane_0008	16	x	chaincode_F4_text	gzip	9	136.0	1	247	104	0.1015625	2.375	0.203125	6.117647058823529	gzip+F4	chaincode	c:\temp\ProcesamientoVoxelesModelNet40\rev\CodigosDeCadena\airplane\16\airplane_0008_X.F4
ModelNet40	airplane		airplane_0008	16	x	chaincode_F4_text	zstd	19	136.0	1	247	93	0.0908203125	2.6559139784946235	0.181640625	5.470588235294118	zstd+F4	chaincode	c:\temp\ProcesamientoVoxelesModelNet40\rev\CodigosDeCadena\airplane\16\airplane_0008_X.F4
ModelNet40	airplane		airplane_0008	16	x	chaincode_F8_text	gzip	9	136.0	1	219	101	0.0986328125	2.1683168316831685	0.197265625	5.9411764705882355	gzip+F8	chaincode	c:\temp\ProcesamientoVoxelesModelNet40\rev\CodigosDeCadena\airplane\16\airplane_0008_X.F8
ModelNet40	airplane		airplane_0008	16	x	chaincode_F8_text	zstd	19	136.0	1	219	91	0.0888671875	2.4065934065934065	0.177734375	5.352941176470588	zstd+F8	chaincode	c:\temp\ProcesamientoVoxelesModelNet40\rev\CodigosDeCadena\airplane\16\airplane_0008_X.F8
ModelNet40	airplane		airplane_0009	16	x	chaincode_3OT_text	gzip	9	131.0	1	295	107	0.1044921875	2.7570093457943927	0.208984375	6.534351145038168	gzip+3OT	chaincode	c:\temp\ProcesamientoVoxelesModelNet40\rev\CodigosDeCadena\airplane\16\airplane_0009_X.3OT
ModelNet40	airplane		airplane_0009	16	x	chaincode_3OT_text	zstd	19	131.0	1	295	94	0.091796875	3.1382978723404253	0.18359375	5.740458015267175	zstd+3OT	chaincode	c:\temp\ProcesamientoVoxelesModelNet40\rev\CodigosDeCadena\airplane\16\airplane_0009_X.3OT
ModelNet40	airplane		airplane_0009	16	x	chaincode_F4_text	gzip	9	131.0	1	240	99	0.0966796875	2.4242424242424243	0.193359375	6.0458015267175576	gzip+F4	chaincode	c:\temp\ProcesamientoVoxelesModelNet40\rev\CodigosDeCadena\airplane\16\airplane_0009_X.F4
ModelNet40	airplane		airplane_0009	16	x	chaincode_F4_text	zstd	19	131.0	1	240	91	0.0888671875	2.6373626373626373	0.177734375	5.557251908396947	zstd+F4	chaincode	c:\temp\ProcesamientoVoxelesModelNet40\rev\CodigosDeCadena\airplane\16\airplane_0009_X.F4
ModelNet40	airplane		airplane_0009	16	x	chaincode_F8_text	gzip	9	131.0	1	224	100	0.09765625	2.24	0.1953125	6.106870229007634	gzip+F8	chaincode	c:\temp\ProcesamientoVoxelesModelNet40\rev\CodigosDeCadena\airplane\16\airplane_0009_X.F8
ModelNet40	airplane		airplane_0009	16	x	chaincode_F8_text	zstd	19	131.0	1	224	92	0.08984375	2.4347826086956523	0.1796875	5.6183206106870225	zstd+F8	chaincode	c:\temp\ProcesamientoVoxelesModelNet40\rev\CodigosDeCadena\airplane\16\airplane_0009_X.F8
ModelNet40	airplane		airplane_0010	16	x	chaincode_3OT_text	gzip	9	120.0	1	251	93	0.0908203125	2.6989247311827955	0.181640625	6.2	gzip+3OT	chaincode	c:\temp\ProcesamientoVoxelesModelNet40\rev\CodigosDeCadena\airplane\16\airplane_0010_X.3OT
ModelNet40	airplane		airplane_0010	16	x	chaincode_3OT_text	zstd	19	120.0	1	251	88	0.0859375	2.852272727272727	0.171875	5.866666666666666	zstd+3OT	chaincode	c:\temp\ProcesamientoVoxelesModelNet40\rev\CodigosDeCadena\airplane\16\airplane_0010_X.3OT
ModelNet40	airplane		airplane_0010	16	x	chaincode_F4_text	gzip	9	120.0	1	209	96	0.09375	2.1770833333333335	0.1875	6.4	gzip+F4	chaincode	c:\temp\ProcesamientoVoxelesModelNet40\rev\CodigosDeCadena\airplane\16\airplane_0010_X.F4
ModelNet40	airplane		airplane_0010	16	x	chaincode_F4_text	zstd	19	120.0	1	209	83	0.0810546875	2.5180722891566263	0.162109375	5.533333333333333	zstd+F4	chaincode	c:\temp\ProcesamientoVoxelesModelNet40\rev\CodigosDeCadena\airplane\16\airplane_0010_X.F4
ModelNet40	airplane		airplane_0010	16	x	chaincode_F8_text	gzip	9	120.0	1	200	95	0.0927734375	2.1052631578947367	0.185546875	6.333333333333333	gzip+F8	chaincode	c:\temp\ProcesamientoVoxelesModelNet40\rev\CodigosDeCadena\airplane\16\airplane_0010_X.F8
ModelNet40	airplane		airplane_0010	16	x	chaincode_F8_text	zstd	19	120.0	1	200	85	0.0830078125	2.3529411764705883	0.166015625	5.666666666666667	zstd+F8	chaincode	c:\temp\ProcesamientoVoxelesModelNet40\rev\CodigosDeCadena\airplane\16\airplane_0010_X.F8
ModelNet40	airplane		airplane_0011	16	x	chaincode_3OT_text	gzip	9	140.0	1	326	130	0.126953125	2.5076923076923077	0.25390625	7.428571428571429	gzip+3OT	chaincode	c:\temp\ProcesamientoVoxelesModelNet40\rev\CodigosDeCadena\airplane\16\airplane_0011_X.3OT
ModelNet40	airplane		airplane_0011	16	x	chaincode_3OT_text	zstd	19	140.0	1	326	118	0.115234375	2.76271186440678	0.23046875	6.742857142857143	zstd+3OT	chaincode	c:\temp\ProcesamientoVoxelesModelNet40\rev\CodigosDeCadena\airplane\16\airplane_0011_X.3OT
ModelNet40	airplane		airplane_0011	16	x	chaincode_F4_text	gzip	9	140.0	1	271	127	0.1240234375	2.1338582677165356	0.248046875	7.257142857142857	gzip+F4	chaincode	c:\temp\ProcesamientoVoxelesModelNet40\rev\CodigosDeCadena\airplane\16\airplane_0011_X.F4
ModelNet40	airplane		airplane_0011	16	x	chaincode_F4_text	zstd	19	140.0	1	271	115	0.1123046875	2.356521739130435	0.224609375	6.571428571428571	zstd+F4	chaincode	c:\temp\ProcesamientoVoxelesModelNet40\rev\CodigosDeCadena\airplane\16\airplane_0011_X.F4
ModelNet40	airplane		airplane_0011	16	x	chaincode_F8_text	gzip	9	140.0	1	238	128	0.125	1.859375	0.25	7.314285714285714	gzip+F8	chaincode	c:\temp\ProcesamientoVoxelesModelNet40\rev\CodigosDeCadena\airplane\16\airplane_0011_X.F8
ModelNet40	airplane		airplane_0011	16	x	chaincode_F8_text	zstd	19	140.0	1	238	113	0.1103515625	2.106194690265487	0.220703125	6.457142857142857	zstd+F8	chaincode	c:\temp\ProcesamientoVoxelesModelNet40\rev\CodigosDeCadena\airplane\16\airplane_0011_X.F8
ModelNet40	airplane		airplane_0012	16	x	chaincode_3OT_text	gzip	9	128.0	1	288	106	0.103515625	2.7169811320754715	0.20703125	6.625	gzip+3OT	chaincode	c:\temp\ProcesamientoVoxelesModelNet40\rev\CodigosDeCadena\airplane\16\airplane_0012_X.3OT
ModelNet40	airplane		airplane_0012	16	x	chaincode_3OT_text	zstd	19	128.0	1	288	96	0.09375	3.0	0.1875	6.0	zstd+3OT	chaincode	c:\temp\ProcesamientoVoxelesModelNet40\rev\CodigosDeCadena\airplane\16\airplane_0012_X.3OT
ModelNet40	airplane		airplane_0012	16	x	chaincode_F4_text	gzip	9	128.0	1	232	98	0.095703125	2.36734693877551	0.19140625	6.125	gzip+F4	chaincode	c:\temp\ProcesamientoVoxelesModelNet40\rev\CodigosDeCadena\airplane\16\airplane_0012_X.F4
ModelNet40	airplane		airplane_0012	16	x	chaincode_F4_text	zstd	19	128.0	1	232	93	0.0908203125	2.4946236559139785	0.181640625	5.8125	zstd+F4	chaincode	c:\temp\ProcesamientoVoxelesModelNet40\rev\CodigosDeCadena\airplane\16\airplane_0012_X.F4
ModelNet40	airplane		airplane_0012	16	x	chaincode_F8_text	gzip	9	128.0	1	220	96	0.09375	2.2916666666666665	0.1875	6.0	gzip+F8	chaincode	c:\temp\ProcesamientoVoxelesModelNet40\rev\CodigosDeCadena\airplane\16\airplane_0012_X.F8
ModelNet40	airplane		airplane_0012	16	x	chaincode_F8_text	zstd	19	128.0	1	220	94	0.091796875	2.3404255319148937	0.18359375	5.875	zstd+F8	chaincode	c:\temp\ProcesamientoVoxelesModelNet40\rev\CodigosDeCadena\airplane\16\airplane_0012_X.F8
ModelNet40	airplane		airplane_0013	16	x	chaincode_3OT_text	gzip	9	145.0	1	319	121	0.1181640625	2.6363636363636362	0.236328125	6.675862068965517	gzip+3OT	chaincode	c:\temp\ProcesamientoVoxelesModelNet40\rev\CodigosDeCadena\airplane\16\airplane_0013_X.3OT
ModelNet40	airplane		airplane_0013	16	x	chaincode_3OT_text	zstd	19	145.0	1	319	112	0.109375	2.8482142857142856	0.21875	6.179310344827586	zstd+3OT	chaincode	c:\temp\ProcesamientoVoxelesModelNet40\rev\CodigosDeCadena\airplane\16\airplane_0013_X.3OT
ModelNet40	airplane		airplane_0013	16	x	chaincode_F4_text	gzip	9	145.0	1	267	114	0.111328125	2.3421052631578947	0.22265625	6.289655172413793	gzip+F4	chaincode	c:\temp\ProcesamientoVoxelesModelNet40\rev\CodigosDeCadena\airplane\16\airplane_0013_X.F4
ModelNet40	airplane		airplane_0013	16	x	chaincode_F4_text	zstd	19	145.0	1	267	107	0.1044921875	2.4953271028037385	0.208984375	5.903448275862069	zstd+F4	chaincode	c:\temp\ProcesamientoVoxelesModelNet40\rev\CodigosDeCadena\airplane\16\airplane_0013_X.F4
ModelNet40	airplane		airplane_0013	16	x	chaincode_F8_text	gzip	9	145.0	1	251	112	0.109375	2.2410714285714284	0.21875	6.179310344827586	gzip+F8	chaincode	c:\temp\ProcesamientoVoxelesModelNet40\rev\CodigosDeCadena\airplane\16\airplane_0013_X.F8
ModelNet40	airplane		airplane_0013	16	x	chaincode_F8_text	zstd	19	145.0	1	251	105	0.1025390625	2.3904761904761904	0.205078125	5.793103448275862	zstd+F8	chaincode	c:\temp\ProcesamientoVoxelesModelNet40\rev\CodigosDeCadena\airplane\16\airplane_0013_X.F8
ModelNet40	airplane		airplane_0014	16	x	chaincode_3OT_text	gzip	9	134.0	1	257	98	0.095703125	2.622448979591837	0.19140625	5.850746268656716	gzip+3OT	chaincode	c:\temp\ProcesamientoVoxelesModelNet40\rev\CodigosDeCadena\airplane\16\airplane_0014_X.3OT
ModelNet40	airplane		airplane_0014	16	x	chaincode_3OT_text	zstd	19	134.0	1	257	90	0.087890625	2.8555555555555556	0.17578125	5.373134328358209	zstd+3OT	chaincode	c:\temp\ProcesamientoVoxelesModelNet40\rev\CodigosDeCadena\airplane\16\airplane_0014_X.3OT
ModelNet40	airplane		airplane_0014	16	x	chaincode_F4_text	gzip	9	134.0	1	215	94	0.091796875	2.2872340425531914	0.18359375	5.611940298507463	gzip+F4	chaincode	c:\temp\ProcesamientoVoxelesModelNet40\rev\CodigosDeCadena\airplane\16\airplane_0014_X.F4
ModelNet40	airplane		airplane_0014	16	x	chaincode_F4_text	zstd	19	134.0	1	215	83	0.0810546875	2.5903614457831323	0.162109375	4.955223880597015	zstd+F4	chaincode	c:\temp\ProcesamientoVoxelesModelNet40\rev\CodigosDeCadena\airplane\16\airplane_0014_X.F4
ModelNet40	airplane		airplane_0014	16	x	chaincode_F8_text	gzip	9	134.0	1	204	93	0.0908203125	2.193548387096774	0.181640625	5.552238805970149	gzip+F8	chaincode	c:\temp\ProcesamientoVoxelesModelNet40\rev\CodigosDeCadena\airplane\16\airplane_0014_X.F8
ModelNet40	airplane		airplane_0014	16	x	chaincode_F8_text	zstd	19	134.0	1	204	84	0.08203125	2.4285714285714284	0.1640625	5.014925373134329	zstd+F8	chaincode	c:\temp\ProcesamientoVoxelesModelNet40\rev\CodigosDeCadena\airplane\16\airplane_0014_X.F8
ModelNet40	airplane		airplane_0015	16	x	chaincode_3OT_text	gzip	9	124.0	1	282	105	0.1025390625	2.6857142857142855	0.205078125	6.774193548387097	gzip+3OT	chaincode	c:\temp\ProcesamientoVoxelesModelNet40\rev\CodigosDeCadena\airplane\16\airplane_0015_X.3OT
ModelNet40	airplane		airplane_0015	16	x	chaincode_3OT_text	zstd	19	124.0	1	282	99	0.0966796875	2.8484848484848486	0.193359375	6.387096774193548	zstd+3OT	chaincode	c:\temp\ProcesamientoVoxelesModelNet40\rev\CodigosDeCadena\airplane\16\airplane_0015_X.3OT
ModelNet40	airplane		airplane_0015	16	x	chaincode_F4_text	gzip	9	124.0	1	237	105	0.1025390625	2.257142857142857	0.205078125	6.774193548387097	gzip+F4	chaincode	c:\temp\ProcesamientoVoxelesModelNet40\rev\CodigosDeCadena\airplane\16\airplane_0015_X.F4
ModelNet40	airplane		airplane_0015	16	x	chaincode_F4_text	zstd	19	124.0	1	237	91	0.0888671875	2.6043956043956045	0.177734375	5.870967741935484	zstd+F4	chaincode	c:\temp\ProcesamientoVoxelesModelNet40\rev\CodigosDeCadena\airplane\16\airplane_0015_X.F4
ModelNet40	airplane		airplane_0015	16	x	chaincode_F8_text	gzip	9	124.0	1	223	102	0.099609375	2.1862745098039214	0.19921875	6.580645161290323	gzip+F8	chaincode	c:\temp\ProcesamientoVoxelesModelNet40\rev\CodigosDeCadena\airplane\16\airplane_0015_X.F8
ModelNet40	airplane		airplane_0015	16	x	chaincode_F8_text	zstd	19	124.0	1	223	90	0.087890625	2.477777777777778	0.17578125	5.806451612903226	zstd+F8	chaincode	c:\temp\ProcesamientoVoxelesModelNet40\rev\CodigosDeCadena\airplane\16\airplane_0015_X.F8
ModelNet40	airplane		airplane_0016	16	x	chaincode_3OT_text	gzip	9	162.0	1	303	92	0.08984375	3.2934782608695654	0.1796875	4.54320987654321	gzip+3OT	chaincode	c:\temp\ProcesamientoVoxelesModelNet40\rev\CodigosDeCadena\airplane\16\airplane_0016_X.3OT
ModelNet40	airplane		airplane_0016	16	x	chaincode_3OT_text	zstd	19	162.0	1	303	83	0.0810546875	3.6506024096385543	0.162109375	4.098765432098766	zstd+3OT	chaincode	c:\temp\ProcesamientoVoxelesModelNet40\rev\CodigosDeCadena\airplane\16\airplane_0016_X.3OT
ModelNet40	airplane		airplane_0016	16	x	chaincode_F4_text	gzip	9	162.0	1	262	89	0.0869140625	2.943820224719101	0.173828125	4.395061728395062	gzip+F4	chaincode	c:\temp\ProcesamientoVoxelesModelNet40\rev\CodigosDeCadena\airplane\16\airplane_0016_X.F4
ModelNet40	airplane		airplane_0016	16	x	chaincode_F4_text	zstd	19	162.0	1	262	80	0.078125	3.275	0.15625	3.950617283950617	zstd+F4	chaincode	c:\temp\ProcesamientoVoxelesModelNet40\rev\CodigosDeCadena\airplane\16\airplane_0016_X.F4
ModelNet40	airplane		airplane_0016	16	x	chaincode_F8_text	gzip	9	162.0	1	240	88	0.0859375	2.727272727272727	0.171875	4.345679012345679	gzip+F8	chaincode	c:\temp\ProcesamientoVoxelesModelNet40\rev\CodigosDeCadena\airplane\16\airplane_0016_X.F8
ModelNet40	airplane		airplane_0016	16	x	chaincode_F8_text	zstd	19	162.0	1	240	82	0.080078125	2.926829268292683	0.16015625	4.049382716049383	zstd+F8	chaincode	c:\temp\ProcesamientoVoxelesModelNet40\rev\CodigosDeCadena\airplane\16\airplane_0016_X.F8
ModelNet40	airplane		airplane_0017	16	x	chaincode_3OT_text	gzip	9	165.0	1	321	117	0.1142578125	2.7435897435897436	0.228515625	5.672727272727273	gzip+3OT	chaincode	c:\temp\ProcesamientoVoxelesModelNet40\rev\CodigosDeCadena\airplane\16\airplane_0017_X.3OT
ModelNet40	airplane		airplane_0017	16	x	chaincode_3OT_text	zstd	19	165.0	1	321	101	0.0986328125	3.1782178217821784	0.197265625	4.8969696969696965	zstd+3OT	chaincode	c:\temp\ProcesamientoVoxelesModelNet40\rev\CodigosDeCadena\airplane\16\airplane_0017_X.3OT
ModelNet40	airplane		airplane_0017	16	x	chaincode_F4_text	gzip	9	165.0	1	269	108	0.10546875	2.490740740740741	0.2109375	5.236363636363636	gzip+F4	chaincode	c:\temp\ProcesamientoVoxelesModelNet40\rev\CodigosDeCadena\airplane\16\airplane_0017_X.F4
ModelNet40	airplane		airplane_0017	16	x	chaincode_F4_text	zstd	19	165.0	1	269	97	0.0947265625	2.7731958762886597	0.189453125	4.703030303030303	zstd+F4	chaincode	c:\temp\ProcesamientoVoxelesModelNet40\rev\CodigosDeCadena\airplane\16\airplane_0017_X.F4
ModelNet40	airplane		airplane_0017	16	x	chaincode_F8_text	gzip	9	165.0	1	237	109	0.1064453125	2.1743119266055047	0.212890625	5.284848484848485	gzip+F8	chaincode	c:\temp\ProcesamientoVoxelesModelNet40\rev\CodigosDeCadena\airplane\16\airplane_0017_X.F8
ModelNet40	airplane		airplane_0017	16	x	chaincode_F8_text	zstd	19	165.0	1	237	96	0.09375	2.46875	0.1875	4.654545454545454	zstd+F8	chaincode	c:\temp\ProcesamientoVoxelesModelNet40\rev\CodigosDeCadena\airplane\16\airplane_0017_X.F8
ModelNet40	airplane		airplane_0018	16	x	chaincode_3OT_text	gzip	9	128.0	1	273	101	0.0986328125	2.702970297029703	0.197265625	6.3125	gzip+3OT	chaincode	c:\temp\ProcesamientoVoxelesModelNet40\rev\CodigosDeCadena\airplane\16\airplane_0018_X.3OT
ModelNet40	airplane		airplane_0018	16	x	chaincode_3OT_text	zstd	19	128.0	1	273	94	0.091796875	2.904255319148936	0.18359375	5.875	zstd+3OT	chaincode	c:\temp\ProcesamientoVoxelesModelNet40\rev\CodigosDeCadena\airplane\16\airplane_0018_X.3OT
ModelNet40	airplane		airplane_0018	16	x	chaincode_F4_text	gzip	9	128.0	1	226	95	0.0927734375	2.3789473684210525	0.185546875	5.9375	gzip+F4	chaincode	c:\temp\ProcesamientoVoxelesModelNet40\rev\CodigosDeCadena\airplane\16\airplane_0018_X.F4
ModelNet40	airplane		airplane_0018	16	x	chaincode_F4_text	zstd	19	128.0	1	226	87	0.0849609375	2.5977011494252875	0.169921875	5.4375	zstd+F4	chaincode	c:\temp\ProcesamientoVoxelesModelNet40\rev\CodigosDeCadena\airplane\16\airplane_0018_X.F4
ModelNet40	airplane		airplane_0018	16	x	chaincode_F8_text	gzip	9	128.0	1	208	93	0.0908203125	2.236559139784946	0.181640625	5.8125	gzip+F8	chaincode	c:\temp\ProcesamientoVoxelesModelNet40\rev\CodigosDeCadena\airplane\16\airplane_0018_X.F8
ModelNet40	airplane		airplane_0018	16	x	chaincode_F8_text	zstd	19	128.0	1	208	84	0.08203125	2.4761904761904763	0.1640625	5.25	zstd+F8	chaincode	c:\temp\ProcesamientoVoxelesModelNet40\rev\CodigosDeCadena\airplane\16\airplane_0018_X.F8
ModelNet40	airplane		airplane_0019	16	x	chaincode_3OT_text	gzip	9	129.0	1	251	97	0.0947265625	2.5876288659793816	0.189453125	6.015503875968992	gzip+3OT	chaincode	c:\temp\ProcesamientoVoxelesModelNet40\rev\CodigosDeCadena\airplane\16\airplane_0019_X.3OT
ModelNet40	airplane		airplane_0019	16	x	chaincode_3OT_text	zstd	19	129.0	1	251	84	0.08203125	2.988095238095238	0.1640625	5.209302325581396	zstd+3OT	chaincode	c:\temp\ProcesamientoVoxelesModelNet40\rev\CodigosDeCadena\airplane\16\airplane_0019_X.3OT
ModelNet40	airplane		airplane_0019	16	x	chaincode_F4_text	gzip	9	129.0	1	215	95	0.0927734375	2.263157894736842	0.185546875	5.891472868217054	gzip+F4	chaincode	c:\temp\ProcesamientoVoxelesModelNet40\rev\CodigosDeCadena\airplane\16\airplane_0019_X.F4
ModelNet40	airplane		airplane_0019	16	x	chaincode_F4_text	zstd	19	129.0	1	215	81	0.0791015625	2.654320987654321	0.158203125	5.023255813953488	zstd+F4	chaincode	c:\temp\ProcesamientoVoxelesModelNet40\rev\CodigosDeCadena\airplane\16\airplane_0019_X.F4
ModelNet40	airplane		airplane_0019	16	x	chaincode_F8_text	gzip	9	129.0	1	202	94	0.091796875	2.148936170212766	0.18359375	5.829457364341085	gzip+F8	chaincode	c:\temp\ProcesamientoVoxelesModelNet40\rev\CodigosDeCadena\airplane\16\airplane_0019_X.F8
ModelNet40	airplane		airplane_0019	16	x	chaincode_F8_text	zstd	19	129.0	1	202	83	0.0810546875	2.433734939759036	0.162109375	5.147286821705427	zstd+F8	chaincode	c:\temp\ProcesamientoVoxelesModelNet40\rev\CodigosDeCadena\airplane\16\airplane_0019_X.F8
ModelNet40	airplane		airplane_0020	16	x	chaincode_3OT_text	gzip	9	131.0	1	305	114	0.111328125	2.675438596491228	0.22265625	6.961832061068702	gzip+3OT	chaincode	c:\temp\ProcesamientoVoxelesModelNet40\rev\CodigosDeCadena\airplane\16\airplane_0020_X.3OT
ModelNet40	airplane		airplane_0020	16	x	chaincode_3OT_text	zstd	19	131.0	1	305	99	0.0966796875	3.080808080808081	0.193359375	6.0458015267175576	zstd+3OT	chaincode	c:\temp\ProcesamientoVoxelesModelNet40\rev\CodigosDeCadena\airplane\16\airplane_0020_X.3OT
ModelNet40	airplane		airplane_0020	16	x	chaincode_F4_text	gzip	9	131.0	1	249	102	0.099609375	2.4411764705882355	0.19921875	6.229007633587786	gzip+F4	chaincode	c:\temp\ProcesamientoVoxelesModelNet40\rev\CodigosDeCadena\airplane\16\airplane_0020_X.F4
ModelNet40	airplane		airplane_0020	16	x	chaincode_F4_text	zstd	19	131.0	1	249	96	0.09375	2.59375	0.1875	5.862595419847328	zstd+F4	chaincode	c:\temp\ProcesamientoVoxelesModelNet40\rev\CodigosDeCadena\airplane\16\airplane_0020_X.F4
ModelNet40	airplane		airplane_0020	16	x	chaincode_F8_text	gzip	9	131.0	1	226	101	0.0986328125	2.237623762376238	0.197265625	6.1679389312977095	gzip+F8	chaincode	c:\temp\ProcesamientoVoxelesModelNet40\rev\CodigosDeCadena\airplane\16\airplane_0020_X.F8
ModelNet40	airplane		airplane_0020	16	x	chaincode_F8_text	zstd	19	131.0	1	226	97	0.0947265625	2.329896907216495	0.189453125	5.923664122137405	zstd+F8	chaincode	c:\temp\ProcesamientoVoxelesModelNet40\rev\CodigosDeCadena\airplane\16\airplane_0020_X.F8
ModelNet40	airplane		airplane_0021	16	x	chaincode_3OT_text	gzip	9	138.0	1	296	112	0.109375	2.642857142857143	0.21875	6.492753623188406	gzip+3OT	chaincode	c:\temp\ProcesamientoVoxelesModelNet40\rev\CodigosDeCadena\airplane\16\airplane_0021_X.3OT
ModelNet40	airplane		airplane_0021	16	x	chaincode_3OT_text	zstd	19	138.0	1	296	105	0.1025390625	2.8190476190476192	0.205078125	6.086956521739131	zstd+3OT	chaincode	c:\temp\ProcesamientoVoxelesModelNet40\rev\CodigosDeCadena\airplane\16\airplane_0021_X.3OT
ModelNet40	airplane		airplane_0021	16	x	chaincode_F4_text	gzip	9	138.0	1	249	110	0.107421875	2.2636363636363637	0.21484375	6.3768115942028984	gzip+F4	chaincode	c:\temp\ProcesamientoVoxelesModelNet40\rev\CodigosDeCadena\airplane\16\airplane_0021_X.F4
ModelNet40	airplane		airplane_0021	16	x	chaincode_F4_text	zstd	19	138.0	1	249	98	0.095703125	2.5408163265306123	0.19140625	5.681159420289855	zstd+F4	chaincode	c:\temp\ProcesamientoVoxelesModelNet40\rev\CodigosDeCadena\airplane\16\airplane_0021_X.F4
ModelNet40	airplane		airplane_0021	16	x	chaincode_F8_text	gzip	9	138.0	1	230	106	0.103515625	2.169811320754717	0.20703125	6.144927536231884	gzip+F8	chaincode	c:\temp\ProcesamientoVoxelesModelNet40\rev\CodigosDeCadena\airplane\16\airplane_0021_X.F8
ModelNet40	airplane		airplane_0021	16	x	chaincode_F8_text	zstd	19	138.0	1	230	99	0.0966796875	2.323232323232323	0.193359375	5.739130434782608	zstd+F8	chaincode	c:\temp\ProcesamientoVoxelesModelNet40\rev\CodigosDeCadena\airplane\16\airplane_0021_X.F8
ModelNet40	airplane		airplane_0022	16	x	chaincode_3OT_text	gzip	9	280.0	1	538	160	0.15625	3.3625	0.3125	4.571428571428571	gzip+3OT	chaincode	c:\temp\ProcesamientoVoxelesModelNet40\rev\CodigosDeCadena\airplane\16\airplane_0022_X.3OT
ModelNet40	airplane		airplane_0022	16	x	chaincode_3OT_text	zstd	19	280.0	1	538	153	0.1494140625	3.5163398692810457	0.298828125	4.371428571428571	zstd+3OT	chaincode	c:\temp\ProcesamientoVoxelesModelNet40\rev\CodigosDeCadena\airplane\16\airplane_0022_X.3OT
ModelNet40	airplane		airplane_0022	16	x	chaincode_F4_text	gzip	9	280.0	1	468	164	0.16015625	2.8536585365853657	0.3203125	4.685714285714286	gzip+F4	chaincode	c:\temp\ProcesamientoVoxelesModelNet40\rev\CodigosDeCadena\airplane\16\airplane_0022_X.F4
ModelNet40	airplane		airplane_0022	16	x	chaincode_F4_text	zstd	19	280.0	1	468	157	0.1533203125	2.9808917197452227	0.306640625	4.485714285714286	zstd+F4	chaincode	c:\temp\ProcesamientoVoxelesModelNet40\rev\CodigosDeCadena\airplane\16\airplane_0022_X.F4
ModelNet40	airplane		airplane_0022	16	x	chaincode_F8_text	gzip	9	280.0	1	378	151	0.1474609375	2.5033112582781456	0.294921875	4.314285714285714	gzip+F8	chaincode	c:\temp\ProcesamientoVoxelesModelNet40\rev\CodigosDeCadena\airplane\16\airplane_0022_X.F8
ModelNet40	airplane		airplane_0022	16	x	chaincode_F8_text	zstd	19	280.0	1	378	146	0.142578125	2.589041095890411	0.28515625	4.171428571428572	zstd+F8	chaincode	c:\temp\ProcesamientoVoxelesModelNet40\rev\CodigosDeCadena\airplane\16\airplane_0022_X.F8
ModelNet40	airplane		airplane_0023	16	x	chaincode_3OT_text	gzip	9	146.0	1	294	116	0.11328125	2.5344827586206895	0.2265625	6.3561643835616435	gzip+3OT	chaincode	c:\temp\ProcesamientoVoxelesModelNet40\rev\CodigosDeCadena\airplane\16\airplane_0023_X.3OT
ModelNet40	airplane		airplane_0023	16	x	chaincode_3OT_text	zstd	19	146.0	1	294	106	0.103515625	2.7735849056603774	0.20703125	5.808219178082192	zstd+3OT	chaincode	c:\temp\ProcesamientoVoxelesModelNet40\rev\CodigosDeCadena\airplane\16\airplane_0023_X.3OT
ModelNet40	airplane		airplane_0023	16	x	chaincode_F4_text	gzip	9	146.0	1	246	112	0.109375	2.1964285714285716	0.21875	6.136986301369863	gzip+F4	chaincode	c:\temp\ProcesamientoVoxelesModelNet40\rev\CodigosDeCadena\airplane\16\airplane_0023_X.F4
ModelNet40	airplane		airplane_0023	16	x	chaincode_F4_text	zstd	19	146.0	1	246	102	0.099609375	2.411764705882353	0.19921875	5.589041095890411	zstd+F4	chaincode	c:\temp\ProcesamientoVoxelesModelNet40\rev\CodigosDeCadena\airplane\16\airplane_0023_X.F4
ModelNet40	airplane		airplane_0023	16	x	chaincode_F8_text	gzip	9	146.0	1	227	110	0.107421875	2.0636363636363635	0.21484375	6.027397260273973	gzip+F8	chaincode	c:\temp\ProcesamientoVoxelesModelNet40\rev\CodigosDeCadena\airplane\16\airplane_0023_X.F8
ModelNet40	airplane		airplane_0023	16	x	chaincode_F8_text	zstd	19	146.0	1	227	104	0.1015625	2.1826923076923075	0.203125	5.698630136986301	zstd+F8	chaincode	c:\temp\ProcesamientoVoxelesModelNet40\rev\CodigosDeCadena\airplane\16\airplane_0023_X.F8
ModelNet40	airplane		airplane_0024	16	x	chaincode_3OT_text	gzip	9	112.0	1	322	116	0.11328125	2.7758620689655173	0.2265625	8.285714285714286	gzip+3OT	chaincode	c:\temp\ProcesamientoVoxelesModelNet40\rev\CodigosDeCadena\airplane\16\airplane_0024_X.3OT
ModelNet40	airplane		airplane_0024	16	x	chaincode_3OT_text	zstd	19	112.0	1	322	105	0.1025390625	3.066666666666667	0.205078125	7.5	zstd+3OT	chaincode	c:\temp\ProcesamientoVoxelesModelNet40\rev\CodigosDeCadena\airplane\16\airplane_0024_X.3OT
ModelNet40	airplane		airplane_0024	16	x	chaincode_F4_text	gzip	9	112.0	1	263	107	0.1044921875	2.457943925233645	0.208984375	7.642857142857143	gzip+F4	chaincode	c:\temp\ProcesamientoVoxelesModelNet40\rev\CodigosDeCadena\airplane\16\airplane_0024_X.F4
ModelNet40	airplane		airplane_0024	16	x	chaincode_F4_text	zstd	19	112.0	1	263	101	0.0986328125	2.603960396039604	0.197265625	7.214285714285714	zstd+F4	chaincode	c:\temp\ProcesamientoVoxelesModelNet40\rev\CodigosDeCadena\airplane\16\airplane_0024_X.F4
ModelNet40	airplane		airplane_0024	16	x	chaincode_F8_text	gzip	9	112.0	1	215	108	0.10546875	1.9907407407407407	0.2109375	7.714285714285714	gzip+F8	chaincode	c:\temp\ProcesamientoVoxelesModelNet40\rev\CodigosDeCadena\airplane\16\airplane_0024_X.F8
ModelNet40	airplane		airplane_0024	16	x	chaincode_F8_text	zstd	19	112.0	1	215	100	0.09765625	2.15	0.1953125	7.142857142857143	zstd+F8	chaincode	c:\temp\ProcesamientoVoxelesModelNet40\rev\CodigosDeCadena\airplane\16\airplane_0024_X.F8
ModelNet40	airplane		airplane_0025	16	x	chaincode_3OT_text	gzip	9	155.0	1	301	113	0.1103515625	2.663716814159292	0.220703125	5.832258064516129	gzip+3OT	chaincode	c:\temp\ProcesamientoVoxelesModelNet40\rev\CodigosDeCadena\airplane\16\airplane_0025_X.3OT
ModelNet40	airplane		airplane_0025	16	x	chaincode_3OT_text	zstd	19	155.0	1	301	102	0.099609375	2.950980392156863	0.19921875	5.264516129032258	zstd+3OT	chaincode	c:\temp\ProcesamientoVoxelesModelNet40\rev\CodigosDeCadena\airplane\16\airplane_0025_X.3OT
ModelNet40	airplane		airplane_0025	16	x	chaincode_F4_text	gzip	9	155.0	1	255	109	0.1064453125	2.3394495412844036	0.212890625	5.625806451612903	gzip+F4	chaincode	c:\temp\ProcesamientoVoxelesModelNet40\rev\CodigosDeCadena\airplane\16\airplane_0025_X.F4
ModelNet40	airplane		airplane_0025	16	x	chaincode_F4_text	zstd	19	155.0	1	255	96	0.09375	2.65625	0.1875	4.95483870967742	zstd+F4	chaincode	c:\temp\ProcesamientoVoxelesModelNet40\rev\CodigosDeCadena\airplane\16\airplane_0025_X.F4
ModelNet40	airplane		airplane_0025	16	x	chaincode_F8_text	gzip	9	155.0	1	239	106	0.103515625	2.2547169811320753	0.20703125	5.470967741935484	gzip+F8	chaincode	c:\temp\ProcesamientoVoxelesModelNet40\rev\CodigosDeCadena\airplane\16\airplane_0025_X.F8
ModelNet40	airplane		airplane_0025	16	x	chaincode_F8_text	zstd	19	155.0	1	239	97	0.0947265625	2.463917525773196	0.189453125	5.006451612903226	zstd+F8	chaincode	c:\temp\ProcesamientoVoxelesModelNet40\rev\CodigosDeCadena\airplane\16\airplane_0025_X.F8
ModelNet40	airplane		airplane_0026	16	x	chaincode_3OT_text	gzip	9	136.0	1	293	102	0.099609375	2.872549019607843	0.19921875	6.0	gzip+3OT	chaincode	c:\temp\ProcesamientoVoxelesModelNet40\rev\CodigosDeCadena\airplane\16\airplane_0026_X.3OT
ModelNet40	airplane		airplane_0026	16	x	chaincode_3OT_text	zstd	19	136.0	1	293	94	0.091796875	3.117021276595745	0.18359375	5.529411764705882	zstd+3OT	chaincode	c:\temp\ProcesamientoVoxelesModelNet40\rev\CodigosDeCadena\airplane\16\airplane_0026_X.3OT
ModelNet40	airplane		airplane_0026	16	x	chaincode_F4_text	gzip	9	136.0	1	241	98	0.095703125	2.4591836734693877	0.19140625	5.764705882352941	gzip+F4	chaincode	c:\temp\ProcesamientoVoxelesModelNet40\rev\CodigosDeCadena\airplane\16\airplane_0026_X.F4
ModelNet40	airplane		airplane_0026	16	x	chaincode_F4_text	zstd	19	136.0	1	241	87	0.0849609375	2.7701149425287355	0.169921875	5.117647058823529	zstd+F4	chaincode	c:\temp\ProcesamientoVoxelesModelNet40\rev\CodigosDeCadena\airplane\16\airplane_0026_X.F4
ModelNet40	airplane		airplane_0026	16	x	chaincode_F8_text	gzip	9	136.0	1	220	96	0.09375	2.2916666666666665	0.1875	5.647058823529412	gzip+F8	chaincode	c:\temp\ProcesamientoVoxelesModelNet40\rev\CodigosDeCadena\airplane\16\airplane_0026_X.F8
ModelNet40	airplane		airplane_0026	16	x	chaincode_F8_text	zstd	19	136.0	1	220	88	0.0859375	2.5	0.171875	5.176470588235294	zstd+F8	chaincode	c:\temp\ProcesamientoVoxelesModelNet40\rev\CodigosDeCadena\airplane\16\airplane_0026_X.F8
ModelNet40	airplane		airplane_0027	16	x	chaincode_3OT_text	gzip	9	121.0	1	226	104	0.1015625	2.173076923076923	0.203125	6.87603305785124	gzip+3OT	chaincode	c:\temp\ProcesamientoVoxelesModelNet40\rev\CodigosDeCadena\airplane\16\airplane_0027_X.3OT
ModelNet40	airplane		airplane_0027	16	x	chaincode_3OT_text	zstd	19	121.0	1	226	92	0.08984375	2.4565217391304346	0.1796875	6.082644628099174	zstd+3OT	chaincode	c:\temp\ProcesamientoVoxelesModelNet40\rev\CodigosDeCadena\airplane\16\airplane_0027_X.3OT
ModelNet40	airplane		airplane_0027	16	x	chaincode_F4_text	gzip	9	121.0	1	185	98	0.095703125	1.8877551020408163	0.19140625	6.479338842975206	gzip+F4	chaincode	c:\temp\ProcesamientoVoxelesModelNet40\rev\CodigosDeCadena\airplane\16\airplane_0027_X.F4
ModelNet40	airplane		airplane_0027	16	x	chaincode_F4_text	zstd	19	121.0	1	185	85	0.0830078125	2.176470588235294	0.166015625	5.619834710743802	zstd+F4	chaincode	c:\temp\ProcesamientoVoxelesModelNet40\rev\CodigosDeCadena\airplane\16\airplane_0027_X.F4
ModelNet40	airplane		airplane_0027	16	x	chaincode_F8_text	gzip	9	121.0	1	173	93	0.0908203125	1.8602150537634408	0.181640625	6.148760330578512	gzip+F8	chaincode	c:\temp\ProcesamientoVoxelesModelNet40\rev\CodigosDeCadena\airplane\16\airplane_0027_X.F8
ModelNet40	airplane		airplane_0027	16	x	chaincode_F8_text	zstd	19	121.0	1	173	81	0.0791015625	2.1358024691358026	0.158203125	5.355371900826446	zstd+F8	chaincode	c:\temp\ProcesamientoVoxelesModelNet40\rev\CodigosDeCadena\airplane\16\airplane_0027_X.F8
ModelNet40	airplane		airplane_0028	16	x	chaincode_3OT_text	gzip	9	73.0	1	149	63	0.0615234375	2.365079365079365	0.123046875	6.904109589041096	gzip+3OT	chaincode	c:\temp\ProcesamientoVoxelesModelNet40\rev\CodigosDeCadena\airplane\16\airplane_0028_X.3OT
ModelNet40	airplane		airplane_0028	16	x	chaincode_3OT_text	zstd	19	73.0	1	149	56	0.0546875	2.6607142857142856	0.109375	6.136986301369863	zstd+3OT	chaincode	c:\temp\ProcesamientoVoxelesModelNet40\rev\CodigosDeCadena\airplane\16\airplane_0028_X.3OT
ModelNet40	airplane		airplane_0028	16	x	chaincode_F4_text	gzip	9	73.0	1	125	57	0.0556640625	2.192982456140351	0.111328125	6.2465753424657535	gzip+F4	chaincode	c:\temp\ProcesamientoVoxelesModelNet40\rev\CodigosDeCadena\airplane\16\airplane_0028_X.F4
ModelNet40	airplane		airplane_0028	16	x	chaincode_F4_text	zstd	19	73.0	1	125	51	0.0498046875	2.450980392156863	0.099609375	5.589041095890411	zstd+F4	chaincode	c:\temp\ProcesamientoVoxelesModelNet40\rev\CodigosDeCadena\airplane\16\airplane_0028_X.F4
ModelNet40	airplane		airplane_0028	16	x	chaincode_F8_text	gzip	9	73.0	1	119	59	0.0576171875	2.016949152542373	0.115234375	6.465753424657534	gzip+F8	chaincode	c:\temp\ProcesamientoVoxelesModelNet40\rev\CodigosDeCadena\airplane\16\airplane_0028_X.F8
ModelNet40	airplane		airplane_0028	16	x	chaincode_F8_text	zstd	19	73.0	1	119	55	0.0537109375	2.1636363636363636	0.107421875	6.027397260273973	zstd+F8	chaincode	c:\temp\ProcesamientoVoxelesModelNet40\rev\CodigosDeCadena\airplane\16\airplane_0028_X.F8
ModelNet40	airplane		airplane_0029	16	x	chaincode_3OT_text	gzip	9	136.0	1	243	106	0.103515625	2.292452830188679	0.20703125	6.235294117647059	gzip+3OT	chaincode	c:\temp\ProcesamientoVoxelesModelNet40\rev\CodigosDeCadena\airplane\16\airplane_0029_X.3OT
ModelNet40	airplane		airplane_0029	16	x	chaincode_3OT_text	zstd	19	136.0	1	243	92	0.08984375	2.641304347826087	0.1796875	5.411764705882353	zstd+3OT	chaincode	c:\temp\ProcesamientoVoxelesModelNet40\rev\CodigosDeCadena\airplane\16\airplane_0029_X.3OT
ModelNet40	airplane		airplane_0029	16	x	chaincode_F4_text	gzip	9	136.0	1	203	101	0.0986328125	2.00990099009901	0.197265625	5.9411764705882355	gzip+F4	chaincode	c:\temp\ProcesamientoVoxelesModelNet40\rev\CodigosDeCadena\airplane\16\airplane_0029_X.F4
ModelNet40	airplane		airplane_0029	16	x	chaincode_F4_text	zstd	19	136.0	1	203	85	0.0830078125	2.388235294117647	0.166015625	5.0	zstd+F4	chaincode	c:\temp\ProcesamientoVoxelesModelNet40\rev\CodigosDeCadena\airplane\16\airplane_0029_X.F4
ModelNet40	airplane		airplane_0029	16	x	chaincode_F8_text	gzip	9	136.0	1	192	100	0.09765625	1.92	0.1953125	5.882352941176471	gzip+F8	chaincode	c:\temp\ProcesamientoVoxelesModelNet40\rev\CodigosDeCadena\airplane\16\airplane_0029_X.F8
ModelNet40	airplane		airplane_0029	16	x	chaincode_F8_text	zstd	19	136.0	1	192	85	0.0830078125	2.2588235294117647	0.166015625	5.0	zstd+F8	chaincode	c:\temp\ProcesamientoVoxelesModelNet40\rev\CodigosDeCadena\airplane\16\airplane_0029_X.F8
ModelNet40	airplane		airplane_0030	16	x	chaincode_3OT_text	gzip	9	169.0	1	285	117	0.1142578125	2.4358974358974357	0.228515625	5.538461538461538	gzip+3OT	chaincode	c:\temp\ProcesamientoVoxelesModelNet40\rev\CodigosDeCadena\airplane\16\airplane_0030_X.3OT
ModelNet40	airplane		airplane_0030	16	x	chaincode_3OT_text	zstd	19	169.0	1	285	106	0.103515625	2.688679245283019	0.20703125	5.017751479289941	zstd+3OT	chaincode	c:\temp\ProcesamientoVoxelesModelNet40\rev\CodigosDeCadena\airplane\16\airplane_0030_X.3OT
ModelNet40	airplane		airplane_0030	16	x	chaincode_F4_text	gzip	9	169.0	1	241	112	0.109375	2.1517857142857144	0.21875	5.3017751479289945	gzip+F4	chaincode	c:\temp\ProcesamientoVoxelesModelNet40\rev\CodigosDeCadena\airplane\16\airplane_0030_X.F4
ModelNet40	airplane		airplane_0030	16	x	chaincode_F4_text	zstd	19	169.0	1	241	103	0.1005859375	2.3398058252427183	0.201171875	4.875739644970414	zstd+F4	chaincode	c:\temp\ProcesamientoVoxelesModelNet40\rev\CodigosDeCadena\airplane\16\airplane_0030_X.F4
ModelNet40	airplane		airplane_0030	16	x	chaincode_F8_text	gzip	9	169.0	1	221	112	0.109375	1.9732142857142858	0.21875	5.3017751479289945	gzip+F8	chaincode	c:\temp\ProcesamientoVoxelesModelNet40\rev\CodigosDeCadena\airplane\16\airplane_0030_X.F8
ModelNet40	airplane		airplane_0030	16	x	chaincode_F8_text	zstd	19	169.0	1	221	102	0.099609375	2.1666666666666665	0.19921875	4.828402366863905	zstd+F8	chaincode	c:\temp\ProcesamientoVoxelesModelNet40\rev\CodigosDeCadena\airplane\16\airplane_0030_X.F8
ModelNet40	airplane		airplane_0031	16	x	chaincode_3OT_text	gzip	9	163.0	1	319	112	0.109375	2.8482142857142856	0.21875	5.4969325153374236	gzip+3OT	chaincode	c:\temp\ProcesamientoVoxelesModelNet40\rev\CodigosDeCadena\airplane\16\airplane_0031_X.3OT
ModelNet40	airplane		airplane_0031	16	x	chaincode_3OT_text	zstd	19	163.0	1	319	104	0.1015625	3.0673076923076925	0.203125	5.104294478527607	zstd+3OT	chaincode	c:\temp\ProcesamientoVoxelesModelNet40\rev\CodigosDeCadena\airplane\16\airplane_0031_X.3OT
ModelNet40	airplane		airplane_0031	16	x	chaincode_F4_text	gzip	9	163.0	1	263	109	0.1064453125	2.4128440366972477	0.212890625	5.3496932515337425	gzip+F4	chaincode	c:\temp\ProcesamientoVoxelesModelNet40\rev\CodigosDeCadena\airplane\16\airplane_0031_X.F4
ModelNet40	airplane		airplane_0031	16	x	chaincode_F4_text	zstd	19	163.0	1	263	100	0.09765625	2.63	0.1953125	4.9079754601226995	zstd+F4	chaincode	c:\temp\ProcesamientoVoxelesModelNet40\rev\CodigosDeCadena\airplane\16\airplane_0031_X.F4
ModelNet40	airplane		airplane_0031	16	x	chaincode_F8_text	gzip	9	163.0	1	243	105	0.1025390625	2.3142857142857145	0.205078125	5.153374233128834	gzip+F8	chaincode	c:\temp\ProcesamientoVoxelesModelNet40\rev\CodigosDeCadena\airplane\16\airplane_0031_X.F8
ModelNet40	airplane		airplane_0031	16	x	chaincode_F8_text	zstd	19	163.0	1	243	99	0.0966796875	2.4545454545454546	0.193359375	4.858895705521473	zstd+F8	chaincode	c:\temp\ProcesamientoVoxelesModelNet40\rev\CodigosDeCadena\airplane\16\airplane_0031_X.F8
ModelNet40	airplane		airplane_0032	16	x	chaincode_3OT_text	gzip	9	102.0	1	247	94	0.091796875	2.627659574468085	0.18359375	7.372549019607843	gzip+3OT	chaincode	c:\temp\ProcesamientoVoxelesModelNet40\rev\CodigosDeCadena\airplane\16\airplane_0032_X.3OT
ModelNet40	airplane		airplane_0032	16	x	chaincode_3OT_text	zstd	19	102.0	1	247	81	0.0791015625	3.049382716049383	0.158203125	6.352941176470588	zstd+3OT	chaincode	c:\temp\ProcesamientoVoxelesModelNet40\rev\CodigosDeCadena\airplane\16\airplane_0032_X.3OT
ModelNet40	airplane		airplane_0032	16	x	chaincode_F4_text	gzip	9	102.0	1	211	86	0.083984375	2.453488372093023	0.16796875	6.745098039215686	gzip+F4	chaincode	c:\temp\ProcesamientoVoxelesModelNet40\rev\CodigosDeCadena\airplane\16\airplane_0032_X.F4
ModelNet40	airplane		airplane_0032	16	x	chaincode_F4_text	zstd	19	102.0	1	211	80	0.078125	2.6375	0.15625	6.2745098039215685	zstd+F4	chaincode	c:\temp\ProcesamientoVoxelesModelNet40\rev\CodigosDeCadena\airplane\16\airplane_0032_X.F4
ModelNet40	airplane		airplane_0032	16	x	chaincode_F8_text	gzip	9	102.0	1	193	84	0.08203125	2.2976190476190474	0.1640625	6.588235294117647	gzip+F8	chaincode	c:\temp\ProcesamientoVoxelesModelNet40\rev\CodigosDeCadena\airplane\16\airplane_0032_X.F8
ModelNet40	airplane		airplane_0032	16	x	chaincode_F8_text	zstd	19	102.0	1	193	80	0.078125	2.4125	0.15625	6.2745098039215685	zstd+F8	chaincode	c:\temp\ProcesamientoVoxelesModelNet40\rev\CodigosDeCadena\airplane\16\airplane_0032_X.F8
ModelNet40	airplane		airplane_0033	16	x	chaincode_3OT_text	gzip	9	113.0	1	229	90	0.087890625	2.5444444444444443	0.17578125	6.371681415929204	gzip+3OT	chaincode	c:\temp\ProcesamientoVoxelesModelNet40\rev\CodigosDeCadena\airplane\16\airplane_0033_X.3OT
ModelNet40	airplane		airplane_0033	16	x	chaincode_3OT_text	zstd	19	113.0	1	229	79	0.0771484375	2.8987341772151898	0.154296875	5.592920353982301	zstd+3OT	chaincode	c:\temp\ProcesamientoVoxelesModelNet40\rev\CodigosDeCadena\airplane\16\airplane_0033_X.3OT
ModelNet40	airplane		airplane_0033	16	x	chaincode_F4_text	gzip	9	113.0	1	189	88	0.0859375	2.147727272727273	0.171875	6.230088495575221	gzip+F4	chaincode	c:\temp\ProcesamientoVoxelesModelNet40\rev\CodigosDeCadena\airplane\16\airplane_0033_X.F4
ModelNet40	airplane		airplane_0033	16	x	chaincode_F4_text	zstd	19	113.0	1	189	75	0.0732421875	2.52	0.146484375	5.3097345132743365	zstd+F4	chaincode	c:\temp\ProcesamientoVoxelesModelNet40\rev\CodigosDeCadena\airplane\16\airplane_0033_X.F4
ModelNet40	airplane		airplane_0033	16	x	chaincode_F8_text	gzip	9	113.0	1	173	86	0.083984375	2.011627906976744	0.16796875	6.088495575221239	gzip+F8	chaincode	c:\temp\ProcesamientoVoxelesModelNet40\rev\CodigosDeCadena\airplane\16\airplane_0033_X.F8
ModelNet40	airplane		airplane_0033	16	x	chaincode_F8_text	zstd	19	113.0	1	173	73	0.0712890625	2.3698630136986303	0.142578125	5.168141592920354	zstd+F8	chaincode	c:\temp\ProcesamientoVoxelesModelNet40\rev\CodigosDeCadena\airplane\16\airplane_0033_X.F8
ModelNet40	airplane		airplane_0034	16	x	chaincode_3OT_text	gzip	9	146.0	1	297	106	0.103515625	2.80188679245283	0.20703125	5.808219178082192	gzip+3OT	chaincode	c:\temp\ProcesamientoVoxelesModelNet40\rev\CodigosDeCadena\airplane\16\airplane_0034_X.3OT
ModelNet40	airplane		airplane_0034	16	x	chaincode_3OT_text	zstd	19	146.0	1	297	96	0.09375	3.09375	0.1875	5.260273972602739	zstd+3OT	chaincode	c:\temp\ProcesamientoVoxelesModelNet40\rev\CodigosDeCadena\airplane\16\airplane_0034_X.3OT
ModelNet40	airplane		airplane_0034	16	x	chaincode_F4_text	gzip	9	146.0	1	249	101	0.0986328125	2.4653465346534653	0.197265625	5.534246575342466	gzip+F4	chaincode	c:\temp\ProcesamientoVoxelesModelNet40\rev\CodigosDeCadena\airplane\16\airplane_0034_X.F4
ModelNet40	airplane		airplane_0034	16	x	chaincode_F4_text	zstd	19	146.0	1	249	93	0.0908203125	2.6774193548387095	0.181640625	5.095890410958904	zstd+F4	chaincode	c:\temp\ProcesamientoVoxelesModelNet40\rev\CodigosDeCadena\airplane\16\airplane_0034_X.F4
ModelNet40	airplane		airplane_0034	16	x	chaincode_F8_text	gzip	9	146.0	1	232	100	0.09765625	2.32	0.1953125	5.47945205479452	gzip+F8	chaincode	c:\temp\ProcesamientoVoxelesModelNet40\rev\CodigosDeCadena\airplane\16\airplane_0034_X.F8
ModelNet40	airplane		airplane_0034	16	x	chaincode_F8_text	zstd	19	146.0	1	232	91	0.0888671875	2.5494505494505493	0.177734375	4.986301369863014	zstd+F8	chaincode	c:\temp\ProcesamientoVoxelesModelNet40\rev\CodigosDeCadena\airplane\16\airplane_0034_X.F8
ModelNet40	airplane		airplane_0035	16	x	chaincode_3OT_text	gzip	9	122.0	1	231	96	0.09375	2.40625	0.1875	6.295081967213115	gzip+3OT	chaincode	c:\temp\ProcesamientoVoxelesModelNet40\rev\CodigosDeCadena\airplane\16\airplane_0035_X.3OT
ModelNet40	airplane		airplane_0035	16	x	chaincode_3OT_text	zstd	19	122.0	1	231	85	0.0830078125	2.7176470588235295	0.166015625	5.573770491803279	zstd+3OT	chaincode	c:\temp\ProcesamientoVoxelesModelNet40\rev\CodigosDeCadena\airplane\16\airplane_0035_X.3OT
ModelNet40	airplane		airplane_0035	16	x	chaincode_F4_text	gzip	9	122.0	1	193	94	0.091796875	2.0531914893617023	0.18359375	6.163934426229508	gzip+F4	chaincode	c:\temp\ProcesamientoVoxelesModelNet40\rev\CodigosDeCadena\airplane\16\airplane_0035_X.F4
ModelNet40	airplane		airplane_0035	16	x	chaincode_F4_text	zstd	19	122.0	1	193	82	0.080078125	2.3536585365853657	0.16015625	5.377049180327869	zstd+F4	chaincode	c:\temp\ProcesamientoVoxelesModelNet40\rev\CodigosDeCadena\airplane\16\airplane_0035_X.F4
ModelNet40	airplane		airplane_0035	16	x	chaincode_F8_text	gzip	9	122.0	1	179	93	0.0908203125	1.924731182795699	0.181640625	6.098360655737705	gzip+F8	chaincode	c:\temp\ProcesamientoVoxelesModelNet40\rev\CodigosDeCadena\airplane\16\airplane_0035_X.F8
ModelNet40	airplane		airplane_0035	16	x	chaincode_F8_text	zstd	19	122.0	1	179	79	0.0771484375	2.2658227848101267	0.154296875	5.180327868852459	zstd+F8	chaincode	c:\temp\ProcesamientoVoxelesModelNet40\rev\CodigosDeCadena\airplane\16\airplane_0035_X.F8
ModelNet40	airplane		airplane_0036	16	x	chaincode_3OT_text	gzip	9	134.0	1	258	100	0.09765625	2.58	0.1953125	5.970149253731344	gzip+3OT	chaincode	c:\temp\ProcesamientoVoxelesModelNet40\rev\CodigosDeCadena\airplane\16\airplane_0036_X.3OT
ModelNet40	airplane		airplane_0036	16	x	chaincode_3OT_text	zstd	19	134.0	1	258	90	0.087890625	2.8666666666666667	0.17578125	5.373134328358209	zstd+3OT	chaincode	c:\temp\ProcesamientoVoxelesModelNet40\rev\CodigosDeCadena\airplane\16\airplane_0036_X.3OT
ModelNet40	airplane		airplane_0036	16	x	chaincode_F4_text	gzip	9	134.0	1	215	94	0.091796875	2.2872340425531914	0.18359375	5.611940298507463	gzip+F4	chaincode	c:\temp\ProcesamientoVoxelesModelNet40\rev\CodigosDeCadena\airplane\16\airplane_0036_X.F4
ModelNet40	airplane		airplane_0036	16	x	chaincode_F4_text	zstd	19	134.0	1	215	83	0.0810546875	2.5903614457831323	0.162109375	4.955223880597015	zstd+F4	chaincode	c:\temp\ProcesamientoVoxelesModelNet40\rev\CodigosDeCadena\airplane\16\airplane_0036_X.F4
ModelNet40	airplane		airplane_0036	16	x	chaincode_F8_text	gzip	9	134.0	1	202	93	0.0908203125	2.172043010752688	0.181640625	5.552238805970149	gzip+F8	chaincode	c:\temp\ProcesamientoVoxelesModelNet40\rev\CodigosDeCadena\airplane\16\airplane_0036_X.F8
ModelNet40	airplane		airplane_0036	16	x	chaincode_F8_text	zstd	19	134.0	1	202	85	0.0830078125	2.376470588235294	0.166015625	5.074626865671642	zstd+F8	chaincode	c:\temp\ProcesamientoVoxelesModelNet40\rev\CodigosDeCadena\airplane\16\airplane_0036_X.F8
ModelNet40	airplane		airplane_0037	16	x	chaincode_3OT_text	gzip	9	150.0	1	379	132	0.12890625	2.871212121212121	0.2578125	7.04	gzip+3OT	chaincode	c:\temp\ProcesamientoVoxelesModelNet40\rev\CodigosDeCadena\airplane\16\airplane_0037_X.3OT
ModelNet40	airplane		airplane_0037	16	x	chaincode_3OT_text	zstd	19	150.0	1	379	118	0.115234375	3.211864406779661	0.23046875	6.293333333333333	zstd+3OT	chaincode	c:\temp\ProcesamientoVoxelesModelNet40\rev\CodigosDeCadena\airplane\16\airplane_0037_X.3OT
ModelNet40	airplane		airplane_0037	16	x	chaincode_F4_text	gzip	9	150.0	1	324	124	0.12109375	2.6129032258064515	0.2421875	6.613333333333333	gzip+F4	chaincode	c:\temp\ProcesamientoVoxelesModelNet40\rev\CodigosDeCadena\airplane\16\airplane_0037_X.F4
ModelNet40	airplane		airplane_0037	16	x	chaincode_F4_text	zstd	19	150.0	1	324	114	0.111328125	2.8421052631578947	0.22265625	6.08	zstd+F4	chaincode	c:\temp\ProcesamientoVoxelesModelNet40\rev\CodigosDeCadena\airplane\16\airplane_0037_X.F4
ModelNet40	airplane		airplane_0037	16	x	chaincode_F8_text	gzip	9	150.0	1	280	122	0.119140625	2.2950819672131146	0.23828125	6.506666666666667	gzip+F8	chaincode	c:\temp\ProcesamientoVoxelesModelNet40\rev\CodigosDeCadena\airplane\16\airplane_0037_X.F8
ModelNet40	airplane		airplane_0037	16	x	chaincode_F8_text	zstd	19	150.0	1	280	118	0.115234375	2.3728813559322033	0.23046875	6.293333333333333	zstd+F8	chaincode	c:\temp\ProcesamientoVoxelesModelNet40\rev\CodigosDeCadena\airplane\16\airplane_0037_X.F8
ModelNet40	airplane		airplane_0038	16	x	chaincode_3OT_text	gzip	9	172.0	1	295	101	0.0986328125	2.9207920792079207	0.197265625	4.6976744186046515	gzip+3OT	chaincode	c:\temp\ProcesamientoVoxelesModelNet40\rev\CodigosDeCadena\airplane\16\airplane_0038_X.3OT
ModelNet40	airplane		airplane_0038	16	x	chaincode_3OT_text	zstd	19	172.0	1	295	91	0.0888671875	3.241758241758242	0.177734375	4.232558139534884	zstd+3OT	chaincode	c:\temp\ProcesamientoVoxelesModelNet40\rev\CodigosDeCadena\airplane\16\airplane_0038_X.3OT
ModelNet40	airplane		airplane_0038	16	x	chaincode_F4_text	gzip	9	172.0	1	249	101	0.0986328125	2.4653465346534653	0.197265625	4.6976744186046515	gzip+F4	chaincode	c:\temp\ProcesamientoVoxelesModelNet40\rev\CodigosDeCadena\airplane\16\airplane_0038_X.F4
ModelNet40	airplane		airplane_0038	16	x	chaincode_F4_text	zstd	19	172.0	1	249	89	0.0869140625	2.797752808988764	0.173828125	4.1395348837209305	zstd+F4	chaincode	c:\temp\ProcesamientoVoxelesModelNet40\rev\CodigosDeCadena\airplane\16\airplane_0038_X.F4
ModelNet40	airplane		airplane_0038	16	x	chaincode_F8_text	gzip	9	172.0	1	229	97	0.0947265625	2.3608247422680413	0.189453125	4.511627906976744	gzip+F8	chaincode	c:\temp\ProcesamientoVoxelesModelNet40\rev\CodigosDeCadena\airplane\16\airplane_0038_X.F8
ModelNet40	airplane		airplane_0038	16	x	chaincode_F8_text	zstd	19	172.0	1	229	88	0.0859375	2.602272727272727	0.171875	4.093023255813954	zstd+F8	chaincode	c:\temp\ProcesamientoVoxelesModelNet40\rev\CodigosDeCadena\airplane\16\airplane_0038_X.F8
ModelNet40	airplane		airplane_0039	16	x	chaincode_3OT_text	gzip	9	156.0	1	301	104	0.1015625	2.894230769230769	0.203125	5.333333333333333	gzip+3OT	chaincode	c:\temp\ProcesamientoVoxelesModelNet40\rev\CodigosDeCadena\airplane\16\airplane_0039_X.3OT
ModelNet40	airplane		airplane_0039	16	x	chaincode_3OT_text	zstd	19	156.0	1	301	91	0.0888671875	3.3076923076923075	0.177734375	4.666666666666667	zstd+3OT	chaincode	c:\temp\ProcesamientoVoxelesModelNet40\rev\CodigosDeCadena\airplane\16\airplane_0039_X.3OT
ModelNet40	airplane		airplane_0039	16	x	chaincode_F4_text	gzip	9	156.0	1	259	100	0.09765625	2.59	0.1953125	5.128205128205129	gzip+F4	chaincode	c:\temp\ProcesamientoVoxelesModelNet40\rev\CodigosDeCadena\airplane\16\airplane_0039_X.F4
ModelNet40	airplane		airplane_0039	16	x	chaincode_F4_text	zstd	19	156.0	1	259	88	0.0859375	2.9431818181818183	0.171875	4.512820512820513	zstd+F4	chaincode	c:\temp\ProcesamientoVoxelesModelNet40\rev\CodigosDeCadena\airplane\16\airplane_0039_X.F4
ModelNet40	airplane		airplane_0039	16	x	chaincode_F8_text	gzip	9	156.0	1	230	100	0.09765625	2.3	0.1953125	5.128205128205129	gzip+F8	chaincode	c:\temp\ProcesamientoVoxelesModelNet40\rev\CodigosDeCadena\airplane\16\airplane_0039_X.F8
ModelNet40	airplane		airplane_0039	16	x	chaincode_F8_text	zstd	19	156.0	1	230	88	0.0859375	2.6136363636363638	0.171875	4.512820512820513	zstd+F8	chaincode	c:\temp\ProcesamientoVoxelesModelNet40\rev\CodigosDeCadena\airplane\16\airplane_0039_X.F8
ModelNet40	airplane		airplane_0040	16	x	chaincode_3OT_text	gzip	9	135.0	1	283	101	0.0986328125	2.801980198019802	0.197265625	5.985185185185185	gzip+3OT	chaincode	c:\temp\ProcesamientoVoxelesModelNet40\rev\CodigosDeCadena\airplane\16\airplane_0040_X.3OT
ModelNet40	airplane		airplane_0040	16	x	chaincode_3OT_text	zstd	19	135.0	1	283	93	0.0908203125	3.043010752688172	0.181640625	5.511111111111111	zstd+3OT	chaincode	c:\temp\ProcesamientoVoxelesModelNet40\rev\CodigosDeCadena\airplane\16\airplane_0040_X.3OT
ModelNet40	airplane		airplane_0040	16	x	chaincode_F4_text	gzip	9	135.0	1	235	98	0.095703125	2.3979591836734695	0.19140625	5.807407407407408	gzip+F4	chaincode	c:\temp\ProcesamientoVoxelesModelNet40\rev\CodigosDeCadena\airplane\16\airplane_0040_X.F4
ModelNet40	airplane		airplane_0040	16	x	chaincode_F4_text	zstd	19	135.0	1	235	86	0.083984375	2.7325581395348837	0.16796875	5.0962962962962965	zstd+F4	chaincode	c:\temp\ProcesamientoVoxelesModelNet40\rev\CodigosDeCadena\airplane\16\airplane_0040_X.F4
ModelNet40	airplane		airplane_0040	16	x	chaincode_F8_text	gzip	9	135.0	1	223	99	0.0966796875	2.2525252525252526	0.193359375	5.866666666666666	gzip+F8	chaincode	c:\temp\ProcesamientoVoxelesModelNet40\rev\CodigosDeCadena\airplane\16\airplane_0040_X.F8
ModelNet40	airplane		airplane_0040	16	x	chaincode_F8_text	zstd	19	135.0	1	223	87	0.0849609375	2.5632183908045976	0.169921875	5.155555555555556	zstd+F8	chaincode	c:\temp\ProcesamientoVoxelesModelNet40\rev\CodigosDeCadena\airplane\16\airplane_0040_X.F8
ModelNet40	airplane		airplane_0041	16	x	chaincode_3OT_text	gzip	9	137.0	1	263	110	0.107421875	2.390909090909091	0.21484375	6.423357664233577	gzip+3OT	chaincode	c:\temp\ProcesamientoVoxelesModelNet40\rev\CodigosDeCadena\airplane\16\airplane_0041_X.3OT
ModelNet40	airplane		airplane_0041	16	x	chaincode_3OT_text	zstd	19	137.0	1	263	102	0.099609375	2.5784313725490198	0.19921875	5.956204379562044	zstd+3OT	chaincode	c:\temp\ProcesamientoVoxelesModelNet40\rev\CodigosDeCadena\airplane\16\airplane_0041_X.3OT
ModelNet40	airplane		airplane_0041	16	x	chaincode_F4_text	gzip	9	137.0	1	218	101	0.0986328125	2.1584158415841586	0.197265625	5.897810218978102	gzip+F4	chaincode	c:\temp\ProcesamientoVoxelesModelNet40\rev\CodigosDeCadena\airplane\16\airplane_0041_X.F4
ModelNet40	airplane		airplane_0041	16	x	chaincode_F4_text	zstd	19	137.0	1	218	95	0.0927734375	2.294736842105263	0.185546875	5.547445255474453	zstd+F4	chaincode	c:\temp\ProcesamientoVoxelesModelNet40\rev\CodigosDeCadena\airplane\16\airplane_0041_X.F4
ModelNet40	airplane		airplane_0041	16	x	chaincode_F8_text	gzip	9	137.0	1	203	100	0.09765625	2.03	0.1953125	5.839416058394161	gzip+F8	chaincode	c:\temp\ProcesamientoVoxelesModelNet40\rev\CodigosDeCadena\airplane\16\airplane_0041_X.F8
ModelNet40	airplane		airplane_0041	16	x	chaincode_F8_text	zstd	19	137.0	1	203	94	0.091796875	2.1595744680851063	0.18359375	5.489051094890511	zstd+F8	chaincode	c:\temp\ProcesamientoVoxelesModelNet40\rev\CodigosDeCadena\airplane\16\airplane_0041_X.F8
ModelNet40	airplane		airplane_0042	16	x	chaincode_3OT_text	gzip	9	150.0	1	343	92	0.08984375	3.7282608695652173	0.1796875	4.906666666666666	gzip+3OT	chaincode	c:\temp\ProcesamientoVoxelesModelNet40\rev\CodigosDeCadena\airplane\16\airplane_0042_X.3OT
ModelNet40	airplane		airplane_0042	16	x	chaincode_3OT_text	zstd	19	150.0	1	343	80	0.078125	4.2875	0.15625	4.266666666666667	zstd+3OT	chaincode	c:\temp\ProcesamientoVoxelesModelNet40\rev\CodigosDeCadena\airplane\16\airplane_0042_X.3OT
ModelNet40	airplane		airplane_0042	16	x	chaincode_F4_text	gzip	9	150.0	1	281	88	0.0859375	3.1931818181818183	0.171875	4.693333333333333	gzip+F4	chaincode	c:\temp\ProcesamientoVoxelesModelNet40\rev\CodigosDeCadena\airplane\16\airplane_0042_X.F4
ModelNet40	airplane		airplane_0042	16	x	chaincode_F4_text	zstd	19	150.0	1	281	79	0.0771484375	3.5569620253164556	0.154296875	4.213333333333333	zstd+F4	chaincode	c:\temp\ProcesamientoVoxelesModelNet40\rev\CodigosDeCadena\airplane\16\airplane_0042_X.F4
ModelNet40	airplane		airplane_0042	16	x	chaincode_F8_text	gzip	9	150.0	1	269	90	0.087890625	2.988888888888889	0.17578125	4.8	gzip+F8	chaincode	c:\temp\ProcesamientoVoxelesModelNet40\rev\CodigosDeCadena\airplane\16\airplane_0042_X.F8
ModelNet40	airplane		airplane_0042	16	x	chaincode_F8_text	zstd	19	150.0	1	269	80	0.078125	3.3625	0.15625	4.266666666666667	zstd+F8	chaincode	c:\temp\ProcesamientoVoxelesModelNet40\rev\CodigosDeCadena\airplane\16\airplane_0042_X.F8
ModelNet40	airplane		airplane_0043	16	x	chaincode_3OT_text	gzip	9	107.0	1	219	93	0.0908203125	2.3548387096774195	0.181640625	6.953271028037383	gzip+3OT	chaincode	c:\temp\ProcesamientoVoxelesModelNet40\rev\CodigosDeCadena\airplane\16\airplane_0043_X.3OT
ModelNet40	airplane		airplane_0043	16	x	chaincode_3OT_text	zstd	19	107.0	1	219	81	0.0791015625	2.7037037037037037	0.158203125	6.05607476635514	zstd+3OT	chaincode	c:\temp\ProcesamientoVoxelesModelNet40\rev\CodigosDeCadena\airplane\16\airplane_0043_X.3OT
ModelNet40	airplane		airplane_0043	16	x	chaincode_F4_text	gzip	9	107.0	1	188	89	0.0869140625	2.1123595505617976	0.173828125	6.654205607476635	gzip+F4	chaincode	c:\temp\ProcesamientoVoxelesModelNet40\rev\CodigosDeCadena\airplane\16\airplane_0043_X.F4
ModelNet40	airplane		airplane_0043	16	x	chaincode_F4_text	zstd	19	107.0	1	188	77	0.0751953125	2.4415584415584415	0.150390625	5.757009345794392	zstd+F4	chaincode	c:\temp\ProcesamientoVoxelesModelNet40\rev\CodigosDeCadena\airplane\16\airplane_0043_X.F4
ModelNet40	airplane		airplane_0043	16	x	chaincode_F8_text	gzip	9	107.0	1	178	88	0.0859375	2.022727272727273	0.171875	6.579439252336448	gzip+F8	chaincode	c:\temp\ProcesamientoVoxelesModelNet40\rev\CodigosDeCadena\airplane\16\airplane_0043_X.F8
ModelNet40	airplane		airplane_0043	16	x	chaincode_F8_text	zstd	19	107.0	1	178	77	0.0751953125	2.311688311688312	0.150390625	5.757009345794392	zstd+F8	chaincode	c:\temp\ProcesamientoVoxelesModelNet40\rev\CodigosDeCadena\airplane\16\airplane_0043_X.F8
ModelNet40	airplane		airplane_0044	16	x	chaincode_3OT_text	gzip	9	180.0	1	441	144	0.140625	3.0625	0.28125	6.4	gzip+3OT	chaincode	c:\temp\ProcesamientoVoxelesModelNet40\rev\CodigosDeCadena\airplane\16\airplane_0044_X.3OT
ModelNet40	airplane		airplane_0044	16	x	chaincode_3OT_text	zstd	19	180.0	1	441	129	0.1259765625	3.4186046511627906	0.251953125	5.733333333333333	zstd+3OT	chaincode	c:\temp\ProcesamientoVoxelesModelNet40\rev\CodigosDeCadena\airplane\16\airplane_0044_X.3OT
ModelNet40	airplane		airplane_0044	16	x	chaincode_F4_text	gzip	9	180.0	1	375	140	0.13671875	2.6785714285714284	0.2734375	6.222222222222222	gzip+F4	chaincode	c:\temp\ProcesamientoVoxelesModelNet40\rev\CodigosDeCadena\airplane\16\airplane_0044_X.F4
ModelNet40	airplane		airplane_0044	16	x	chaincode_F4_text	zstd	19	180.0	1	375	128	0.125	2.9296875	0.25	5.688888888888889	zstd+F4	chaincode	c:\temp\ProcesamientoVoxelesModelNet40\rev\CodigosDeCadena\airplane\16\airplane_0044_X.F4
ModelNet40	airplane		airplane_0044	16	x	chaincode_F8_text	gzip	9	180.0	1	309	131	0.1279296875	2.3587786259541983	0.255859375	5.822222222222222	gzip+F8	chaincode	c:\temp\ProcesamientoVoxelesModelNet40\rev\CodigosDeCadena\airplane\16\airplane_0044_X.F8
ModelNet40	airplane		airplane_0044	16	x	chaincode_F8_text	zstd	19	180.0	1	309	122	0.119140625	2.5327868852459017	0.23828125	5.4222222222222225	zstd+F8	chaincode	c:\temp\ProcesamientoVoxelesModelNet40\rev\CodigosDeCadena\airplane\16\airplane_0044_X.F8
ModelNet40	airplane		airplane_0045	16	x	chaincode_3OT_text	gzip	9	148.0	1	261	103	0.1005859375	2.533980582524272	0.201171875	5.5675675675675675	gzip+3OT	chaincode	c:\temp\ProcesamientoVoxelesModelNet40\rev\CodigosDeCadena\airplane\16\airplane_0045_X.3OT
ModelNet40	airplane		airplane_0045	16	x	chaincode_3OT_text	zstd	19	148.0	1	261	94	0.091796875	2.776595744680851	0.18359375	5.081081081081081	zstd+3OT	chaincode	c:\temp\ProcesamientoVoxelesModelNet40\rev\CodigosDeCadena\airplane\16\airplane_0045_X.3OT
ModelNet40	airplane		airplane_0045	16	x	chaincode_F4_text	gzip	9	148.0	1	220	101	0.0986328125	2.1782178217821784	0.197265625	5.45945945945946	gzip+F4	chaincode	c:\temp\ProcesamientoVoxelesModelNet40\rev\CodigosDeCadena\airplane\16\airplane_0045_X.F4
ModelNet40	airplane		airplane_0045	16	x	chaincode_F4_text	zstd	19	148.0	1	220	89	0.0869140625	2.4719101123595504	0.173828125	4.8108108108108105	zstd+F4	chaincode	c:\temp\ProcesamientoVoxelesModelNet40\rev\CodigosDeCadena\airplane\16\airplane_0045_X.F4
ModelNet40	airplane		airplane_0045	16	x	chaincode_F8_text	gzip	9	148.0	1	205	98	0.095703125	2.0918367346938775	0.19140625	5.297297297297297	gzip+F8	chaincode	c:\temp\ProcesamientoVoxelesModelNet40\rev\CodigosDeCadena\airplane\16\airplane_0045_X.F8
ModelNet40	airplane		airplane_0045	16	x	chaincode_F8_text	zstd	19	148.0	1	205	88	0.0859375	2.3295454545454546	0.171875	4.756756756756757	zstd+F8	chaincode	c:\temp\ProcesamientoVoxelesModelNet40\rev\CodigosDeCadena\airplane\16\airplane_0045_X.F8
ModelNet40	airplane		airplane_0046	16	x	chaincode_3OT_text	gzip	9	125.0	1	227	104	0.1015625	2.1826923076923075	0.203125	6.656	gzip+3OT	chaincode	c:\temp\ProcesamientoVoxelesModelNet40\rev\CodigosDeCadena\airplane\16\airplane_0046_X.3OT
ModelNet40	airplane		airplane_0046	16	x	chaincode_3OT_text	zstd	19	125.0	1	227	94	0.091796875	2.4148936170212765	0.18359375	6.016	zstd+3OT	chaincode	c:\temp\ProcesamientoVoxelesModelNet40\rev\CodigosDeCadena\airplane\16\airplane_0046_X.3OT
ModelNet40	airplane		airplane_0046	16	x	chaincode_F4_text	gzip	9	125.0	1	184	98	0.095703125	1.8775510204081634	0.19140625	6.272	gzip+F4	chaincode	c:\temp\ProcesamientoVoxelesModelNet40\rev\CodigosDeCadena\airplane\16\airplane_0046_X.F4
ModelNet40	airplane		airplane_0046	16	x	chaincode_F4_text	zstd	19	125.0	1	184	87	0.0849609375	2.1149425287356323	0.169921875	5.568	zstd+F4	chaincode	c:\temp\ProcesamientoVoxelesModelNet40\rev\CodigosDeCadena\airplane\16\airplane_0046_X.F4
ModelNet40	airplane		airplane_0046	16	x	chaincode_F8_text	gzip	9	125.0	1	176	97	0.0947265625	1.8144329896907216	0.189453125	6.208	gzip+F8	chaincode	c:\temp\ProcesamientoVoxelesModelNet40\rev\CodigosDeCadena\airplane\16\airplane_0046_X.F8
ModelNet40	airplane		airplane_0046	16	x	chaincode_F8_text	zstd	19	125.0	1	176	87	0.0849609375	2.0229885057471266	0.169921875	5.568	zstd+F8	chaincode	c:\temp\ProcesamientoVoxelesModelNet40\rev\CodigosDeCadena\airplane\16\airplane_0046_X.F8
ModelNet40	airplane		airplane_0047	16	x	chaincode_3OT_text	gzip	9	173.0	1	353	123	0.1201171875	2.869918699186992	0.240234375	5.687861271676301	gzip+3OT	chaincode	c:\temp\ProcesamientoVoxelesModelNet40\rev\CodigosDeCadena\airplane\16\airplane_0047_X.3OT
ModelNet40	airplane		airplane_0047	16	x	chaincode_3OT_text	zstd	19	173.0	1	353	107	0.1044921875	3.2990654205607477	0.208984375	4.9479768786127165	zstd+3OT	chaincode	c:\temp\ProcesamientoVoxelesModelNet40\rev\CodigosDeCadena\airplane\16\airplane_0047_X.3OT
ModelNet40	airplane		airplane_0047	16	x	chaincode_F4_text	gzip	9	173.0	1	303	118	0.115234375	2.5677966101694913	0.23046875	5.456647398843931	gzip+F4	chaincode	c:\temp\ProcesamientoVoxelesModelNet40\rev\CodigosDeCadena\airplane\16\airplane_0047_X.F4
ModelNet40	airplane		airplane_0047	16	x	chaincode_F4_text	zstd	19	173.0	1	303	102	0.099609375	2.9705882352941178	0.19921875	4.716763005780347	zstd+F4	chaincode	c:\temp\ProcesamientoVoxelesModelNet40\rev\CodigosDeCadena\airplane\16\airplane_0047_X.F4
ModelNet40	airplane		airplane_0047	16	x	chaincode_F8_text	gzip	9	173.0	1	263	114	0.111328125	2.307017543859649	0.22265625	5.271676300578035	gzip+F8	chaincode	c:\temp\ProcesamientoVoxelesModelNet40\rev\CodigosDeCadena\airplane\16\airplane_0047_X.F8
ModelNet40	airplane		airplane_0047	16	x	chaincode_F8_text	zstd	19	173.0	1	263	103	0.1005859375	2.5533980582524274	0.201171875	4.763005780346821	zstd+F8	chaincode	c:\temp\ProcesamientoVoxelesModelNet40\rev\CodigosDeCadena\airplane\16\airplane_0047_X.F8
ModelNet40	airplane		airplane_0048	16	x	chaincode_3OT_text	gzip	9	112.0	1	276	102	0.099609375	2.7058823529411766	0.19921875	7.285714285714286	gzip+3OT	chaincode	c:\temp\ProcesamientoVoxelesModelNet40\rev\CodigosDeCadena\airplane\16\airplane_0048_X.3OT
ModelNet40	airplane		airplane_0048	16	x	chaincode_3OT_text	zstd	19	112.0	1	276	94	0.091796875	2.9361702127659575	0.18359375	6.714285714285714	zstd+3OT	chaincode	c:\temp\ProcesamientoVoxelesModelNet40\rev\CodigosDeCadena\airplane\16\airplane_0048_X.3OT
ModelNet40	airplane		airplane_0048	16	x	chaincode_F4_text	gzip	9	112.0	1	217	100	0.09765625	2.17	0.1953125	7.142857142857143	gzip+F4	chaincode	c:\temp\ProcesamientoVoxelesModelNet40\rev\CodigosDeCadena\airplane\16\airplane_0048_X.F4
ModelNet40	airplane		airplane_0048	16	x	chaincode_F4_text	zstd	19	112.0	1	217	89	0.0869140625	2.438202247191011	0.173828125	6.357142857142857	zstd+F4	chaincode	c:\temp\ProcesamientoVoxelesModelNet40\rev\CodigosDeCadena\airplane\16\airplane_0048_X.F4
ModelNet40	airplane		airplane_0048	16	x	chaincode_F8_text	gzip	9	112.0	1	197	97	0.0947265625	2.0309278350515463	0.189453125	6.928571428571429	gzip+F8	chaincode	c:\temp\ProcesamientoVoxelesModelNet40\rev\CodigosDeCadena\airplane\16\airplane_0048_X.F8
ModelNet40	airplane		airplane_0048	16	x	chaincode_F8_text	zstd	19	112.0	1	197	89	0.0869140625	2.2134831460674156	0.173828125	6.357142857142857	zstd+F8	chaincode	c:\temp\ProcesamientoVoxelesModelNet40\rev\CodigosDeCadena\airplane\16\airplane_0048_X.F8
ModelNet40	airplane		airplane_0049	16	x	chaincode_3OT_text	gzip	9	138.0	1	256	111	0.1083984375	2.3063063063063063	0.216796875	6.434782608695652	gzip+3OT	chaincode	c:\temp\ProcesamientoVoxelesModelNet40\rev\CodigosDeCadena\airplane\16\airplane_0049_X.3OT
ModelNet40	airplane		airplane_0049	16	x	chaincode_3OT_text	zstd	19	138.0	1	256	101	0.0986328125	2.5346534653465347	0.197265625	5.855072463768116	zstd+3OT	chaincode	c:\temp\ProcesamientoVoxelesModelNet40\rev\CodigosDeCadena\airplane\16\airplane_0049_X.3OT
ModelNet40	airplane		airplane_0049	16	x	chaincode_F4_text	gzip	9	138.0	1	211	107	0.1044921875	1.97196261682243	0.208984375	6.202898550724638	gzip+F4	chaincode	c:\temp\ProcesamientoVoxelesModelNet40\rev\CodigosDeCadena\airplane\16\airplane_0049_X.F4
ModelNet40	airplane		airplane_0049	16	x	chaincode_F4_text	zstd	19	138.0	1	211	97	0.0947265625	2.1752577319587627	0.189453125	5.6231884057971016	zstd+F4	chaincode	c:\temp\ProcesamientoVoxelesModelNet40\rev\CodigosDeCadena\airplane\16\airplane_0049_X.F4
ModelNet40	airplane		airplane_0049	16	x	chaincode_F8_text	gzip	9	138.0	1	195	102	0.099609375	1.911764705882353	0.19921875	5.913043478260869	gzip+F8	chaincode	c:\temp\ProcesamientoVoxelesModelNet40\rev\CodigosDeCadena\airplane\16\airplane_0049_X.F8
ModelNet40	airplane		airplane_0049	16	x	chaincode_F8_text	zstd	19	138.0	1	195	96	0.09375	2.03125	0.1875	5.565217391304348	zstd+F8	chaincode	c:\temp\ProcesamientoVoxelesModelNet40\rev\CodigosDeCadena\airplane\16\airplane_0049_X.F8
ModelNet40	airplane		airplane_0050	16	x	chaincode_3OT_text	gzip	9	136.0	1	271	104	0.1015625	2.605769230769231	0.203125	6.117647058823529	gzip+3OT	chaincode	c:\temp\ProcesamientoVoxelesModelNet40\rev\CodigosDeCadena\airplane\16\airplane_0050_X.3OT
ModelNet40	airplane		airplane_0050	16	x	chaincode_3OT_text	zstd	19	136.0	1	271	95	0.0927734375	2.8526315789473684	0.185546875	5.588235294117647	zstd+3OT	chaincode	c:\temp\ProcesamientoVoxelesModelNet40\rev\CodigosDeCadena\airplane\16\airplane_0050_X.3OT
ModelNet40	airplane		airplane_0050	16	x	chaincode_F4_text	gzip	9	136.0	1	229	95	0.0927734375	2.4105263157894736	0.185546875	5.588235294117647	gzip+F4	chaincode	c:\temp\ProcesamientoVoxelesModelNet40\rev\CodigosDeCadena\airplane\16\airplane_0050_X.F4
ModelNet40	airplane		airplane_0050	16	x	chaincode_F4_text	zstd	19	136.0	1	229	89	0.0869140625	2.5730337078651684	0.173828125	5.235294117647059	zstd+F4	chaincode	c:\temp\ProcesamientoVoxelesModelNet40\rev\CodigosDeCadena\airplane\16\airplane_0050_X.F4
ModelNet40	airplane		airplane_0050	16	x	chaincode_F8_text	gzip	9	136.0	1	209	95	0.0927734375	2.2	0.185546875	5.588235294117647	gzip+F8	chaincode	c:\temp\ProcesamientoVoxelesModelNet40\rev\CodigosDeCadena\airplane\16\airplane_0050_X.F8
ModelNet40	airplane		airplane_0050	16	x	chaincode_F8_text	zstd	19	136.0	1	209	89	0.0869140625	2.348314606741573	0.173828125	5.235294117647059	zstd+F8	chaincode	c:\temp\ProcesamientoVoxelesModelNet40\rev\CodigosDeCadena\airplane\16\airplane_0050_X.F8
ModelNet40	airplane		airplane_0051	16	x	chaincode_3OT_text	gzip	9	204.0	1	475	162	0.158203125	2.932098765432099	0.31640625	6.352941176470588	gzip+3OT	chaincode	c:\temp\ProcesamientoVoxelesModelNet40\rev\CodigosDeCadena\airplane\16\airplane_0051_X.3OT
ModelNet40	airplane		airplane_0051	16	x	chaincode_3OT_text	zstd	19	204.0	1	475	160	0.15625	2.96875	0.3125	6.2745098039215685	zstd+3OT	chaincode	c:\temp\ProcesamientoVoxelesModelNet40\rev\CodigosDeCadena\airplane\16\airplane_0051_X.3OT
ModelNet40	airplane		airplane_0051	16	x	chaincode_F4_text	gzip	9	204.0	1	392	160	0.15625	2.45	0.3125	6.2745098039215685	gzip+F4	chaincode	c:\temp\ProcesamientoVoxelesModelNet40\rev\CodigosDeCadena\airplane\16\airplane_0051_X.F4
ModelNet40	airplane		airplane_0051	16	x	chaincode_F4_text	zstd	19	204.0	1	392	153	0.1494140625	2.5620915032679736	0.298828125	6.0	zstd+F4	chaincode	c:\temp\ProcesamientoVoxelesModelNet40\rev\CodigosDeCadena\airplane\16\airplane_0051_X.F4
ModelNet40	airplane		airplane_0051	16	x	chaincode_F8_text	gzip	9	204.0	1	358	157	0.1533203125	2.2802547770700636	0.306640625	6.1568627450980395	gzip+F8	chaincode	c:\temp\ProcesamientoVoxelesModelNet40\rev\CodigosDeCadena\airplane\16\airplane_0051_X.F8
ModelNet40	airplane		airplane_0051	16	x	chaincode_F8_text	zstd	19	204.0	1	358	153	0.1494140625	2.3398692810457518	0.298828125	6.0	zstd+F8	chaincode	c:\temp\ProcesamientoVoxelesModelNet40\rev\CodigosDeCadena\airplane\16\airplane_0051_X.F8
ModelNet40	airplane		airplane_0052	16	x	chaincode_3OT_text	gzip	9	169.0	1	402	160	0.15625	2.5125	0.3125	7.57396449704142	gzip+3OT	chaincode	c:\temp\ProcesamientoVoxelesModelNet40\rev\CodigosDeCadena\airplane\16\airplane_0052_X.3OT
ModelNet40	airplane		airplane_0052	16	x	chaincode_3OT_text	zstd	19	169.0	1	402	153	0.1494140625	2.627450980392157	0.298828125	7.242603550295858	zstd+3OT	chaincode	c:\temp\ProcesamientoVoxelesModelNet40\rev\CodigosDeCadena\airplane\16\airplane_0052_X.3OT
ModelNet40	airplane		airplane_0052	16	x	chaincode_F4_text	gzip	9	169.0	1	344	148	0.14453125	2.324324324324324	0.2890625	7.005917159763314	gzip+F4	chaincode	c:\temp\ProcesamientoVoxelesModelNet40\rev\CodigosDeCadena\airplane\16\airplane_0052_X.F4
ModelNet40	airplane		airplane_0052	16	x	chaincode_F4_text	zstd	19	169.0	1	344	141	0.1376953125	2.4397163120567376	0.275390625	6.674556213017752	zstd+F4	chaincode	c:\temp\ProcesamientoVoxelesModelNet40\rev\CodigosDeCadena\airplane\16\airplane_0052_X.F4
ModelNet40	airplane		airplane_0052	16	x	chaincode_F8_text	gzip	9	169.0	1	285	147	0.1435546875	1.9387755102040816	0.287109375	6.958579881656805	gzip+F8	chaincode	c:\temp\ProcesamientoVoxelesModelNet40\rev\CodigosDeCadena\airplane\16\airplane_0052_X.F8
ModelNet40	airplane		airplane_0052	16	x	chaincode_F8_text	zstd	19	169.0	1	285	139	0.1357421875	2.050359712230216	0.271484375	6.579881656804734	zstd+F8	chaincode	c:\temp\ProcesamientoVoxelesModelNet40\rev\CodigosDeCadena\airplane\16\airplane_0052_X.F8
ModelNet40	airplane		airplane_0053	16	x	chaincode_3OT_text	gzip	9	97.0	1	237	102	0.099609375	2.323529411764706	0.19921875	8.412371134020619	gzip+3OT	chaincode	c:\temp\ProcesamientoVoxelesModelNet40\rev\CodigosDeCadena\airplane\16\airplane_0053_X.3OT
ModelNet40	airplane		airplane_0053	16	x	chaincode_3OT_text	zstd	19	97.0	1	237	91	0.0888671875	2.6043956043956045	0.177734375	7.505154639175258	zstd+3OT	chaincode	c:\temp\ProcesamientoVoxelesModelNet40\rev\CodigosDeCadena\airplane\16\airplane_0053_X.3OT
ModelNet40	airplane		airplane_0053	16	x	chaincode_F4_text	gzip	9	97.0	1	197	96	0.09375	2.0520833333333335	0.1875	7.917525773195877	gzip+F4	chaincode	c:\temp\ProcesamientoVoxelesModelNet40\rev\CodigosDeCadena\airplane\16\airplane_0053_X.F4
ModelNet40	airplane		airplane_0053	16	x	chaincode_F4_text	zstd	19	97.0	1	197	82	0.080078125	2.402439024390244	0.16015625	6.762886597938144	zstd+F4	chaincode	c:\temp\ProcesamientoVoxelesModelNet40\rev\CodigosDeCadena\airplane\16\airplane_0053_X.F4
ModelNet40	airplane		airplane_0053	16	x	chaincode_F8_text	gzip	9	97.0	1	185	96	0.09375	1.9270833333333333	0.1875	7.917525773195877	gzip+F8	chaincode	c:\temp\ProcesamientoVoxelesModelNet40\rev\CodigosDeCadena\airplane\16\airplane_0053_X.F8
ModelNet40	airplane		airplane_0053	16	x	chaincode_F8_text	zstd	19	97.0	1	185	82	0.080078125	2.2560975609756095	0.16015625	6.762886597938144	zstd+F8	chaincode	c:\temp\ProcesamientoVoxelesModelNet40\rev\CodigosDeCadena\airplane\16\airplane_0053_X.F8
ModelNet40	airplane		airplane_0054	16	x	chaincode_3OT_text	gzip	9	145.0	1	317	117	0.1142578125	2.7094017094017095	0.228515625	6.455172413793103	gzip+3OT	chaincode	c:\temp\ProcesamientoVoxelesModelNet40\rev\CodigosDeCadena\airplane\16\airplane_0054_X.3OT
ModelNet40	airplane		airplane_0054	16	x	chaincode_3OT_text	zstd	19	145.0	1	317	107	0.1044921875	2.9626168224299065	0.208984375	5.903448275862069	zstd+3OT	chaincode	c:\temp\ProcesamientoVoxelesModelNet40\rev\CodigosDeCadena\airplane\16\airplane_0054_X.3OT
ModelNet40	airplane		airplane_0054	16	x	chaincode_F4_text	gzip	9	145.0	1	265	111	0.1083984375	2.3873873873873874	0.216796875	6.124137931034483	gzip+F4	chaincode	c:\temp\ProcesamientoVoxelesModelNet40\rev\CodigosDeCadena\airplane\16\airplane_0054_X.F4
ModelNet40	airplane		airplane_0054	16	x	chaincode_F4_text	zstd	19	145.0	1	265	102	0.099609375	2.5980392156862746	0.19921875	5.627586206896551	zstd+F4	chaincode	c:\temp\ProcesamientoVoxelesModelNet40\rev\CodigosDeCadena\airplane\16\airplane_0054_X.F4
ModelNet40	airplane		airplane_0054	16	x	chaincode_F8_text	gzip	9	145.0	1	243	111	0.1083984375	2.189189189189189	0.216796875	6.124137931034483	gzip+F8	chaincode	c:\temp\ProcesamientoVoxelesModelNet40\rev\CodigosDeCadena\airplane\16\airplane_0054_X.F8
ModelNet40	airplane		airplane_0054	16	x	chaincode_F8_text	zstd	19	145.0	1	243	99	0.0966796875	2.4545454545454546	0.193359375	5.462068965517242	zstd+F8	chaincode	c:\temp\ProcesamientoVoxelesModelNet40\rev\CodigosDeCadena\airplane\16\airplane_0054_X.F8
ModelNet40	airplane		airplane_0055	16	x	chaincode_3OT_text	gzip	9	133.0	1	297	115	0.1123046875	2.582608695652174	0.224609375	6.917293233082707	gzip+3OT	chaincode	c:\temp\ProcesamientoVoxelesModelNet40\rev\CodigosDeCadena\airplane\16\airplane_0055_X.3OT
ModelNet40	airplane		airplane_0055	16	x	chaincode_3OT_text	zstd	19	133.0	1	297	112	0.109375	2.6517857142857144	0.21875	6.7368421052631575	zstd+3OT	chaincode	c:\temp\ProcesamientoVoxelesModelNet40\rev\CodigosDeCadena\airplane\16\airplane_0055_X.3OT
ModelNet40	airplane		airplane_0055	16	x	chaincode_F4_text	gzip	9	133.0	1	243	113	0.1103515625	2.150442477876106	0.220703125	6.796992481203008	gzip+F4	chaincode	c:\temp\ProcesamientoVoxelesModelNet40\rev\CodigosDeCadena\airplane\16\airplane_0055_X.F4
ModelNet40	airplane		airplane_0055	16	x	chaincode_F4_text	zstd	19	133.0	1	243	109	0.1064453125	2.229357798165138	0.212890625	6.556390977443609	zstd+F4	chaincode	c:\temp\ProcesamientoVoxelesModelNet40\rev\CodigosDeCadena\airplane\16\airplane_0055_X.F4
ModelNet40	airplane		airplane_0055	16	x	chaincode_F8_text	gzip	9	133.0	1	215	110	0.107421875	1.9545454545454546	0.21484375	6.616541353383458	gzip+F8	chaincode	c:\temp\ProcesamientoVoxelesModelNet40\rev\CodigosDeCadena\airplane\16\airplane_0055_X.F8
ModelNet40	airplane		airplane_0055	16	x	chaincode_F8_text	zstd	19	133.0	1	215	106	0.103515625	2.0283018867924527	0.20703125	6.37593984962406	zstd+F8	chaincode	c:\temp\ProcesamientoVoxelesModelNet40\rev\CodigosDeCadena\airplane\16\airplane_0055_X.F8
ModelNet40	airplane		airplane_0056	16	x	chaincode_3OT_text	gzip	9	159.0	1	338	112	0.109375	3.017857142857143	0.21875	5.635220125786163	gzip+3OT	chaincode	c:\temp\ProcesamientoVoxelesModelNet40\rev\CodigosDeCadena\airplane\16\airplane_0056_X.3OT
ModelNet40	airplane		airplane_0056	16	x	chaincode_3OT_text	zstd	19	159.0	1	338	101	0.0986328125	3.3465346534653464	0.197265625	5.081761006289308	zstd+3OT	chaincode	c:\temp\ProcesamientoVoxelesModelNet40\rev\CodigosDeCadena\airplane\16\airplane_0056_X.3OT
ModelNet40	airplane		airplane_0056	16	x	chaincode_F4_text	gzip	9	159.0	1	284	109	0.1064453125	2.6055045871559632	0.212890625	5.484276729559748	gzip+F4	chaincode	c:\temp\ProcesamientoVoxelesModelNet40\rev\CodigosDeCadena\airplane\16\airplane_0056_X.F4
ModelNet40	airplane		airplane_0056	16	x	chaincode_F4_text	zstd	19	159.0	1	284	99	0.0966796875	2.8686868686868685	0.193359375	4.981132075471698	zstd+F4	chaincode	c:\temp\ProcesamientoVoxelesModelNet40\rev\CodigosDeCadena\airplane\16\airplane_0056_X.F4
ModelNet40	airplane		airplane_0056	16	x	chaincode_F8_text	gzip	9	159.0	1	251	107	0.1044921875	2.3457943925233646	0.208984375	5.383647798742138	gzip+F8	chaincode	c:\temp\ProcesamientoVoxelesModelNet40\rev\CodigosDeCadena\airplane\16\airplane_0056_X.F8
ModelNet40	airplane		airplane_0056	16	x	chaincode_F8_text	zstd	19	159.0	1	251	96	0.09375	2.6145833333333335	0.1875	4.830188679245283	zstd+F8	chaincode	c:\temp\ProcesamientoVoxelesModelNet40\rev\CodigosDeCadena\airplane\16\airplane_0056_X.F8
ModelNet40	airplane		airplane_0057	16	x	chaincode_3OT_text	gzip	9	133.0	1	260	96	0.09375	2.7083333333333335	0.1875	5.774436090225564	gzip+3OT	chaincode	c:\temp\ProcesamientoVoxelesModelNet40\rev\CodigosDeCadena\airplane\16\airplane_0057_X.3OT
ModelNet40	airplane		airplane_0057	16	x	chaincode_3OT_text	zstd	19	133.0	1	260	91	0.0888671875	2.857142857142857	0.177734375	5.473684210526316	zstd+3OT	chaincode	c:\temp\ProcesamientoVoxelesModelNet40\rev\CodigosDeCadena\airplane\16\airplane_0057_X.3OT
ModelNet40	airplane		airplane_0057	16	x	chaincode_F4_text	gzip	9	133.0	1	220	95	0.0927734375	2.3157894736842106	0.185546875	5.714285714285714	gzip+F4	chaincode	c:\temp\ProcesamientoVoxelesModelNet40\rev\CodigosDeCadena\airplane\16\airplane_0057_X.F4
ModelNet40	airplane		airplane_0057	16	x	chaincode_F4_text	zstd	19	133.0	1	220	87	0.0849609375	2.528735632183908	0.169921875	5.2330827067669174	zstd+F4	chaincode	c:\temp\ProcesamientoVoxelesModelNet40\rev\CodigosDeCadena\airplane\16\airplane_0057_X.F4
ModelNet40	airplane		airplane_0057	16	x	chaincode_F8_text	gzip	9	133.0	1	210	93	0.0908203125	2.2580645161290325	0.181640625	5.593984962406015	gzip+F8	chaincode	c:\temp\ProcesamientoVoxelesModelNet40\rev\CodigosDeCadena\airplane\16\airplane_0057_X.F8
ModelNet40	airplane		airplane_0057	16	x	chaincode_F8_text	zstd	19	133.0	1	210	85	0.0830078125	2.4705882352941178	0.166015625	5.112781954887218	zstd+F8	chaincode	c:\temp\ProcesamientoVoxelesModelNet40\rev\CodigosDeCadena\airplane\16\airplane_0057_X.F8
ModelNet40	airplane		airplane_0058	16	x	chaincode_3OT_text	gzip	9	103.0	1	238	91	0.0888671875	2.6153846153846154	0.177734375	7.067961165048544	gzip+3OT	chaincode	c:\temp\ProcesamientoVoxelesModelNet40\rev\CodigosDeCadena\airplane\16\airplane_0058_X.3OT
ModelNet40	airplane		airplane_0058	16	x	chaincode_3OT_text	zstd	19	103.0	1	238	79	0.0771484375	3.0126582278481013	0.154296875	6.135922330097087	zstd+3OT	chaincode	c:\temp\ProcesamientoVoxelesModelNet40\rev\CodigosDeCadena\airplane\16\airplane_0058_X.3OT
ModelNet40	airplane		airplane_0058	16	x	chaincode_F4_text	gzip	9	103.0	1	188	83	0.0810546875	2.2650602409638556	0.162109375	6.446601941747573	gzip+F4	chaincode	c:\temp\ProcesamientoVoxelesModelNet40\rev\CodigosDeCadena\airplane\16\airplane_0058_X.F4
ModelNet40	airplane		airplane_0058	16	x	chaincode_F4_text	zstd	19	103.0	1	188	74	0.072265625	2.5405405405405403	0.14453125	5.747572815533981	zstd+F4	chaincode	c:\temp\ProcesamientoVoxelesModelNet40\rev\CodigosDeCadena\airplane\16\airplane_0058_X.F4
ModelNet40	airplane		airplane_0058	16	x	chaincode_F8_text	gzip	9	103.0	1	170	83	0.0810546875	2.0481927710843375	0.162109375	6.446601941747573	gzip+F8	chaincode	c:\temp\ProcesamientoVoxelesModelNet40\rev\CodigosDeCadena\airplane\16\airplane_0058_X.F8
ModelNet40	airplane		airplane_0058	16	x	chaincode_F8_text	zstd	19	103.0	1	170	73	0.0712890625	2.328767123287671	0.142578125	5.669902912621359	zstd+F8	chaincode	c:\temp\ProcesamientoVoxelesModelNet40\rev\CodigosDeCadena\airplane\16\airplane_0058_X.F8
ModelNet40	airplane		airplane_0059	16	x	chaincode_3OT_text	gzip	9	141.0	1	325	126	0.123046875	2.5793650793650795	0.24609375	7.148936170212766	gzip+3OT	chaincode	c:\temp\ProcesamientoVoxelesModelNet40\rev\CodigosDeCadena\airplane\16\airplane_0059_X.3OT
ModelNet40	airplane		airplane_0059	16	x	chaincode_3OT_text	zstd	19	141.0	1	325	118	0.115234375	2.7542372881355934	0.23046875	6.695035460992908	zstd+3OT	chaincode	c:\temp\ProcesamientoVoxelesModelNet40\rev\CodigosDeCadena\airplane\16\airplane_0059_X.3OT
ModelNet40	airplane		airplane_0059	16	x	chaincode_F4_text	gzip	9	141.0	1	268	120	0.1171875	2.2333333333333334	0.234375	6.808510638297872	gzip+F4	chaincode	c:\temp\ProcesamientoVoxelesModelNet40\rev\CodigosDeCadena\airplane\16\airplane_0059_X.F4
ModelNet40	airplane		airplane_0059	16	x	chaincode_F4_text	zstd	19	141.0	1	268	112	0.109375	2.392857142857143	0.21875	6.3546099290780145	zstd+F4	chaincode	c:\temp\ProcesamientoVoxelesModelNet40\rev\CodigosDeCadena\airplane\16\airplane_0059_X.F4
ModelNet40	airplane		airplane_0059	16	x	chaincode_F8_text	gzip	9	141.0	1	232	114	0.111328125	2.0350877192982457	0.22265625	6.468085106382978	gzip+F8	chaincode	c:\temp\ProcesamientoVoxelesModelNet40\rev\CodigosDeCadena\airplane\16\airplane_0059_X.F8
ModelNet40	airplane		airplane_0059	16	x	chaincode_F8_text	zstd	19	141.0	1	232	110	0.107421875	2.109090909090909	0.21484375	6.24113475177305	zstd+F8	chaincode	c:\temp\ProcesamientoVoxelesModelNet40\rev\CodigosDeCadena\airplane\16\airplane_0059_X.F8
ModelNet40	airplane		airplane_0060	16	x	chaincode_3OT_text	gzip	9	117.0	1	318	114	0.111328125	2.789473684210526	0.22265625	7.794871794871795	gzip+3OT	chaincode	c:\temp\ProcesamientoVoxelesModelNet40\rev\CodigosDeCadena\airplane\16\airplane_0060_X.3OT
ModelNet40	airplane		airplane_0060	16	x	chaincode_3OT_text	zstd	19	117.0	1	318	104	0.1015625	3.0576923076923075	0.203125	7.111111111111111	zstd+3OT	chaincode	c:\temp\ProcesamientoVoxelesModelNet40\rev\CodigosDeCadena\airplane\16\airplane_0060_X.3OT
ModelNet40	airplane		airplane_0060	16	x	chaincode_F4_text	gzip	9	117.0	1	261	110	0.107421875	2.3727272727272726	0.21484375	7.521367521367521	gzip+F4	chaincode	c:\temp\ProcesamientoVoxelesModelNet40\rev\CodigosDeCadena\airplane\16\airplane_0060_X.F4
ModelNet40	airplane		airplane_0060	16	x	chaincode_F4_text	zstd	19	117.0	1	261	102	0.099609375	2.5588235294117645	0.19921875	6.9743589743589745	zstd+F4	chaincode	c:\temp\ProcesamientoVoxelesModelNet40\rev\CodigosDeCadena\airplane\16\airplane_0060_X.F4
ModelNet40	airplane		airplane_0060	16	x	chaincode_F8_text	gzip	9	117.0	1	233	106	0.103515625	2.19811320754717	0.20703125	7.247863247863248	gzip+F8	chaincode	c:\temp\ProcesamientoVoxelesModelNet40\rev\CodigosDeCadena\airplane\16\airplane_0060_X.F8
ModelNet40	airplane		airplane_0060	16	x	chaincode_F8_text	zstd	19	117.0	1	233	98	0.095703125	2.377551020408163	0.19140625	6.700854700854701	zstd+F8	chaincode	c:\temp\ProcesamientoVoxelesModelNet40\rev\CodigosDeCadena\airplane\16\airplane_0060_X.F8
ModelNet40	airplane		airplane_0061	16	x	chaincode_3OT_text	gzip	9	124.0	1	269	105	0.1025390625	2.5619047619047617	0.205078125	6.774193548387097	gzip+3OT	chaincode	c:\temp\ProcesamientoVoxelesModelNet40\rev\CodigosDeCadena\airplane\16\airplane_0061_X.3OT
ModelNet40	airplane		airplane_0061	16	x	chaincode_3OT_text	zstd	19	124.0	1	269	97	0.0947265625	2.7731958762886597	0.189453125	6.258064516129032	zstd+3OT	chaincode	c:\temp\ProcesamientoVoxelesModelNet40\rev\CodigosDeCadena\airplane\16\airplane_0061_X.3OT
ModelNet40	airplane		airplane_0061	16	x	chaincode_F4_text	gzip	9	124.0	1	230	104	0.1015625	2.2115384615384617	0.203125	6.709677419354839	gzip+F4	chaincode	c:\temp\ProcesamientoVoxelesModelNet40\rev\CodigosDeCadena\airplane\16\airplane_0061_X.F4
ModelNet40	airplane		airplane_0061	16	x	chaincode_F4_text	zstd	19	124.0	1	230	92	0.08984375	2.5	0.1796875	5.935483870967742	zstd+F4	chaincode	c:\temp\ProcesamientoVoxelesModelNet40\rev\CodigosDeCadena\airplane\16\airplane_0061_X.F4
ModelNet40	airplane		airplane_0061	16	x	chaincode_F8_text	gzip	9	124.0	1	210	104	0.1015625	2.019230769230769	0.203125	6.709677419354839	gzip+F8	chaincode	c:\temp\ProcesamientoVoxelesModelNet40\rev\CodigosDeCadena\airplane\16\airplane_0061_X.F8
ModelNet40	airplane		airplane_0061	16	x	chaincode_F8_text	zstd	19	124.0	1	210	92	0.08984375	2.282608695652174	0.1796875	5.935483870967742	zstd+F8	chaincode	c:\temp\ProcesamientoVoxelesModelNet40\rev\CodigosDeCadena\airplane\16\airplane_0061_X.F8
ModelNet40	airplane		airplane_0062	16	x	chaincode_3OT_text	gzip	9	119.0	1	237	98	0.095703125	2.4183673469387754	0.19140625	6.588235294117647	gzip+3OT	chaincode	c:\temp\ProcesamientoVoxelesModelNet40\rev\CodigosDeCadena\airplane\16\airplane_0062_X.3OT
ModelNet40	airplane		airplane_0062	16	x	chaincode_3OT_text	zstd	19	119.0	1	237	88	0.0859375	2.6931818181818183	0.171875	5.915966386554622	zstd+3OT	chaincode	c:\temp\ProcesamientoVoxelesModelNet40\rev\CodigosDeCadena\airplane\16\airplane_0062_X.3OT
ModelNet40	airplane		airplane_0062	16	x	chaincode_F4_text	gzip	9	119.0	1	198	93	0.0908203125	2.129032258064516	0.181640625	6.2521008403361344	gzip+F4	chaincode	c:\temp\ProcesamientoVoxelesModelNet40\rev\CodigosDeCadena\airplane\16\airplane_0062_X.F4
ModelNet40	airplane		airplane_0062	16	x	chaincode_F4_text	zstd	19	119.0	1	198	82	0.080078125	2.4146341463414633	0.16015625	5.512605042016807	zstd+F4	chaincode	c:\temp\ProcesamientoVoxelesModelNet40\rev\CodigosDeCadena\airplane\16\airplane_0062_X.F4
ModelNet40	airplane		airplane_0062	16	x	chaincode_F8_text	gzip	9	119.0	1	187	90	0.087890625	2.077777777777778	0.17578125	6.050420168067227	gzip+F8	chaincode	c:\temp\ProcesamientoVoxelesModelNet40\rev\CodigosDeCadena\airplane\16\airplane_0062_X.F8
ModelNet40	airplane		airplane_0062	16	x	chaincode_F8_text	zstd	19	119.0	1	187	83	0.0810546875	2.253012048192771	0.162109375	5.579831932773109	zstd+F8	chaincode	c:\temp\ProcesamientoVoxelesModelNet40\rev\CodigosDeCadena\airplane\16\airplane_0062_X.F8
ModelNet40	airplane		airplane_0063	16	x	chaincode_3OT_text	gzip	9	108.0	1	228	94	0.091796875	2.425531914893617	0.18359375	6.962962962962963	gzip+3OT	chaincode	c:\temp\ProcesamientoVoxelesModelNet40\rev\CodigosDeCadena\airplane\16\airplane_0063_X.3OT
ModelNet40	airplane		airplane_0063	16	x	chaincode_3OT_text	zstd	19	108.0	1	228	88	0.0859375	2.590909090909091	0.171875	6.518518518518518	zstd+3OT	chaincode	c:\temp\ProcesamientoVoxelesModelNet40\rev\CodigosDeCadena\airplane\16\airplane_0063_X.3OT
ModelNet40	airplane		airplane_0063	16	x	chaincode_F4_text	gzip	9	108.0	1	188	91	0.0888671875	2.065934065934066	0.177734375	6.7407407407407405	gzip+F4	chaincode	c:\temp\ProcesamientoVoxelesModelNet40\rev\CodigosDeCadena\airplane\16\airplane_0063_X.F4
ModelNet40	airplane		airplane_0063	16	x	chaincode_F4_text	zstd	19	108.0	1	188	82	0.080078125	2.292682926829268	0.16015625	6.074074074074074	zstd+F4	chaincode	c:\temp\ProcesamientoVoxelesModelNet40\rev\CodigosDeCadena\airplane\16\airplane_0063_X.F4
ModelNet40	airplane		airplane_0063	16	x	chaincode_F8_text	gzip	9	108.0	1	179	90	0.087890625	1.988888888888889	0.17578125	6.666666666666667	gzip+F8	chaincode	c:\temp\ProcesamientoVoxelesModelNet40\rev\CodigosDeCadena\airplane\16\airplane_0063_X.F8
ModelNet40	airplane		airplane_0063	16	x	chaincode_F8_text	zstd	19	108.0	1	179	80	0.078125	2.2375	0.15625	5.925925925925926	zstd+F8	chaincode	c:\temp\ProcesamientoVoxelesModelNet40\rev\CodigosDeCadena\airplane\16\airplane_0063_X.F8
ModelNet40	airplane		airplane_0064	16	x	chaincode_3OT_text	gzip	9	161.0	1	307	113	0.1103515625	2.7168141592920354	0.220703125	5.614906832298137	gzip+3OT	chaincode	c:\temp\ProcesamientoVoxelesModelNet40\rev\CodigosDeCadena\airplane\16\airplane_0064_X.3OT
ModelNet40	airplane		airplane_0064	16	x	chaincode_3OT_text	zstd	19	161.0	1	307	94	0.091796875	3.265957446808511	0.18359375	4.670807453416149	zstd+3OT	chaincode	c:\temp\ProcesamientoVoxelesModelNet40\rev\CodigosDeCadena\airplane\16\airplane_0064_X.3OT
ModelNet40	airplane		airplane_0064	16	x	chaincode_F4_text	gzip	9	161.0	1	261	107	0.1044921875	2.439252336448598	0.208984375	5.316770186335404	gzip+F4	chaincode	c:\temp\ProcesamientoVoxelesModelNet40\rev\CodigosDeCadena\airplane\16\airplane_0064_X.F4
ModelNet40	airplane		airplane_0064	16	x	chaincode_F4_text	zstd	19	161.0	1	261	95	0.0927734375	2.7473684210526317	0.185546875	4.720496894409938	zstd+F4	chaincode	c:\temp\ProcesamientoVoxelesModelNet40\rev\CodigosDeCadena\airplane\16\airplane_0064_X.F4
ModelNet40	airplane		airplane_0064	16	x	chaincode_F8_text	gzip	9	161.0	1	231	105	0.1025390625	2.2	0.205078125	5.217391304347826	gzip+F8	chaincode	c:\temp\ProcesamientoVoxelesModelNet40\rev\CodigosDeCadena\airplane\16\airplane_0064_X.F8
ModelNet40	airplane		airplane_0064	16	x	chaincode_F8_text	zstd	19	161.0	1	231	94	0.091796875	2.4574468085106385	0.18359375	4.670807453416149	zstd+F8	chaincode	c:\temp\ProcesamientoVoxelesModelNet40\rev\CodigosDeCadena\airplane\16\airplane_0064_X.F8
ModelNet40	airplane		airplane_0065	16	x	chaincode_3OT_text	gzip	9	151.0	1	380	147	0.1435546875	2.5850340136054424	0.287109375	7.788079470198675	gzip+3OT	chaincode	c:\temp\ProcesamientoVoxelesModelNet40\rev\CodigosDeCadena\airplane\16\airplane_0065_X.3OT
ModelNet40	airplane		airplane_0065	16	x	chaincode_3OT_text	zstd	19	151.0	1	380	147	0.1435546875	2.5850340136054424	0.287109375	7.788079470198675	zstd+3OT	chaincode	c:\temp\ProcesamientoVoxelesModelNet40\rev\CodigosDeCadena\airplane\16\airplane_0065_X.3OT
ModelNet40	airplane		airplane_0065	16	x	chaincode_F4_text	gzip	9	151.0	1	322	139	0.1357421875	2.316546762589928	0.271484375	7.364238410596027	gzip+F4	chaincode	c:\temp\ProcesamientoVoxelesModelNet40\rev\CodigosDeCadena\airplane\16\airplane_0065_X.F4
ModelNet40	airplane		airplane_0065	16	x	chaincode_F4_text	zstd	19	151.0	1	322	129	0.1259765625	2.496124031007752	0.251953125	6.8344370860927155	zstd+F4	chaincode	c:\temp\ProcesamientoVoxelesModelNet40\rev\CodigosDeCadena\airplane\16\airplane_0065_X.F4
ModelNet40	airplane		airplane_0065	16	x	chaincode_F8_text	gzip	9	151.0	1	270	137	0.1337890625	1.9708029197080292	0.267578125	7.258278145695364	gzip+F8	chaincode	c:\temp\ProcesamientoVoxelesModelNet40\rev\CodigosDeCadena\airplane\16\airplane_0065_X.F8
ModelNet40	airplane		airplane_0065	16	x	chaincode_F8_text	zstd	19	151.0	1	270	130	0.126953125	2.076923076923077	0.25390625	6.887417218543046	zstd+F8	chaincode	c:\temp\ProcesamientoVoxelesModelNet40\rev\CodigosDeCadena\airplane\16\airplane_0065_X.F8
ModelNet40	airplane		airplane_0066	16	x	chaincode_3OT_text	gzip	9	109.0	1	282	105	0.1025390625	2.6857142857142855	0.205078125	7.706422018348624	gzip+3OT	chaincode	c:\temp\ProcesamientoVoxelesModelNet40\rev\CodigosDeCadena\airplane\16\airplane_0066_X.3OT
ModelNet40	airplane		airplane_0066	16	x	chaincode_3OT_text	zstd	19	109.0	1	282	96	0.09375	2.9375	0.1875	7.045871559633028	zstd+3OT	chaincode	c:\temp\ProcesamientoVoxelesModelNet40\rev\CodigosDeCadena\airplane\16\airplane_0066_X.3OT
ModelNet40	airplane		airplane_0066	16	x	chaincode_F4_text	gzip	9	109.0	1	228	100	0.09765625	2.28	0.1953125	7.339449541284404	gzip+F4	chaincode	c:\temp\ProcesamientoVoxelesModelNet40\rev\CodigosDeCadena\airplane\16\airplane_0066_X.F4
ModelNet40	airplane		airplane_0066	16	x	chaincode_F4_text	zstd	19	109.0	1	228	91	0.0888671875	2.5054945054945055	0.177734375	6.678899082568807	zstd+F4	chaincode	c:\temp\ProcesamientoVoxelesModelNet40\rev\CodigosDeCadena\airplane\16\airplane_0066_X.F4
ModelNet40	airplane		airplane_0066	16	x	chaincode_F8_text	gzip	9	109.0	1	211	99	0.0966796875	2.1313131313131315	0.193359375	7.26605504587156	gzip+F8	chaincode	c:\temp\ProcesamientoVoxelesModelNet40\rev\CodigosDeCadena\airplane\16\airplane_0066_X.F8
ModelNet40	airplane		airplane_0066	16	x	chaincode_F8_text	zstd	19	109.0	1	211	91	0.0888671875	2.318681318681319	0.177734375	6.678899082568807	zstd+F8	chaincode	c:\temp\ProcesamientoVoxelesModelNet40\rev\CodigosDeCadena\airplane\16\airplane_0066_X.F8
ModelNet40	airplane		airplane_0067	16	x	chaincode_3OT_text	gzip	9	128.0	1	278	104	0.1015625	2.673076923076923	0.203125	6.5	gzip+3OT	chaincode	c:\temp\ProcesamientoVoxelesModelNet40\rev\CodigosDeCadena\airplane\16\airplane_0067_X.3OT
ModelNet40	airplane		airplane_0067	16	x	chaincode_3OT_text	zstd	19	128.0	1	278	94	0.091796875	2.9574468085106385	0.18359375	5.875	zstd+3OT	chaincode	c:\temp\ProcesamientoVoxelesModelNet40\rev\CodigosDeCadena\airplane\16\airplane_0067_X.3OT
ModelNet40	airplane		airplane_0067	16	x	chaincode_F4_text	gzip	9	128.0	1	233	101	0.0986328125	2.3069306930693068	0.197265625	6.3125	gzip+F4	chaincode	c:\temp\ProcesamientoVoxelesModelNet40\rev\CodigosDeCadena\airplane\16\airplane_0067_X.F4
ModelNet40	airplane		airplane_0067	16	x	chaincode_F4_text	zstd	19	128.0	1	233	88	0.0859375	2.647727272727273	0.171875	5.5	zstd+F4	chaincode	c:\temp\ProcesamientoVoxelesModelNet40\rev\CodigosDeCadena\airplane\16\airplane_0067_X.F4
ModelNet40	airplane		airplane_0067	16	x	chaincode_F8_text	gzip	9	128.0	1	204	99	0.0966796875	2.0606060606060606	0.193359375	6.1875	gzip+F8	chaincode	c:\temp\ProcesamientoVoxelesModelNet40\rev\CodigosDeCadena\airplane\16\airplane_0067_X.F8
ModelNet40	airplane		airplane_0067	16	x	chaincode_F8_text	zstd	19	128.0	1	204	92	0.08984375	2.217391304347826	0.1796875	5.75	zstd+F8	chaincode	c:\temp\ProcesamientoVoxelesModelNet40\rev\CodigosDeCadena\airplane\16\airplane_0067_X.F8
ModelNet40	airplane		airplane_0068	16	x	chaincode_3OT_text	gzip	9	127.0	1	279	95	0.0927734375	2.9368421052631577	0.185546875	5.984251968503937	gzip+3OT	chaincode	c:\temp\ProcesamientoVoxelesModelNet40\rev\CodigosDeCadena\airplane\16\airplane_0068_X.3OT
ModelNet40	airplane		airplane_0068	16	x	chaincode_3OT_text	zstd	19	127.0	1	279	82	0.080078125	3.402439024390244	0.16015625	5.165354330708661	zstd+3OT	chaincode	c:\temp\ProcesamientoVoxelesModelNet40\rev\CodigosDeCadena\airplane\16\airplane_0068_X.3OT
ModelNet40	airplane		airplane_0068	16	x	chaincode_F4_text	gzip	9	127.0	1	231	89	0.0869140625	2.595505617977528	0.173828125	5.606299212598425	gzip+F4	chaincode	c:\temp\ProcesamientoVoxelesModelNet40\rev\CodigosDeCadena\airplane\16\airplane_0068_X.F4
ModelNet40	airplane		airplane_0068	16	x	chaincode_F4_text	zstd	19	127.0	1	231	75	0.0732421875	3.08	0.146484375	4.724409448818897	zstd+F4	chaincode	c:\temp\ProcesamientoVoxelesModelNet40\rev\CodigosDeCadena\airplane\16\airplane_0068_X.F4
ModelNet40	airplane		airplane_0068	16	x	chaincode_F8_text	gzip	9	127.0	1	183	86	0.083984375	2.127906976744186	0.16796875	5.417322834645669	gzip+F8	chaincode	c:\temp\ProcesamientoVoxelesModelNet40\rev\CodigosDeCadena\airplane\16\airplane_0068_X.F8
ModelNet40	airplane		airplane_0068	16	x	chaincode_F8_text	zstd	19	127.0	1	183	77	0.0751953125	2.3766233766233764	0.150390625	4.850393700787402	zstd+F8	chaincode	c:\temp\ProcesamientoVoxelesModelNet40\rev\CodigosDeCadena\airplane\16\airplane_0068_X.F8
ModelNet40	airplane		airplane_0069	16	x	chaincode_3OT_text	gzip	9	168.0	1	368	144	0.140625	2.5555555555555554	0.28125	6.857142857142857	gzip+3OT	chaincode	c:\temp\ProcesamientoVoxelesModelNet40\rev\CodigosDeCadena\airplane\16\airplane_0069_X.3OT
ModelNet40	airplane		airplane_0069	16	x	chaincode_3OT_text	zstd	19	168.0	1	368	136	0.1328125	2.7058823529411766	0.265625	6.476190476190476	zstd+3OT	chaincode	c:\temp\ProcesamientoVoxelesModelNet40\rev\CodigosDeCadena\airplane\16\airplane_0069_X.3OT
ModelNet40	airplane		airplane_0069	16	x	chaincode_F4_text	gzip	9	168.0	1	311	133	0.1298828125	2.338345864661654	0.259765625	6.333333333333333	gzip+F4	chaincode	c:\temp\ProcesamientoVoxelesModelNet40\rev\CodigosDeCadena\airplane\16\airplane_0069_X.F4
ModelNet40	airplane		airplane_0069	16	x	chaincode_F4_text	zstd	19	168.0	1	311	130	0.126953125	2.3923076923076922	0.25390625	6.190476190476191	zstd+F4	chaincode	c:\temp\ProcesamientoVoxelesModelNet40\rev\CodigosDeCadena\airplane\16\airplane_0069_X.F4
ModelNet40	airplane		airplane_0069	16	x	chaincode_F8_text	gzip	9	168.0	1	272	127	0.1240234375	2.141732283464567	0.248046875	6.0476190476190474	gzip+F8	chaincode	c:\temp\ProcesamientoVoxelesModelNet40\rev\CodigosDeCadena\airplane\16\airplane_0069_X.F8
ModelNet40	airplane		airplane_0069	16	x	chaincode_F8_text	zstd	19	168.0	1	272	125	0.1220703125	2.176	0.244140625	5.9523809523809526	zstd+F8	chaincode	c:\temp\ProcesamientoVoxelesModelNet40\rev\CodigosDeCadena\airplane\16\airplane_0069_X.F8
ModelNet40	airplane		airplane_0070	16	x	chaincode_3OT_text	gzip	9	119.0	1	245	109	0.1064453125	2.2477064220183487	0.212890625	7.3277310924369745	gzip+3OT	chaincode	c:\temp\ProcesamientoVoxelesModelNet40\rev\CodigosDeCadena\airplane\16\airplane_0070_X.3OT
ModelNet40	airplane		airplane_0070	16	x	chaincode_3OT_text	zstd	19	119.0	1	245	95	0.0927734375	2.5789473684210527	0.185546875	6.38655462184874	zstd+3OT	chaincode	c:\temp\ProcesamientoVoxelesModelNet40\rev\CodigosDeCadena\airplane\16\airplane_0070_X.3OT
ModelNet40	airplane		airplane_0070	16	x	chaincode_F4_text	gzip	9	119.0	1	203	103	0.1005859375	1.970873786407767	0.201171875	6.92436974789916	gzip+F4	chaincode	c:\temp\ProcesamientoVoxelesModelNet40\rev\CodigosDeCadena\airplane\16\airplane_0070_X.F4
ModelNet40	airplane		airplane_0070	16	x	chaincode_F4_text	zstd	19	119.0	1	203	92	0.08984375	2.2065217391304346	0.1796875	6.184873949579832	zstd+F4	chaincode	c:\temp\ProcesamientoVoxelesModelNet40\rev\CodigosDeCadena\airplane\16\airplane_0070_X.F4
ModelNet40	airplane		airplane_0070	16	x	chaincode_F8_text	gzip	9	119.0	1	188	102	0.099609375	1.8431372549019607	0.19921875	6.857142857142857	gzip+F8	chaincode	c:\temp\ProcesamientoVoxelesModelNet40\rev\CodigosDeCadena\airplane\16\airplane_0070_X.F8
ModelNet40	airplane		airplane_0070	16	x	chaincode_F8_text	zstd	19	119.0	1	188	92	0.08984375	2.0434782608695654	0.1796875	6.184873949579832	zstd+F8	chaincode	c:\temp\ProcesamientoVoxelesModelNet40\rev\CodigosDeCadena\airplane\16\airplane_0070_X.F8
ModelNet40	airplane		airplane_0071	16	x	chaincode_3OT_text	gzip	9	164.0	1	364	124	0.12109375	2.935483870967742	0.2421875	6.048780487804878	gzip+3OT	chaincode	c:\temp\ProcesamientoVoxelesModelNet40\rev\CodigosDeCadena\airplane\16\airplane_0071_X.3OT
ModelNet40	airplane		airplane_0071	16	x	chaincode_3OT_text	zstd	19	164.0	1	364	114	0.111328125	3.192982456140351	0.22265625	5.560975609756097	zstd+3OT	chaincode	c:\temp\ProcesamientoVoxelesModelNet40\rev\CodigosDeCadena\airplane\16\airplane_0071_X.3OT
ModelNet40	airplane		airplane_0071	16	x	chaincode_F4_text	gzip	9	164.0	1	306	117	0.1142578125	2.6153846153846154	0.228515625	5.7073170731707314	gzip+F4	chaincode	c:\temp\ProcesamientoVoxelesModelNet40\rev\CodigosDeCadena\airplane\16\airplane_0071_X.F4
ModelNet40	airplane		airplane_0071	16	x	chaincode_F4_text	zstd	19	164.0	1	306	108	0.10546875	2.8333333333333335	0.2109375	5.2682926829268295	zstd+F4	chaincode	c:\temp\ProcesamientoVoxelesModelNet40\rev\CodigosDeCadena\airplane\16\airplane_0071_X.F4
ModelNet40	airplane		airplane_0071	16	x	chaincode_F8_text	gzip	9	164.0	1	259	113	0.1103515625	2.2920353982300883	0.220703125	5.512195121951219	gzip+F8	chaincode	c:\temp\ProcesamientoVoxelesModelNet40\rev\CodigosDeCadena\airplane\16\airplane_0071_X.F8
ModelNet40	airplane		airplane_0071	16	x	chaincode_F8_text	zstd	19	164.0	1	259	106	0.103515625	2.443396226415094	0.20703125	5.170731707317073	zstd+F8	chaincode	c:\temp\ProcesamientoVoxelesModelNet40\rev\CodigosDeCadena\airplane\16\airplane_0071_X.F8
ModelNet40	airplane		airplane_0072	16	x	chaincode_3OT_text	gzip	9	125.0	1	276	107	0.1044921875	2.5794392523364484	0.208984375	6.848	gzip+3OT	chaincode	c:\temp\ProcesamientoVoxelesModelNet40\rev\CodigosDeCadena\airplane\16\airplane_0072_X.3OT
ModelNet40	airplane		airplane_0072	16	x	chaincode_3OT_text	zstd	19	125.0	1	276	97	0.0947265625	2.845360824742268	0.189453125	6.208	zstd+3OT	chaincode	c:\temp\ProcesamientoVoxelesModelNet40\rev\CodigosDeCadena\airplane\16\airplane_0072_X.3OT
ModelNet40	airplane		airplane_0072	16	x	chaincode_F4_text	gzip	9	125.0	1	227	101	0.0986328125	2.2475247524752477	0.197265625	6.464	gzip+F4	chaincode	c:\temp\ProcesamientoVoxelesModelNet40\rev\CodigosDeCadena\airplane\16\airplane_0072_X.F4
ModelNet40	airplane		airplane_0072	16	x	chaincode_F4_text	zstd	19	125.0	1	227	90	0.087890625	2.522222222222222	0.17578125	5.76	zstd+F4	chaincode	c:\temp\ProcesamientoVoxelesModelNet40\rev\CodigosDeCadena\airplane\16\airplane_0072_X.F4
ModelNet40	airplane		airplane_0072	16	x	chaincode_F8_text	gzip	9	125.0	1	216	99	0.0966796875	2.1818181818181817	0.193359375	6.336	gzip+F8	chaincode	c:\temp\ProcesamientoVoxelesModelNet40\rev\CodigosDeCadena\airplane\16\airplane_0072_X.F8
ModelNet40	airplane		airplane_0072	16	x	chaincode_F8_text	zstd	19	125.0	1	216	92	0.08984375	2.347826086956522	0.1796875	5.888	zstd+F8	chaincode	c:\temp\ProcesamientoVoxelesModelNet40\rev\CodigosDeCadena\airplane\16\airplane_0072_X.F8
ModelNet40	airplane		airplane_0073	16	x	chaincode_3OT_text	gzip	9	141.0	1	298	109	0.1064453125	2.7339449541284404	0.212890625	6.184397163120567	gzip+3OT	chaincode	c:\temp\ProcesamientoVoxelesModelNet40\rev\CodigosDeCadena\airplane\16\airplane_0073_X.3OT
ModelNet40	airplane		airplane_0073	16	x	chaincode_3OT_text	zstd	19	141.0	1	298	99	0.0966796875	3.01010101010101	0.193359375	5.617021276595745	zstd+3OT	chaincode	c:\temp\ProcesamientoVoxelesModelNet40\rev\CodigosDeCadena\airplane\16\airplane_0073_X.3OT
ModelNet40	airplane		airplane_0073	16	x	chaincode_F4_text	gzip	9	141.0	1	249	107	0.1044921875	2.3271028037383177	0.208984375	6.070921985815603	gzip+F4	chaincode	c:\temp\ProcesamientoVoxelesModelNet40\rev\CodigosDeCadena\airplane\16\airplane_0073_X.F4
ModelNet40	airplane		airplane_0073	16	x	chaincode_F4_text	zstd	19	141.0	1	249	95	0.0927734375	2.6210526315789475	0.185546875	5.390070921985815	zstd+F4	chaincode	c:\temp\ProcesamientoVoxelesModelNet40\rev\CodigosDeCadena\airplane\16\airplane_0073_X.F4
ModelNet40	airplane		airplane_0073	16	x	chaincode_F8_text	gzip	9	141.0	1	236	107	0.1044921875	2.205607476635514	0.208984375	6.070921985815603	gzip+F8	chaincode	c:\temp\ProcesamientoVoxelesModelNet40\rev\CodigosDeCadena\airplane\16\airplane_0073_X.F8
ModelNet40	airplane		airplane_0073	16	x	chaincode_F8_text	zstd	19	141.0	1	236	96	0.09375	2.4583333333333335	0.1875	5.446808510638298	zstd+F8	chaincode	c:\temp\ProcesamientoVoxelesModelNet40\rev\CodigosDeCadena\airplane\16\airplane_0073_X.F8
ModelNet40	airplane		airplane_0074	16	x	chaincode_3OT_text	gzip	9	148.0	1	295	107	0.1044921875	2.7570093457943927	0.208984375	5.783783783783784	gzip+3OT	chaincode	c:\temp\ProcesamientoVoxelesModelNet40\rev\CodigosDeCadena\airplane\16\airplane_0074_X.3OT
ModelNet40	airplane		airplane_0074	16	x	chaincode_3OT_text	zstd	19	148.0	1	295	97	0.0947265625	3.0412371134020617	0.189453125	5.243243243243243	zstd+3OT	chaincode	c:\temp\ProcesamientoVoxelesModelNet40\rev\CodigosDeCadena\airplane\16\airplane_0074_X.3OT
ModelNet40	airplane		airplane_0074	16	x	chaincode_F4_text	gzip	9	148.0	1	245	102	0.099609375	2.4019607843137254	0.19921875	5.513513513513513	gzip+F4	chaincode	c:\temp\ProcesamientoVoxelesModelNet40\rev\CodigosDeCadena\airplane\16\airplane_0074_X.F4
ModelNet40	airplane		airplane_0074	16	x	chaincode_F4_text	zstd	19	148.0	1	245	91	0.0888671875	2.6923076923076925	0.177734375	4.918918918918919	zstd+F4	chaincode	c:\temp\ProcesamientoVoxelesModelNet40\rev\CodigosDeCadena\airplane\16\airplane_0074_X.F4
ModelNet40	airplane		airplane_0074	16	x	chaincode_F8_text	gzip	9	148.0	1	234	104	0.1015625	2.25	0.203125	5.621621621621622	gzip+F8	chaincode	c:\temp\ProcesamientoVoxelesModelNet40\rev\CodigosDeCadena\airplane\16\airplane_0074_X.F8
ModelNet40	airplane		airplane_0074	16	x	chaincode_F8_text	zstd	19	148.0	1	234	93	0.0908203125	2.5161290322580645	0.181640625	5.027027027027027	zstd+F8	chaincode	c:\temp\ProcesamientoVoxelesModelNet40\rev\CodigosDeCadena\airplane\16\airplane_0074_X.F8
ModelNet40	airplane		airplane_0075	16	x	chaincode_3OT_text	gzip	9	119.0	1	314	116	0.11328125	2.706896551724138	0.2265625	7.798319327731092	gzip+3OT	chaincode	c:\temp\ProcesamientoVoxelesModelNet40\rev\CodigosDeCadena\airplane\16\airplane_0075_X.3OT
ModelNet40	airplane		airplane_0075	16	x	chaincode_3OT_text	zstd	19	119.0	1	314	107	0.1044921875	2.9345794392523366	0.208984375	7.19327731092437	zstd+3OT	chaincode	c:\temp\ProcesamientoVoxelesModelNet40\rev\CodigosDeCadena\airplane\16\airplane_0075_X.3OT
ModelNet40	airplane		airplane_0075	16	x	chaincode_F4_text	gzip	9	119.0	1	261	113	0.1103515625	2.309734513274336	0.220703125	7.5966386554621845	gzip+F4	chaincode	c:\temp\ProcesamientoVoxelesModelNet40\rev\CodigosDeCadena\airplane\16\airplane_0075_X.F4
ModelNet40	airplane		airplane_0075	16	x	chaincode_F4_text	zstd	19	119.0	1	261	103	0.1005859375	2.533980582524272	0.201171875	6.92436974789916	zstd+F4	chaincode	c:\temp\ProcesamientoVoxelesModelNet40\rev\CodigosDeCadena\airplane\16\airplane_0075_X.F4
ModelNet40	airplane		airplane_0075	16	x	chaincode_F8_text	gzip	9	119.0	1	234	110	0.107421875	2.1272727272727274	0.21484375	7.394957983193278	gzip+F8	chaincode	c:\temp\ProcesamientoVoxelesModelNet40\rev\CodigosDeCadena\airplane\16\airplane_0075_X.F8
ModelNet40	airplane		airplane_0075	16	x	chaincode_F8_text	zstd	19	119.0	1	234	102	0.099609375	2.2941176470588234	0.19921875	6.857142857142857	zstd+F8	chaincode	c:\temp\ProcesamientoVoxelesModelNet40\rev\CodigosDeCadena\airplane\16\airplane_0075_X.F8
ModelNet40	airplane		airplane_0076	16	x	chaincode_3OT_text	gzip	9	108.0	1	255	99	0.0966796875	2.5757575757575757	0.193359375	7.333333333333333	gzip+3OT	chaincode	c:\temp\ProcesamientoVoxelesModelNet40\rev\CodigosDeCadena\airplane\16\airplane_0076_X.3OT
ModelNet40	airplane		airplane_0076	16	x	chaincode_3OT_text	zstd	19	108.0	1	255	81	0.0791015625	3.1481481481481484	0.158203125	6.0	zstd+3OT	chaincode	c:\temp\ProcesamientoVoxelesModelNet40\rev\CodigosDeCadena\airplane\16\airplane_0076_X.3OT
ModelNet40	airplane		airplane_0076	16	x	chaincode_F4_text	gzip	9	108.0	1	223	95	0.0927734375	2.3473684210526318	0.185546875	7.037037037037037	gzip+F4	chaincode	c:\temp\ProcesamientoVoxelesModelNet40\rev\CodigosDeCadena\airplane\16\airplane_0076_X.F4
ModelNet40	airplane		airplane_0076	16	x	chaincode_F4_text	zstd	19	108.0	1	223	80	0.078125	2.7875	0.15625	5.925925925925926	zstd+F4	chaincode	c:\temp\ProcesamientoVoxelesModelNet40\rev\CodigosDeCadena\airplane\16\airplane_0076_X.F4
ModelNet40	airplane		airplane_0076	16	x	chaincode_F8_text	gzip	9	108.0	1	199	91	0.0888671875	2.1868131868131866	0.177734375	6.7407407407407405	gzip+F8	chaincode	c:\temp\ProcesamientoVoxelesModelNet40\rev\CodigosDeCadena\airplane\16\airplane_0076_X.F8
ModelNet40	airplane		airplane_0076	16	x	chaincode_F8_text	zstd	19	108.0	1	199	80	0.078125	2.4875	0.15625	5.925925925925926	zstd+F8	chaincode	c:\temp\ProcesamientoVoxelesModelNet40\rev\CodigosDeCadena\airplane\16\airplane_0076_X.F8
ModelNet40	airplane		airplane_0077	16	x	chaincode_3OT_text	gzip	9	162.0	1	331	121	0.1181640625	2.7355371900826446	0.236328125	5.9753086419753085	gzip+3OT	chaincode	c:\temp\ProcesamientoVoxelesModelNet40\rev\CodigosDeCadena\airplane\16\airplane_0077_X.3OT
ModelNet40	airplane		airplane_0077	16	x	chaincode_3OT_text	zstd	19	162.0	1	331	109	0.1064453125	3.036697247706422	0.212890625	5.382716049382716	zstd+3OT	chaincode	c:\temp\ProcesamientoVoxelesModelNet40\rev\CodigosDeCadena\airplane\16\airplane_0077_X.3OT
ModelNet40	airplane		airplane_0077	16	x	chaincode_F4_text	gzip	9	162.0	1	287	117	0.1142578125	2.452991452991453	0.228515625	5.777777777777778	gzip+F4	chaincode	c:\temp\ProcesamientoVoxelesModelNet40\rev\CodigosDeCadena\airplane\16\airplane_0077_X.F4
ModelNet40	airplane		airplane_0077	16	x	chaincode_F4_text	zstd	19	162.0	1	287	111	0.1083984375	2.5855855855855854	0.216796875	5.481481481481482	zstd+F4	chaincode	c:\temp\ProcesamientoVoxelesModelNet40\rev\CodigosDeCadena\airplane\16\airplane_0077_X.F4
ModelNet40	airplane		airplane_0077	16	x	chaincode_F8_text	gzip	9	162.0	1	241	115	0.1123046875	2.0956521739130434	0.224609375	5.679012345679013	gzip+F8	chaincode	c:\temp\ProcesamientoVoxelesModelNet40\rev\CodigosDeCadena\airplane\16\airplane_0077_X.F8
ModelNet40	airplane		airplane_0077	16	x	chaincode_F8_text	zstd	19	162.0	1	241	110	0.107421875	2.190909090909091	0.21484375	5.432098765432099	zstd+F8	chaincode	c:\temp\ProcesamientoVoxelesModelNet40\rev\CodigosDeCadena\airplane\16\airplane_0077_X.F8
ModelNet40	airplane		airplane_0078	16	x	chaincode_3OT_text	gzip	9	148.0	1	343	112	0.109375	3.0625	0.21875	6.054054054054054	gzip+3OT	chaincode	c:\temp\ProcesamientoVoxelesModelNet40\rev\CodigosDeCadena\airplane\16\airplane_0078_X.3OT
ModelNet40	airplane		airplane_0078	16	x	chaincode_3OT_text	zstd	19	148.0	1	343	104	0.1015625	3.298076923076923	0.203125	5.621621621621622	zstd+3OT	chaincode	c:\temp\ProcesamientoVoxelesModelNet40\rev\CodigosDeCadena\airplane\16\airplane_0078_X.3OT
ModelNet40	airplane		airplane_0078	16	x	chaincode_F4_text	gzip	9	148.0	1	287	110	0.107421875	2.609090909090909	0.21484375	5.945945945945946	gzip+F4	chaincode	c:\temp\ProcesamientoVoxelesModelNet40\rev\CodigosDeCadena\airplane\16\airplane_0078_X.F4
ModelNet40	airplane		airplane_0078	16	x	chaincode_F4_text	zstd	19	148.0	1	287	101	0.0986328125	2.8415841584158414	0.197265625	5.45945945945946	zstd+F4	chaincode	c:\temp\ProcesamientoVoxelesModelNet40\rev\CodigosDeCadena\airplane\16\airplane_0078_X.F4
ModelNet40	airplane		airplane_0078	16	x	chaincode_F8_text	gzip	9	148.0	1	253	109	0.1064453125	2.3211009174311927	0.212890625	5.891891891891892	gzip+F8	chaincode	c:\temp\ProcesamientoVoxelesModelNet40\rev\CodigosDeCadena\airplane\16\airplane_0078_X.F8
ModelNet40	airplane		airplane_0078	16	x	chaincode_F8_text	zstd	19	148.0	1	253	98	0.095703125	2.5816326530612246	0.19140625	5.297297297297297	zstd+F8	chaincode	c:\temp\ProcesamientoVoxelesModelNet40\rev\CodigosDeCadena\airplane\16\airplane_0078_X.F8
ModelNet40	airplane		airplane_0079	16	x	chaincode_3OT_text	gzip	9	136.0	1	306	116	0.11328125	2.6379310344827585	0.2265625	6.823529411764706	gzip+3OT	chaincode	c:\temp\ProcesamientoVoxelesModelNet40\rev\CodigosDeCadena\airplane\16\airplane_0079_X.3OT
ModelNet40	airplane		airplane_0079	16	x	chaincode_3OT_text	zstd	19	136.0	1	306	106	0.103515625	2.8867924528301887	0.20703125	6.235294117647059	zstd+3OT	chaincode	c:\temp\ProcesamientoVoxelesModelNet40\rev\CodigosDeCadena\airplane\16\airplane_0079_X.3OT
ModelNet40	airplane		airplane_0079	16	x	chaincode_F4_text	gzip	9	136.0	1	256	110	0.107421875	2.327272727272727	0.21484375	6.470588235294118	gzip+F4	chaincode	c:\temp\ProcesamientoVoxelesModelNet40\rev\CodigosDeCadena\airplane\16\airplane_0079_X.F4
ModelNet40	airplane		airplane_0079	16	x	chaincode_F4_text	zstd	19	136.0	1	256	103	0.1005859375	2.4854368932038833	0.201171875	6.0588235294117645	zstd+F4	chaincode	c:\temp\ProcesamientoVoxelesModelNet40\rev\CodigosDeCadena\airplane\16\airplane_0079_X.F4
ModelNet40	airplane		airplane_0079	16	x	chaincode_F8_text	gzip	9	136.0	1	239	112	0.109375	2.1339285714285716	0.21875	6.588235294117647	gzip+F8	chaincode	c:\temp\ProcesamientoVoxelesModelNet40\rev\CodigosDeCadena\airplane\16\airplane_0079_X.F8
ModelNet40	airplane		airplane_0079	16	x	chaincode_F8_text	zstd	19	136.0	1	239	103	0.1005859375	2.320388349514563	0.201171875	6.0588235294117645	zstd+F8	chaincode	c:\temp\ProcesamientoVoxelesModelNet40\rev\CodigosDeCadena\airplane\16\airplane_0079_X.F8
ModelNet40	airplane		airplane_0080	16	x	chaincode_3OT_text	gzip	9	116.0	1	223	94	0.091796875	2.372340425531915	0.18359375	6.482758620689655	gzip+3OT	chaincode	c:\temp\ProcesamientoVoxelesModelNet40\rev\CodigosDeCadena\airplane\16\airplane_0080_X.3OT
ModelNet40	airplane		airplane_0080	16	x	chaincode_3OT_text	zstd	19	116.0	1	223	85	0.0830078125	2.623529411764706	0.166015625	5.862068965517241	zstd+3OT	chaincode	c:\temp\ProcesamientoVoxelesModelNet40\rev\CodigosDeCadena\airplane\16\airplane_0080_X.3OT
ModelNet40	airplane		airplane_0080	16	x	chaincode_F4_text	gzip	9	116.0	1	179	88	0.0859375	2.034090909090909	0.171875	6.068965517241379	gzip+F4	chaincode	c:\temp\ProcesamientoVoxelesModelNet40\rev\CodigosDeCadena\airplane\16\airplane_0080_X.F4
ModelNet40	airplane		airplane_0080	16	x	chaincode_F4_text	zstd	19	116.0	1	179	79	0.0771484375	2.2658227848101267	0.154296875	5.448275862068965	zstd+F4	chaincode	c:\temp\ProcesamientoVoxelesModelNet40\rev\CodigosDeCadena\airplane\16\airplane_0080_X.F4
ModelNet40	airplane		airplane_0080	16	x	chaincode_F8_text	gzip	9	116.0	1	172	87	0.0849609375	1.9770114942528736	0.169921875	6.0	gzip+F8	chaincode	c:\temp\ProcesamientoVoxelesModelNet40\rev\CodigosDeCadena\airplane\16\airplane_0080_X.F8
ModelNet40	airplane		airplane_0080	16	x	chaincode_F8_text	zstd	19	116.0	1	172	78	0.076171875	2.2051282051282053	0.15234375	5.379310344827586	zstd+F8	chaincode	c:\temp\ProcesamientoVoxelesModelNet40\rev\CodigosDeCadena\airplane\16\airplane_0080_X.F8
ModelNet40	airplane		airplane_0081	16	x	chaincode_3OT_text	gzip	9	141.0	1	282	108	0.10546875	2.611111111111111	0.2109375	6.127659574468085	gzip+3OT	chaincode	c:\temp\ProcesamientoVoxelesModelNet40\rev\CodigosDeCadena\airplane\16\airplane_0081_X.3OT
ModelNet40	airplane		airplane_0081	16	x	chaincode_3OT_text	zstd	19	141.0	1	282	99	0.0966796875	2.8484848484848486	0.193359375	5.617021276595745	zstd+3OT	chaincode	c:\temp\ProcesamientoVoxelesModelNet40\rev\CodigosDeCadena\airplane\16\airplane_0081_X.3OT
ModelNet40	airplane		airplane_0081	16	x	chaincode_F4_text	gzip	9	141.0	1	236	105	0.1025390625	2.2476190476190476	0.205078125	5.957446808510638	gzip+F4	chaincode	c:\temp\ProcesamientoVoxelesModelNet40\rev\CodigosDeCadena\airplane\16\airplane_0081_X.F4
ModelNet40	airplane		airplane_0081	16	x	chaincode_F4_text	zstd	19	141.0	1	236	95	0.0927734375	2.4842105263157896	0.185546875	5.390070921985815	zstd+F4	chaincode	c:\temp\ProcesamientoVoxelesModelNet40\rev\CodigosDeCadena\airplane\16\airplane_0081_X.F4
ModelNet40	airplane		airplane_0081	16	x	chaincode_F8_text	gzip	9	141.0	1	224	104	0.1015625	2.1538461538461537	0.203125	5.900709219858156	gzip+F8	chaincode	c:\temp\ProcesamientoVoxelesModelNet40\rev\CodigosDeCadena\airplane\16\airplane_0081_X.F8
ModelNet40	airplane		airplane_0081	16	x	chaincode_F8_text	zstd	19	141.0	1	224	95	0.0927734375	2.357894736842105	0.185546875	5.390070921985815	zstd+F8	chaincode	c:\temp\ProcesamientoVoxelesModelNet40\rev\CodigosDeCadena\airplane\16\airplane_0081_X.F8
ModelNet40	airplane		airplane_0082	16	x	chaincode_3OT_text	gzip	9	113.0	1	328	127	0.1240234375	2.5826771653543306	0.248046875	8.991150442477876	gzip+3OT	chaincode	c:\temp\ProcesamientoVoxelesModelNet40\rev\CodigosDeCadena\airplane\16\airplane_0082_X.3OT
ModelNet40	airplane		airplane_0082	16	x	chaincode_3OT_text	zstd	19	113.0	1	328	111	0.1083984375	2.954954954954955	0.216796875	7.8584070796460175	zstd+3OT	chaincode	c:\temp\ProcesamientoVoxelesModelNet40\rev\CodigosDeCadena\airplane\16\airplane_0082_X.3OT
ModelNet40	airplane		airplane_0082	16	x	chaincode_F4_text	gzip	9	113.0	1	274	116	0.11328125	2.3620689655172415	0.2265625	8.212389380530974	gzip+F4	chaincode	c:\temp\ProcesamientoVoxelesModelNet40\rev\CodigosDeCadena\airplane\16\airplane_0082_X.F4
ModelNet40	airplane		airplane_0082	16	x	chaincode_F4_text	zstd	19	113.0	1	274	112	0.109375	2.4464285714285716	0.21875	7.929203539823009	zstd+F4	chaincode	c:\temp\ProcesamientoVoxelesModelNet40\rev\CodigosDeCadena\airplane\16\airplane_0082_X.F4
ModelNet40	airplane		airplane_0082	16	x	chaincode_F8_text	gzip	9	113.0	1	245	115	0.1123046875	2.130434782608696	0.224609375	8.141592920353983	gzip+F8	chaincode	c:\temp\ProcesamientoVoxelesModelNet40\rev\CodigosDeCadena\airplane\16\airplane_0082_X.F8
ModelNet40	airplane		airplane_0082	16	x	chaincode_F8_text	zstd	19	113.0	1	245	106	0.103515625	2.311320754716981	0.20703125	7.504424778761062	zstd+F8	chaincode	c:\temp\ProcesamientoVoxelesModelNet40\rev\CodigosDeCadena\airplane\16\airplane_0082_X.F8
ModelNet40	airplane		airplane_0083	16	x	chaincode_3OT_text	gzip	9	147.0	1	270	111	0.1083984375	2.4324324324324325	0.216796875	6.040816326530612	gzip+3OT	chaincode	c:\temp\ProcesamientoVoxelesModelNet40\rev\CodigosDeCadena\airplane\16\airplane_0083_X.3OT
ModelNet40	airplane		airplane_0083	16	x	chaincode_3OT_text	zstd	19	147.0	1	270	101	0.0986328125	2.6732673267326734	0.197265625	5.496598639455782	zstd+3OT	chaincode	c:\temp\ProcesamientoVoxelesModelNet40\rev\CodigosDeCadena\airplane\16\airplane_0083_X.3OT
ModelNet40	airplane		airplane_0083	16	x	chaincode_F4_text	gzip	9	147.0	1	237	109	0.1064453125	2.1743119266055047	0.212890625	5.931972789115647	gzip+F4	chaincode	c:\temp\ProcesamientoVoxelesModelNet40\rev\CodigosDeCadena\airplane\16\airplane_0083_X.F4
ModelNet40	airplane		airplane_0083	16	x	chaincode_F4_text	zstd	19	147.0	1	237	97	0.0947265625	2.443298969072165	0.189453125	5.27891156462585	zstd+F4	chaincode	c:\temp\ProcesamientoVoxelesModelNet40\rev\CodigosDeCadena\airplane\16\airplane_0083_X.F4
ModelNet40	airplane		airplane_0083	16	x	chaincode_F8_text	gzip	9	147.0	1	217	110	0.107421875	1.9727272727272727	0.21484375	5.98639455782313	gzip+F8	chaincode	c:\temp\ProcesamientoVoxelesModelNet40\rev\CodigosDeCadena\airplane\16\airplane_0083_X.F8
ModelNet40	airplane		airplane_0083	16	x	chaincode_F8_text	zstd	19	147.0	1	217	96	0.09375	2.2604166666666665	0.1875	5.224489795918367	zstd+F8	chaincode	c:\temp\ProcesamientoVoxelesModelNet40\rev\CodigosDeCadena\airplane\16\airplane_0083_X.F8
ModelNet40	airplane		airplane_0084	16	x	chaincode_3OT_text	gzip	9	148.0	1	305	115	0.1123046875	2.652173913043478	0.224609375	6.216216216216216	gzip+3OT	chaincode	c:\temp\ProcesamientoVoxelesModelNet40\rev\CodigosDeCadena\airplane\16\airplane_0084_X.3OT
ModelNet40	airplane		airplane_0084	16	x	chaincode_3OT_text	zstd	19	148.0	1	305	106	0.103515625	2.8773584905660377	0.20703125	5.72972972972973	zstd+3OT	chaincode	c:\temp\ProcesamientoVoxelesModelNet40\rev\CodigosDeCadena\airplane\16\airplane_0084_X.3OT
ModelNet40	airplane		airplane_0084	16	x	chaincode_F4_text	gzip	9	148.0	1	257	109	0.1064453125	2.3577981651376145	0.212890625	5.891891891891892	gzip+F4	chaincode	c:\temp\ProcesamientoVoxelesModelNet40\rev\CodigosDeCadena\airplane\16\airplane_0084_X.F4
ModelNet40	airplane		airplane_0084	16	x	chaincode_F4_text	zstd	19	148.0	1	257	101	0.0986328125	2.5445544554455446	0.197265625	5.45945945945946	zstd+F4	chaincode	c:\temp\ProcesamientoVoxelesModelNet40\rev\CodigosDeCadena\airplane\16\airplane_0084_X.F4
ModelNet40	airplane		airplane_0084	16	x	chaincode_F8_text	gzip	9	148.0	1	239	108	0.10546875	2.212962962962963	0.2109375	5.837837837837838	gzip+F8	chaincode	c:\temp\ProcesamientoVoxelesModelNet40\rev\CodigosDeCadena\airplane\16\airplane_0084_X.F8
ModelNet40	airplane		airplane_0084	16	x	chaincode_F8_text	zstd	19	148.0	1	239	99	0.0966796875	2.414141414141414	0.193359375	5.351351351351352	zstd+F8	chaincode	c:\temp\ProcesamientoVoxelesModelNet40\rev\CodigosDeCadena\airplane\16\airplane_0084_X.F8
ModelNet40	airplane		airplane_0085	16	x	chaincode_3OT_text	gzip	9	167.0	1	307	113	0.1103515625	2.7168141592920354	0.220703125	5.413173652694611	gzip+3OT	chaincode	c:\temp\ProcesamientoVoxelesModelNet40\rev\CodigosDeCadena\airplane\16\airplane_0085_X.3OT
ModelNet40	airplane		airplane_0085	16	x	chaincode_3OT_text	zstd	19	167.0	1	307	94	0.091796875	3.265957446808511	0.18359375	4.502994011976048	zstd+3OT	chaincode	c:\temp\ProcesamientoVoxelesModelNet40\rev\CodigosDeCadena\airplane\16\airplane_0085_X.3OT
ModelNet40	airplane		airplane_0085	16	x	chaincode_F4_text	gzip	9	167.0	1	261	107	0.1044921875	2.439252336448598	0.208984375	5.125748502994012	gzip+F4	chaincode	c:\temp\ProcesamientoVoxelesModelNet40\rev\CodigosDeCadena\airplane\16\airplane_0085_X.F4
ModelNet40	airplane		airplane_0085	16	x	chaincode_F4_text	zstd	19	167.0	1	261	95	0.0927734375	2.7473684210526317	0.185546875	4.550898203592815	zstd+F4	chaincode	c:\temp\ProcesamientoVoxelesModelNet40\rev\CodigosDeCadena\airplane\16\airplane_0085_X.F4
ModelNet40	airplane		airplane_0085	16	x	chaincode_F8_text	gzip	9	167.0	1	231	105	0.1025390625	2.2	0.205078125	5.029940119760479	gzip+F8	chaincode	c:\temp\ProcesamientoVoxelesModelNet40\rev\CodigosDeCadena\airplane\16\airplane_0085_X.F8
ModelNet40	airplane		airplane_0085	16	x	chaincode_F8_text	zstd	19	167.0	1	231	94	0.091796875	2.4574468085106385	0.18359375	4.502994011976048	zstd+F8	chaincode	c:\temp\ProcesamientoVoxelesModelNet40\rev\CodigosDeCadena\airplane\16\airplane_0085_X.F8
ModelNet40	airplane		airplane_0086	16	x	chaincode_3OT_text	gzip	9	136.0	1	265	100	0.09765625	2.65	0.1953125	5.882352941176471	gzip+3OT	chaincode	c:\temp\ProcesamientoVoxelesModelNet40\rev\CodigosDeCadena\airplane\16\airplane_0086_X.3OT
ModelNet40	airplane		airplane_0086	16	x	chaincode_3OT_text	zstd	19	136.0	1	265	95	0.0927734375	2.789473684210526	0.185546875	5.588235294117647	zstd+3OT	chaincode	c:\temp\ProcesamientoVoxelesModelNet40\rev\CodigosDeCadena\airplane\16\airplane_0086_X.3OT
ModelNet40	airplane		airplane_0086	16	x	chaincode_F4_text	gzip	9	136.0	1	219	100	0.09765625	2.19	0.1953125	5.882352941176471	gzip+F4	chaincode	c:\temp\ProcesamientoVoxelesModelNet40\rev\CodigosDeCadena\airplane\16\airplane_0086_X.F4
ModelNet40	airplane		airplane_0086	16	x	chaincode_F4_text	zstd	19	136.0	1	219	88	0.0859375	2.4886363636363638	0.171875	5.176470588235294	zstd+F4	chaincode	c:\temp\ProcesamientoVoxelesModelNet40\rev\CodigosDeCadena\airplane\16\airplane_0086_X.F4
ModelNet40	airplane		airplane_0086	16	x	chaincode_F8_text	gzip	9	136.0	1	206	97	0.0947265625	2.1237113402061856	0.189453125	5.705882352941177	gzip+F8	chaincode	c:\temp\ProcesamientoVoxelesModelNet40\rev\CodigosDeCadena\airplane\16\airplane_0086_X.F8
ModelNet40	airplane		airplane_0086	16	x	chaincode_F8_text	zstd	19	136.0	1	206	88	0.0859375	2.340909090909091	0.171875	5.176470588235294	zstd+F8	chaincode	c:\temp\ProcesamientoVoxelesModelNet40\rev\CodigosDeCadena\airplane\16\airplane_0086_X.F8
ModelNet40	airplane		airplane_0087	16	x	chaincode_3OT_text	gzip	9	75.0	1	226	81	0.0791015625	2.7901234567901234	0.158203125	8.64	gzip+3OT	chaincode	c:\temp\ProcesamientoVoxelesModelNet40\rev\CodigosDeCadena\airplane\16\airplane_0087_X.3OT
ModelNet40	airplane		airplane_0087	16	x	chaincode_3OT_text	zstd	19	75.0	1	226	70	0.068359375	3.2285714285714286	0.13671875	7.466666666666667	zstd+3OT	chaincode	c:\temp\ProcesamientoVoxelesModelNet40\rev\CodigosDeCadena\airplane\16\airplane_0087_X.3OT
ModelNet40	airplane		airplane_0087	16	x	chaincode_F4_text	gzip	9	75.0	1	174	78	0.076171875	2.230769230769231	0.15234375	8.32	gzip+F4	chaincode	c:\temp\ProcesamientoVoxelesModelNet40\rev\CodigosDeCadena\airplane\16\airplane_0087_X.F4
ModelNet40	airplane		airplane_0087	16	x	chaincode_F4_text	zstd	19	75.0	1	174	71	0.0693359375	2.4507042253521125	0.138671875	7.573333333333333	zstd+F4	chaincode	c:\temp\ProcesamientoVoxelesModelNet40\rev\CodigosDeCadena\airplane\16\airplane_0087_X.F4
ModelNet40	airplane		airplane_0087	16	x	chaincode_F8_text	gzip	9	75.0	1	160	79	0.0771484375	2.0253164556962027	0.154296875	8.426666666666666	gzip+F8	chaincode	c:\temp\ProcesamientoVoxelesModelNet40\rev\CodigosDeCadena\airplane\16\airplane_0087_X.F8
ModelNet40	airplane		airplane_0087	16	x	chaincode_F8_text	zstd	19	75.0	1	160	69	0.0673828125	2.318840579710145	0.134765625	7.36	zstd+F8	chaincode	c:\temp\ProcesamientoVoxelesModelNet40\rev\CodigosDeCadena\airplane\16\airplane_0087_X.F8
ModelNet40	airplane		airplane_0088	16	x	chaincode_3OT_text	gzip	9	118.0	1	241	94	0.091796875	2.5638297872340425	0.18359375	6.372881355932203	gzip+3OT	chaincode	c:\temp\ProcesamientoVoxelesModelNet40\rev\CodigosDeCadena\airplane\16\airplane_0088_X.3OT
ModelNet40	airplane		airplane_0088	16	x	chaincode_3OT_text	zstd	19	118.0	1	241	85	0.0830078125	2.835294117647059	0.166015625	5.762711864406779	zstd+3OT	chaincode	c:\temp\ProcesamientoVoxelesModelNet40\rev\CodigosDeCadena\airplane\16\airplane_0088_X.3OT
ModelNet40	airplane		airplane_0088	16	x	chaincode_F4_text	gzip	9	118.0	1	200	88	0.0859375	2.272727272727273	0.171875	5.966101694915254	gzip+F4	chaincode	c:\temp\ProcesamientoVoxelesModelNet40\rev\CodigosDeCadena\airplane\16\airplane_0088_X.F4
ModelNet40	airplane		airplane_0088	16	x	chaincode_F4_text	zstd	19	118.0	1	200	79	0.0771484375	2.5316455696202533	0.154296875	5.3559322033898304	zstd+F4	chaincode	c:\temp\ProcesamientoVoxelesModelNet40\rev\CodigosDeCadena\airplane\16\airplane_0088_X.F4
ModelNet40	airplane		airplane_0088	16	x	chaincode_F8_text	gzip	9	118.0	1	189	87	0.0849609375	2.1724137931034484	0.169921875	5.898305084745763	gzip+F8	chaincode	c:\temp\ProcesamientoVoxelesModelNet40\rev\CodigosDeCadena\airplane\16\airplane_0088_X.F8
ModelNet40	airplane		airplane_0088	16	x	chaincode_F8_text	zstd	19	118.0	1	189	81	0.0791015625	2.3333333333333335	0.158203125	5.491525423728813	zstd+F8	chaincode	c:\temp\ProcesamientoVoxelesModelNet40\rev\CodigosDeCadena\airplane\16\airplane_0088_X.F8
ModelNet40	airplane		airplane_0089	16	x	chaincode_3OT_text	gzip	9	128.0	1	310	108	0.10546875	2.8703703703703702	0.2109375	6.75	gzip+3OT	chaincode	c:\temp\ProcesamientoVoxelesModelNet40\rev\CodigosDeCadena\airplane\16\airplane_0089_X.3OT
ModelNet40	airplane		airplane_0089	16	x	chaincode_3OT_text	zstd	19	128.0	1	310	95	0.0927734375	3.263157894736842	0.185546875	5.9375	zstd+3OT	chaincode	c:\temp\ProcesamientoVoxelesModelNet40\rev\CodigosDeCadena\airplane\16\airplane_0089_X.3OT
ModelNet40	airplane		airplane_0089	16	x	chaincode_F4_text	gzip	9	128.0	1	259	101	0.0986328125	2.5643564356435644	0.197265625	6.3125	gzip+F4	chaincode	c:\temp\ProcesamientoVoxelesModelNet40\rev\CodigosDeCadena\airplane\16\airplane_0089_X.F4
ModelNet40	airplane		airplane_0089	16	x	chaincode_F4_text	zstd	19	128.0	1	259	88	0.0859375	2.9431818181818183	0.171875	5.5	zstd+F4	chaincode	c:\temp\ProcesamientoVoxelesModelNet40\rev\CodigosDeCadena\airplane\16\airplane_0089_X.F4
ModelNet40	airplane		airplane_0089	16	x	chaincode_F8_text	gzip	9	128.0	1	227	97	0.0947265625	2.3402061855670104	0.189453125	6.0625	gzip+F8	chaincode	c:\temp\ProcesamientoVoxelesModelNet40\rev\CodigosDeCadena\airplane\16\airplane_0089_X.F8
ModelNet40	airplane		airplane_0089	16	x	chaincode_F8_text	zstd	19	128.0	1	227	88	0.0859375	2.5795454545454546	0.171875	5.5	zstd+F8	chaincode	c:\temp\ProcesamientoVoxelesModelNet40\rev\CodigosDeCadena\airplane\16\airplane_0089_X.F8
ModelNet40	airplane		airplane_0090	16	x	chaincode_3OT_text	gzip	9	117.0	1	221	87	0.0849609375	2.5402298850574714	0.169921875	5.948717948717949	gzip+3OT	chaincode	c:\temp\ProcesamientoVoxelesModelNet40\rev\CodigosDeCadena\airplane\16\airplane_0090_X.3OT
ModelNet40	airplane		airplane_0090	16	x	chaincode_3OT_text	zstd	19	117.0	1	221	79	0.0771484375	2.7974683544303796	0.154296875	5.401709401709402	zstd+3OT	chaincode	c:\temp\ProcesamientoVoxelesModelNet40\rev\CodigosDeCadena\airplane\16\airplane_0090_X.3OT
ModelNet40	airplane		airplane_0090	16	x	chaincode_F4_text	gzip	9	117.0	1	195	87	0.0849609375	2.2413793103448274	0.169921875	5.948717948717949	gzip+F4	chaincode	c:\temp\ProcesamientoVoxelesModelNet40\rev\CodigosDeCadena\airplane\16\airplane_0090_X.F4
ModelNet40	airplane		airplane_0090	16	x	chaincode_F4_text	zstd	19	117.0	1	195	77	0.0751953125	2.5324675324675323	0.150390625	5.264957264957265	zstd+F4	chaincode	c:\temp\ProcesamientoVoxelesModelNet40\rev\CodigosDeCadena\airplane\16\airplane_0090_X.F4
ModelNet40	airplane		airplane_0090	16	x	chaincode_F8_text	gzip	9	117.0	1	185	89	0.0869140625	2.0786516853932584	0.173828125	6.085470085470085	gzip+F8	chaincode	c:\temp\ProcesamientoVoxelesModelNet40\rev\CodigosDeCadena\airplane\16\airplane_0090_X.F8
ModelNet40	airplane		airplane_0090	16	x	chaincode_F8_text	zstd	19	117.0	1	185	81	0.0791015625	2.2839506172839505	0.158203125	5.538461538461538	zstd+F8	chaincode	c:\temp\ProcesamientoVoxelesModelNet40\rev\CodigosDeCadena\airplane\16\airplane_0090_X.F8
ModelNet40	airplane		airplane_0091	16	x	chaincode_3OT_text	gzip	9	141.0	1	271	102	0.099609375	2.656862745098039	0.19921875	5.787234042553192	gzip+3OT	chaincode	c:\temp\ProcesamientoVoxelesModelNet40\rev\CodigosDeCadena\airplane\16\airplane_0091_X.3OT
ModelNet40	airplane		airplane_0091	16	x	chaincode_3OT_text	zstd	19	141.0	1	271	92	0.08984375	2.9456521739130435	0.1796875	5.219858156028369	zstd+3OT	chaincode	c:\temp\ProcesamientoVoxelesModelNet40\rev\CodigosDeCadena\airplane\16\airplane_0091_X.3OT
ModelNet40	airplane		airplane_0091	16	x	chaincode_F4_text	gzip	9	141.0	1	230	100	0.09765625	2.3	0.1953125	5.673758865248227	gzip+F4	chaincode	c:\temp\ProcesamientoVoxelesModelNet40\rev\CodigosDeCadena\airplane\16\airplane_0091_X.F4
ModelNet40	airplane		airplane_0091	16	x	chaincode_F4_text	zstd	19	141.0	1	230	85	0.0830078125	2.7058823529411766	0.166015625	4.822695035460993	zstd+F4	chaincode	c:\temp\ProcesamientoVoxelesModelNet40\rev\CodigosDeCadena\airplane\16\airplane_0091_X.F4
ModelNet40	airplane		airplane_0091	16	x	chaincode_F8_text	gzip	9	141.0	1	214	99	0.0966796875	2.1616161616161618	0.193359375	5.617021276595745	gzip+F8	chaincode	c:\temp\ProcesamientoVoxelesModelNet40\rev\CodigosDeCadena\airplane\16\airplane_0091_X.F8
ModelNet40	airplane		airplane_0091	16	x	chaincode_F8_text	zstd	19	141.0	1	214	86	0.083984375	2.488372093023256	0.16796875	4.879432624113475	zstd+F8	chaincode	c:\temp\ProcesamientoVoxelesModelNet40\rev\CodigosDeCadena\airplane\16\airplane_0091_X.F8
ModelNet40	airplane		airplane_0092	16	x	chaincode_3OT_text	gzip	9	144.0	1	299	114	0.111328125	2.6228070175438596	0.22265625	6.333333333333333	gzip+3OT	chaincode	c:\temp\ProcesamientoVoxelesModelNet40\rev\CodigosDeCadena\airplane\16\airplane_0092_X.3OT
ModelNet40	airplane		airplane_0092	16	x	chaincode_3OT_text	zstd	19	144.0	1	299	102	0.099609375	2.9313725490196076	0.19921875	5.666666666666667	zstd+3OT	chaincode	c:\temp\ProcesamientoVoxelesModelNet40\rev\CodigosDeCadena\airplane\16\airplane_0092_X.3OT
ModelNet40	airplane		airplane_0092	16	x	chaincode_F4_text	gzip	9	144.0	1	250	104	0.1015625	2.4038461538461537	0.203125	5.777777777777778	gzip+F4	chaincode	c:\temp\ProcesamientoVoxelesModelNet40\rev\CodigosDeCadena\airplane\16\airplane_0092_X.F4
ModelNet40	airplane		airplane_0092	16	x	chaincode_F4_text	zstd	19	144.0	1	250	95	0.0927734375	2.6315789473684212	0.185546875	5.277777777777778	zstd+F4	chaincode	c:\temp\ProcesamientoVoxelesModelNet40\rev\CodigosDeCadena\airplane\16\airplane_0092_X.F4
ModelNet40	airplane		airplane_0092	16	x	chaincode_F8_text	gzip	9	144.0	1	229	105	0.1025390625	2.1809523809523808	0.205078125	5.833333333333333	gzip+F8	chaincode	c:\temp\ProcesamientoVoxelesModelNet40\rev\CodigosDeCadena\airplane\16\airplane_0092_X.F8
ModelNet40	airplane		airplane_0092	16	x	chaincode_F8_text	zstd	19	144.0	1	229	94	0.091796875	2.4361702127659575	0.18359375	5.222222222222222	zstd+F8	chaincode	c:\temp\ProcesamientoVoxelesModelNet40\rev\CodigosDeCadena\airplane\16\airplane_0092_X.F8
ModelNet40	airplane		airplane_0093	16	x	chaincode_3OT_text	gzip	9	119.0	1	265	106	0.103515625	2.5	0.20703125	7.126050420168068	gzip+3OT	chaincode	c:\temp\ProcesamientoVoxelesModelNet40\rev\CodigosDeCadena\airplane\16\airplane_0093_X.3OT
ModelNet40	airplane		airplane_0093	16	x	chaincode_3OT_text	zstd	19	119.0	1	265	95	0.0927734375	2.789473684210526	0.185546875	6.38655462184874	zstd+3OT	chaincode	c:\temp\ProcesamientoVoxelesModelNet40\rev\CodigosDeCadena\airplane\16\airplane_0093_X.3OT
ModelNet40	airplane		airplane_0093	16	x	chaincode_F4_text	gzip	9	119.0	1	220	99	0.0966796875	2.2222222222222223	0.193359375	6.65546218487395	gzip+F4	chaincode	c:\temp\ProcesamientoVoxelesModelNet40\rev\CodigosDeCadena\airplane\16\airplane_0093_X.F4
ModelNet40	airplane		airplane_0093	16	x	chaincode_F4_text	zstd	19	119.0	1	220	87	0.0849609375	2.528735632183908	0.169921875	5.848739495798319	zstd+F4	chaincode	c:\temp\ProcesamientoVoxelesModelNet40\rev\CodigosDeCadena\airplane\16\airplane_0093_X.F4
ModelNet40	airplane		airplane_0093	16	x	chaincode_F8_text	gzip	9	119.0	1	204	96	0.09375	2.125	0.1875	6.453781512605042	gzip+F8	chaincode	c:\temp\ProcesamientoVoxelesModelNet40\rev\CodigosDeCadena\airplane\16\airplane_0093_X.F8
ModelNet40	airplane		airplane_0093	16	x	chaincode_F8_text	zstd	19	119.0	1	204	88	0.0859375	2.3181818181818183	0.171875	5.915966386554622	zstd+F8	chaincode	c:\temp\ProcesamientoVoxelesModelNet40\rev\CodigosDeCadena\airplane\16\airplane_0093_X.F8
ModelNet40	airplane		airplane_0094	16	x	chaincode_3OT_text	gzip	9	148.0	1	295	109	0.1064453125	2.706422018348624	0.212890625	5.891891891891892	gzip+3OT	chaincode	c:\temp\ProcesamientoVoxelesModelNet40\rev\CodigosDeCadena\airplane\16\airplane_0094_X.3OT
ModelNet40	airplane		airplane_0094	16	x	chaincode_3OT_text	zstd	19	148.0	1	295	104	0.1015625	2.8365384615384617	0.203125	5.621621621621622	zstd+3OT	chaincode	c:\temp\ProcesamientoVoxelesModelNet40\rev\CodigosDeCadena\airplane\16\airplane_0094_X.3OT
ModelNet40	airplane		airplane_0094	16	x	chaincode_F4_text	gzip	9	148.0	1	249	107	0.1044921875	2.3271028037383177	0.208984375	5.783783783783784	gzip+F4	chaincode	c:\temp\ProcesamientoVoxelesModelNet40\rev\CodigosDeCadena\airplane\16\airplane_0094_X.F4
ModelNet40	airplane		airplane_0094	16	x	chaincode_F4_text	zstd	19	148.0	1	249	95	0.0927734375	2.6210526315789475	0.185546875	5.135135135135135	zstd+F4	chaincode	c:\temp\ProcesamientoVoxelesModelNet40\rev\CodigosDeCadena\airplane\16\airplane_0094_X.F4
ModelNet40	airplane		airplane_0094	16	x	chaincode_F8_text	gzip	9	148.0	1	234	104	0.1015625	2.25	0.203125	5.621621621621622	gzip+F8	chaincode	c:\temp\ProcesamientoVoxelesModelNet40\rev\CodigosDeCadena\airplane\16\airplane_0094_X.F8
ModelNet40	airplane		airplane_0094	16	x	chaincode_F8_text	zstd	19	148.0	1	234	95	0.0927734375	2.463157894736842	0.185546875	5.135135135135135	zstd+F8	chaincode	c:\temp\ProcesamientoVoxelesModelNet40\rev\CodigosDeCadena\airplane\16\airplane_0094_X.F8
ModelNet40	airplane		airplane_0095	16	x	chaincode_3OT_text	gzip	9	141.0	1	282	108	0.10546875	2.611111111111111	0.2109375	6.127659574468085	gzip+3OT	chaincode	c:\temp\ProcesamientoVoxelesModelNet40\rev\CodigosDeCadena\airplane\16\airplane_0095_X.3OT
ModelNet40	airplane		airplane_0095	16	x	chaincode_3OT_text	zstd	19	141.0	1	282	99	0.0966796875	2.8484848484848486	0.193359375	5.617021276595745	zstd+3OT	chaincode	c:\temp\ProcesamientoVoxelesModelNet40\rev\CodigosDeCadena\airplane\16\airplane_0095_X.3OT
ModelNet40	airplane		airplane_0095	16	x	chaincode_F4_text	gzip	9	141.0	1	236	105	0.1025390625	2.2476190476190476	0.205078125	5.957446808510638	gzip+F4	chaincode	c:\temp\ProcesamientoVoxelesModelNet40\rev\CodigosDeCadena\airplane\16\airplane_0095_X.F4
ModelNet40	airplane		airplane_0095	16	x	chaincode_F4_text	zstd	19	141.0	1	236	95	0.0927734375	2.4842105263157896	0.185546875	5.390070921985815	zstd+F4	chaincode	c:\temp\ProcesamientoVoxelesModelNet40\rev\CodigosDeCadena\airplane\16\airplane_0095_X.F4
ModelNet40	airplane		airplane_0095	16	x	chaincode_F8_text	gzip	9	141.0	1	224	104	0.1015625	2.1538461538461537	0.203125	5.900709219858156	gzip+F8	chaincode	c:\temp\ProcesamientoVoxelesModelNet40\rev\CodigosDeCadena\airplane\16\airplane_0095_X.F8
ModelNet40	airplane		airplane_0095	16	x	chaincode_F8_text	zstd	19	141.0	1	224	95	0.0927734375	2.357894736842105	0.185546875	5.390070921985815	zstd+F8	chaincode	c:\temp\ProcesamientoVoxelesModelNet40\rev\CodigosDeCadena\airplane\16\airplane_0095_X.F8
ModelNet40	airplane		airplane_0096	16	x	chaincode_3OT_text	gzip	9	132.0	1	215	81	0.0791015625	2.654320987654321	0.158203125	4.909090909090909	gzip+3OT	chaincode	c:\temp\ProcesamientoVoxelesModelNet40\rev\CodigosDeCadena\airplane\16\airplane_0096_X.3OT
ModelNet40	airplane		airplane_0096	16	x	chaincode_3OT_text	zstd	19	132.0	1	215	71	0.0693359375	3.028169014084507	0.138671875	4.303030303030303	zstd+3OT	chaincode	c:\temp\ProcesamientoVoxelesModelNet40\rev\CodigosDeCadena\airplane\16\airplane_0096_X.3OT
ModelNet40	airplane		airplane_0096	16	x	chaincode_F4_text	gzip	9	132.0	1	181	73	0.0712890625	2.4794520547945207	0.142578125	4.424242424242424	gzip+F4	chaincode	c:\temp\ProcesamientoVoxelesModelNet40\rev\CodigosDeCadena\airplane\16\airplane_0096_X.F4
ModelNet40	airplane		airplane_0096	16	x	chaincode_F4_text	zstd	19	132.0	1	181	66	0.064453125	2.742424242424242	0.12890625	4.0	zstd+F4	chaincode	c:\temp\ProcesamientoVoxelesModelNet40\rev\CodigosDeCadena\airplane\16\airplane_0096_X.F4
ModelNet40	airplane		airplane_0096	16	x	chaincode_F8_text	gzip	9	132.0	1	170	73	0.0712890625	2.328767123287671	0.142578125	4.424242424242424	gzip+F8	chaincode	c:\temp\ProcesamientoVoxelesModelNet40\rev\CodigosDeCadena\airplane\16\airplane_0096_X.F8
ModelNet40	airplane		airplane_0096	16	x	chaincode_F8_text	zstd	19	132.0	1	170	66	0.064453125	2.5757575757575757	0.12890625	4.0	zstd+F8	chaincode	c:\temp\ProcesamientoVoxelesModelNet40\rev\CodigosDeCadena\airplane\16\airplane_0096_X.F8
ModelNet40	airplane		airplane_0097	16	x	chaincode_3OT_text	gzip	9	175.0	1	381	150	0.146484375	2.54	0.29296875	6.857142857142857	gzip+3OT	chaincode	c:\temp\ProcesamientoVoxelesModelNet40\rev\CodigosDeCadena\airplane\16\airplane_0097_X.3OT
ModelNet40	airplane		airplane_0097	16	x	chaincode_3OT_text	zstd	19	175.0	1	381	142	0.138671875	2.683098591549296	0.27734375	6.491428571428571	zstd+3OT	chaincode	c:\temp\ProcesamientoVoxelesModelNet40\rev\CodigosDeCadena\airplane\16\airplane_0097_X.3OT
ModelNet40	airplane		airplane_0097	16	x	chaincode_F4_text	gzip	9	175.0	1	325	145	0.1416015625	2.2413793103448274	0.283203125	6.628571428571429	gzip+F4	chaincode	c:\temp\ProcesamientoVoxelesModelNet40\rev\CodigosDeCadena\airplane\16\airplane_0097_X.F4
ModelNet40	airplane		airplane_0097	16	x	chaincode_F4_text	zstd	19	175.0	1	325	133	0.1298828125	2.443609022556391	0.259765625	6.08	zstd+F4	chaincode	c:\temp\ProcesamientoVoxelesModelNet40\rev\CodigosDeCadena\airplane\16\airplane_0097_X.F4
ModelNet40	airplane		airplane_0097	16	x	chaincode_F8_text	gzip	9	175.0	1	284	141	0.1376953125	2.0141843971631204	0.275390625	6.445714285714286	gzip+F8	chaincode	c:\temp\ProcesamientoVoxelesModelNet40\rev\CodigosDeCadena\airplane\16\airplane_0097_X.F8
ModelNet40	airplane		airplane_0097	16	x	chaincode_F8_text	zstd	19	175.0	1	284	135	0.1318359375	2.1037037037037036	0.263671875	6.171428571428572	zstd+F8	chaincode	c:\temp\ProcesamientoVoxelesModelNet40\rev\CodigosDeCadena\airplane\16\airplane_0097_X.F8
ModelNet40	airplane		airplane_0098	16	x	chaincode_3OT_text	gzip	9	102.0	1	260	102	0.099609375	2.549019607843137	0.19921875	8.0	gzip+3OT	chaincode	c:\temp\ProcesamientoVoxelesModelNet40\rev\CodigosDeCadena\airplane\16\airplane_0098_X.3OT
ModelNet40	airplane		airplane_0098	16	x	chaincode_3OT_text	zstd	19	102.0	1	260	90	0.087890625	2.888888888888889	0.17578125	7.0588235294117645	zstd+3OT	chaincode	c:\temp\ProcesamientoVoxelesModelNet40\rev\CodigosDeCadena\airplane\16\airplane_0098_X.3OT
ModelNet40	airplane		airplane_0098	16	x	chaincode_F4_text	gzip	9	102.0	1	213	97	0.0947265625	2.195876288659794	0.189453125	7.607843137254902	gzip+F4	chaincode	c:\temp\ProcesamientoVoxelesModelNet40\rev\CodigosDeCadena\airplane\16\airplane_0098_X.F4
ModelNet40	airplane		airplane_0098	16	x	chaincode_F4_text	zstd	19	102.0	1	213	82	0.080078125	2.597560975609756	0.16015625	6.431372549019608	zstd+F4	chaincode	c:\temp\ProcesamientoVoxelesModelNet40\rev\CodigosDeCadena\airplane\16\airplane_0098_X.F4
ModelNet40	airplane		airplane_0098	16	x	chaincode_F8_text	gzip	9	102.0	1	194	95	0.0927734375	2.042105263157895	0.185546875	7.450980392156863	gzip+F8	chaincode	c:\temp\ProcesamientoVoxelesModelNet40\rev\CodigosDeCadena\airplane\16\airplane_0098_X.F8
ModelNet40	airplane		airplane_0098	16	x	chaincode_F8_text	zstd	19	102.0	1	194	84	0.08203125	2.3095238095238093	0.1640625	6.588235294117647	zstd+F8	chaincode	c:\temp\ProcesamientoVoxelesModelNet40\rev\CodigosDeCadena\airplane\16\airplane_0098_X.F8
ModelNet40	airplane		airplane_0099	16	x	chaincode_3OT_text	gzip	9	134.0	1	298	112	0.109375	2.6607142857142856	0.21875	6.686567164179104	gzip+3OT	chaincode	c:\temp\ProcesamientoVoxelesModelNet40\rev\CodigosDeCadena\airplane\16\airplane_0099_X.3OT
ModelNet40	airplane		airplane_0099	16	x	chaincode_3OT_text	zstd	19	134.0	1	298	101	0.0986328125	2.9504950495049505	0.197265625	6.029850746268656	zstd+3OT	chaincode	c:\temp\ProcesamientoVoxelesModelNet40\rev\CodigosDeCadena\airplane\16\airplane_0099_X.3OT
ModelNet40	airplane		airplane_0099	16	x	chaincode_F4_text	gzip	9	134.0	1	249	106	0.103515625	2.349056603773585	0.20703125	6.3283582089552235	gzip+F4	chaincode	c:\temp\ProcesamientoVoxelesModelNet40\rev\CodigosDeCadena\airplane\16\airplane_0099_X.F4
ModelNet40	airplane		airplane_0099	16	x	chaincode_F4_text	zstd	19	134.0	1	249	96	0.09375	2.59375	0.1875	5.731343283582089	zstd+F4	chaincode	c:\temp\ProcesamientoVoxelesModelNet40\rev\CodigosDeCadena\airplane\16\airplane_0099_X.F4
ModelNet40	airplane		airplane_0099	16	x	chaincode_F8_text	gzip	9	134.0	1	235	107	0.1044921875	2.196261682242991	0.208984375	6.388059701492537	gzip+F8	chaincode	c:\temp\ProcesamientoVoxelesModelNet40\rev\CodigosDeCadena\airplane\16\airplane_0099_X.F8
ModelNet40	airplane		airplane_0099	16	x	chaincode_F8_text	zstd	19	134.0	1	235	97	0.0947265625	2.422680412371134	0.189453125	5.791044776119403	zstd+F8	chaincode	c:\temp\ProcesamientoVoxelesModelNet40\rev\CodigosDeCadena\airplane\16\airplane_0099_X.F8
ModelNet40	airplane		airplane_0100	16	x	chaincode_3OT_text	gzip	9	123.0	1	304	108	0.10546875	2.814814814814815	0.2109375	7.024390243902439	gzip+3OT	chaincode	c:\temp\ProcesamientoVoxelesModelNet40\rev\CodigosDeCadena\airplane\16\airplane_0100_X.3OT
ModelNet40	airplane		airplane_0100	16	x	chaincode_3OT_text	zstd	19	123.0	1	304	98	0.095703125	3.1020408163265305	0.19140625	6.373983739837398	zstd+3OT	chaincode	c:\temp\ProcesamientoVoxelesModelNet40\rev\CodigosDeCadena\airplane\16\airplane_0100_X.3OT
ModelNet40	airplane		airplane_0100	16	x	chaincode_F4_text	gzip	9	123.0	1	259	105	0.1025390625	2.466666666666667	0.205078125	6.829268292682927	gzip+F4	chaincode	c:\temp\ProcesamientoVoxelesModelNet40\rev\CodigosDeCadena\airplane\16\airplane_0100_X.F4
ModelNet40	airplane		airplane_0100	16	x	chaincode_F4_text	zstd	19	123.0	1	259	96	0.09375	2.6979166666666665	0.1875	6.2439024390243905	zstd+F4	chaincode	c:\temp\ProcesamientoVoxelesModelNet40\rev\CodigosDeCadena\airplane\16\airplane_0100_X.F4
ModelNet40	airplane		airplane_0100	16	x	chaincode_F8_text	gzip	9	123.0	1	234	101	0.0986328125	2.3168316831683167	0.197265625	6.569105691056911	gzip+F8	chaincode	c:\temp\ProcesamientoVoxelesModelNet40\rev\CodigosDeCadena\airplane\16\airplane_0100_X.F8
ModelNet40	airplane		airplane_0100	16	x	chaincode_F8_text	zstd	19	123.0	1	234	92	0.08984375	2.5434782608695654	0.1796875	5.983739837398374	zstd+F8	chaincode	c:\temp\ProcesamientoVoxelesModelNet40\rev\CodigosDeCadena\airplane\16\airplane_0100_X.F8
ModelNet40	airplane		airplane_0001	256	x	chaincode_3OT_text	gzip	9	64919.0	1	116983	8742	8.537109375	13.381720430107526	0.004168510437011719	1.0772809192994346	gzip+3OT	chaincode	c:\temp\ProcesamientoVoxelesModelNet40\rev\CodigosDeCadena\airplane\256\airplane_0001_X.3OT
ModelNet40	airplane		airplane_0001	256	x	chaincode_3OT_text	zstd	19	64919.0	1	116983	7224	7.0546875	16.193660022148393	0.003444671630859375	0.8902170396956207	zstd+3OT	chaincode	c:\temp\ProcesamientoVoxelesModelNet40\rev\CodigosDeCadena\airplane\256\airplane_0001_X.3OT
ModelNet40	airplane		airplane_0001	256	x	chaincode_F4_text	gzip	9	64919.0	1	111367	8468	8.26953125	13.151511572980633	0.0040378570556640625	1.043515765800459	gzip+F4	chaincode	c:\temp\ProcesamientoVoxelesModelNet40\rev\CodigosDeCadena\airplane\256\airplane_0001_X.F4
ModelNet40	airplane		airplane_0001	256	x	chaincode_F4_text	zstd	19	64919.0	1	111367	7032	6.8671875	15.83717292377702	0.003353118896484375	0.8665567861488932	zstd+F4	chaincode	c:\temp\ProcesamientoVoxelesModelNet40\rev\CodigosDeCadena\airplane\256\airplane_0001_X.F4
ModelNet40	airplane		airplane_0001	256	x	chaincode_F8_text	gzip	9	64919.0	1	90129	8186	7.994140625	11.0101392621549	0.0039033889770507812	1.008764768403703	gzip+F8	chaincode	c:\temp\ProcesamientoVoxelesModelNet40\rev\CodigosDeCadena\airplane\256\airplane_0001_X.F8
ModelNet40	airplane		airplane_0001	256	x	chaincode_F8_text	zstd	19	64919.0	1	90129	7073	6.9072265625	12.742683444083132	0.003372669219970703	0.8716092361250173	zstd+F8	chaincode	c:\temp\ProcesamientoVoxelesModelNet40\rev\CodigosDeCadena\airplane\256\airplane_0001_X.F8
ModelNet40	airplane		airplane_0002	256	x	chaincode_3OT_text	gzip	9	39482.0	1	72726	8509	8.3095703125	8.546950287930427	0.004057407379150391	1.7241274504837647	gzip+3OT	chaincode	c:\temp\ProcesamientoVoxelesModelNet40\rev\CodigosDeCadena\airplane\256\airplane_0002_X.3OT
ModelNet40	airplane		airplane_0002	256	x	chaincode_3OT_text	zstd	19	39482.0	1	72726	6990	6.826171875	10.404291845493562	0.0033330917358398438	1.4163416240312041	zstd+3OT	chaincode	c:\temp\ProcesamientoVoxelesModelNet40\rev\CodigosDeCadena\airplane\256\airplane_0002_X.3OT
ModelNet40	airplane		airplane_0002	256	x	chaincode_F4_text	gzip	9	39482.0	1	69615	8288	8.09375	8.399493243243244	0.0039520263671875	1.6793475507826352	gzip+F4	chaincode	c:\temp\ProcesamientoVoxelesModelNet40\rev\CodigosDeCadena\airplane\256\airplane_0002_X.F4
ModelNet40	airplane		airplane_0002	256	x	chaincode_F4_text	zstd	19	39482.0	1	69615	6850	6.689453125	10.162773722627737	0.0032663345336914062	1.3879742667544703	zstd+F4	chaincode	c:\temp\ProcesamientoVoxelesModelNet40\rev\CodigosDeCadena\airplane\256\airplane_0002_X.F4
ModelNet40	airplane		airplane_0002	256	x	chaincode_F8_text	gzip	9	39482.0	1	55745	8067	7.8779296875	6.910251642494112	0.0038466453552246094	1.6345676510815055	gzip+F8	chaincode	c:\temp\ProcesamientoVoxelesModelNet40\rev\CodigosDeCadena\airplane\256\airplane_0002_X.F8
ModelNet40	airplane		airplane_0002	256	x	chaincode_F8_text	zstd	19	39482.0	1	55745	6898	6.736328125	8.08132792113656	0.0032892227172851562	1.3977002178207791	zstd+F8	chaincode	c:\temp\ProcesamientoVoxelesModelNet40\rev\CodigosDeCadena\airplane\256\airplane_0002_X.F8
ModelNet40	airplane		airplane_0003	256	x	chaincode_3OT_text	gzip	9	48263.0	1	70131	7131	6.9638671875	9.834665544804375	0.0034003257751464844	1.182023496260075	gzip+3OT	chaincode	c:\temp\ProcesamientoVoxelesModelNet40\rev\CodigosDeCadena\airplane\256\airplane_0003_X.3OT
ModelNet40	airplane		airplane_0003	256	x	chaincode_3OT_text	zstd	19	48263.0	1	70131	5999	5.8583984375	11.690448408068011	0.002860546112060547	0.9943849325570313	zstd+3OT	chaincode	c:\temp\ProcesamientoVoxelesModelNet40\rev\CodigosDeCadena\airplane\256\airplane_0003_X.3OT
ModelNet40	airplane		airplane_0003	256	x	chaincode_F4_text	gzip	9	48263.0	1	67953	6760	6.6015625	10.052218934911243	0.003223419189453125	1.120527111866233	gzip+F4	chaincode	c:\temp\ProcesamientoVoxelesModelNet40\rev\CodigosDeCadena\airplane\256\airplane_0003_X.F4
ModelNet40	airplane		airplane_0003	256	x	chaincode_F4_text	zstd	19	48263.0	1	67953	5836	5.69921875	11.643762851267992	0.0027828216552734375	0.967366305451381	zstd+F4	chaincode	c:\temp\ProcesamientoVoxelesModelNet40\rev\CodigosDeCadena\airplane\256\airplane_0003_X.F4
ModelNet40	airplane		airplane_0003	256	x	chaincode_F8_text	gzip	9	48263.0	1	61971	6691	6.5341796875	9.261844268420266	0.0031905174255371094	1.1090897789196694	gzip+F8	chaincode	c:\temp\ProcesamientoVoxelesModelNet40\rev\CodigosDeCadena\airplane\256\airplane_0003_X.F8
ModelNet40	airplane		airplane_0003	256	x	chaincode_F8_text	zstd	19	48263.0	1	61971	5902	5.763671875	10.5	0.0028142929077148438	0.9783063630524418	zstd+F8	chaincode	c:\temp\ProcesamientoVoxelesModelNet40\rev\CodigosDeCadena\airplane\256\airplane_0003_X.F8
ModelNet40	airplane		airplane_0004	256	x	chaincode_3OT_text	gzip	9	28420.0	1	49889	6600	6.4453125	7.558939393939394	0.003147125244140625	1.8578465869106264	gzip+3OT	chaincode	c:\temp\ProcesamientoVoxelesModelNet40\rev\CodigosDeCadena\airplane\256\airplane_0004_X.3OT
ModelNet40	airplane		airplane_0004	256	x	chaincode_3OT_text	zstd	19	28420.0	1	49889	5758	5.623046875	8.6642931573463	0.0027456283569335938	1.6208304011259675	zstd+3OT	chaincode	c:\temp\ProcesamientoVoxelesModelNet40\rev\CodigosDeCadena\airplane\256\airplane_0004_X.3OT
ModelNet40	airplane		airplane_0004	256	x	chaincode_F4_text	gzip	9	28420.0	1	47950	6578	6.423828125	7.2894496807540285	0.0031366348266601562	1.8516537649542575	gzip+F4	chaincode	c:\temp\ProcesamientoVoxelesModelNet40\rev\CodigosDeCadena\airplane\256\airplane_0004_X.F4
ModelNet40	airplane		airplane_0004	256	x	chaincode_F4_text	zstd	19	28420.0	1	47950	5705	5.5712890625	8.404907975460123	0.002720355987548828	1.6059113300492611	zstd+F4	chaincode	c:\temp\ProcesamientoVoxelesModelNet40\rev\CodigosDeCadena\airplane\256\airplane_0004_X.F4
ModelNet40	airplane		airplane_0004	256	x	chaincode_F8_text	gzip	9	28420.0	1	41118	6436	6.28515625	6.38875077688005	0.0030689239501953125	1.8116819141449683	gzip+F8	chaincode	c:\temp\ProcesamientoVoxelesModelNet40\rev\CodigosDeCadena\airplane\256\airplane_0004_X.F8
ModelNet40	airplane		airplane_0004	256	x	chaincode_F8_text	zstd	19	28420.0	1	41118	5665	5.5322265625	7.258252427184466	0.002701282501220703	1.5946516537649542	zstd+F8	chaincode	c:\temp\ProcesamientoVoxelesModelNet40\rev\CodigosDeCadena\airplane\256\airplane_0004_X.F8
ModelNet40	airplane		airplane_0005	256	x	chaincode_3OT_text	gzip	9	33380.0	1	63954	3125	3.0517578125	20.46528	0.0014901161193847656	0.7489514679448772	gzip+3OT	chaincode	c:\temp\ProcesamientoVoxelesModelNet40\rev\CodigosDeCadena\airplane\256\airplane_0005_X.3OT
ModelNet40	airplane		airplane_0005	256	x	chaincode_3OT_text	zstd	19	33380.0	1	63954	2676	2.61328125	23.89910313901345	0.0012760162353515625	0.6413421210305572	zstd+3OT	chaincode	c:\temp\ProcesamientoVoxelesModelNet40\rev\CodigosDeCadena\airplane\256\airplane_0005_X.3OT
ModelNet40	airplane		airplane_0005	256	x	chaincode_F4_text	gzip	9	33380.0	1	61016	3035	2.9638671875	20.104118616144977	0.0014472007751464844	0.7273816656680647	gzip+F4	chaincode	c:\temp\ProcesamientoVoxelesModelNet40\rev\CodigosDeCadena\airplane\256\airplane_0005_X.F4
ModelNet40	airplane		airplane_0005	256	x	chaincode_F4_text	zstd	19	33380.0	1	61016	2622	2.560546875	23.27078565980168	0.0012502670288085938	0.6284002396644698	zstd+F4	chaincode	c:\temp\ProcesamientoVoxelesModelNet40\rev\CodigosDeCadena\airplane\256\airplane_0005_X.F4
ModelNet40	airplane		airplane_0005	256	x	chaincode_F8_text	gzip	9	33380.0	1	50166	2942	2.873046875	17.051665533650578	0.0014028549194335938	0.7050928699820251	gzip+F8	chaincode	c:\temp\ProcesamientoVoxelesModelNet40\rev\CodigosDeCadena\airplane\256\airplane_0005_X.F8
ModelNet40	airplane		airplane_0005	256	x	chaincode_F8_text	zstd	19	33380.0	1	50166	2608	2.546875	19.23542944785276	0.00124359130859375	0.6250449370880767	zstd+F8	chaincode	c:\temp\ProcesamientoVoxelesModelNet40\rev\CodigosDeCadena\airplane\256\airplane_0005_X.F8
ModelNet40	airplane		airplane_0006	256	x	chaincode_3OT_text	gzip	9	31583.0	1	49071	3496	3.4140625	14.036327231121282	0.001667022705078125	0.8855396890732355	gzip+3OT	chaincode	c:\temp\ProcesamientoVoxelesModelNet40\rev\CodigosDeCadena\airplane\256\airplane_0006_X.3OT
ModelNet40	airplane		airplane_0006	256	x	chaincode_3OT_text	zstd	19	31583.0	1	49071	3066	2.994140625	16.004892367906066	0.0014619827270507812	0.7766203337238388	zstd+3OT	chaincode	c:\temp\ProcesamientoVoxelesModelNet40\rev\CodigosDeCadena\airplane\256\airplane_0006_X.3OT
ModelNet40	airplane		airplane_0006	256	x	chaincode_F4_text	gzip	9	31583.0	1	47739	3380	3.30078125	14.12396449704142	0.0016117095947265625	0.8561567932115378	gzip+F4	chaincode	c:\temp\ProcesamientoVoxelesModelNet40\rev\CodigosDeCadena\airplane\256\airplane_0006_X.F4
ModelNet40	airplane		airplane_0006	256	x	chaincode_F4_text	zstd	19	31583.0	1	47739	2972	2.90234375	16.06292059219381	0.0014171600341796875	0.7528100560428078	zstd+F4	chaincode	c:\temp\ProcesamientoVoxelesModelNet40\rev\CodigosDeCadena\airplane\256\airplane_0006_X.F4
ModelNet40	airplane		airplane_0006	256	x	chaincode_F8_text	gzip	9	31583.0	1	45175	3326	3.248046875	13.582381238725196	0.0015859603881835938	0.8424785485862648	gzip+F8	chaincode	c:\temp\ProcesamientoVoxelesModelNet40\rev\CodigosDeCadena\airplane\256\airplane_0006_X.F8
ModelNet40	airplane		airplane_0006	256	x	chaincode_F8_text	zstd	19	31583.0	1	45175	2957	2.8876953125	15.277308082516063	0.0014100074768066406	0.7490105436468987	zstd+F8	chaincode	c:\temp\ProcesamientoVoxelesModelNet40\rev\CodigosDeCadena\airplane\256\airplane_0006_X.F8
ModelNet40	airplane		airplane_0007	256	x	chaincode_3OT_text	gzip	9	44331.0	1	87643	9268	9.05078125	9.456517047906775	0.0044193267822265625	1.6725090794252329	gzip+3OT	chaincode	c:\temp\ProcesamientoVoxelesModelNet40\rev\CodigosDeCadena\airplane\256\airplane_0007_X.3OT
ModelNet40	airplane		airplane_0007	256	x	chaincode_3OT_text	zstd	19	44331.0	1	87643	7942	7.755859375	11.035381515990935	0.0037870407104492188	1.4332182896844194	zstd+3OT	chaincode	c:\temp\ProcesamientoVoxelesModelNet40\rev\CodigosDeCadena\airplane\256\airplane_0007_X.3OT
ModelNet40	airplane		airplane_0007	256	x	chaincode_F4_text	gzip	9	44331.0	1	84886	9078	8.865234375	9.3507380480282	0.004328727722167969	1.638221560533261	gzip+F4	chaincode	c:\temp\ProcesamientoVoxelesModelNet40\rev\CodigosDeCadena\airplane\256\airplane_0007_X.F4
ModelNet40	airplane		airplane_0007	256	x	chaincode_F4_text	zstd	19	44331.0	1	84886	7816	7.6328125	10.860542476970318	0.003726959228515625	1.4104802508402698	zstd+F4	chaincode	c:\temp\ProcesamientoVoxelesModelNet40\rev\CodigosDeCadena\airplane\256\airplane_0007_X.F4
ModelNet40	airplane		airplane_0007	256	x	chaincode_F8_text	gzip	9	44331.0	1	73160	8975	8.7646484375	8.151532033426184	0.004279613494873047	1.6196341160812975	gzip+F8	chaincode	c:\temp\ProcesamientoVoxelesModelNet40\rev\CodigosDeCadena\airplane\256\airplane_0007_X.F8
ModelNet40	airplane		airplane_0007	256	x	chaincode_F8_text	zstd	19	44331.0	1	73160	7838	7.654296875	9.33401377902526	0.0037374496459960938	1.4144503846067087	zstd+F8	chaincode	c:\temp\ProcesamientoVoxelesModelNet40\rev\CodigosDeCadena\airplane\256\airplane_0007_X.F8
ModelNet40	airplane		airplane_0008	256	x	chaincode_3OT_text	gzip	9	39113.0	1	51872	4620	4.51171875	11.227705627705628	0.0022029876708984375	0.9449543629995142	gzip+3OT	chaincode	c:\temp\ProcesamientoVoxelesModelNet40\rev\CodigosDeCadena\airplane\256\airplane_0008_X.3OT
ModelNet40	airplane		airplane_0008	256	x	chaincode_3OT_text	zstd	19	39113.0	1	51872	4147	4.0498046875	12.508319266939957	0.0019774436950683594	0.8482090353590878	zstd+3OT	chaincode	c:\temp\ProcesamientoVoxelesModelNet40\rev\CodigosDeCadena\airplane\256\airplane_0008_X.3OT
ModelNet40	airplane		airplane_0008	256	x	chaincode_F4_text	gzip	9	39113.0	1	49911	4487	4.3818359375	11.123467795854692	0.002139568328857422	0.917751131337407	gzip+F4	chaincode	c:\temp\ProcesamientoVoxelesModelNet40\rev\CodigosDeCadena\airplane\256\airplane_0008_X.F4
ModelNet40	airplane		airplane_0008	256	x	chaincode_F4_text	zstd	19	39113.0	1	49911	4006	3.912109375	12.459061407888168	0.0019102096557617188	0.819369519085726	zstd+F4	chaincode	c:\temp\ProcesamientoVoxelesModelNet40\rev\CodigosDeCadena\airplane\256\airplane_0008_X.F4
ModelNet40	airplane		airplane_0008	256	x	chaincode_F8_text	gzip	9	39113.0	1	46244	4460	4.35546875	10.368609865470852	0.0021266937255859375	0.9122286707744228	gzip+F8	chaincode	c:\temp\ProcesamientoVoxelesModelNet40\rev\CodigosDeCadena\airplane\256\airplane_0008_X.F8
ModelNet40	airplane		airplane_0008	256	x	chaincode_F8_text	zstd	19	39113.0	1	46244	3989	3.8955078125	11.592880421158185	0.0019021034240722656	0.81589241428681	zstd+F8	chaincode	c:\temp\ProcesamientoVoxelesModelNet40\rev\CodigosDeCadena\airplane\256\airplane_0008_X.F8
ModelNet40	airplane		airplane_0009	256	x	chaincode_3OT_text	gzip	9	41206.0	1	86639	8769	8.5634765625	9.880145968753563	0.004181385040283203	1.7024705140028151	gzip+3OT	chaincode	c:\temp\ProcesamientoVoxelesModelNet40\rev\CodigosDeCadena\airplane\256\airplane_0009_X.3OT
ModelNet40	airplane		airplane_0009	256	x	chaincode_3OT_text	zstd	19	41206.0	1	86639	7309	7.1376953125	11.853741961964701	0.0034852027893066406	1.419016648060962	zstd+3OT	chaincode	c:\temp\ProcesamientoVoxelesModelNet40\rev\CodigosDeCadena\airplane\256\airplane_0009_X.3OT
ModelNet40	airplane		airplane_0009	256	x	chaincode_F4_text	gzip	9	41206.0	1	83026	8519	8.3193359375	9.745979575067496	0.004062175750732422	1.6539338931223608	gzip+F4	chaincode	c:\temp\ProcesamientoVoxelesModelNet40\rev\CodigosDeCadena\airplane\256\airplane_0009_X.F4
ModelNet40	airplane		airplane_0009	256	x	chaincode_F4_text	zstd	19	41206.0	1	83026	7152	6.984375	11.608780760626399	0.00341033935546875	1.3885356501480366	zstd+F4	chaincode	c:\temp\ProcesamientoVoxelesModelNet40\rev\CodigosDeCadena\airplane\256\airplane_0009_X.F4
ModelNet40	airplane		airplane_0009	256	x	chaincode_F8_text	gzip	9	41206.0	1	68556	8359	8.1630859375	8.201459504725445	0.003985881805419922	1.62287045575887	gzip+F8	chaincode	c:\temp\ProcesamientoVoxelesModelNet40\rev\CodigosDeCadena\airplane\256\airplane_0009_X.F8
ModelNet40	airplane		airplane_0009	256	x	chaincode_F8_text	zstd	19	41206.0	1	68556	7142	6.974609375	9.598991879025483	0.0034055709838867188	1.3865941853128185	zstd+F8	chaincode	c:\temp\ProcesamientoVoxelesModelNet40\rev\CodigosDeCadena\airplane\256\airplane_0009_X.F8
ModelNet40	airplane		airplane_0010	256	x	chaincode_3OT_text	gzip	9	36642.0	1	49969	6423	6.2724609375	7.779697960454616	0.003062725067138672	1.4023252005894875	gzip+3OT	chaincode	c:\temp\ProcesamientoVoxelesModelNet40\rev\CodigosDeCadena\airplane\256\airplane_0010_X.3OT
ModelNet40	airplane		airplane_0010	256	x	chaincode_3OT_text	zstd	19	36642.0	1	49969	5830	5.693359375	8.571012006861064	0.0027799606323242188	1.2728562851372742	zstd+3OT	chaincode	c:\temp\ProcesamientoVoxelesModelNet40\rev\CodigosDeCadena\airplane\256\airplane_0010_X.3OT
ModelNet40	airplane		airplane_0010	256	x	chaincode_F4_text	gzip	9	36642.0	1	48262	6195	6.0498046875	7.79047619047619	0.0029540061950683594	1.3525462583920091	gzip+F4	chaincode	c:\temp\ProcesamientoVoxelesModelNet40\rev\CodigosDeCadena\airplane\256\airplane_0010_X.F4
ModelNet40	airplane		airplane_0010	256	x	chaincode_F4_text	zstd	19	36642.0	1	48262	5625	5.4931640625	8.57991111111111	0.002682209014892578	1.2280989028983134	zstd+F4	chaincode	c:\temp\ProcesamientoVoxelesModelNet40\rev\CodigosDeCadena\airplane\256\airplane_0010_X.F4
ModelNet40	airplane		airplane_0010	256	x	chaincode_F8_text	gzip	9	36642.0	1	43968	6144	6.0	7.15625	0.0029296875	1.3414114950057312	gzip+F8	chaincode	c:\temp\ProcesamientoVoxelesModelNet40\rev\CodigosDeCadena\airplane\256\airplane_0010_X.F8
ModelNet40	airplane		airplane_0010	256	x	chaincode_F8_text	zstd	19	36642.0	1	43968	5601	5.4697265625	7.850026780931977	0.002670764923095703	1.2228590142459472	zstd+F8	chaincode	c:\temp\ProcesamientoVoxelesModelNet40\rev\CodigosDeCadena\airplane\256\airplane_0010_X.F8
ModelNet40	airplane		airplane_0011	256	x	chaincode_3OT_text	gzip	9	41842.0	1	79238	12118	11.833984375	6.538867799966991	0.005778312683105469	2.3169064576263083	gzip+3OT	chaincode	c:\temp\ProcesamientoVoxelesModelNet40\rev\CodigosDeCadena\airplane\256\airplane_0011_X.3OT
ModelNet40	airplane		airplane_0011	256	x	chaincode_3OT_text	zstd	19	41842.0	1	79238	10330	10.087890625	7.670667957405615	0.004925727844238281	1.9750489938339468	zstd+3OT	chaincode	c:\temp\ProcesamientoVoxelesModelNet40\rev\CodigosDeCadena\airplane\256\airplane_0011_X.3OT
ModelNet40	airplane		airplane_0011	256	x	chaincode_F4_text	gzip	9	41842.0	1	75828	12141	11.8564453125	6.245614035087719	0.005789279937744141	2.3213039529659194	gzip+F4	chaincode	c:\temp\ProcesamientoVoxelesModelNet40\rev\CodigosDeCadena\airplane\256\airplane_0011_X.F4
ModelNet40	airplane		airplane_0011	256	x	chaincode_F4_text	zstd	19	41842.0	1	75828	10271	10.0302734375	7.382728069321391	0.004897594451904297	1.963768462310597	zstd+F4	chaincode	c:\temp\ProcesamientoVoxelesModelNet40\rev\CodigosDeCadena\airplane\256\airplane_0011_X.F4
ModelNet40	airplane		airplane_0011	256	x	chaincode_F8_text	gzip	9	41842.0	1	60389	11871	11.5927734375	5.087103024176565	0.005660533905029297	2.2696811815878783	gzip+F8	chaincode	c:\temp\ProcesamientoVoxelesModelNet40\rev\CodigosDeCadena\airplane\256\airplane_0011_X.F8
ModelNet40	airplane		airplane_0011	256	x	chaincode_F8_text	zstd	19	41842.0	1	60389	10322	10.080078125	5.850513466382484	0.004921913146972656	1.9735194302375603	zstd+F8	chaincode	c:\temp\ProcesamientoVoxelesModelNet40\rev\CodigosDeCadena\airplane\256\airplane_0011_X.F8
ModelNet40	airplane		airplane_0012	256	x	chaincode_3OT_text	gzip	9	37925.0	1	79520	7952	7.765625	10.0	0.00379180908203125	1.6774159525379038	gzip+3OT	chaincode	c:\temp\ProcesamientoVoxelesModelNet40\rev\CodigosDeCadena\airplane\256\airplane_0012_X.3OT
ModelNet40	airplane		airplane_0012	256	x	chaincode_3OT_text	zstd	19	37925.0	1	79520	6639	6.4833984375	11.977707486067178	0.003165721893310547	1.40044825313118	zstd+3OT	chaincode	c:\temp\ProcesamientoVoxelesModelNet40\rev\CodigosDeCadena\airplane\256\airplane_0012_X.3OT
ModelNet40	airplane		airplane_0012	256	x	chaincode_F4_text	gzip	9	37925.0	1	76526	7700	7.51953125	9.938441558441559	0.0036716461181640625	1.6242584047462096	gzip+F4	chaincode	c:\temp\ProcesamientoVoxelesModelNet40\rev\CodigosDeCadena\airplane\256\airplane_0012_X.F4
ModelNet40	airplane		airplane_0012	256	x	chaincode_F4_text	zstd	19	37925.0	1	76526	6445	6.2939453125	11.873700543056634	0.0030732154846191406	1.359525379037574	zstd+F4	chaincode	c:\temp\ProcesamientoVoxelesModelNet40\rev\CodigosDeCadena\airplane\256\airplane_0012_X.F4
ModelNet40	airplane		airplane_0012	256	x	chaincode_F8_text	gzip	9	37925.0	1	62236	7562	7.384765625	8.2300978577096	0.0036058425903320312	1.595148319050758	gzip+F8	chaincode	c:\temp\ProcesamientoVoxelesModelNet40\rev\CodigosDeCadena\airplane\256\airplane_0012_X.F8
ModelNet40	airplane		airplane_0012	256	x	chaincode_F8_text	zstd	19	37925.0	1	62236	6478	6.326171875	9.607286199444273	0.0030889511108398438	1.3664864864864865	zstd+F8	chaincode	c:\temp\ProcesamientoVoxelesModelNet40\rev\CodigosDeCadena\airplane\256\airplane_0012_X.F8
ModelNet40	airplane		airplane_0013	256	x	chaincode_3OT_text	gzip	9	54344.0	1	77980	8824	8.6171875	8.837262012692657	0.004207611083984375	1.2989842484910938	gzip+3OT	chaincode	c:\temp\ProcesamientoVoxelesModelNet40\rev\CodigosDeCadena\airplane\256\airplane_0013_X.3OT
ModelNet40	airplane		airplane_0013	256	x	chaincode_3OT_text	zstd	19	54344.0	1	77980	7349	7.1767578125	10.610967478568513	0.0035042762756347656	1.0818489621669365	zstd+3OT	chaincode	c:\temp\ProcesamientoVoxelesModelNet40\rev\CodigosDeCadena\airplane\256\airplane_0013_X.3OT
ModelNet40	airplane		airplane_0013	256	x	chaincode_F4_text	gzip	9	54344.0	1	75727	8614	8.412109375	8.791153935453913	0.004107475280761719	1.2680700721330782	gzip+F4	chaincode	c:\temp\ProcesamientoVoxelesModelNet40\rev\CodigosDeCadena\airplane\256\airplane_0013_X.F4
ModelNet40	airplane		airplane_0013	256	x	chaincode_F4_text	zstd	19	54344.0	1	75727	7318	7.146484375	10.348045914184203	0.0034894943237304688	1.077285440895039	zstd+F4	chaincode	c:\temp\ProcesamientoVoxelesModelNet40\rev\CodigosDeCadena\airplane\256\airplane_0013_X.F4
ModelNet40	airplane		airplane_0013	256	x	chaincode_F8_text	gzip	9	54344.0	1	69817	8387	8.1904296875	8.324430666507691	0.003999233245849609	1.2346533195936995	gzip+F8	chaincode	c:\temp\ProcesamientoVoxelesModelNet40\rev\CodigosDeCadena\airplane\256\airplane_0013_X.F8
ModelNet40	airplane		airplane_0013	256	x	chaincode_F8_text	zstd	19	54344.0	1	69817	7377	7.2041015625	9.464145316524332	0.003517627716064453	1.0859708523480054	zstd+F8	chaincode	c:\temp\ProcesamientoVoxelesModelNet40\rev\CodigosDeCadena\airplane\256\airplane_0013_X.F8
ModelNet40	airplane		airplane_0014	256	x	chaincode_3OT_text	gzip	9	38213.0	1	52885	5569	5.4384765625	9.496318908242054	0.002655506134033203	1.165885955041478	gzip+3OT	chaincode	c:\temp\ProcesamientoVoxelesModelNet40\rev\CodigosDeCadena\airplane\256\airplane_0014_X.3OT
ModelNet40	airplane		airplane_0014	256	x	chaincode_3OT_text	zstd	19	38213.0	1	52885	4914	4.798828125	10.762108262108262	0.0023431777954101562	1.028759846125664	zstd+3OT	chaincode	c:\temp\ProcesamientoVoxelesModelNet40\rev\CodigosDeCadena\airplane\256\airplane_0014_X.3OT
ModelNet40	airplane		airplane_0014	256	x	chaincode_F4_text	gzip	9	38213.0	1	51137	5312	5.1875	9.626694277108435	0.002532958984375	1.1120822756653495	gzip+F4	chaincode	c:\temp\ProcesamientoVoxelesModelNet40\rev\CodigosDeCadena\airplane\256\airplane_0014_X.F4
ModelNet40	airplane		airplane_0014	256	x	chaincode_F4_text	zstd	19	38213.0	1	51137	4712	4.6015625	10.852504244482173	0.002246856689453125	0.986470572841703	zstd+F4	chaincode	c:\temp\ProcesamientoVoxelesModelNet40\rev\CodigosDeCadena\airplane\256\airplane_0014_X.F4
ModelNet40	airplane		airplane_0014	256	x	chaincode_F8_text	gzip	9	38213.0	1	47352	5285	5.1611328125	8.959697256385999	0.0025200843811035156	1.1064297490382855	gzip+F8	chaincode	c:\temp\ProcesamientoVoxelesModelNet40\rev\CodigosDeCadena\airplane\256\airplane_0014_X.F8
ModelNet40	airplane		airplane_0014	256	x	chaincode_F8_text	zstd	19	38213.0	1	47352	4742	4.630859375	9.985660059046817	0.0022611618041992188	0.9927511579828854	zstd+F8	chaincode	c:\temp\ProcesamientoVoxelesModelNet40\rev\CodigosDeCadena\airplane\256\airplane_0014_X.F8
ModelNet40	airplane		airplane_0015	256	x	chaincode_3OT_text	gzip	9	44789.0	1	60360	7093	6.9267578125	8.509798392781615	0.0033822059631347656	1.2669182165263793	gzip+3OT	chaincode	c:\temp\ProcesamientoVoxelesModelNet40\rev\CodigosDeCadena\airplane\256\airplane_0015_X.3OT
ModelNet40	airplane		airplane_0015	256	x	chaincode_3OT_text	zstd	19	44789.0	1	60360	6347	6.1982421875	9.510004726642508	0.0030264854431152344	1.1336712139141307	zstd+3OT	chaincode	c:\temp\ProcesamientoVoxelesModelNet40\rev\CodigosDeCadena\airplane\256\airplane_0015_X.3OT
ModelNet40	airplane		airplane_0015	256	x	chaincode_F4_text	gzip	9	44789.0	1	58291	6843	6.6826171875	8.518339909396463	0.0032629966735839844	1.2222643952756258	gzip+F4	chaincode	c:\temp\ProcesamientoVoxelesModelNet40\rev\CodigosDeCadena\airplane\256\airplane_0015_X.F4
ModelNet40	airplane		airplane_0015	256	x	chaincode_F4_text	zstd	19	44789.0	1	58291	6124	5.98046875	9.518451992161985	0.0029201507568359375	1.0938400053584585	zstd+F4	chaincode	c:\temp\ProcesamientoVoxelesModelNet40\rev\CodigosDeCadena\airplane\256\airplane_0015_X.F4
ModelNet40	airplane		airplane_0015	256	x	chaincode_F8_text	gzip	9	44789.0	1	53606	6741	6.5830078125	7.952232606438214	0.0032143592834472656	1.2040456362053182	gzip+F8	chaincode	c:\temp\ProcesamientoVoxelesModelNet40\rev\CodigosDeCadena\airplane\256\airplane_0015_X.F8
ModelNet40	airplane		airplane_0015	256	x	chaincode_F8_text	zstd	19	44789.0	1	53606	6034	5.892578125	8.883990719257541	0.0028772354125976562	1.0777646297081873	zstd+F8	chaincode	c:\temp\ProcesamientoVoxelesModelNet40\rev\CodigosDeCadena\airplane\256\airplane_0015_X.F8
ModelNet40	airplane		airplane_0016	256	x	chaincode_3OT_text	gzip	9	52221.0	1	108764	8013	7.8251953125	13.573443154873331	0.0038208961486816406	1.2275521341988855	gzip+3OT	chaincode	c:\temp\ProcesamientoVoxelesModelNet40\rev\CodigosDeCadena\airplane\256\airplane_0016_X.3OT
ModelNet40	airplane		airplane_0016	256	x	chaincode_3OT_text	zstd	19	52221.0	1	108764	6701	6.5439453125	16.231010296970602	0.0031952857971191406	1.0265601960896957	zstd+3OT	chaincode	c:\temp\ProcesamientoVoxelesModelNet40\rev\CodigosDeCadena\airplane\256\airplane_0016_X.3OT
ModelNet40	airplane		airplane_0016	256	x	chaincode_F4_text	gzip	9	52221.0	1	106358	7922	7.736328125	13.425650088361525	0.0037775039672851562	1.213611382394056	gzip+F4	chaincode	c:\temp\ProcesamientoVoxelesModelNet40\rev\CodigosDeCadena\airplane\256\airplane_0016_X.F4
ModelNet40	airplane		airplane_0016	256	x	chaincode_F4_text	zstd	19	52221.0	1	106358	6613	6.4580078125	16.08316951459247	0.0031533241271972656	1.0130790295092014	zstd+F4	chaincode	c:\temp\ProcesamientoVoxelesModelNet40\rev\CodigosDeCadena\airplane\256\airplane_0016_X.F4
ModelNet40	airplane		airplane_0016	256	x	chaincode_F8_text	gzip	9	52221.0	1	92169	7507	7.3310546875	12.277740775276408	0.0035796165466308594	1.1500354263610424	gzip+F8	chaincode	c:\temp\ProcesamientoVoxelesModelNet40\rev\CodigosDeCadena\airplane\256\airplane_0016_X.F8
ModelNet40	airplane		airplane_0016	256	x	chaincode_F8_text	zstd	19	52221.0	1	92169	6300	6.15234375	14.63	0.0030040740966796875	0.965128971103579	zstd+F8	chaincode	c:\temp\ProcesamientoVoxelesModelNet40\rev\CodigosDeCadena\airplane\256\airplane_0016_X.F8
ModelNet40	airplane		airplane_0017	256	x	chaincode_3OT_text	gzip	9	44829.0	1	96014	8534	8.333984375	11.250761659245372	0.004069328308105469	1.5229427379598028	gzip+3OT	chaincode	c:\temp\ProcesamientoVoxelesModelNet40\rev\CodigosDeCadena\airplane\256\airplane_0017_X.3OT
ModelNet40	airplane		airplane_0017	256	x	chaincode_3OT_text	zstd	19	44829.0	1	96014	7081	6.9150390625	13.55938426775879	0.003376483917236328	1.2636463003859109	zstd+3OT	chaincode	c:\temp\ProcesamientoVoxelesModelNet40\rev\CodigosDeCadena\airplane\256\airplane_0017_X.3OT
ModelNet40	airplane		airplane_0017	256	x	chaincode_F4_text	gzip	9	44829.0	1	92622	8585	8.3837890625	10.788817705299941	0.004093647003173828	1.5320439893818734	gzip+F4	chaincode	c:\temp\ProcesamientoVoxelesModelNet40\rev\CodigosDeCadena\airplane\256\airplane_0017_X.F4
ModelNet40	airplane		airplane_0017	256	x	chaincode_F4_text	zstd	19	44829.0	1	92622	7107	6.9404296875	13.032503165892782	0.0033888816833496094	1.2682861540520645	zstd+F4	chaincode	c:\temp\ProcesamientoVoxelesModelNet40\rev\CodigosDeCadena\airplane\256\airplane_0017_X.F4
ModelNet40	airplane		airplane_0017	256	x	chaincode_F8_text	gzip	9	44829.0	1	76039	8413	8.2158203125	9.038274099607749	0.004011631011962891	1.5013495728211648	gzip+F8	chaincode	c:\temp\ProcesamientoVoxelesModelNet40\rev\CodigosDeCadena\airplane\256\airplane_0017_X.F8
ModelNet40	airplane		airplane_0017	256	x	chaincode_F8_text	zstd	19	44829.0	1	76039	7151	6.9833984375	10.633337994686057	0.003409862518310547	1.2761382141024784	zstd+F8	chaincode	c:\temp\ProcesamientoVoxelesModelNet40\rev\CodigosDeCadena\airplane\256\airplane_0017_X.F8
ModelNet40	airplane		airplane_0018	256	x	chaincode_3OT_text	gzip	9	38332.0	1	53596	5987	5.8466796875	8.952062802739269	0.0028548240661621094	1.2495043305854117	gzip+3OT	chaincode	c:\temp\ProcesamientoVoxelesModelNet40\rev\CodigosDeCadena\airplane\256\airplane_0018_X.3OT
ModelNet40	airplane		airplane_0018	256	x	chaincode_3OT_text	zstd	19	38332.0	1	53596	5326	5.201171875	10.063086744273376	0.0025396347045898438	1.1115517061463007	zstd+3OT	chaincode	c:\temp\ProcesamientoVoxelesModelNet40\rev\CodigosDeCadena\airplane\256\airplane_0018_X.3OT
ModelNet40	airplane		airplane_0018	256	x	chaincode_F4_text	gzip	9	38332.0	1	51831	5719	5.5849609375	9.06294806784403	0.002727031707763672	1.193571950328707	gzip+F4	chaincode	c:\temp\ProcesamientoVoxelesModelNet40\rev\CodigosDeCadena\airplane\256\airplane_0018_X.F4
ModelNet40	airplane		airplane_0018	256	x	chaincode_F4_text	zstd	19	38332.0	1	51831	5128	5.0078125	10.107449297971918	0.002445220947265625	1.0702285296879892	zstd+F4	chaincode	c:\temp\ProcesamientoVoxelesModelNet40\rev\CodigosDeCadena\airplane\256\airplane_0018_X.F4
ModelNet40	airplane		airplane_0018	256	x	chaincode_F8_text	gzip	9	38332.0	1	47560	5692	5.55859375	8.355586788475053	0.0027141571044921875	1.1879369717207555	gzip+F8	chaincode	c:\temp\ProcesamientoVoxelesModelNet40\rev\CodigosDeCadena\airplane\256\airplane_0018_X.F8
ModelNet40	airplane		airplane_0018	256	x	chaincode_F8_text	zstd	19	38332.0	1	47560	5114	4.994140625	9.299960891669926	0.0024385452270507812	1.0673066889283105	zstd+F8	chaincode	c:\temp\ProcesamientoVoxelesModelNet40\rev\CodigosDeCadena\airplane\256\airplane_0018_X.F8
ModelNet40	airplane		airplane_0019	256	x	chaincode_3OT_text	gzip	9	38192.0	1	47820	5516	5.38671875	8.669325598259608	0.0026302337646484375	1.155425219941349	gzip+3OT	chaincode	c:\temp\ProcesamientoVoxelesModelNet40\rev\CodigosDeCadena\airplane\256\airplane_0019_X.3OT
ModelNet40	airplane		airplane_0019	256	x	chaincode_3OT_text	zstd	19	38192.0	1	47820	4966	4.849609375	9.629480467176803	0.0023679733276367188	1.0402178466694596	zstd+3OT	chaincode	c:\temp\ProcesamientoVoxelesModelNet40\rev\CodigosDeCadena\airplane\256\airplane_0019_X.3OT
ModelNet40	airplane		airplane_0019	256	x	chaincode_F4_text	gzip	9	38192.0	1	46137	5371	5.2451171875	8.590020480357476	0.0025610923767089844	1.125052366987851	gzip+F4	chaincode	c:\temp\ProcesamientoVoxelesModelNet40\rev\CodigosDeCadena\airplane\256\airplane_0019_X.F4
ModelNet40	airplane		airplane_0019	256	x	chaincode_F4_text	zstd	19	38192.0	1	46137	4801	4.6884765625	9.609872943136846	0.002289295196533203	1.0056556346878927	zstd+F4	chaincode	c:\temp\ProcesamientoVoxelesModelNet40\rev\CodigosDeCadena\airplane\256\airplane_0019_X.F4
ModelNet40	airplane		airplane_0019	256	x	chaincode_F8_text	gzip	9	38192.0	1	42594	5328	5.203125	7.99436936936937	0.00254058837890625	1.1160452450775031	gzip+F8	chaincode	c:\temp\ProcesamientoVoxelesModelNet40\rev\CodigosDeCadena\airplane\256\airplane_0019_X.F8
ModelNet40	airplane		airplane_0019	256	x	chaincode_F8_text	zstd	19	38192.0	1	42594	4804	4.69140625	8.866361365528727	0.0022907257080078125	1.006284038542103	zstd+F8	chaincode	c:\temp\ProcesamientoVoxelesModelNet40\rev\CodigosDeCadena\airplane\256\airplane_0019_X.F8
ModelNet40	airplane		airplane_0020	256	x	chaincode_3OT_text	gzip	9	41315.0	1	80656	10816	10.5625	7.457100591715976	0.005157470703125	2.0943482996490377	gzip+3OT	chaincode	c:\temp\ProcesamientoVoxelesModelNet40\rev\CodigosDeCadena\airplane\256\airplane_0020_X.3OT
ModelNet40	airplane		airplane_0020	256	x	chaincode_3OT_text	zstd	19	41315.0	1	80656	9143	8.9287109375	8.821612162309965	0.004359722137451172	1.770398160474404	zstd+3OT	chaincode	c:\temp\ProcesamientoVoxelesModelNet40\rev\CodigosDeCadena\airplane\256\airplane_0020_X.3OT
ModelNet40	airplane		airplane_0020	256	x	chaincode_F4_text	gzip	9	41315.0	1	77437	10600	10.3515625	7.305377358490566	0.005054473876953125	2.0525232966235025	gzip+F4	chaincode	c:\temp\ProcesamientoVoxelesModelNet40\rev\CodigosDeCadena\airplane\256\airplane_0020_X.F4
ModelNet40	airplane		airplane_0020	256	x	chaincode_F4_text	zstd	19	41315.0	1	77437	8912	8.703125	8.68907091561939	0.00424957275390625	1.725668643349873	zstd+F4	chaincode	c:\temp\ProcesamientoVoxelesModelNet40\rev\CodigosDeCadena\airplane\256\airplane_0020_X.F4
ModelNet40	airplane		airplane_0020	256	x	chaincode_F8_text	gzip	9	41315.0	1	62207	10228	9.98828125	6.082029722330857	0.0048770904541015625	1.9804913469684133	gzip+F8	chaincode	c:\temp\ProcesamientoVoxelesModelNet40\rev\CodigosDeCadena\airplane\256\airplane_0020_X.F8
ModelNet40	airplane		airplane_0020	256	x	chaincode_F8_text	zstd	19	41315.0	1	62207	8943	8.7333984375	6.955943195795594	0.004264354705810547	1.7316713058211304	zstd+F8	chaincode	c:\temp\ProcesamientoVoxelesModelNet40\rev\CodigosDeCadena\airplane\256\airplane_0020_X.F8
ModelNet40	airplane		airplane_0021	256	x	chaincode_3OT_text	gzip	9	43665.0	1	57713	6148	6.00390625	9.387280416395576	0.0029315948486328125	1.1263941371808084	gzip+3OT	chaincode	c:\temp\ProcesamientoVoxelesModelNet40\rev\CodigosDeCadena\airplane\256\airplane_0021_X.3OT
ModelNet40	airplane		airplane_0021	256	x	chaincode_3OT_text	zstd	19	43665.0	1	57713	5379	5.2529296875	10.729317717047778	0.0025649070739746094	0.985503263483339	zstd+3OT	chaincode	c:\temp\ProcesamientoVoxelesModelNet40\rev\CodigosDeCadena\airplane\256\airplane_0021_X.3OT
ModelNet40	airplane		airplane_0021	256	x	chaincode_F4_text	gzip	9	43665.0	1	55774	6041	5.8994140625	9.232577387849695	0.002880573272705078	1.106790335508989	gzip+F4	chaincode	c:\temp\ProcesamientoVoxelesModelNet40\rev\CodigosDeCadena\airplane\256\airplane_0021_X.F4
ModelNet40	airplane		airplane_0021	256	x	chaincode_F4_text	zstd	19	43665.0	1	55774	5211	5.0888671875	10.703127998464787	0.0024847984313964844	0.954723462727585	zstd+F4	chaincode	c:\temp\ProcesamientoVoxelesModelNet40\rev\CodigosDeCadena\airplane\256\airplane_0021_X.F4
ModelNet40	airplane		airplane_0021	256	x	chaincode_F8_text	gzip	9	43665.0	1	50381	5994	5.853515625	8.405238571905238	0.0028581619262695312	1.0981793198213672	gzip+F8	chaincode	c:\temp\ProcesamientoVoxelesModelNet40\rev\CodigosDeCadena\airplane\256\airplane_0021_X.F8
ModelNet40	airplane		airplane_0021	256	x	chaincode_F8_text	zstd	19	43665.0	1	50381	5256	5.1328125	9.585426179604262	0.002506256103515625	0.9629680522157334	zstd+F8	chaincode	c:\temp\ProcesamientoVoxelesModelNet40\rev\CodigosDeCadena\airplane\256\airplane_0021_X.F8
ModelNet40	airplane		airplane_0022	256	x	chaincode_3OT_text	gzip	9	99257.0	1	190336	15533	15.1689453125	12.253653511877937	0.007406711578369141	1.2519419285289703	gzip+3OT	chaincode	c:\temp\ProcesamientoVoxelesModelNet40\rev\CodigosDeCadena\airplane\256\airplane_0022_X.3OT
ModelNet40	airplane		airplane_0022	256	x	chaincode_3OT_text	zstd	19	99257.0	1	190336	11758	11.482421875	16.187787038612008	0.005606651306152344	0.9476812718498443	zstd+3OT	chaincode	c:\temp\ProcesamientoVoxelesModelNet40\rev\CodigosDeCadena\airplane\256\airplane_0022_X.3OT
ModelNet40	airplane		airplane_0022	256	x	chaincode_F4_text	gzip	9	99257.0	1	184526	15175	14.8193359375	12.159868204283361	0.007236003875732422	1.2230875404253605	gzip+F4	chaincode	c:\temp\ProcesamientoVoxelesModelNet40\rev\CodigosDeCadena\airplane\256\airplane_0022_X.F4
ModelNet40	airplane		airplane_0022	256	x	chaincode_F4_text	zstd	19	99257.0	1	184526	11668	11.39453125	15.81470689064107	0.0055637359619140625	0.9404273753992162	zstd+F4	chaincode	c:\temp\ProcesamientoVoxelesModelNet40\rev\CodigosDeCadena\airplane\256\airplane_0022_X.F4
ModelNet40	airplane		airplane_0022	256	x	chaincode_F8_text	gzip	9	99257.0	1	138428	14120	13.7890625	9.803682719546742	0.006732940673828125	1.138055754254108	gzip+F8	chaincode	c:\temp\ProcesamientoVoxelesModelNet40\rev\CodigosDeCadena\airplane\256\airplane_0022_X.F8
ModelNet40	airplane		airplane_0022	256	x	chaincode_F8_text	zstd	19	99257.0	1	138428	11177	10.9150390625	12.385076496376488	0.005329608917236328	0.9008533403185669	zstd+F8	chaincode	c:\temp\ProcesamientoVoxelesModelNet40\rev\CodigosDeCadena\airplane\256\airplane_0022_X.F8
ModelNet40	airplane		airplane_0023	256	x	chaincode_3OT_text	gzip	9	45974.0	1	65954	9673	9.4462890625	6.818360384575623	0.004612445831298828	1.6832122504024014	gzip+3OT	chaincode	c:\temp\ProcesamientoVoxelesModelNet40\rev\CodigosDeCadena\airplane\256\airplane_0023_X.3OT
ModelNet40	airplane		airplane_0023	256	x	chaincode_3OT_text	zstd	19	45974.0	1	65954	8258	8.064453125	7.9866795834342454	0.003937721252441406	1.4369861225910296	zstd+3OT	chaincode	c:\temp\ProcesamientoVoxelesModelNet40\rev\CodigosDeCadena\airplane\256\airplane_0023_X.3OT
ModelNet40	airplane		airplane_0023	256	x	chaincode_F4_text	gzip	9	45974.0	1	63625	9368	9.1484375	6.791737830913749	0.004467010498046875	1.6301387740897029	gzip+F4	chaincode	c:\temp\ProcesamientoVoxelesModelNet40\rev\CodigosDeCadena\airplane\256\airplane_0023_X.F4
ModelNet40	airplane		airplane_0023	256	x	chaincode_F4_text	zstd	19	45974.0	1	63625	8350	8.154296875	7.619760479041916	0.003981590270996094	1.4529951711837126	zstd+F4	chaincode	c:\temp\ProcesamientoVoxelesModelNet40\rev\CodigosDeCadena\airplane\256\airplane_0023_X.F4
ModelNet40	airplane		airplane_0023	256	x	chaincode_F8_text	gzip	9	45974.0	1	55775	9320	9.1015625	5.984442060085837	0.004444122314453125	1.6217862269978685	gzip+F8	chaincode	c:\temp\ProcesamientoVoxelesModelNet40\rev\CodigosDeCadena\airplane\256\airplane_0023_X.F8
ModelNet40	airplane		airplane_0023	256	x	chaincode_F8_text	zstd	19	45974.0	1	55775	8347	8.1513671875	6.682041452018689	0.003980159759521484	1.4524731369904729	zstd+F8	chaincode	c:\temp\ProcesamientoVoxelesModelNet40\rev\CodigosDeCadena\airplane\256\airplane_0023_X.F8
ModelNet40	airplane		airplane_0024	256	x	chaincode_3OT_text	gzip	9	36323.0	1	68224	7576	7.3984375	9.005279831045407	0.003612518310546875	1.6685846433389313	gzip+3OT	chaincode	c:\temp\ProcesamientoVoxelesModelNet40\rev\CodigosDeCadena\airplane\256\airplane_0024_X.3OT
ModelNet40	airplane		airplane_0024	256	x	chaincode_3OT_text	zstd	19	36323.0	1	68224	6235	6.0888671875	10.942101042502005	0.0029730796813964844	1.3732345896539382	zstd+3OT	chaincode	c:\temp\ProcesamientoVoxelesModelNet40\rev\CodigosDeCadena\airplane\256\airplane_0024_X.3OT
ModelNet40	airplane		airplane_0024	256	x	chaincode_F4_text	gzip	9	36323.0	1	65351	7331	7.1591796875	8.914336379757195	0.0034956932067871094	1.6146243427029705	gzip+F4	chaincode	c:\temp\ProcesamientoVoxelesModelNet40\rev\CodigosDeCadena\airplane\256\airplane_0024_X.F4
ModelNet40	airplane		airplane_0024	256	x	chaincode_F4_text	zstd	19	36323.0	1	65351	6126	5.982421875	10.667809337251061	0.0029211044311523438	1.3492277620240618	zstd+F4	chaincode	c:\temp\ProcesamientoVoxelesModelNet40\rev\CodigosDeCadena\airplane\256\airplane_0024_X.F4
ModelNet40	airplane		airplane_0024	256	x	chaincode_F8_text	gzip	9	36323.0	1	51723	7192	7.0234375	7.1917408231368185	0.003429412841796875	1.584010131321752	gzip+F8	chaincode	c:\temp\ProcesamientoVoxelesModelNet40\rev\CodigosDeCadena\airplane\256\airplane_0024_X.F8
ModelNet40	airplane		airplane_0024	256	x	chaincode_F8_text	zstd	19	36323.0	1	51723	6090	5.947265625	8.493103448275862	0.0029039382934570312	1.3412989015224512	zstd+F8	chaincode	c:\temp\ProcesamientoVoxelesModelNet40\rev\CodigosDeCadena\airplane\256\airplane_0024_X.F8
ModelNet40	airplane		airplane_0025	256	x	chaincode_3OT_text	gzip	9	43975.0	1	58759	6955	6.7919921875	8.448454349388928	0.0033164024353027344	1.2652643547470153	gzip+3OT	chaincode	c:\temp\ProcesamientoVoxelesModelNet40\rev\CodigosDeCadena\airplane\256\airplane_0025_X.3OT
ModelNet40	airplane		airplane_0025	256	x	chaincode_3OT_text	zstd	19	43975.0	1	58759	6161	6.0166015625	9.537250446356111	0.002937793731689453	1.120818646958499	zstd+3OT	chaincode	c:\temp\ProcesamientoVoxelesModelNet40\rev\CodigosDeCadena\airplane\256\airplane_0025_X.3OT
ModelNet40	airplane		airplane_0025	256	x	chaincode_F4_text	gzip	9	43975.0	1	56926	6664	6.5078125	8.542316926770708	0.003177642822265625	1.2123251847640706	gzip+F4	chaincode	c:\temp\ProcesamientoVoxelesModelNet40\rev\CodigosDeCadena\airplane\256\airplane_0025_X.F4
ModelNet40	airplane		airplane_0025	256	x	chaincode_F4_text	zstd	19	43975.0	1	56926	5905	5.7666015625	9.640304826418289	0.002815723419189453	1.0742467310972144	zstd+F4	chaincode	c:\temp\ProcesamientoVoxelesModelNet40\rev\CodigosDeCadena\airplane\256\airplane_0025_X.F4
ModelNet40	airplane		airplane_0025	256	x	chaincode_F8_text	gzip	9	43975.0	1	51626	6593	6.4384765625	7.83042620961626	0.003143787384033203	1.1994087549744172	gzip+F8	chaincode	c:\temp\ProcesamientoVoxelesModelNet40\rev\CodigosDeCadena\airplane\256\airplane_0025_X.F8
ModelNet40	airplane		airplane_0025	256	x	chaincode_F8_text	zstd	19	43975.0	1	51626	5885	5.7470703125	8.772472387425658	0.0028061866760253906	1.0706083001705515	zstd+F8	chaincode	c:\temp\ProcesamientoVoxelesModelNet40\rev\CodigosDeCadena\airplane\256\airplane_0025_X.F8
ModelNet40	airplane		airplane_0026	256	x	chaincode_3OT_text	gzip	9	46720.0	1	60253	7559	7.3818359375	7.971027913745204	0.003604412078857422	1.294349315068493	gzip+3OT	chaincode	c:\temp\ProcesamientoVoxelesModelNet40\rev\CodigosDeCadena\airplane\256\airplane_0026_X.3OT
ModelNet40	airplane		airplane_0026	256	x	chaincode_3OT_text	zstd	19	46720.0	1	60253	6790	6.630859375	8.87378497790869	0.0032377243041992188	1.1626712328767124	zstd+3OT	chaincode	c:\temp\ProcesamientoVoxelesModelNet40\rev\CodigosDeCadena\airplane\256\airplane_0026_X.3OT
ModelNet40	airplane		airplane_0026	256	x	chaincode_F4_text	gzip	9	46720.0	1	58271	7357	7.1845703125	7.9204838928911245	0.0035080909729003906	1.2597602739726028	gzip+F4	chaincode	c:\temp\ProcesamientoVoxelesModelNet40\rev\CodigosDeCadena\airplane\256\airplane_0026_X.F4
ModelNet40	airplane		airplane_0026	256	x	chaincode_F4_text	zstd	19	46720.0	1	58271	6612	6.45703125	8.81291591046582	0.0031528472900390625	1.1321917808219177	zstd+F4	chaincode	c:\temp\ProcesamientoVoxelesModelNet40\rev\CodigosDeCadena\airplane\256\airplane_0026_X.F4
ModelNet40	airplane		airplane_0026	256	x	chaincode_F8_text	gzip	9	46720.0	1	52654	7281	7.1103515625	7.23169894245296	0.003471851348876953	1.2467465753424658	gzip+F8	chaincode	c:\temp\ProcesamientoVoxelesModelNet40\rev\CodigosDeCadena\airplane\256\airplane_0026_X.F8
ModelNet40	airplane		airplane_0026	256	x	chaincode_F8_text	zstd	19	46720.0	1	52654	6610	6.455078125	7.965809379727685	0.0031518936157226562	1.1318493150684932	zstd+F8	chaincode	c:\temp\ProcesamientoVoxelesModelNet40\rev\CodigosDeCadena\airplane\256\airplane_0026_X.F8
ModelNet40	airplane		airplane_0027	256	x	chaincode_3OT_text	gzip	9	29881.0	1	39309	4072	3.9765625	9.653487229862476	0.001941680908203125	1.090191091328938	gzip+3OT	chaincode	c:\temp\ProcesamientoVoxelesModelNet40\rev\CodigosDeCadena\airplane\256\airplane_0027_X.3OT
ModelNet40	airplane		airplane_0027	256	x	chaincode_3OT_text	zstd	19	29881.0	1	39309	3618	3.533203125	10.864842454394694	0.0017251968383789062	0.9686422810481576	zstd+3OT	chaincode	c:\temp\ProcesamientoVoxelesModelNet40\rev\CodigosDeCadena\airplane\256\airplane_0027_X.3OT
ModelNet40	airplane		airplane_0027	256	x	chaincode_F4_text	gzip	9	29881.0	1	38149	3895	3.8037109375	9.794351732991014	0.0018572807312011719	1.042803119038854	gzip+F4	chaincode	c:\temp\ProcesamientoVoxelesModelNet40\rev\CodigosDeCadena\airplane\256\airplane_0027_X.F4
ModelNet40	airplane		airplane_0027	256	x	chaincode_F4_text	zstd	19	29881.0	1	38149	3485	3.4033203125	10.946628407460546	0.0016617774963378906	0.9330343696663431	zstd+F4	chaincode	c:\temp\ProcesamientoVoxelesModelNet40\rev\CodigosDeCadena\airplane\256\airplane_0027_X.F4
ModelNet40	airplane		airplane_0027	256	x	chaincode_F8_text	gzip	9	29881.0	1	35137	3862	3.771484375	9.098135680994304	0.0018415451049804688	1.033968073357652	gzip+F8	chaincode	c:\temp\ProcesamientoVoxelesModelNet40\rev\CodigosDeCadena\airplane\256\airplane_0027_X.F8
ModelNet40	airplane		airplane_0027	256	x	chaincode_F8_text	zstd	19	29881.0	1	35137	3451	3.3701171875	10.181686467690524	0.0016455650329589844	0.923931595328135	zstd+F8	chaincode	c:\temp\ProcesamientoVoxelesModelNet40\rev\CodigosDeCadena\airplane\256\airplane_0027_X.F8
ModelNet40	airplane		airplane_0028	256	x	chaincode_3OT_text	gzip	9	10407.0	1	17840	1611	1.5732421875	11.073867163252638	0.0007681846618652344	1.2383972326318824	gzip+3OT	chaincode	c:\temp\ProcesamientoVoxelesModelNet40\rev\CodigosDeCadena\airplane\256\airplane_0028_X.3OT
ModelNet40	airplane		airplane_0028	256	x	chaincode_3OT_text	zstd	19	10407.0	1	17840	1407	1.3740234375	12.679459843638949	0.0006709098815917969	1.0815797059671375	zstd+3OT	chaincode	c:\temp\ProcesamientoVoxelesModelNet40\rev\CodigosDeCadena\airplane\256\airplane_0028_X.3OT
ModelNet40	airplane		airplane_0028	256	x	chaincode_F4_text	gzip	9	10407.0	1	17115	1545	1.5087890625	11.077669902912621	0.0007367134094238281	1.1876621504756415	gzip+F4	chaincode	c:\temp\ProcesamientoVoxelesModelNet40\rev\CodigosDeCadena\airplane\256\airplane_0028_X.F4
ModelNet40	airplane		airplane_0028	256	x	chaincode_F4_text	zstd	19	10407.0	1	17115	1400	1.3671875	12.225	0.000667572021484375	1.076198712405112	zstd+F4	chaincode	c:\temp\ProcesamientoVoxelesModelNet40\rev\CodigosDeCadena\airplane\256\airplane_0028_X.F4
ModelNet40	airplane		airplane_0028	256	x	chaincode_F8_text	gzip	9	10407.0	1	15430	1551	1.5146484375	9.948420373952288	0.0007395744323730469	1.1922744306716633	gzip+F8	chaincode	c:\temp\ProcesamientoVoxelesModelNet40\rev\CodigosDeCadena\airplane\256\airplane_0028_X.F8
ModelNet40	airplane		airplane_0028	256	x	chaincode_F8_text	zstd	19	10407.0	1	15430	1405	1.3720703125	10.982206405693951	0.0006699562072753906	1.0800422792351303	zstd+F8	chaincode	c:\temp\ProcesamientoVoxelesModelNet40\rev\CodigosDeCadena\airplane\256\airplane_0028_X.F8
ModelNet40	airplane		airplane_0029	256	x	chaincode_3OT_text	gzip	9	33913.0	1	43742	5201	5.0791015625	8.4103057104403	0.002480030059814453	1.226904137056586	gzip+3OT	chaincode	c:\temp\ProcesamientoVoxelesModelNet40\rev\CodigosDeCadena\airplane\256\airplane_0029_X.3OT
ModelNet40	airplane		airplane_0029	256	x	chaincode_3OT_text	zstd	19	33913.0	1	43742	4653	4.5439453125	9.400816677412422	0.0022187232971191406	1.0976321764515082	zstd+3OT	chaincode	c:\temp\ProcesamientoVoxelesModelNet40\rev\CodigosDeCadena\airplane\256\airplane_0029_X.3OT
ModelNet40	airplane		airplane_0029	256	x	chaincode_F4_text	gzip	9	33913.0	1	42111	4965	4.8486328125	8.481570996978851	0.0023674964904785156	1.1712322708106035	gzip+F4	chaincode	c:\temp\ProcesamientoVoxelesModelNet40\rev\CodigosDeCadena\airplane\256\airplane_0029_X.F4
ModelNet40	airplane		airplane_0029	256	x	chaincode_F4_text	zstd	19	33913.0	1	42111	4446	4.341796875	9.47165991902834	0.0021200180053710938	1.0488013446171085	zstd+F4	chaincode	c:\temp\ProcesamientoVoxelesModelNet40\rev\CodigosDeCadena\airplane\256\airplane_0029_X.F4
ModelNet40	airplane		airplane_0029	256	x	chaincode_F8_text	gzip	9	33913.0	1	38692	4920	4.8046875	7.864227642276423	0.002346038818359375	1.160616872585734	gzip+F8	chaincode	c:\temp\ProcesamientoVoxelesModelNet40\rev\CodigosDeCadena\airplane\256\airplane_0029_X.F8
ModelNet40	airplane		airplane_0029	256	x	chaincode_F8_text	zstd	19	33913.0	1	38692	4423	4.3193359375	8.74790865928103	0.002109050750732422	1.0433756966355086	zstd+F8	chaincode	c:\temp\ProcesamientoVoxelesModelNet40\rev\CodigosDeCadena\airplane\256\airplane_0029_X.F8
ModelNet40	airplane		airplane_0030	256	x	chaincode_3OT_text	gzip	9	73588.0	1	93359	13501	13.1845703125	6.914969261536182	0.006437778472900391	1.4677393053215197	gzip+3OT	chaincode	c:\temp\ProcesamientoVoxelesModelNet40\rev\CodigosDeCadena\airplane\256\airplane_0030_X.3OT
ModelNet40	airplane		airplane_0030	256	x	chaincode_3OT_text	zstd	19	73588.0	1	93359	11425	11.1572265625	8.171466083150985	0.005447864532470703	1.2420503342936349	zstd+3OT	chaincode	c:\temp\ProcesamientoVoxelesModelNet40\rev\CodigosDeCadena\airplane\256\airplane_0030_X.3OT
ModelNet40	airplane		airplane_0030	256	x	chaincode_F4_text	gzip	9	73588.0	1	90071	12955	12.6513671875	6.95260517174836	0.006177425384521484	1.40838180138066	gzip+F4	chaincode	c:\temp\ProcesamientoVoxelesModelNet40\rev\CodigosDeCadena\airplane\256\airplane_0030_X.F4
ModelNet40	airplane		airplane_0030	256	x	chaincode_F4_text	zstd	19	73588.0	1	90071	11237	10.9736328125	8.015573551659696	0.005358219146728516	1.2216122193835952	zstd+F4	chaincode	c:\temp\ProcesamientoVoxelesModelNet40\rev\CodigosDeCadena\airplane\256\airplane_0030_X.F4
ModelNet40	airplane		airplane_0030	256	x	chaincode_F8_text	gzip	9	73588.0	1	80316	12777	12.4775390625	6.28598262502935	0.006092548370361328	1.3890308202424309	gzip+F8	chaincode	c:\temp\ProcesamientoVoxelesModelNet40\rev\CodigosDeCadena\airplane\256\airplane_0030_X.F8
ModelNet40	airplane		airplane_0030	256	x	chaincode_F8_text	zstd	19	73588.0	1	80316	11251	10.9873046875	7.138565460847925	0.005364894866943359	1.22313420666413	zstd+F8	chaincode	c:\temp\ProcesamientoVoxelesModelNet40\rev\CodigosDeCadena\airplane\256\airplane_0030_X.F8
ModelNet40	airplane		airplane_0031	256	x	chaincode_3OT_text	gzip	9	53990.0	1	76446	7608	7.4296875	10.048107255520504	0.003627777099609375	1.1273198740507502	gzip+3OT	chaincode	c:\temp\ProcesamientoVoxelesModelNet40\rev\CodigosDeCadena\airplane\256\airplane_0031_X.3OT
ModelNet40	airplane		airplane_0031	256	x	chaincode_3OT_text	zstd	19	53990.0	1	76446	6340	6.19140625	12.057728706624605	0.0030231475830078125	0.9394332283756252	zstd+3OT	chaincode	c:\temp\ProcesamientoVoxelesModelNet40\rev\CodigosDeCadena\airplane\256\airplane_0031_X.3OT
ModelNet40	airplane		airplane_0031	256	x	chaincode_F4_text	gzip	9	53990.0	1	73932	7347	7.1748046875	10.062882809309922	0.0035033226013183594	1.0886460455639932	gzip+F4	chaincode	c:\temp\ProcesamientoVoxelesModelNet40\rev\CodigosDeCadena\airplane\256\airplane_0031_X.F4
ModelNet40	airplane		airplane_0031	256	x	chaincode_F4_text	zstd	19	53990.0	1	73932	6207	6.0615234375	11.911068148864185	0.002959728240966797	0.919725875162067	zstd+F4	chaincode	c:\temp\ProcesamientoVoxelesModelNet40\rev\CodigosDeCadena\airplane\256\airplane_0031_X.F4
ModelNet40	airplane		airplane_0031	256	x	chaincode_F8_text	gzip	9	53990.0	1	68173	7118	6.951171875	9.577549873559988	0.0033941268920898438	1.0547138358955361	gzip+F8	chaincode	c:\temp\ProcesamientoVoxelesModelNet40\rev\CodigosDeCadena\airplane\256\airplane_0031_X.F8
ModelNet40	airplane		airplane_0031	256	x	chaincode_F8_text	zstd	19	53990.0	1	68173	6322	6.173828125	10.783454602973743	0.0030145645141601562	0.9367660677903316	zstd+F8	chaincode	c:\temp\ProcesamientoVoxelesModelNet40\rev\CodigosDeCadena\airplane\256\airplane_0031_X.F8
ModelNet40	airplane		airplane_0032	256	x	chaincode_3OT_text	gzip	9	34895.0	1	66363	6800	6.640625	9.759264705882353	0.00324249267578125	1.5589626020919902	gzip+3OT	chaincode	c:\temp\ProcesamientoVoxelesModelNet40\rev\CodigosDeCadena\airplane\256\airplane_0032_X.3OT
ModelNet40	airplane		airplane_0032	256	x	chaincode_3OT_text	zstd	19	34895.0	1	66363	5652	5.51953125	11.741507430997876	0.0026950836181640625	1.295773033385872	zstd+3OT	chaincode	c:\temp\ProcesamientoVoxelesModelNet40\rev\CodigosDeCadena\airplane\256\airplane_0032_X.3OT
ModelNet40	airplane		airplane_0032	256	x	chaincode_F4_text	gzip	9	34895.0	1	63107	6682	6.525390625	9.44432804549536	0.0031862258911132812	1.5319100157615704	gzip+F4	chaincode	c:\temp\ProcesamientoVoxelesModelNet40\rev\CodigosDeCadena\airplane\256\airplane_0032_X.F4
ModelNet40	airplane		airplane_0032	256	x	chaincode_F4_text	zstd	19	34895.0	1	63107	5663	5.5302734375	11.143740067102243	0.002700328826904297	1.298294884653962	zstd+F4	chaincode	c:\temp\ProcesamientoVoxelesModelNet40\rev\CodigosDeCadena\airplane\256\airplane_0032_X.F4
ModelNet40	airplane		airplane_0032	256	x	chaincode_F8_text	gzip	9	34895.0	1	50613	6540	6.38671875	7.738990825688074	0.0031185150146484375	1.4993552084825907	gzip+F8	chaincode	c:\temp\ProcesamientoVoxelesModelNet40\rev\CodigosDeCadena\airplane\256\airplane_0032_X.F8
ModelNet40	airplane		airplane_0032	256	x	chaincode_F8_text	zstd	19	34895.0	1	50613	5624	5.4921875	8.999466571834994	0.002681732177734375	1.289353775612552	zstd+F8	chaincode	c:\temp\ProcesamientoVoxelesModelNet40\rev\CodigosDeCadena\airplane\256\airplane_0032_X.F8
ModelNet40	airplane		airplane_0033	256	x	chaincode_3OT_text	gzip	9	27642.0	1	37208	3817	3.7275390625	9.74796960964108	0.0018200874328613281	1.1046957528398813	gzip+3OT	chaincode	c:\temp\ProcesamientoVoxelesModelNet40\rev\CodigosDeCadena\airplane\256\airplane_0033_X.3OT
ModelNet40	airplane		airplane_0033	256	x	chaincode_3OT_text	zstd	19	27642.0	1	37208	3424	3.34375	10.866822429906541	0.0016326904296875	0.9909557919108603	zstd+3OT	chaincode	c:\temp\ProcesamientoVoxelesModelNet40\rev\CodigosDeCadena\airplane\256\airplane_0033_X.3OT
ModelNet40	airplane		airplane_0033	256	x	chaincode_F4_text	gzip	9	27642.0	1	35909	3701	3.6142578125	9.70251283436909	0.0017647743225097656	1.0711236524129948	gzip+F4	chaincode	c:\temp\ProcesamientoVoxelesModelNet40\rev\CodigosDeCadena\airplane\256\airplane_0033_X.F4
ModelNet40	airplane		airplane_0033	256	x	chaincode_F4_text	zstd	19	27642.0	1	35909	3298	3.220703125	10.888114008489994	0.0015726089477539062	0.9544895448954489	zstd+F4	chaincode	c:\temp\ProcesamientoVoxelesModelNet40\rev\CodigosDeCadena\airplane\256\airplane_0033_X.F4
ModelNet40	airplane		airplane_0033	256	x	chaincode_F8_text	gzip	9	27642.0	1	33369	3667	3.5810546875	9.099809108262885	0.0017485618591308594	1.0612835540120107	gzip+F8	chaincode	c:\temp\ProcesamientoVoxelesModelNet40\rev\CodigosDeCadena\airplane\256\airplane_0033_X.F8
ModelNet40	airplane		airplane_0033	256	x	chaincode_F8_text	zstd	19	27642.0	1	33369	3274	3.197265625	10.192119731215639	0.0015611648559570312	0.9475435930829896	zstd+F8	chaincode	c:\temp\ProcesamientoVoxelesModelNet40\rev\CodigosDeCadena\airplane\256\airplane_0033_X.F8
ModelNet40	airplane		airplane_0034	256	x	chaincode_3OT_text	gzip	9	46064.0	1	66920	6342	6.193359375	10.551876379690949	0.0030241012573242188	1.1014241055922196	gzip+3OT	chaincode	c:\temp\ProcesamientoVoxelesModelNet40\rev\CodigosDeCadena\airplane\256\airplane_0034_X.3OT
ModelNet40	airplane		airplane_0034	256	x	chaincode_3OT_text	zstd	19	46064.0	1	66920	5428	5.30078125	12.328666175386882	0.0025882720947265625	0.9426884334838486	zstd+3OT	chaincode	c:\temp\ProcesamientoVoxelesModelNet40\rev\CodigosDeCadena\airplane\256\airplane_0034_X.3OT
ModelNet40	airplane		airplane_0034	256	x	chaincode_F4_text	gzip	9	46064.0	1	64777	6045	5.9033203125	10.715798180314309	0.0028824806213378906	1.0498436957276833	gzip+F4	chaincode	c:\temp\ProcesamientoVoxelesModelNet40\rev\CodigosDeCadena\airplane\256\airplane_0034_X.F4
ModelNet40	airplane		airplane_0034	256	x	chaincode_F4_text	zstd	19	46064.0	1	64777	5321	5.1962890625	12.17383950385266	0.002537250518798828	0.9241055922195207	zstd+F4	chaincode	c:\temp\ProcesamientoVoxelesModelNet40\rev\CodigosDeCadena\airplane\256\airplane_0034_X.F4
ModelNet40	airplane		airplane_0034	256	x	chaincode_F8_text	gzip	9	46064.0	1	59405	6034	5.892578125	9.845044746436859	0.0028772354125976562	1.0479333101771449	gzip+F8	chaincode	c:\temp\ProcesamientoVoxelesModelNet40\rev\CodigosDeCadena\airplane\256\airplane_0034_X.F8
ModelNet40	airplane		airplane_0034	256	x	chaincode_F8_text	zstd	19	46064.0	1	59405	5326	5.201171875	11.153773939166355	0.0025396347045898438	0.9249739492879472	zstd+F8	chaincode	c:\temp\ProcesamientoVoxelesModelNet40\rev\CodigosDeCadena\airplane\256\airplane_0034_X.F8
ModelNet40	airplane		airplane_0035	256	x	chaincode_3OT_text	gzip	9	30616.0	1	40574	4449	4.3447265625	9.11980220274219	0.002121448516845703	1.1625293963940424	gzip+3OT	chaincode	c:\temp\ProcesamientoVoxelesModelNet40\rev\CodigosDeCadena\airplane\256\airplane_0035_X.3OT
ModelNet40	airplane		airplane_0035	256	x	chaincode_3OT_text	zstd	19	30616.0	1	40574	3972	3.87890625	10.215005035246728	0.0018939971923828125	1.0378886856545597	zstd+3OT	chaincode	c:\temp\ProcesamientoVoxelesModelNet40\rev\CodigosDeCadena\airplane\256\airplane_0035_X.3OT
ModelNet40	airplane		airplane_0035	256	x	chaincode_F4_text	gzip	9	30616.0	1	39034	4292	4.19140625	9.094594594594595	0.0020465850830078125	1.1215050953749672	gzip+F4	chaincode	c:\temp\ProcesamientoVoxelesModelNet40\rev\CodigosDeCadena\airplane\256\airplane_0035_X.F4
ModelNet40	airplane		airplane_0035	256	x	chaincode_F4_text	zstd	19	30616.0	1	39034	3849	3.7587890625	10.141335411795271	0.0018353462219238281	1.005748628168278	zstd+F4	chaincode	c:\temp\ProcesamientoVoxelesModelNet40\rev\CodigosDeCadena\airplane\256\airplane_0035_X.F4
ModelNet40	airplane		airplane_0035	256	x	chaincode_F8_text	gzip	9	30616.0	1	35841	4256	4.15625	8.421287593984962	0.0020294189453125	1.1120982492814215	gzip+F8	chaincode	c:\temp\ProcesamientoVoxelesModelNet40\rev\CodigosDeCadena\airplane\256\airplane_0035_X.F8
ModelNet40	airplane		airplane_0035	256	x	chaincode_F8_text	zstd	19	30616.0	1	35841	3813	3.7236328125	9.399685287175453	0.0018181800842285156	0.9963417820747321	zstd+F8	chaincode	c:\temp\ProcesamientoVoxelesModelNet40\rev\CodigosDeCadena\airplane\256\airplane_0035_X.F8
ModelNet40	airplane		airplane_0036	256	x	chaincode_3OT_text	gzip	9	36273.0	1	47617	5265	5.1416015625	9.044064577397911	0.002510547637939453	1.1611942767347614	gzip+3OT	chaincode	c:\temp\ProcesamientoVoxelesModelNet40\rev\CodigosDeCadena\airplane\256\airplane_0036_X.3OT
ModelNet40	airplane		airplane_0036	256	x	chaincode_3OT_text	zstd	19	36273.0	1	47617	4696	4.5859375	10.139906303236797	0.002239227294921875	1.0357014859537397	zstd+3OT	chaincode	c:\temp\ProcesamientoVoxelesModelNet40\rev\CodigosDeCadena\airplane\256\airplane_0036_X.3OT
ModelNet40	airplane		airplane_0036	256	x	chaincode_F4_text	gzip	9	36273.0	1	46097	5072	4.953125	9.08852523659306	0.00241851806640625	1.1186281807404956	gzip+F4	chaincode	c:\temp\ProcesamientoVoxelesModelNet40\rev\CodigosDeCadena\airplane\256\airplane_0036_X.F4
ModelNet40	airplane		airplane_0036	256	x	chaincode_F4_text	zstd	19	36273.0	1	46097	4509	4.4033203125	10.223331115546685	0.0021500587463378906	0.9944586882805393	zstd+F4	chaincode	c:\temp\ProcesamientoVoxelesModelNet40\rev\CodigosDeCadena\airplane\256\airplane_0036_X.F4
ModelNet40	airplane		airplane_0036	256	x	chaincode_F8_text	gzip	9	36273.0	1	42299	5031	4.9130859375	8.407672430928244	0.002398967742919922	1.1095856422132164	gzip+F8	chaincode	c:\temp\ProcesamientoVoxelesModelNet40\rev\CodigosDeCadena\airplane\256\airplane_0036_X.F8
ModelNet40	airplane		airplane_0036	256	x	chaincode_F8_text	zstd	19	36273.0	1	42299	4460	4.35546875	9.484080717488789	0.0021266937255859375	0.9836517519918396	zstd+F8	chaincode	c:\temp\ProcesamientoVoxelesModelNet40\rev\CodigosDeCadena\airplane\256\airplane_0036_X.F8
ModelNet40	airplane		airplane_0037	256	x	chaincode_3OT_text	gzip	9	60723.0	1	120448	12870	12.568359375	9.35881895881896	0.006136894226074219	1.6955684007707128	gzip+3OT	chaincode	c:\temp\ProcesamientoVoxelesModelNet40\rev\CodigosDeCadena\airplane\256\airplane_0037_X.3OT
ModelNet40	airplane		airplane_0037	256	x	chaincode_3OT_text	zstd	19	60723.0	1	120448	10548	10.30078125	11.419036784224497	0.0050296783447265625	1.389654661330962	zstd+3OT	chaincode	c:\temp\ProcesamientoVoxelesModelNet40\rev\CodigosDeCadena\airplane\256\airplane_0037_X.3OT
ModelNet40	airplane		airplane_0037	256	x	chaincode_F4_text	gzip	9	60723.0	1	116095	12669	12.3720703125	9.163706685610546	0.006041049957275391	1.6690874956770911	gzip+F4	chaincode	c:\temp\ProcesamientoVoxelesModelNet40\rev\CodigosDeCadena\airplane\256\airplane_0037_X.F4
ModelNet40	airplane		airplane_0037	256	x	chaincode_F4_text	zstd	19	60723.0	1	116095	10360	10.1171875	11.20608108108108	0.004940032958984375	1.364886451591654	zstd+F4	chaincode	c:\temp\ProcesamientoVoxelesModelNet40\rev\CodigosDeCadena\airplane\256\airplane_0037_X.F4
ModelNet40	airplane		airplane_0037	256	x	chaincode_F8_text	gzip	9	60723.0	1	95309	12265	11.9775390625	7.77081125152874	0.005848407745361328	1.615862193896876	gzip+F8	chaincode	c:\temp\ProcesamientoVoxelesModelNet40\rev\CodigosDeCadena\airplane\256\airplane_0037_X.F8
ModelNet40	airplane		airplane_0037	256	x	chaincode_F8_text	zstd	19	60723.0	1	95309	10287	10.0458984375	9.264994653446097	0.004905223846435547	1.3552690084481993	zstd+F8	chaincode	c:\temp\ProcesamientoVoxelesModelNet40\rev\CodigosDeCadena\airplane\256\airplane_0037_X.F8
ModelNet40	airplane		airplane_0038	256	x	chaincode_3OT_text	gzip	9	56284.0	1	81955	6648	6.4921875	12.327767749699158	0.003170013427734375	0.9449221803709758	gzip+3OT	chaincode	c:\temp\ProcesamientoVoxelesModelNet40\rev\CodigosDeCadena\airplane\256\airplane_0038_X.3OT
ModelNet40	airplane		airplane_0038	256	x	chaincode_3OT_text	zstd	19	56284.0	1	81955	5489	5.3603515625	14.930770632173438	0.002617359161376953	0.7801861985644233	zstd+3OT	chaincode	c:\temp\ProcesamientoVoxelesModelNet40\rev\CodigosDeCadena\airplane\256\airplane_0038_X.3OT
ModelNet40	airplane		airplane_0038	256	x	chaincode_F4_text	gzip	9	56284.0	1	79709	6395	6.2451171875	12.464268960125098	0.0030493736267089844	0.9089616942647999	gzip+F4	chaincode	c:\temp\ProcesamientoVoxelesModelNet40\rev\CodigosDeCadena\airplane\256\airplane_0038_X.F4
ModelNet40	airplane		airplane_0038	256	x	chaincode_F4_text	zstd	19	56284.0	1	79709	5362	5.236328125	14.865535248041775	0.0025568008422851562	0.7621348873569753	zstd+F4	chaincode	c:\temp\ProcesamientoVoxelesModelNet40\rev\CodigosDeCadena\airplane\256\airplane_0038_X.F4
ModelNet40	airplane		airplane_0038	256	x	chaincode_F8_text	gzip	9	56284.0	1	69505	6190	6.044921875	11.22859450726979	0.0029516220092773438	0.8798237509771871	gzip+F8	chaincode	c:\temp\ProcesamientoVoxelesModelNet40\rev\CodigosDeCadena\airplane\256\airplane_0038_X.F8
ModelNet40	airplane		airplane_0038	256	x	chaincode_F8_text	zstd	19	56284.0	1	69505	5365	5.2392578125	12.955265610438024	0.0025582313537597656	0.7625612962831355	zstd+F8	chaincode	c:\temp\ProcesamientoVoxelesModelNet40\rev\CodigosDeCadena\airplane\256\airplane_0038_X.F8
ModelNet40	airplane		airplane_0039	256	x	chaincode_3OT_text	gzip	9	43568.0	1	83529	9678	9.451171875	8.630812151270923	0.004614830017089844	1.7770840984208593	gzip+3OT	chaincode	c:\temp\ProcesamientoVoxelesModelNet40\rev\CodigosDeCadena\airplane\256\airplane_0039_X.3OT
ModelNet40	airplane		airplane_0039	256	x	chaincode_3OT_text	zstd	19	43568.0	1	83529	8052	7.86328125	10.373695976154993	0.0038394927978515625	1.4785163422695555	zstd+3OT	chaincode	c:\temp\ProcesamientoVoxelesModelNet40\rev\CodigosDeCadena\airplane\256\airplane_0039_X.3OT
ModelNet40	airplane		airplane_0039	256	x	chaincode_F4_text	gzip	9	43568.0	1	80702	9407	9.1865234375	8.578930583607951	0.004485607147216797	1.7273228057289753	gzip+F4	chaincode	c:\temp\ProcesamientoVoxelesModelNet40\rev\CodigosDeCadena\airplane\256\airplane_0039_X.F4
ModelNet40	airplane		airplane_0039	256	x	chaincode_F4_text	zstd	19	43568.0	1	80702	7752	7.5703125	10.41047471620227	0.003696441650390625	1.4234300403966214	zstd+F4	chaincode	c:\temp\ProcesamientoVoxelesModelNet40\rev\CodigosDeCadena\airplane\256\airplane_0039_X.F4
ModelNet40	airplane		airplane_0039	256	x	chaincode_F8_text	gzip	9	43568.0	1	70410	9259	9.0419921875	7.604492925801923	0.004415035247802734	1.7001468968049944	gzip+F8	chaincode	c:\temp\ProcesamientoVoxelesModelNet40\rev\CodigosDeCadena\airplane\256\airplane_0039_X.F8
ModelNet40	airplane		airplane_0039	256	x	chaincode_F8_text	zstd	19	43568.0	1	70410	7847	7.6630859375	8.972855868484771	0.003741741180419922	1.4408740359897172	zstd+F8	chaincode	c:\temp\ProcesamientoVoxelesModelNet40\rev\CodigosDeCadena\airplane\256\airplane_0039_X.F8
ModelNet40	airplane		airplane_0040	256	x	chaincode_3OT_text	gzip	9	43034.0	1	60881	7816	7.6328125	7.789278403275333	0.003726959228515625	1.4529906585490542	gzip+3OT	chaincode	c:\temp\ProcesamientoVoxelesModelNet40\rev\CodigosDeCadena\airplane\256\airplane_0040_X.3OT
ModelNet40	airplane		airplane_0040	256	x	chaincode_3OT_text	zstd	19	43034.0	1	60881	7047	6.8818359375	8.639279125869164	0.003360271453857422	1.3100339266626388	zstd+3OT	chaincode	c:\temp\ProcesamientoVoxelesModelNet40\rev\CodigosDeCadena\airplane\256\airplane_0040_X.3OT
ModelNet40	airplane		airplane_0040	256	x	chaincode_F4_text	gzip	9	43034.0	1	58789	7579	7.4013671875	7.756828077582795	0.0036139488220214844	1.4089324719988845	gzip+F4	chaincode	c:\temp\ProcesamientoVoxelesModelNet40\rev\CodigosDeCadena\airplane\256\airplane_0040_X.F4
ModelNet40	airplane		airplane_0040	256	x	chaincode_F4_text	zstd	19	43034.0	1	58789	6752	6.59375	8.706901658767773	0.0032196044921875	1.2551935678765627	zstd+F4	chaincode	c:\temp\ProcesamientoVoxelesModelNet40\rev\CodigosDeCadena\airplane\256\airplane_0040_X.F4
ModelNet40	airplane		airplane_0040	256	x	chaincode_F8_text	gzip	9	43034.0	1	53208	7523	7.3466796875	7.072710354911605	0.0035872459411621094	1.3985220988055955	gzip+F8	chaincode	c:\temp\ProcesamientoVoxelesModelNet40\rev\CodigosDeCadena\airplane\256\airplane_0040_X.F8
ModelNet40	airplane		airplane_0040	256	x	chaincode_F8_text	zstd	19	43034.0	1	53208	6758	6.599609375	7.87333530630364	0.0032224655151367188	1.256308965004415	zstd+F8	chaincode	c:\temp\ProcesamientoVoxelesModelNet40\rev\CodigosDeCadena\airplane\256\airplane_0040_X.F8
ModelNet40	airplane		airplane_0041	256	x	chaincode_3OT_text	gzip	9	36338.0	1	53722	5200	5.078125	10.331153846153846	0.00247955322265625	1.1448070889977433	gzip+3OT	chaincode	c:\temp\ProcesamientoVoxelesModelNet40\rev\CodigosDeCadena\airplane\256\airplane_0041_X.3OT
ModelNet40	airplane		airplane_0041	256	x	chaincode_3OT_text	zstd	19	36338.0	1	53722	4517	4.4111328125	11.893292007969892	0.0021538734436035156	0.9944410809620783	zstd+3OT	chaincode	c:\temp\ProcesamientoVoxelesModelNet40\rev\CodigosDeCadena\airplane\256\airplane_0041_X.3OT
ModelNet40	airplane		airplane_0041	256	x	chaincode_F4_text	gzip	9	36338.0	1	51838	5021	4.9033203125	10.32423819956184	0.0023941993713378906	1.1053993065110903	gzip+F4	chaincode	c:\temp\ProcesamientoVoxelesModelNet40\rev\CodigosDeCadena\airplane\256\airplane_0041_X.F4
ModelNet40	airplane		airplane_0041	256	x	chaincode_F4_text	zstd	19	36338.0	1	51838	4338	4.236328125	11.94974642692485	0.0020685195922851562	0.9550332984754252	zstd+F4	chaincode	c:\temp\ProcesamientoVoxelesModelNet40\rev\CodigosDeCadena\airplane\256\airplane_0041_X.F4
ModelNet40	airplane		airplane_0041	256	x	chaincode_F8_text	gzip	9	36338.0	1	47557	4966	4.849609375	9.576520338300442	0.0023679733276367188	1.093290769992845	gzip+F8	chaincode	c:\temp\ProcesamientoVoxelesModelNet40\rev\CodigosDeCadena\airplane\256\airplane_0041_X.F8
ModelNet40	airplane		airplane_0041	256	x	chaincode_F8_text	zstd	19	36338.0	1	47557	4333	4.2314453125	10.975536579736902	0.0020661354064941406	0.953932522428312	zstd+F8	chaincode	c:\temp\ProcesamientoVoxelesModelNet40\rev\CodigosDeCadena\airplane\256\airplane_0041_X.F8
ModelNet40	airplane		airplane_0042	256	x	chaincode_3OT_text	gzip	9	53628.0	1	90687	4432	4.328125	20.46186823104693	0.00211334228515625	0.6611471619303348	gzip+3OT	chaincode	c:\temp\ProcesamientoVoxelesModelNet40\rev\CodigosDeCadena\airplane\256\airplane_0042_X.3OT
ModelNet40	airplane		airplane_0042	256	x	chaincode_3OT_text	zstd	19	53628.0	1	90687	3556	3.47265625	25.502530933633295	0.0016956329345703125	0.5304691579025882	zstd+3OT	chaincode	c:\temp\ProcesamientoVoxelesModelNet40\rev\CodigosDeCadena\airplane\256\airplane_0042_X.3OT
ModelNet40	airplane		airplane_0042	256	x	chaincode_F4_text	gzip	9	53628.0	1	87415	4226	4.126953125	20.685044959772835	0.0020151138305664062	0.6304169463712985	gzip+F4	chaincode	c:\temp\ProcesamientoVoxelesModelNet40\rev\CodigosDeCadena\airplane\256\airplane_0042_X.F4
ModelNet40	airplane		airplane_0042	256	x	chaincode_F4_text	zstd	19	53628.0	1	87415	3445	3.3642578125	25.3744557329463	0.0016427040100097656	0.5139106436935929	zstd+F4	chaincode	c:\temp\ProcesamientoVoxelesModelNet40\rev\CodigosDeCadena\airplane\256\airplane_0042_X.F4
ModelNet40	airplane		airplane_0042	256	x	chaincode_F8_text	gzip	9	53628.0	1	84692	4209	4.1103515625	20.121644095984795	0.002007007598876953	0.6278809577086597	gzip+F8	chaincode	c:\temp\ProcesamientoVoxelesModelNet40\rev\CodigosDeCadena\airplane\256\airplane_0042_X.F8
ModelNet40	airplane		airplane_0042	256	x	chaincode_F8_text	zstd	19	53628.0	1	84692	3482	3.400390625	24.322802986789203	0.0016603469848632812	0.5194301484299246	zstd+F8	chaincode	c:\temp\ProcesamientoVoxelesModelNet40\rev\CodigosDeCadena\airplane\256\airplane_0042_X.F8
ModelNet40	airplane		airplane_0043	256	x	chaincode_3OT_text	gzip	9	31248.0	1	40501	4842	4.728515625	8.364518793886823	0.0023088455200195312	1.23963133640553	gzip+3OT	chaincode	c:\temp\ProcesamientoVoxelesModelNet40\rev\CodigosDeCadena\airplane\256\airplane_0043_X.3OT
ModelNet40	airplane		airplane_0043	256	x	chaincode_3OT_text	zstd	19	31248.0	1	40501	4364	4.26171875	9.28070577451879	0.0020809173583984375	1.1172555043522785	zstd+3OT	chaincode	c:\temp\ProcesamientoVoxelesModelNet40\rev\CodigosDeCadena\airplane\256\airplane_0043_X.3OT
ModelNet40	airplane		airplane_0043	256	x	chaincode_F4_text	gzip	9	31248.0	1	39164	4692	4.58203125	8.346973572037511	0.0022373199462890625	1.2012288786482335	gzip+F4	chaincode	c:\temp\ProcesamientoVoxelesModelNet40\rev\CodigosDeCadena\airplane\256\airplane_0043_X.F4
ModelNet40	airplane		airplane_0043	256	x	chaincode_F4_text	zstd	19	31248.0	1	39164	4204	4.10546875	9.315889628924834	0.0020046234130859375	1.0762928827444957	zstd+F4	chaincode	c:\temp\ProcesamientoVoxelesModelNet40\rev\CodigosDeCadena\airplane\256\airplane_0043_X.F4
ModelNet40	airplane		airplane_0043	256	x	chaincode_F8_text	gzip	9	31248.0	1	35753	4617	4.5087890625	7.743773012778861	0.002201557159423828	1.1820276497695852	gzip+F8	chaincode	c:\temp\ProcesamientoVoxelesModelNet40\rev\CodigosDeCadena\airplane\256\airplane_0043_X.F8
ModelNet40	airplane		airplane_0043	256	x	chaincode_F8_text	zstd	19	31248.0	1	35753	4157	4.0595703125	8.600673562665383	0.0019822120666503906	1.0642601126472093	zstd+F8	chaincode	c:\temp\ProcesamientoVoxelesModelNet40\rev\CodigosDeCadena\airplane\256\airplane_0043_X.F8
ModelNet40	airplane		airplane_0044	256	x	chaincode_3OT_text	gzip	9	61545.0	1	104365	8531	8.3310546875	12.233618567577071	0.004067897796630859	1.108912178081079	gzip+3OT	chaincode	c:\temp\ProcesamientoVoxelesModelNet40\rev\CodigosDeCadena\airplane\256\airplane_0044_X.3OT
ModelNet40	airplane		airplane_0044	256	x	chaincode_3OT_text	zstd	19	61545.0	1	104365	6897	6.7353515625	15.131941423807453	0.003288745880126953	0.896514745308311	zstd+3OT	chaincode	c:\temp\ProcesamientoVoxelesModelNet40\rev\CodigosDeCadena\airplane\256\airplane_0044_X.3OT
ModelNet40	airplane		airplane_0044	256	x	chaincode_F4_text	gzip	9	61545.0	1	98850	8375	8.1787109375	11.802985074626866	0.003993511199951172	1.088634332602161	gzip+F4	chaincode	c:\temp\ProcesamientoVoxelesModelNet40\rev\CodigosDeCadena\airplane\256\airplane_0044_X.F4
ModelNet40	airplane		airplane_0044	256	x	chaincode_F4_text	zstd	19	61545.0	1	98850	6764	6.60546875	14.614133648728563	0.0032253265380859375	0.8792265821756439	zstd+F4	chaincode	c:\temp\ProcesamientoVoxelesModelNet40\rev\CodigosDeCadena\airplane\256\airplane_0044_X.F4
ModelNet40	airplane		airplane_0044	256	x	chaincode_F8_text	gzip	9	61545.0	1	81940	7983	7.7958984375	10.26431166228235	0.003806591033935547	1.0376797465269316	gzip+F8	chaincode	c:\temp\ProcesamientoVoxelesModelNet40\rev\CodigosDeCadena\airplane\256\airplane_0044_X.F8
ModelNet40	airplane		airplane_0044	256	x	chaincode_F8_text	zstd	19	61545.0	1	81940	6591	6.4365234375	12.432104384767106	0.003142833709716797	0.8567389714842798	zstd+F8	chaincode	c:\temp\ProcesamientoVoxelesModelNet40\rev\CodigosDeCadena\airplane\256\airplane_0044_X.F8
ModelNet40	airplane		airplane_0045	256	x	chaincode_3OT_text	gzip	9	43323.0	1	65552	6521	6.3681640625	10.05244594387364	0.003109455108642578	1.20416406989359	gzip+3OT	chaincode	c:\temp\ProcesamientoVoxelesModelNet40\rev\CodigosDeCadena\airplane\256\airplane_0045_X.3OT
ModelNet40	airplane		airplane_0045	256	x	chaincode_3OT_text	zstd	19	43323.0	1	65552	5528	5.3984375	11.858176555716353	0.002635955810546875	1.020797267040602	zstd+3OT	chaincode	c:\temp\ProcesamientoVoxelesModelNet40\rev\CodigosDeCadena\airplane\256\airplane_0045_X.3OT
ModelNet40	airplane		airplane_0045	256	x	chaincode_F4_text	gzip	9	43323.0	1	63771	6321	6.1728515625	10.08875177978168	0.003014087677001953	1.167232186136694	gzip+F4	chaincode	c:\temp\ProcesamientoVoxelesModelNet40\rev\CodigosDeCadena\airplane\256\airplane_0045_X.F4
ModelNet40	airplane		airplane_0045	256	x	chaincode_F4_text	zstd	19	43323.0	1	63771	5523	5.3935546875	11.54644215100489	0.0026335716247558594	1.0198739699466797	zstd+F4	chaincode	c:\temp\ProcesamientoVoxelesModelNet40\rev\CodigosDeCadena\airplane\256\airplane_0045_X.F4
ModelNet40	airplane		airplane_0045	256	x	chaincode_F8_text	gzip	9	43323.0	1	58799	6288	6.140625	9.350986005089059	0.00299835205078125	1.1611384253168062	gzip+F8	chaincode	c:\temp\ProcesamientoVoxelesModelNet40\rev\CodigosDeCadena\airplane\256\airplane_0045_X.F8
ModelNet40	airplane		airplane_0045	256	x	chaincode_F8_text	zstd	19	43323.0	1	58799	5560	5.4296875	10.575359712230215	0.002651214599609375	1.0267063684417053	zstd+F8	chaincode	c:\temp\ProcesamientoVoxelesModelNet40\rev\CodigosDeCadena\airplane\256\airplane_0045_X.F8
ModelNet40	airplane		airplane_0046	256	x	chaincode_3OT_text	gzip	9	31611.0	1	42992	4072	3.9765625	10.55795677799607	0.001941680908203125	1.0305273480750372	gzip+3OT	chaincode	c:\temp\ProcesamientoVoxelesModelNet40\rev\CodigosDeCadena\airplane\256\airplane_0046_X.3OT
ModelNet40	airplane		airplane_0046	256	x	chaincode_3OT_text	zstd	19	31611.0	1	42992	3557	3.4736328125	12.086589822884454	0.0016961097717285156	0.9001929708013033	zstd+3OT	chaincode	c:\temp\ProcesamientoVoxelesModelNet40\rev\CodigosDeCadena\airplane\256\airplane_0046_X.3OT
ModelNet40	airplane		airplane_0046	256	x	chaincode_F4_text	gzip	9	31611.0	1	41607	3870	3.779296875	10.751162790697675	0.0018453598022460938	0.9794059030084464	gzip+F4	chaincode	c:\temp\ProcesamientoVoxelesModelNet40\rev\CodigosDeCadena\airplane\256\airplane_0046_X.F4
ModelNet40	airplane		airplane_0046	256	x	chaincode_F4_text	zstd	19	31611.0	1	41607	3369	3.2900390625	12.349955476402494	0.0016064643859863281	0.8526145961848723	zstd+F4	chaincode	c:\temp\ProcesamientoVoxelesModelNet40\rev\CodigosDeCadena\airplane\256\airplane_0046_X.F4
ModelNet40	airplane		airplane_0046	256	x	chaincode_F8_text	gzip	9	31611.0	1	38217	3816	3.7265625	10.01493710691824	0.001819610595703125	0.9657397741292588	gzip+F8	chaincode	c:\temp\ProcesamientoVoxelesModelNet40\rev\CodigosDeCadena\airplane\256\airplane_0046_X.F8
ModelNet40	airplane		airplane_0046	256	x	chaincode_F8_text	zstd	19	31611.0	1	38217	3335	3.2568359375	11.459370314842579	0.0015902519226074219	0.8440099965201987	zstd+F8	chaincode	c:\temp\ProcesamientoVoxelesModelNet40\rev\CodigosDeCadena\airplane\256\airplane_0046_X.F8
ModelNet40	airplane		airplane_0047	256	x	chaincode_3OT_text	gzip	9	68815.0	1	98139	9412	9.19140625	10.42700807479813	0.0044879913330078125	1.094180047954661	gzip+3OT	chaincode	c:\temp\ProcesamientoVoxelesModelNet40\rev\CodigosDeCadena\airplane\256\airplane_0047_X.3OT
ModelNet40	airplane		airplane_0047	256	x	chaincode_3OT_text	zstd	19	68815.0	1	98139	7236	7.06640625	13.562603648424544	0.0034503936767578125	0.8412119450701155	zstd+3OT	chaincode	c:\temp\ProcesamientoVoxelesModelNet40\rev\CodigosDeCadena\airplane\256\airplane_0047_X.3OT
ModelNet40	airplane		airplane_0047	256	x	chaincode_F4_text	gzip	9	68815.0	1	95365	8942	8.732421875	10.6648400805189	0.004263877868652344	1.0395407977911792	gzip+F4	chaincode	c:\temp\ProcesamientoVoxelesModelNet40\rev\CodigosDeCadena\airplane\256\airplane_0047_X.F4
ModelNet40	airplane		airplane_0047	256	x	chaincode_F4_text	zstd	19	68815.0	1	95365	7113	6.9462890625	13.407141852945312	0.003391742706298828	0.8269127370486086	zstd+F4	chaincode	c:\temp\ProcesamientoVoxelesModelNet40\rev\CodigosDeCadena\airplane\256\airplane_0047_X.F4
ModelNet40	airplane		airplane_0047	256	x	chaincode_F8_text	gzip	9	68815.0	1	84988	8120	7.9296875	10.466502463054187	0.003871917724609375	0.9439802368669622	gzip+F8	chaincode	c:\temp\ProcesamientoVoxelesModelNet40\rev\CodigosDeCadena\airplane\256\airplane_0047_X.F8
ModelNet40	airplane		airplane_0047	256	x	chaincode_F8_text	zstd	19	68815.0	1	84988	7038	6.873046875	12.075589656152315	0.0033559799194335938	0.8181937077672019	zstd+F8	chaincode	c:\temp\ProcesamientoVoxelesModelNet40\rev\CodigosDeCadena\airplane\256\airplane_0047_X.F8
ModelNet40	airplane		airplane_0048	256	x	chaincode_3OT_text	gzip	9	31029.0	1	62338	7068	6.90234375	8.819750990379173	0.0033702850341796875	1.8222952721647492	gzip+3OT	chaincode	c:\temp\ProcesamientoVoxelesModelNet40\rev\CodigosDeCadena\airplane\256\airplane_0048_X.3OT
ModelNet40	airplane		airplane_0048	256	x	chaincode_3OT_text	zstd	19	31029.0	1	62338	6089	5.9462890625	10.237805879454754	0.002903461456298828	1.569886235457153	zstd+3OT	chaincode	c:\temp\ProcesamientoVoxelesModelNet40\rev\CodigosDeCadena\airplane\256\airplane_0048_X.3OT
ModelNet40	airplane		airplane_0048	256	x	chaincode_F4_text	gzip	9	31029.0	1	59518	6841	6.6806640625	8.700190030697266	0.003262042999267578	1.7637693770343872	gzip+F4	chaincode	c:\temp\ProcesamientoVoxelesModelNet40\rev\CodigosDeCadena\airplane\256\airplane_0048_X.F4
ModelNet40	airplane		airplane_0048	256	x	chaincode_F4_text	zstd	19	31029.0	1	59518	5840	5.703125	10.191438356164383	0.00278472900390625	1.5056882271423506	zstd+F4	chaincode	c:\temp\ProcesamientoVoxelesModelNet40\rev\CodigosDeCadena\airplane\256\airplane_0048_X.F4
ModelNet40	airplane		airplane_0048	256	x	chaincode_F8_text	gzip	9	31029.0	1	46947	6677	6.5205078125	7.031151714841995	0.0031838417053222656	1.72148635147765	gzip+F8	chaincode	c:\temp\ProcesamientoVoxelesModelNet40\rev\CodigosDeCadena\airplane\256\airplane_0048_X.F8
ModelNet40	airplane		airplane_0048	256	x	chaincode_F8_text	zstd	19	31029.0	1	46947	5783	5.6474609375	8.118104789901436	0.002757549285888672	1.490992297528119	zstd+F8	chaincode	c:\temp\ProcesamientoVoxelesModelNet40\rev\CodigosDeCadena\airplane\256\airplane_0048_X.F8
ModelNet40	airplane		airplane_0049	256	x	chaincode_3OT_text	gzip	9	35564.0	1	48811	5540	5.41015625	8.810649819494586	0.0026416778564453125	1.2462040265436958	gzip+3OT	chaincode	c:\temp\ProcesamientoVoxelesModelNet40\rev\CodigosDeCadena\airplane\256\airplane_0049_X.3OT
ModelNet40	airplane		airplane_0049	256	x	chaincode_3OT_text	zstd	19	35564.0	1	48811	4899	4.7841796875	9.963461931006329	0.0023360252380371094	1.102013271847936	zstd+3OT	chaincode	c:\temp\ProcesamientoVoxelesModelNet40\rev\CodigosDeCadena\airplane\256\airplane_0049_X.3OT
ModelNet40	airplane		airplane_0049	256	x	chaincode_F4_text	gzip	9	35564.0	1	47173	5310	5.185546875	8.883804143126177	0.0025320053100585938	1.1944663142503655	gzip+F4	chaincode	c:\temp\ProcesamientoVoxelesModelNet40\rev\CodigosDeCadena\airplane\256\airplane_0049_X.F4
ModelNet40	airplane		airplane_0049	256	x	chaincode_F4_text	zstd	19	35564.0	1	47173	4715	4.6044921875	10.004878048780487	0.0022482872009277344	1.060623102013272	zstd+F4	chaincode	c:\temp\ProcesamientoVoxelesModelNet40\rev\CodigosDeCadena\airplane\256\airplane_0049_X.F4
ModelNet40	airplane		airplane_0049	256	x	chaincode_F8_text	gzip	9	35564.0	1	43126	5273	5.1494140625	8.17864593210696	0.002514362335205078	1.186143290968395	gzip+F8	chaincode	c:\temp\ProcesamientoVoxelesModelNet40\rev\CodigosDeCadena\airplane\256\airplane_0049_X.F8
ModelNet40	airplane		airplane_0049	256	x	chaincode_F8_text	zstd	19	35564.0	1	43126	4709	4.5986328125	9.158207687407092	0.0022454261779785156	1.0592734225621414	zstd+F8	chaincode	c:\temp\ProcesamientoVoxelesModelNet40\rev\CodigosDeCadena\airplane\256\airplane_0049_X.F8
ModelNet40	airplane		airplane_0050	256	x	chaincode_3OT_text	gzip	9	63743.0	1	86161	9825	9.5947265625	8.769567430025445	0.004684925079345703	1.2330765731139106	gzip+3OT	chaincode	c:\temp\ProcesamientoVoxelesModelNet40\rev\CodigosDeCadena\airplane\256\airplane_0050_X.3OT
ModelNet40	airplane		airplane_0050	256	x	chaincode_3OT_text	zstd	19	63743.0	1	86161	8148	7.95703125	10.574496809032892	0.0038852691650390625	1.0226064038404217	zstd+3OT	chaincode	c:\temp\ProcesamientoVoxelesModelNet40\rev\CodigosDeCadena\airplane\256\airplane_0050_X.3OT
ModelNet40	airplane		airplane_0050	256	x	chaincode_F4_text	gzip	9	63743.0	1	82605	9390	9.169921875	8.797124600638977	0.004477500915527344	1.1784823431592488	gzip+F4	chaincode	c:\temp\ProcesamientoVoxelesModelNet40\rev\CodigosDeCadena\airplane\256\airplane_0050_X.F4
ModelNet40	airplane		airplane_0050	256	x	chaincode_F4_text	zstd	19	63743.0	1	82605	7932	7.74609375	10.414145234493192	0.0037822723388671875	0.9954975448284518	zstd+F4	chaincode	c:\temp\ProcesamientoVoxelesModelNet40\rev\CodigosDeCadena\airplane\256\airplane_0050_X.F4
ModelNet40	airplane		airplane_0050	256	x	chaincode_F8_text	gzip	9	63743.0	1	73005	9133	8.9189453125	7.993539910215701	0.004354953765869141	1.1462278210940808	gzip+F8	chaincode	c:\temp\ProcesamientoVoxelesModelNet40\rev\CodigosDeCadena\airplane\256\airplane_0050_X.F8
ModelNet40	airplane		airplane_0050	256	x	chaincode_F8_text	zstd	19	63743.0	1	73005	7920	7.734375	9.217803030303031	0.00377655029296875	0.9939914971055646	zstd+F8	chaincode	c:\temp\ProcesamientoVoxelesModelNet40\rev\CodigosDeCadena\airplane\256\airplane_0050_X.F8
ModelNet40	airplane		airplane_0051	256	x	chaincode_3OT_text	gzip	9	65900.0	1	104162	12854	12.552734375	8.103469737046833	0.006129264831542969	1.5604248861911987	gzip+3OT	chaincode	c:\temp\ProcesamientoVoxelesModelNet40\rev\CodigosDeCadena\airplane\256\airplane_0051_X.3OT
ModelNet40	airplane		airplane_0051	256	x	chaincode_3OT_text	zstd	19	65900.0	1	104162	10905	10.6494140625	9.55176524530032	0.005199909210205078	1.323823975720789	zstd+3OT	chaincode	c:\temp\ProcesamientoVoxelesModelNet40\rev\CodigosDeCadena\airplane\256\airplane_0051_X.3OT
ModelNet40	airplane		airplane_0051	256	x	chaincode_F4_text	gzip	9	65900.0	1	99948	12487	12.1943359375	8.00416433090414	0.005954265594482422	1.5158725341426404	gzip+F4	chaincode	c:\temp\ProcesamientoVoxelesModelNet40\rev\CodigosDeCadena\airplane\256\airplane_0051_X.F4
ModelNet40	airplane		airplane_0051	256	x	chaincode_F4_text	zstd	19	65900.0	1	99948	10647	10.3974609375	9.387433079740772	0.005076885223388672	1.2925037936267072	zstd+F4	chaincode	c:\temp\ProcesamientoVoxelesModelNet40\rev\CodigosDeCadena\airplane\256\airplane_0051_X.F4
ModelNet40	airplane		airplane_0051	256	x	chaincode_F8_text	gzip	9	65900.0	1	91899	12249	11.9619140625	7.502571638501102	0.005840778350830078	1.486980273141123	gzip+F8	chaincode	c:\temp\ProcesamientoVoxelesModelNet40\rev\CodigosDeCadena\airplane\256\airplane_0051_X.F8
ModelNet40	airplane		airplane_0051	256	x	chaincode_F8_text	zstd	19	65900.0	1	91899	10702	10.451171875	8.587086525883013	0.005103111267089844	1.2991805766312594	zstd+F8	chaincode	c:\temp\ProcesamientoVoxelesModelNet40\rev\CodigosDeCadena\airplane\256\airplane_0051_X.F8
ModelNet40	airplane		airplane_0052	256	x	chaincode_3OT_text	gzip	9	57882.0	1	109729	16127	15.7490234375	6.804055310969182	0.007689952850341797	2.228948550499292	gzip+3OT	chaincode	c:\temp\ProcesamientoVoxelesModelNet40\rev\CodigosDeCadena\airplane\256\airplane_0052_X.3OT
ModelNet40	airplane		airplane_0052	256	x	chaincode_3OT_text	zstd	19	57882.0	1	109729	13541	13.2236328125	8.103463555128869	0.006456851959228516	1.871531736982136	zstd+3OT	chaincode	c:\temp\ProcesamientoVoxelesModelNet40\rev\CodigosDeCadena\airplane\256\airplane_0052_X.3OT
ModelNet40	airplane		airplane_0052	256	x	chaincode_F4_text	gzip	9	57882.0	1	105766	16022	15.646484375	6.601298214954437	0.007639884948730469	2.214436266887806	gzip+F4	chaincode	c:\temp\ProcesamientoVoxelesModelNet40\rev\CodigosDeCadena\airplane\256\airplane_0052_X.F4
ModelNet40	airplane		airplane_0052	256	x	chaincode_F4_text	zstd	19	57882.0	1	105766	13288	12.9765625	7.959512341962673	0.006336212158203125	1.8365640440896998	zstd+F4	chaincode	c:\temp\ProcesamientoVoxelesModelNet40\rev\CodigosDeCadena\airplane\256\airplane_0052_X.F4
ModelNet40	airplane		airplane_0052	256	x	chaincode_F8_text	gzip	9	57882.0	1	85460	15756	15.38671875	5.423965473470424	0.0075130462646484375	2.1776718150720433	gzip+F8	chaincode	c:\temp\ProcesamientoVoxelesModelNet40\rev\CodigosDeCadena\airplane\256\airplane_0052_X.F8
ModelNet40	airplane		airplane_0052	256	x	chaincode_F8_text	zstd	19	57882.0	1	85460	13297	12.9853515625	6.427013612092953	0.006340503692626953	1.8378079541135413	zstd+F8	chaincode	c:\temp\ProcesamientoVoxelesModelNet40\rev\CodigosDeCadena\airplane\256\airplane_0052_X.F8
ModelNet40	airplane		airplane_0053	256	x	chaincode_3OT_text	gzip	9	34700.0	1	47259	3336	3.2578125	14.16636690647482	0.001590728759765625	0.7691066282420749	gzip+3OT	chaincode	c:\temp\ProcesamientoVoxelesModelNet40\rev\CodigosDeCadena\airplane\256\airplane_0053_X.3OT
ModelNet40	airplane		airplane_0053	256	x	chaincode_3OT_text	zstd	19	34700.0	1	47259	2918	2.849609375	16.195681973954763	0.0013914108276367188	0.6727377521613833	zstd+3OT	chaincode	c:\temp\ProcesamientoVoxelesModelNet40\rev\CodigosDeCadena\airplane\256\airplane_0053_X.3OT
ModelNet40	airplane		airplane_0053	256	x	chaincode_F4_text	gzip	9	34700.0	1	45597	3247	3.1708984375	14.042808746535263	0.0015482902526855469	0.7485878962536023	gzip+F4	chaincode	c:\temp\ProcesamientoVoxelesModelNet40\rev\CodigosDeCadena\airplane\256\airplane_0053_X.F4
ModelNet40	airplane		airplane_0053	256	x	chaincode_F4_text	zstd	19	34700.0	1	45597	2812	2.74609375	16.2151493598862	0.0013408660888671875	0.648299711815562	zstd+F4	chaincode	c:\temp\ProcesamientoVoxelesModelNet40\rev\CodigosDeCadena\airplane\256\airplane_0053_X.F4
ModelNet40	airplane		airplane_0053	256	x	chaincode_F8_text	gzip	9	34700.0	1	42536	3220	3.14453125	13.209937888198757	0.0015354156494140625	0.7423631123919309	gzip+F8	chaincode	c:\temp\ProcesamientoVoxelesModelNet40\rev\CodigosDeCadena\airplane\256\airplane_0053_X.F8
ModelNet40	airplane		airplane_0053	256	x	chaincode_F8_text	zstd	19	34700.0	1	42536	2847	2.7802734375	14.940639269406393	0.0013575553894042969	0.6563688760806916	zstd+F8	chaincode	c:\temp\ProcesamientoVoxelesModelNet40\rev\CodigosDeCadena\airplane\256\airplane_0053_X.F8
ModelNet40	airplane		airplane_0054	256	x	chaincode_3OT_text	gzip	9	51218.0	1	72993	9183	8.9677734375	7.948709572035282	0.004378795623779297	1.4343394900230388	gzip+3OT	chaincode	c:\temp\ProcesamientoVoxelesModelNet40\rev\CodigosDeCadena\airplane\256\airplane_0054_X.3OT
ModelNet40	airplane		airplane_0054	256	x	chaincode_3OT_text	zstd	19	51218.0	1	72993	7575	7.3974609375	9.636039603960397	0.003612041473388672	1.1831777890585342	zstd+3OT	chaincode	c:\temp\ProcesamientoVoxelesModelNet40\rev\CodigosDeCadena\airplane\256\airplane_0054_X.3OT
ModelNet40	airplane		airplane_0054	256	x	chaincode_F4_text	gzip	9	51218.0	1	70467	8731	8.5263671875	8.070896804489749	0.004163265228271484	1.363739310398688	gzip+F4	chaincode	c:\temp\ProcesamientoVoxelesModelNet40\rev\CodigosDeCadena\airplane\256\airplane_0054_X.F4
ModelNet40	airplane		airplane_0054	256	x	chaincode_F4_text	zstd	19	51218.0	1	70467	7410	7.236328125	9.509716599190284	0.0035333633422851562	1.1574055995938928	zstd+F4	chaincode	c:\temp\ProcesamientoVoxelesModelNet40\rev\CodigosDeCadena\airplane\256\airplane_0054_X.F4
ModelNet40	airplane		airplane_0054	256	x	chaincode_F8_text	gzip	9	51218.0	1	63064	8497	8.2978515625	7.421913616570555	0.004051685333251953	1.3271896598851967	gzip+F8	chaincode	c:\temp\ProcesamientoVoxelesModelNet40\rev\CodigosDeCadena\airplane\256\airplane_0054_X.F8
ModelNet40	airplane		airplane_0054	256	x	chaincode_F8_text	zstd	19	51218.0	1	63064	7529	7.3525390625	8.376145570460885	0.003590106964111328	1.1759928150259675	zstd+F8	chaincode	c:\temp\ProcesamientoVoxelesModelNet40\rev\CodigosDeCadena\airplane\256\airplane_0054_X.F8
ModelNet40	airplane		airplane_0055	256	x	chaincode_3OT_text	gzip	9	37782.0	1	75398	6791	6.6318359375	11.102635841555	0.003238201141357422	1.4379334074426975	gzip+3OT	chaincode	c:\temp\ProcesamientoVoxelesModelNet40\rev\CodigosDeCadena\airplane\256\airplane_0055_X.3OT
ModelNet40	airplane		airplane_0055	256	x	chaincode_3OT_text	zstd	19	37782.0	1	75398	5602	5.470703125	13.459121742234917	0.0026712417602539062	1.1861733100418188	zstd+3OT	chaincode	c:\temp\ProcesamientoVoxelesModelNet40\rev\CodigosDeCadena\airplane\256\airplane_0055_X.3OT
ModelNet40	airplane		airplane_0055	256	x	chaincode_F4_text	gzip	9	37782.0	1	71785	6692	6.53515625	10.726987447698745	0.0031909942626953125	1.4169710444126833	gzip+F4	chaincode	c:\temp\ProcesamientoVoxelesModelNet40\rev\CodigosDeCadena\airplane\256\airplane_0055_X.F4
ModelNet40	airplane		airplane_0055	256	x	chaincode_F4_text	zstd	19	37782.0	1	71785	5544	5.4140625	12.948232323232324	0.002643585205078125	1.1738923296808004	zstd+F4	chaincode	c:\temp\ProcesamientoVoxelesModelNet40\rev\CodigosDeCadena\airplane\256\airplane_0055_X.F4
ModelNet40	airplane		airplane_0055	256	x	chaincode_F8_text	gzip	9	37782.0	1	59040	6526	6.373046875	9.046889365614465	0.0031118392944335938	1.3818220316552856	gzip+F8	chaincode	c:\temp\ProcesamientoVoxelesModelNet40\rev\CodigosDeCadena\airplane\256\airplane_0055_X.F8
[truncated: 360,924 more rows]
