# Supplementary material for: Contour-Based Chain-Code Serialization for Lossless Compression of Voxelized 3D Objects
Source: Entropy (Basel). 2026 Jul 8;28(7):774. doi: 10.3390/e28070774 (PMC13408810; doi:10.3390/e28070774)
Supplement: Supplementary file 1 [file entropy-28-00774-s001.zip › S3_ChainCode_Entropy_Analysis_F4_3OT_F8.xlsx]

## Sheet: README
Entropy analysis final workbook
Item	Value
Source CSV	perfile_incremental(10).csv
Rows in PerFile	83643
Expected rows	83643
Classes	40
Objects	3983
Axis	X
Methods	F4, 3OT, F8
Coverage rows	840
Coverage errors	0
Duplicate keys	0
Main conclusion	3OT dominates ideal order-0 bits; F8 dominates ideal order-1 and order-2 bits.
PerFile sheet	Added as the last sheet with all row-level entropy records.

## Sheet: Coverage_Check
Coverage check: 40 classes × 7 resolutions × 3 methods
class	resolution	axis	method	expected_files	actual_files	actual_unique_objects	status
airplane	8	X	F4	100	100	100	OK
airplane	8	X	3OT	100	100	100	OK
airplane	8	X	F8	100	100	100	OK
airplane	16	X	F4	100	100	100	OK
airplane	16	X	3OT	100	100	100	OK
airplane	16	X	F8	100	100	100	OK
airplane	32	X	F4	100	100	100	OK
airplane	32	X	3OT	100	100	100	OK
airplane	32	X	F8	100	100	100	OK
airplane	64	X	F4	100	100	100	OK
airplane	64	X	3OT	100	100	100	OK
airplane	64	X	F8	100	100	100	OK
airplane	128	X	F4	100	100	100	OK
airplane	128	X	3OT	100	100	100	OK
airplane	128	X	F8	100	100	100	OK
airplane	256	X	F4	100	100	100	OK
airplane	256	X	3OT	100	100	100	OK
airplane	256	X	F8	100	100	100	OK
airplane	512	X	F4	100	100	100	OK
airplane	512	X	3OT	100	100	100	OK
airplane	512	X	F8	100	100	100	OK
bathtub	8	X	F4	100	100	100	OK
bathtub	8	X	3OT	100	100	100	OK
bathtub	8	X	F8	100	100	100	OK
bathtub	16	X	F4	100	100	100	OK
bathtub	16	X	3OT	100	100	100	OK
bathtub	16	X	F8	100	100	100	OK
bathtub	32	X	F4	100	100	100	OK
bathtub	32	X	3OT	100	100	100	OK
bathtub	32	X	F8	100	100	100	OK
bathtub	64	X	F4	100	100	100	OK
bathtub	64	X	3OT	100	100	100	OK
bathtub	64	X	F8	100	100	100	OK
bathtub	128	X	F4	100	100	100	OK
bathtub	128	X	3OT	100	100	100	OK
bathtub	128	X	F8	100	100	100	OK
bathtub	256	X	F4	100	100	100	OK
bathtub	256	X	3OT	100	100	100	OK
bathtub	256	X	F8	100	100	100	OK
bathtub	512	X	F4	100	100	100	OK
bathtub	512	X	3OT	100	100	100	OK
bathtub	512	X	F8	100	100	100	OK
bed	8	X	F4	100	100	100	OK
bed	8	X	3OT	100	100	100	OK
bed	8	X	F8	100	100	100	OK
bed	16	X	F4	100	100	100	OK
bed	16	X	3OT	100	100	100	OK
bed	16	X	F8	100	100	100	OK
bed	32	X	F4	100	100	100	OK
bed	32	X	3OT	100	100	100	OK
bed	32	X	F8	100	100	100	OK
bed	64	X	F4	100	100	100	OK
bed	64	X	3OT	100	100	100	OK
bed	64	X	F8	100	100	100	OK
bed	128	X	F4	100	100	100	OK
bed	128	X	3OT	100	100	100	OK
bed	128	X	F8	100	100	100	OK
bed	256	X	F4	100	100	100	OK
bed	256	X	3OT	100	100	100	OK
bed	256	X	F8	100	100	100	OK
bed	512	X	F4	100	100	100	OK
bed	512	X	3OT	100	100	100	OK
bed	512	X	F8	100	100	100	OK
bench	8	X	F4	100	100	100	OK
bench	8	X	3OT	100	100	100	OK
bench	8	X	F8	100	100	100	OK
bench	16	X	F4	100	100	100	OK
bench	16	X	3OT	100	100	100	OK
bench	16	X	F8	100	100	100	OK
bench	32	X	F4	100	100	100	OK
bench	32	X	3OT	100	100	100	OK
bench	32	X	F8	100	100	100	OK
bench	64	X	F4	100	100	100	OK
bench	64	X	3OT	100	100	100	OK
bench	64	X	F8	100	100	100	OK
bench	128	X	F4	100	100	100	OK
bench	128	X	3OT	100	100	100	OK
bench	128	X	F8	100	100	100	OK
bench	256	X	F4	100	100	100	OK
bench	256	X	3OT	100	100	100	OK
bench	256	X	F8	100	100	100	OK
bench	512	X	F4	100	100	100	OK
bench	512	X	3OT	100	100	100	OK
bench	512	X	F8	100	100	100	OK
bookshelf	8	X	F4	100	100	100	OK
bookshelf	8	X	3OT	100	100	100	OK
bookshelf	8	X	F8	100	100	100	OK
bookshelf	16	X	F4	100	100	100	OK
bookshelf	16	X	3OT	100	100	100	OK
bookshelf	16	X	F8	100	100	100	OK
bookshelf	32	X	F4	100	100	100	OK
bookshelf	32	X	3OT	100	100	100	OK
bookshelf	32	X	F8	100	100	100	OK
bookshelf	64	X	F4	100	100	100	OK
bookshelf	64	X	3OT	100	100	100	OK
bookshelf	64	X	F8	100	100	100	OK
bookshelf	128	X	F4	100	100	100	OK
bookshelf	128	X	3OT	100	100	100	OK
bookshelf	128	X	F8	100	100	100	OK
bookshelf	256	X	F4	100	100	100	OK
bookshelf	256	X	3OT	100	100	100	OK
bookshelf	256	X	F8	100	100	100	OK
bookshelf	512	X	F4	100	100	100	OK
bookshelf	512	X	3OT	100	100	100	OK
bookshelf	512	X	F8	100	100	100	OK
bottle	8	X	F4	100	100	100	OK
bottle	8	X	3OT	100	100	100	OK
bottle	8	X	F8	100	100	100	OK
bottle	16	X	F4	100	100	100	OK
bottle	16	X	3OT	100	100	100	OK
bottle	16	X	F8	100	100	100	OK
bottle	32	X	F4	100	100	100	OK
bottle	32	X	3OT	100	100	100	OK
bottle	32	X	F8	100	100	100	OK
bottle	64	X	F4	100	100	100	OK
bottle	64	X	3OT	100	100	100	OK
bottle	64	X	F8	100	100	100	OK
bottle	128	X	F4	100	100	100	OK
bottle	128	X	3OT	100	100	100	OK
bottle	128	X	F8	100	100	100	OK
bottle	256	X	F4	100	100	100	OK
bottle	256	X	3OT	100	100	100	OK
bottle	256	X	F8	100	100	100	OK
bottle	512	X	F4	100	100	100	OK
bottle	512	X	3OT	100	100	100	OK
bottle	512	X	F8	100	100	100	OK
bowl	8	X	F4	84	84	84	OK
bowl	8	X	3OT	84	84	84	OK
bowl	8	X	F8	84	84	84	OK
bowl	16	X	F4	84	84	84	OK
bowl	16	X	3OT	84	84	84	OK
bowl	16	X	F8	84	84	84	OK
bowl	32	X	F4	84	84	84	OK
bowl	32	X	3OT	84	84	84	OK
bowl	32	X	F8	84	84	84	OK
bowl	64	X	F4	84	84	84	OK
bowl	64	X	3OT	84	84	84	OK
bowl	64	X	F8	84	84	84	OK
bowl	128	X	F4	84	84	84	OK
bowl	128	X	3OT	84	84	84	OK
bowl	128	X	F8	84	84	84	OK
bowl	256	X	F4	84	84	84	OK
bowl	256	X	3OT	84	84	84	OK
bowl	256	X	F8	84	84	84	OK
bowl	512	X	F4	84	84	84	OK
bowl	512	X	3OT	84	84	84	OK
bowl	512	X	F8	84	84	84	OK
car	8	X	F4	100	100	100	OK
car	8	X	3OT	100	100	100	OK
car	8	X	F8	100	100	100	OK
car	16	X	F4	100	100	100	OK
car	16	X	3OT	100	100	100	OK
car	16	X	F8	100	100	100	OK
car	32	X	F4	100	100	100	OK
car	32	X	3OT	100	100	100	OK
car	32	X	F8	100	100	100	OK
car	64	X	F4	100	100	100	OK
car	64	X	3OT	100	100	100	OK
car	64	X	F8	100	100	100	OK
car	128	X	F4	100	100	100	OK
car	128	X	3OT	100	100	100	OK
car	128	X	F8	100	100	100	OK
car	256	X	F4	100	100	100	OK
car	256	X	3OT	100	100	100	OK
car	256	X	F8	100	100	100	OK
car	512	X	F4	100	100	100	OK
car	512	X	3OT	100	100	100	OK
car	512	X	F8	100	100	100	OK
chair	8	X	F4	100	100	100	OK
chair	8	X	3OT	100	100	100	OK
chair	8	X	F8	100	100	100	OK
chair	16	X	F4	100	100	100	OK
chair	16	X	3OT	100	100	100	OK
chair	16	X	F8	100	100	100	OK
chair	32	X	F4	100	100	100	OK
chair	32	X	3OT	100	100	100	OK
chair	32	X	F8	100	100	100	OK
chair	64	X	F4	100	100	100	OK
chair	64	X	3OT	100	100	100	OK
chair	64	X	F8	100	100	100	OK
chair	128	X	F4	100	100	100	OK
chair	128	X	3OT	100	100	100	OK
chair	128	X	F8	100	100	100	OK
chair	256	X	F4	100	100	100	OK
chair	256	X	3OT	100	100	100	OK
chair	256	X	F8	100	100	100	OK
chair	512	X	F4	100	100	100	OK
chair	512	X	3OT	100	100	100	OK
chair	512	X	F8	100	100	100	OK
cone	8	X	F4	100	100	100	OK
cone	8	X	3OT	100	100	100	OK
cone	8	X	F8	100	100	100	OK
cone	16	X	F4	100	100	100	OK
cone	16	X	3OT	100	100	100	OK
cone	16	X	F8	100	100	100	OK
cone	32	X	F4	100	100	100	OK
cone	32	X	3OT	100	100	100	OK
cone	32	X	F8	100	100	100	OK
cone	64	X	F4	100	100	100	OK
cone	64	X	3OT	100	100	100	OK
cone	64	X	F8	100	100	100	OK
cone	128	X	F4	100	100	100	OK
cone	128	X	3OT	100	100	100	OK
cone	128	X	F8	100	100	100	OK
cone	256	X	F4	100	100	100	OK
cone	256	X	3OT	100	100	100	OK
cone	256	X	F8	100	100	100	OK
cone	512	X	F4	100	100	100	OK
cone	512	X	3OT	100	100	100	OK
cone	512	X	F8	100	100	100	OK
cup	8	X	F4	99	99	99	OK
cup	8	X	3OT	99	99	99	OK
cup	8	X	F8	99	99	99	OK
cup	16	X	F4	99	99	99	OK
cup	16	X	3OT	99	99	99	OK
cup	16	X	F8	99	99	99	OK
cup	32	X	F4	99	99	99	OK
cup	32	X	3OT	99	99	99	OK
cup	32	X	F8	99	99	99	OK
cup	64	X	F4	99	99	99	OK
cup	64	X	3OT	99	99	99	OK
cup	64	X	F8	99	99	99	OK
cup	128	X	F4	99	99	99	OK
cup	128	X	3OT	99	99	99	OK
cup	128	X	F8	99	99	99	OK
cup	256	X	F4	99	99	99	OK
cup	256	X	3OT	99	99	99	OK
cup	256	X	F8	99	99	99	OK
cup	512	X	F4	99	99	99	OK
cup	512	X	3OT	99	99	99	OK
cup	512	X	F8	99	99	99	OK
curtain	8	X	F4	100	100	100	OK
curtain	8	X	3OT	100	100	100	OK
curtain	8	X	F8	100	100	100	OK
curtain	16	X	F4	100	100	100	OK
curtain	16	X	3OT	100	100	100	OK
curtain	16	X	F8	100	100	100	OK
curtain	32	X	F4	100	100	100	OK
curtain	32	X	3OT	100	100	100	OK
curtain	32	X	F8	100	100	100	OK
curtain	64	X	F4	100	100	100	OK
curtain	64	X	3OT	100	100	100	OK
curtain	64	X	F8	100	100	100	OK
curtain	128	X	F4	100	100	100	OK
curtain	128	X	3OT	100	100	100	OK
curtain	128	X	F8	100	100	100	OK
curtain	256	X	F4	100	100	100	OK
curtain	256	X	3OT	100	100	100	OK
curtain	256	X	F8	100	100	100	OK
curtain	512	X	F4	100	100	100	OK
curtain	512	X	3OT	100	100	100	OK
curtain	512	X	F8	100	100	100	OK
desk	8	X	F4	100	100	100	OK
desk	8	X	3OT	100	100	100	OK
desk	8	X	F8	100	100	100	OK
desk	16	X	F4	100	100	100	OK
desk	16	X	3OT	100	100	100	OK
desk	16	X	F8	100	100	100	OK
desk	32	X	F4	100	100	100	OK
desk	32	X	3OT	100	100	100	OK
desk	32	X	F8	100	100	100	OK
desk	64	X	F4	100	100	100	OK
desk	64	X	3OT	100	100	100	OK
desk	64	X	F8	100	100	100	OK
desk	128	X	F4	100	100	100	OK
desk	128	X	3OT	100	100	100	OK
desk	128	X	F8	100	100	100	OK
desk	256	X	F4	100	100	100	OK
desk	256	X	3OT	100	100	100	OK
desk	256	X	F8	100	100	100	OK
desk	512	X	F4	100	100	100	OK
desk	512	X	3OT	100	100	100	OK
desk	512	X	F8	100	100	100	OK
door	8	X	F4	100	100	100	OK
door	8	X	3OT	100	100	100	OK
door	8	X	F8	100	100	100	OK
door	16	X	F4	100	100	100	OK
door	16	X	3OT	100	100	100	OK
door	16	X	F8	100	100	100	OK
door	32	X	F4	100	100	100	OK
door	32	X	3OT	100	100	100	OK
door	32	X	F8	100	100	100	OK
door	64	X	F4	100	100	100	OK
door	64	X	3OT	100	100	100	OK
door	64	X	F8	100	100	100	OK
door	128	X	F4	100	100	100	OK
door	128	X	3OT	100	100	100	OK
door	128	X	F8	100	100	100	OK
door	256	X	F4	100	100	100	OK
door	256	X	3OT	100	100	100	OK
door	256	X	F8	100	100	100	OK
door	512	X	F4	100	100	100	OK
door	512	X	3OT	100	100	100	OK
door	512	X	F8	100	100	100	OK
dresser	8	X	F4	100	100	100	OK
dresser	8	X	3OT	100	100	100	OK
dresser	8	X	F8	100	100	100	OK
dresser	16	X	F4	100	100	100	OK
dresser	16	X	3OT	100	100	100	OK
dresser	16	X	F8	100	100	100	OK
dresser	32	X	F4	100	100	100	OK
dresser	32	X	3OT	100	100	100	OK
dresser	32	X	F8	100	100	100	OK
dresser	64	X	F4	100	100	100	OK
dresser	64	X	3OT	100	100	100	OK
dresser	64	X	F8	100	100	100	OK
dresser	128	X	F4	100	100	100	OK
dresser	128	X	3OT	100	100	100	OK
dresser	128	X	F8	100	100	100	OK
dresser	256	X	F4	100	100	100	OK
dresser	256	X	3OT	100	100	100	OK
dresser	256	X	F8	100	100	100	OK
dresser	512	X	F4	100	100	100	OK
dresser	512	X	3OT	100	100	100	OK
dresser	512	X	F8	100	100	100	OK
flower_pot	8	X	F4	100	100	100	OK
flower_pot	8	X	3OT	100	100	100	OK
flower_pot	8	X	F8	100	100	100	OK
flower_pot	16	X	F4	100	100	100	OK
flower_pot	16	X	3OT	100	100	100	OK
flower_pot	16	X	F8	100	100	100	OK
flower_pot	32	X	F4	100	100	100	OK
flower_pot	32	X	3OT	100	100	100	OK
flower_pot	32	X	F8	100	100	100	OK
flower_pot	64	X	F4	100	100	100	OK
flower_pot	64	X	3OT	100	100	100	OK
flower_pot	64	X	F8	100	100	100	OK
flower_pot	128	X	F4	100	100	100	OK
flower_pot	128	X	3OT	100	100	100	OK
flower_pot	128	X	F8	100	100	100	OK
flower_pot	256	X	F4	100	100	100	OK
flower_pot	256	X	3OT	100	100	100	OK
flower_pot	256	X	F8	100	100	100	OK
flower_pot	512	X	F4	100	100	100	OK
flower_pot	512	X	3OT	100	100	100	OK
flower_pot	512	X	F8	100	100	100	OK
glass_box	8	X	F4	100	100	100	OK
glass_box	8	X	3OT	100	100	100	OK
glass_box	8	X	F8	100	100	100	OK
glass_box	16	X	F4	100	100	100	OK
glass_box	16	X	3OT	100	100	100	OK
glass_box	16	X	F8	100	100	100	OK
glass_box	32	X	F4	100	100	100	OK
glass_box	32	X	3OT	100	100	100	OK
glass_box	32	X	F8	100	100	100	OK
glass_box	64	X	F4	100	100	100	OK
glass_box	64	X	3OT	100	100	100	OK
glass_box	64	X	F8	100	100	100	OK
glass_box	128	X	F4	100	100	100	OK
glass_box	128	X	3OT	100	100	100	OK
glass_box	128	X	F8	100	100	100	OK
glass_box	256	X	F4	100	100	100	OK
glass_box	256	X	3OT	100	100	100	OK
glass_box	256	X	F8	100	100	100	OK
glass_box	512	X	F4	100	100	100	OK
glass_box	512	X	3OT	100	100	100	OK
glass_box	512	X	F8	100	100	100	OK
guitar	8	X	F4	100	100	100	OK
guitar	8	X	3OT	100	100	100	OK
guitar	8	X	F8	100	100	100	OK
guitar	16	X	F4	100	100	100	OK
guitar	16	X	3OT	100	100	100	OK
guitar	16	X	F8	100	100	100	OK
guitar	32	X	F4	100	100	100	OK
guitar	32	X	3OT	100	100	100	OK
guitar	32	X	F8	100	100	100	OK
guitar	64	X	F4	100	100	100	OK
guitar	64	X	3OT	100	100	100	OK
guitar	64	X	F8	100	100	100	OK
guitar	128	X	F4	100	100	100	OK
guitar	128	X	3OT	100	100	100	OK
guitar	128	X	F8	100	100	100	OK
guitar	256	X	F4	100	100	100	OK
guitar	256	X	3OT	100	100	100	OK
guitar	256	X	F8	100	100	100	OK
guitar	512	X	F4	100	100	100	OK
guitar	512	X	3OT	100	100	100	OK
guitar	512	X	F8	100	100	100	OK
keyboard	8	X	F4	100	100	100	OK
keyboard	8	X	3OT	100	100	100	OK
keyboard	8	X	F8	100	100	100	OK
keyboard	16	X	F4	100	100	100	OK
keyboard	16	X	3OT	100	100	100	OK
keyboard	16	X	F8	100	100	100	OK
keyboard	32	X	F4	100	100	100	OK
keyboard	32	X	3OT	100	100	100	OK
keyboard	32	X	F8	100	100	100	OK
keyboard	64	X	F4	100	100	100	OK
keyboard	64	X	3OT	100	100	100	OK
keyboard	64	X	F8	100	100	100	OK
keyboard	128	X	F4	100	100	100	OK
keyboard	128	X	3OT	100	100	100	OK
keyboard	128	X	F8	100	100	100	OK
keyboard	256	X	F4	100	100	100	OK
keyboard	256	X	3OT	100	100	100	OK
keyboard	256	X	F8	100	100	100	OK
keyboard	512	X	F4	100	100	100	OK
keyboard	512	X	3OT	100	100	100	OK
keyboard	512	X	F8	100	100	100	OK
lamp	8	X	F4	100	100	100	OK
lamp	8	X	3OT	100	100	100	OK
lamp	8	X	F8	100	100	100	OK
lamp	16	X	F4	100	100	100	OK
lamp	16	X	3OT	100	100	100	OK
lamp	16	X	F8	100	100	100	OK
lamp	32	X	F4	100	100	100	OK
lamp	32	X	3OT	100	100	100	OK
lamp	32	X	F8	100	100	100	OK
lamp	64	X	F4	100	100	100	OK
lamp	64	X	3OT	100	100	100	OK
lamp	64	X	F8	100	100	100	OK
lamp	128	X	F4	100	100	100	OK
lamp	128	X	3OT	100	100	100	OK
lamp	128	X	F8	100	100	100	OK
lamp	256	X	F4	100	100	100	OK
lamp	256	X	3OT	100	100	100	OK
lamp	256	X	F8	100	100	100	OK
lamp	512	X	F4	100	100	100	OK
lamp	512	X	3OT	100	100	100	OK
lamp	512	X	F8	100	100	100	OK
laptop	8	X	F4	100	100	100	OK
laptop	8	X	3OT	100	100	100	OK
laptop	8	X	F8	100	100	100	OK
laptop	16	X	F4	100	100	100	OK
laptop	16	X	3OT	100	100	100	OK
laptop	16	X	F8	100	100	100	OK
laptop	32	X	F4	100	100	100	OK
laptop	32	X	3OT	100	100	100	OK
laptop	32	X	F8	100	100	100	OK
laptop	64	X	F4	100	100	100	OK
laptop	64	X	3OT	100	100	100	OK
laptop	64	X	F8	100	100	100	OK
laptop	128	X	F4	100	100	100	OK
laptop	128	X	3OT	100	100	100	OK
laptop	128	X	F8	100	100	100	OK
laptop	256	X	F4	100	100	100	OK
laptop	256	X	3OT	100	100	100	OK
laptop	256	X	F8	100	100	100	OK
laptop	512	X	F4	100	100	100	OK
laptop	512	X	3OT	100	100	100	OK
laptop	512	X	F8	100	100	100	OK
mantel	8	X	F4	100	100	100	OK
mantel	8	X	3OT	100	100	100	OK
mantel	8	X	F8	100	100	100	OK
mantel	16	X	F4	100	100	100	OK
mantel	16	X	3OT	100	100	100	OK
mantel	16	X	F8	100	100	100	OK
mantel	32	X	F4	100	100	100	OK
mantel	32	X	3OT	100	100	100	OK
mantel	32	X	F8	100	100	100	OK
mantel	64	X	F4	100	100	100	OK
mantel	64	X	3OT	100	100	100	OK
mantel	64	X	F8	100	100	100	OK
mantel	128	X	F4	100	100	100	OK
mantel	128	X	3OT	100	100	100	OK
mantel	128	X	F8	100	100	100	OK
mantel	256	X	F4	100	100	100	OK
mantel	256	X	3OT	100	100	100	OK
mantel	256	X	F8	100	100	100	OK
mantel	512	X	F4	100	100	100	OK
mantel	512	X	3OT	100	100	100	OK
mantel	512	X	F8	100	100	100	OK
monitor	8	X	F4	100	100	100	OK
monitor	8	X	3OT	100	100	100	OK
monitor	8	X	F8	100	100	100	OK
monitor	16	X	F4	100	100	100	OK
monitor	16	X	3OT	100	100	100	OK
monitor	16	X	F8	100	100	100	OK
monitor	32	X	F4	100	100	100	OK
monitor	32	X	3OT	100	100	100	OK
monitor	32	X	F8	100	100	100	OK
monitor	64	X	F4	100	100	100	OK
monitor	64	X	3OT	100	100	100	OK
monitor	64	X	F8	100	100	100	OK
monitor	128	X	F4	100	100	100	OK
monitor	128	X	3OT	100	100	100	OK
monitor	128	X	F8	100	100	100	OK
monitor	256	X	F4	100	100	100	OK
monitor	256	X	3OT	100	100	100	OK
monitor	256	X	F8	100	100	100	OK
monitor	512	X	F4	100	100	100	OK
monitor	512	X	3OT	100	100	100	OK
monitor	512	X	F8	100	100	100	OK
night_stand	8	X	F4	100	100	100	OK
night_stand	8	X	3OT	100	100	100	OK
night_stand	8	X	F8	100	100	100	OK
night_stand	16	X	F4	100	100	100	OK
night_stand	16	X	3OT	100	100	100	OK
night_stand	16	X	F8	100	100	100	OK
night_stand	32	X	F4	100	100	100	OK
night_stand	32	X	3OT	100	100	100	OK
night_stand	32	X	F8	100	100	100	OK
night_stand	64	X	F4	100	100	100	OK
night_stand	64	X	3OT	100	100	100	OK
night_stand	64	X	F8	100	100	100	OK
night_stand	128	X	F4	100	100	100	OK
night_stand	128	X	3OT	100	100	100	OK
night_stand	128	X	F8	100	100	100	OK
night_stand	256	X	F4	100	100	100	OK
night_stand	256	X	3OT	100	100	100	OK
night_stand	256	X	F8	100	100	100	OK
night_stand	512	X	F4	100	100	100	OK
night_stand	512	X	3OT	100	100	100	OK
night_stand	512	X	F8	100	100	100	OK
person	8	X	F4	100	100	100	OK
person	8	X	3OT	100	100	100	OK
person	8	X	F8	100	100	100	OK
person	16	X	F4	100	100	100	OK
person	16	X	3OT	100	100	100	OK
person	16	X	F8	100	100	100	OK
person	32	X	F4	100	100	100	OK
person	32	X	3OT	100	100	100	OK
person	32	X	F8	100	100	100	OK
person	64	X	F4	100	100	100	OK
person	64	X	3OT	100	100	100	OK
person	64	X	F8	100	100	100	OK
person	128	X	F4	100	100	100	OK
person	128	X	3OT	100	100	100	OK
person	128	X	F8	100	100	100	OK
person	256	X	F4	100	100	100	OK
person	256	X	3OT	100	100	100	OK
person	256	X	F8	100	100	100	OK
person	512	X	F4	100	100	100	OK
person	512	X	3OT	100	100	100	OK
person	512	X	F8	100	100	100	OK
piano	8	X	F4	100	100	100	OK
piano	8	X	3OT	100	100	100	OK
piano	8	X	F8	100	100	100	OK
piano	16	X	F4	100	100	100	OK
piano	16	X	3OT	100	100	100	OK
piano	16	X	F8	100	100	100	OK
piano	32	X	F4	100	100	100	OK
piano	32	X	3OT	100	100	100	OK
piano	32	X	F8	100	100	100	OK
piano	64	X	F4	100	100	100	OK
piano	64	X	3OT	100	100	100	OK
piano	64	X	F8	100	100	100	OK
piano	128	X	F4	100	100	100	OK
piano	128	X	3OT	100	100	100	OK
piano	128	X	F8	100	100	100	OK
piano	256	X	F4	100	100	100	OK
piano	256	X	3OT	100	100	100	OK
piano	256	X	F8	100	100	100	OK
piano	512	X	F4	100	100	100	OK
piano	512	X	3OT	100	100	100	OK
piano	512	X	F8	100	100	100	OK
plant	8	X	F4	100	100	100	OK
plant	8	X	3OT	100	100	100	OK
plant	8	X	F8	100	100	100	OK
plant	16	X	F4	100	100	100	OK
plant	16	X	3OT	100	100	100	OK
plant	16	X	F8	100	100	100	OK
plant	32	X	F4	100	100	100	OK
plant	32	X	3OT	100	100	100	OK
plant	32	X	F8	100	100	100	OK
plant	64	X	F4	100	100	100	OK
plant	64	X	3OT	100	100	100	OK
plant	64	X	F8	100	100	100	OK
plant	128	X	F4	100	100	100	OK
plant	128	X	3OT	100	100	100	OK
plant	128	X	F8	100	100	100	OK
plant	256	X	F4	100	100	100	OK
plant	256	X	3OT	100	100	100	OK
plant	256	X	F8	100	100	100	OK
plant	512	X	F4	100	100	100	OK
plant	512	X	3OT	100	100	100	OK
plant	512	X	F8	100	100	100	OK
radio	8	X	F4	100	100	100	OK
radio	8	X	3OT	100	100	100	OK
radio	8	X	F8	100	100	100	OK
radio	16	X	F4	100	100	100	OK
radio	16	X	3OT	100	100	100	OK
radio	16	X	F8	100	100	100	OK
radio	32	X	F4	100	100	100	OK
radio	32	X	3OT	100	100	100	OK
radio	32	X	F8	100	100	100	OK
radio	64	X	F4	100	100	100	OK
radio	64	X	3OT	100	100	100	OK
radio	64	X	F8	100	100	100	OK
radio	128	X	F4	100	100	100	OK
radio	128	X	3OT	100	100	100	OK
radio	128	X	F8	100	100	100	OK
radio	256	X	F4	100	100	100	OK
radio	256	X	3OT	100	100	100	OK
radio	256	X	F8	100	100	100	OK
radio	512	X	F4	100	100	100	OK
radio	512	X	3OT	100	100	100	OK
radio	512	X	F8	100	100	100	OK
range_hood	8	X	F4	100	100	100	OK
range_hood	8	X	3OT	100	100	100	OK
range_hood	8	X	F8	100	100	100	OK
range_hood	16	X	F4	100	100	100	OK
range_hood	16	X	3OT	100	100	100	OK
range_hood	16	X	F8	100	100	100	OK
range_hood	32	X	F4	100	100	100	OK
range_hood	32	X	3OT	100	100	100	OK
range_hood	32	X	F8	100	100	100	OK
range_hood	64	X	F4	100	100	100	OK
range_hood	64	X	3OT	100	100	100	OK
range_hood	64	X	F8	100	100	100	OK
range_hood	128	X	F4	100	100	100	OK
range_hood	128	X	3OT	100	100	100	OK
range_hood	128	X	F8	100	100	100	OK
range_hood	256	X	F4	100	100	100	OK
range_hood	256	X	3OT	100	100	100	OK
range_hood	256	X	F8	100	100	100	OK
range_hood	512	X	F4	100	100	100	OK
range_hood	512	X	3OT	100	100	100	OK
range_hood	512	X	F8	100	100	100	OK
sink	8	X	F4	100	100	100	OK
sink	8	X	3OT	100	100	100	OK
sink	8	X	F8	100	100	100	OK
sink	16	X	F4	100	100	100	OK
sink	16	X	3OT	100	100	100	OK
sink	16	X	F8	100	100	100	OK
sink	32	X	F4	100	100	100	OK
sink	32	X	3OT	100	100	100	OK
sink	32	X	F8	100	100	100	OK
sink	64	X	F4	100	100	100	OK
sink	64	X	3OT	100	100	100	OK
sink	64	X	F8	100	100	100	OK
sink	128	X	F4	100	100	100	OK
sink	128	X	3OT	100	100	100	OK
sink	128	X	F8	100	100	100	OK
sink	256	X	F4	100	100	100	OK
sink	256	X	3OT	100	100	100	OK
sink	256	X	F8	100	100	100	OK
sink	512	X	F4	100	100	100	OK
sink	512	X	3OT	100	100	100	OK
sink	512	X	F8	100	100	100	OK
sofa	8	X	F4	100	100	100	OK
sofa	8	X	3OT	100	100	100	OK
sofa	8	X	F8	100	100	100	OK
sofa	16	X	F4	100	100	100	OK
sofa	16	X	3OT	100	100	100	OK
sofa	16	X	F8	100	100	100	OK
sofa	32	X	F4	100	100	100	OK
sofa	32	X	3OT	100	100	100	OK
sofa	32	X	F8	100	100	100	OK
sofa	64	X	F4	100	100	100	OK
sofa	64	X	3OT	100	100	100	OK
sofa	64	X	F8	100	100	100	OK
sofa	128	X	F4	100	100	100	OK
sofa	128	X	3OT	100	100	100	OK
sofa	128	X	F8	100	100	100	OK
sofa	256	X	F4	100	100	100	OK
sofa	256	X	3OT	100	100	100	OK
sofa	256	X	F8	100	100	100	OK
sofa	512	X	F4	100	100	100	OK
sofa	512	X	3OT	100	100	100	OK
sofa	512	X	F8	100	100	100	OK
stairs	8	X	F4	100	100	100	OK
stairs	8	X	3OT	100	100	100	OK
stairs	8	X	F8	100	100	100	OK
stairs	16	X	F4	100	100	100	OK
stairs	16	X	3OT	100	100	100	OK
stairs	16	X	F8	100	100	100	OK
stairs	32	X	F4	100	100	100	OK
stairs	32	X	3OT	100	100	100	OK
stairs	32	X	F8	100	100	100	OK
stairs	64	X	F4	100	100	100	OK
stairs	64	X	3OT	100	100	100	OK
stairs	64	X	F8	100	100	100	OK
stairs	128	X	F4	100	100	100	OK
stairs	128	X	3OT	100	100	100	OK
stairs	128	X	F8	100	100	100	OK
stairs	256	X	F4	100	100	100	OK
stairs	256	X	3OT	100	100	100	OK
stairs	256	X	F8	100	100	100	OK
stairs	512	X	F4	100	100	100	OK
stairs	512	X	3OT	100	100	100	OK
stairs	512	X	F8	100	100	100	OK
stool	8	X	F4	100	100	100	OK
stool	8	X	3OT	100	100	100	OK
stool	8	X	F8	100	100	100	OK
stool	16	X	F4	100	100	100	OK
stool	16	X	3OT	100	100	100	OK
stool	16	X	F8	100	100	100	OK
stool	32	X	F4	100	100	100	OK
stool	32	X	3OT	100	100	100	OK
stool	32	X	F8	100	100	100	OK
stool	64	X	F4	100	100	100	OK
stool	64	X	3OT	100	100	100	OK
stool	64	X	F8	100	100	100	OK
stool	128	X	F4	100	100	100	OK
stool	128	X	3OT	100	100	100	OK
stool	128	X	F8	100	100	100	OK
stool	256	X	F4	100	100	100	OK
stool	256	X	3OT	100	100	100	OK
stool	256	X	F8	100	100	100	OK
stool	512	X	F4	100	100	100	OK
stool	512	X	3OT	100	100	100	OK
stool	512	X	F8	100	100	100	OK
table	8	X	F4	100	100	100	OK
table	8	X	3OT	100	100	100	OK
table	8	X	F8	100	100	100	OK
table	16	X	F4	100	100	100	OK
table	16	X	3OT	100	100	100	OK
table	16	X	F8	100	100	100	OK
table	32	X	F4	100	100	100	OK
table	32	X	3OT	100	100	100	OK
table	32	X	F8	100	100	100	OK
table	64	X	F4	100	100	100	OK
table	64	X	3OT	100	100	100	OK
table	64	X	F8	100	100	100	OK
table	128	X	F4	100	100	100	OK
table	128	X	3OT	100	100	100	OK
table	128	X	F8	100	100	100	OK
table	256	X	F4	100	100	100	OK
table	256	X	3OT	100	100	100	OK
table	256	X	F8	100	100	100	OK
table	512	X	F4	100	100	100	OK
table	512	X	3OT	100	100	100	OK
table	512	X	F8	100	100	100	OK
tent	8	X	F4	100	100	100	OK
tent	8	X	3OT	100	100	100	OK
tent	8	X	F8	100	100	100	OK
tent	16	X	F4	100	100	100	OK
tent	16	X	3OT	100	100	100	OK
tent	16	X	F8	100	100	100	OK
tent	32	X	F4	100	100	100	OK
tent	32	X	3OT	100	100	100	OK
tent	32	X	F8	100	100	100	OK
tent	64	X	F4	100	100	100	OK
tent	64	X	3OT	100	100	100	OK
tent	64	X	F8	100	100	100	OK
tent	128	X	F4	100	100	100	OK
tent	128	X	3OT	100	100	100	OK
tent	128	X	F8	100	100	100	OK
tent	256	X	F4	100	100	100	OK
tent	256	X	3OT	100	100	100	OK
tent	256	X	F8	100	100	100	OK
tent	512	X	F4	100	100	100	OK
tent	512	X	3OT	100	100	100	OK
tent	512	X	F8	100	100	100	OK
toilet	8	X	F4	100	100	100	OK
toilet	8	X	3OT	100	100	100	OK
toilet	8	X	F8	100	100	100	OK
toilet	16	X	F4	100	100	100	OK
toilet	16	X	3OT	100	100	100	OK
toilet	16	X	F8	100	100	100	OK
toilet	32	X	F4	100	100	100	OK
toilet	32	X	3OT	100	100	100	OK
toilet	32	X	F8	100	100	100	OK
toilet	64	X	F4	100	100	100	OK
toilet	64	X	3OT	100	100	100	OK
toilet	64	X	F8	100	100	100	OK
toilet	128	X	F4	100	100	100	OK
toilet	128	X	3OT	100	100	100	OK
toilet	128	X	F8	100	100	100	OK
toilet	256	X	F4	100	100	100	OK
toilet	256	X	3OT	100	100	100	OK
toilet	256	X	F8	100	100	100	OK
toilet	512	X	F4	100	100	100	OK
toilet	512	X	3OT	100	100	100	OK
toilet	512	X	F8	100	100	100	OK
tv_stand	8	X	F4	100	100	100	OK
tv_stand	8	X	3OT	100	100	100	OK
tv_stand	8	X	F8	100	100	100	OK
tv_stand	16	X	F4	100	100	100	OK
tv_stand	16	X	3OT	100	100	100	OK
tv_stand	16	X	F8	100	100	100	OK
tv_stand	32	X	F4	100	100	100	OK
tv_stand	32	X	3OT	100	100	100	OK
tv_stand	32	X	F8	100	100	100	OK
tv_stand	64	X	F4	100	100	100	OK
tv_stand	64	X	3OT	100	100	100	OK
tv_stand	64	X	F8	100	100	100	OK
tv_stand	128	X	F4	100	100	100	OK
tv_stand	128	X	3OT	100	100	100	OK
tv_stand	128	X	F8	100	100	100	OK
tv_stand	256	X	F4	100	100	100	OK
tv_stand	256	X	3OT	100	100	100	OK
tv_stand	256	X	F8	100	100	100	OK
tv_stand	512	X	F4	100	100	100	OK
tv_stand	512	X	3OT	100	100	100	OK
tv_stand	512	X	F8	100	100	100	OK
vase	8	X	F4	100	100	100	OK
vase	8	X	3OT	100	100	100	OK
vase	8	X	F8	100	100	100	OK
vase	16	X	F4	100	100	100	OK
vase	16	X	3OT	100	100	100	OK
vase	16	X	F8	100	100	100	OK
vase	32	X	F4	100	100	100	OK
vase	32	X	3OT	100	100	100	OK
vase	32	X	F8	100	100	100	OK
vase	64	X	F4	100	100	100	OK
vase	64	X	3OT	100	100	100	OK
vase	64	X	F8	100	100	100	OK
vase	128	X	F4	100	100	100	OK
vase	128	X	3OT	100	100	100	OK
vase	128	X	F8	100	100	100	OK
vase	256	X	F4	100	100	100	OK
vase	256	X	3OT	100	100	100	OK
vase	256	X	F8	100	100	100	OK
vase	512	X	F4	100	100	100	OK
vase	512	X	3OT	100	100	100	OK
vase	512	X	F8	100	100	100	OK
wardrobe	8	X	F4	100	100	100	OK
wardrobe	8	X	3OT	100	100	100	OK
wardrobe	8	X	F8	100	100	100	OK
wardrobe	16	X	F4	100	100	100	OK
wardrobe	16	X	3OT	100	100	100	OK
wardrobe	16	X	F8	100	100	100	OK
wardrobe	32	X	F4	100	100	100	OK
wardrobe	32	X	3OT	100	100	100	OK
wardrobe	32	X	F8	100	100	100	OK
wardrobe	64	X	F4	100	100	100	OK
wardrobe	64	X	3OT	100	100	100	OK
wardrobe	64	X	F8	100	100	100	OK
wardrobe	128	X	F4	100	100	100	OK
wardrobe	128	X	3OT	100	100	100	OK
wardrobe	128	X	F8	100	100	100	OK
wardrobe	256	X	F4	100	100	100	OK
wardrobe	256	X	3OT	100	100	100	OK
wardrobe	256	X	F8	100	100	100	OK
wardrobe	512	X	F4	100	100	100	OK
wardrobe	512	X	3OT	100	100	100	OK
wardrobe	512	X	F8	100	100	100	OK
xbox	8	X	F4	100	100	100	OK
xbox	8	X	3OT	100	100	100	OK
xbox	8	X	F8	100	100	100	OK
xbox	16	X	F4	100	100	100	OK
xbox	16	X	3OT	100	100	100	OK
xbox	16	X	F8	100	100	100	OK
xbox	32	X	F4	100	100	100	OK
xbox	32	X	3OT	100	100	100	OK
xbox	32	X	F8	100	100	100	OK
xbox	64	X	F4	100	100	100	OK
xbox	64	X	3OT	100	100	100	OK
xbox	64	X	F8	100	100	100	OK
xbox	128	X	F4	100	100	100	OK
xbox	128	X	3OT	100	100	100	OK
xbox	128	X	F8	100	100	100	OK
xbox	256	X	F4	100	100	100	OK
xbox	256	X	3OT	100	100	100	OK
xbox	256	X	F8	100	100	100	OK
xbox	512	X	F4	100	100	100	OK
xbox	512	X	3OT	100	100	100	OK
xbox	512	X	F8	100	100	100	OK

## Sheet: Summary_Macro
Macro summary by class, resolution, axis, method
class	resolution	axis	method	n_files	mean_symbol_length	median_symbol_length	std_symbol_length	mean_raw_chars	median_raw_chars	std_raw_chars	mean_metadata_chars	median_metadata_chars	std_metadata_chars	mean_metadata_fraction	median_metadata_fraction	std_metadata_fraction	mean_H0_bits_per_symbol	median_H0_bits_per_symbol	std_H0_bits_per_symbol	mean_H1_bits_per_symbol	median_H1_bits_per_symbol	std_H1_bits_per_symbol	mean_H2_bits_per_symbol	median_H2_bits_per_symbol	std_H2_bits_per_symbol	mean_ideal_order0_bits	median_ideal_order0_bits	std_ideal_order0_bits	mean_ideal_order1_bits	median_ideal_order1_bits	std_ideal_order1_bits	mean_ideal_order2_bits	median_ideal_order2_bits	std_ideal_order2_bits	ci95_symbol_length	ci95_raw_chars	ci95_metadata_chars	ci95_metadata_fraction	ci95_H0_bits_per_symbol	ci95_H1_bits_per_symbol	ci95_H2_bits_per_symbol	ci95_ideal_order0_bits	ci95_ideal_order1_bits	ci95_ideal_order2_bits
airplane	8	X	3OT	100	75.73	76	15.3852	105.75	106	18.0406	30.02	30.5	4.14139	0.287436	0.289737	0.0349917	1.30905	1.33482	0.170503	1.21218	1.23767	0.148307	0.995188	1.00782	0.1332	100.728	98.515	29.2333	91.766	92.9215	25.5491	74.7973	74.4295	23.2757	3.0155	3.53595	0.811712	0.00685838	0.0334186	0.0290681	0.0261071	5.72972	5.00762	4.56204
airplane	8	X	F4	100	54.58	55	11.8024	85.1	86	14.6346	30.52	31	4.61329	0.362719	0.36634	0.0452578	1.75559	1.77866	0.164154	1.39956	1.38701	0.190951	0.959689	0.967484	0.155306	96.8834	99.0013	26.4125	76.2902	75.7406	24.3776	51.2569	51.2902	16.7344	2.31327	2.86838	0.904204	0.00887052	0.0321743	0.0374264	0.03044	5.17685	4.77802	3.27994
airplane	8	X	F8	100	48.96	49	9.46543	78.78	79.5	11.9693	29.82	30	4.00096	0.381701	0.382847	0.0415415	2.08436	2.07055	0.364876	1.31991	1.33376	0.165262	0.809911	0.83102	0.166689	103.298	104.888	30.6568	63.9485	64.8384	17.2709	38.3095	37.8453	11.6731	1.85522	2.34598	0.784188	0.00814214	0.0715156	0.0323914	0.032671	6.00873	3.3851	2.28792
airplane	16	X	3OT	100	226.46	219.5	50.6777	293.24	293.5	58.282	66.78	67	11.9794	0.230487	0.233308	0.0345379	1.3366	1.32151	0.111245	1.2633	1.24728	0.110183	1.14361	1.12598	0.133379	306.089	288.511	89.0366	288.265	268.252	85.6375	260.97	242.273	83.2629	9.93283	11.4233	2.34797	0.00676943	0.021804	0.0215958	0.0261423	17.4512	16.785	16.3195
airplane	16	X	F4	100	177.87	172.5	42.5029	245.4	241	50.2644	67.53	67	12.5203	0.278904	0.281359	0.0445153	1.76772	1.7407	0.134947	1.48544	1.44158	0.164197	1.17793	1.17265	0.149963	317.608	298.966	93.9629	266.761	243.886	87.6843	211.289	199.456	74.1117	8.33057	9.85181	2.45397	0.00872499	0.0264497	0.0321825	0.0293927	18.4167	17.1861	14.5259
airplane	16	X	F8	100	156.43	152.5	32.2832	222.33	222	38.6714	65.9	66	11.1668	0.298975	0.301414	0.0428417	2.18727	2.10508	0.308311	1.50643	1.447	0.203665	1.07514	1.1084	0.148659	347.16	322.707	110.12	237.536	219.028	74.8269	168.522	163.798	51.0856	6.32751	7.57959	2.18869	0.00839698	0.060429	0.0399184	0.0291372	21.5835	14.6661	10.0128
airplane	32	X	3OT	100	798.42	789	222.203	975.93	953.5	261.352	177.51	171	45.1405	0.18397	0.18767	0.0250769	1.28528	1.24882	0.139856	1.20567	1.17165	0.147805	1.13165	1.11033	0.141326	1043.68	992.092	377.273	979.108	928.658	363.615	919.724	872.893	343.922	43.5519	51.225	8.84754	0.00491508	0.0274118	0.0289698	0.0276999	73.9454	71.2685	67.4087
airplane	32	X	F4	100	676.89	668	182.887	857.09	837	228.28	180.2	171.5	54.0778	0.211953	0.214992	0.0330243	1.74849	1.69856	0.16301	1.38767	1.3323	0.207565	1.21828	1.17304	0.17193	1198.16	1156.67	395.244	956.629	895.29	362.099	839.229	793.02	315.168	35.8459	44.7429	10.5992	0.00647276	0.0319499	0.0406827	0.0336984	77.4678	70.9715	61.773
airplane	32	X	F8	100	589.36	579.5	142.705	765.73	750	179.626	176.37	170.5	44.206	0.231721	0.23387	0.0326903	2.18404	2.06797	0.347221	1.44963	1.37462	0.265349	1.20202	1.15554	0.185646	1306.83	1248.47	450.324	867.414	815.832	316.56	719.191	689.89	253.6	27.9701	35.2067	8.66439	0.0064073	0.0680554	0.0520084	0.0363866	88.2635	62.0458	49.7056
airplane	64	X	3OT	100	3212.02	3129.5	969.653	3688.61	3593	1096.88	476.59	443.5	145.43	0.130678	0.129509	0.0213862	1.19226	1.12425	0.183866	1.09123	1.03137	0.172955	1.04268	0.984479	0.166203	3940.38	3472.64	1669.41	3610.62	3192.13	1567.16	3446.3	3072.62	1463.04	190.052	214.989	28.5042	0.0041917	0.0360377	0.0338992	0.0325758	327.204	307.163	286.757
airplane	64	X	F4	100	2899.92	2817	871.469	3379.1	3321.5	999.273	479.18	443.5	150.071	0.143488	0.140709	0.0260373	1.73425	1.66025	0.185271	1.25686	1.12462	0.28174	1.10394	1.02909	0.210077	5123.22	4739.63	1938.19	3774.79	3194.88	1754.97	3296.03	2898.04	1421.07	170.808	195.858	29.4139	0.00510332	0.0363132	0.0552211	0.041175	379.884	343.974	278.53
airplane	64	X	F8	100	2498.42	2482.5	644.48	2972.44	2897	762.998	474.02	437	144.725	0.160135	0.155273	0.0284861	2.17793	1.98617	0.40932	1.29204	1.15019	0.315399	1.14743	1.0643	0.250204	5562.58	5103.03	2149.96	3309.73	2971.56	1412.26	2938.34	2682.44	1201.71	126.318	149.548	28.3662	0.00558328	0.0802266	0.0618181	0.04904	421.393	276.802	235.536
airplane	128	X	3OT	100	14016.7	13429.5	4756.77	15509.4	14770	5408.21	1492.64	1280.5	726.191	0.0952894	0.0918604	0.0177312	1.11276	1.03133	0.192647	0.994706	0.926741	0.182365	0.944433	0.883175	0.17217	16133.6	13811.6	7686.19	14470.6	12161.8	7169.93	13707.1	11660.1	6591.38	932.326	1060.01	142.333	0.00347532	0.0377588	0.0357435	0.0337453	1506.49	1405.31	1291.91
airplane	128	X	F4	100	13118.3	12411	4360.92	14625.5	13789	5037.55	1507.17	1295.5	774.035	0.10184	0.0976134	0.0207871	1.71981	1.62911	0.197456	1.15672	1.0037	0.308602	0.984923	0.897413	0.214991	23036.5	20953.7	9515.5	15895	12633.1	8490.33	13421.7	11097	6648.1	854.74	987.36	151.711	0.00407427	0.0387013	0.0604859	0.0421383	1865.04	1664.1	1303.03
airplane	128	X	F8	100	11258.8	10819	3324.7	12735.7	12078	3901.17	1476.84	1280.5	678.258	0.114557	0.111538	0.0241128	2.16373	1.95241	0.43928	1.15251	1.00526	0.322072	1.0442	0.939091	0.262752	24951.3	22024.9	10603	13406.8	11081.1	6604.51	12125.1	10230.1	5743.23	651.642	764.629	132.939	0.00472611	0.0860988	0.0631261	0.0514993	2078.18	1294.48	1125.67
airplane	256	X	3OT	100	65039.9	60020	23733.8	69839.9	64753	25726.1	4800	4220.5	2302.25	0.068343	0.0667029	0.0141395	1.03407	0.968077	0.18848	0.912601	0.840339	0.183632	0.847637	0.791953	0.160992	69435	57739.1	34517.5	61590.6	49515.5	32324.4	56897.1	46410.9	28248.2	4651.83	5042.31	451.241	0.00277134	0.036942	0.0359919	0.0315545	6765.43	6335.57	5536.65
airplane	256	X	F4	100	62377.1	57177	22574.7	67243.4	62061.5	24675.3	4866.28	4245.5	2452.59	0.0717537	0.0693021	0.0159951	1.70812	1.6083	0.203027	1.078	0.938219	0.308514	0.894323	0.813375	0.213665	108830	99130.3	47937	70510.4	54348.4	39780.7	57973.9	46968.2	30288.7	4424.64	4836.36	480.708	0.00313505	0.0397934	0.0604687	0.0418784	9395.65	7797.01	5936.58
airplane	256	X	F8	100	53632.6	49289.5	17437	58302	53285.5	19115.9	4669.43	4162	2099.83	0.0798549	0.0766599	0.0185089	2.14079	1.90035	0.444679	1.0371	0.901022	0.309644	0.937246	0.849388	0.246819	117540	105328	52714	57361.9	46662.2	29590.1	51740.3	42715.5	25595.9	3417.65	3746.72	411.566	0.00362775	0.087157	0.0606902	0.0483766	10331.9	5799.65	5016.79
airplane	512	X	3OT	100	292760	273684	107713	306598	286271	113109	13837.7	11807	6314.61	0.0452213	0.0442695	0.0103508	0.968981	0.908476	0.169574	0.839583	0.778608	0.167418	0.761777	0.71758	0.141291	292903	242836	145116	255357	209424	135170	230064	193251	113945	21111.8	22169.4	1237.66	0.00202875	0.0332365	0.0328139	0.027693	28442.8	26493.3	22333.2
airplane	512	X	F4	100	285350	268092	104220	299461	280718	110216	14110.8	11870.5	6978.1	0.0469436	0.0459641	0.0112472	1.70994	1.62232	0.199963	1.02425	0.878901	0.29704	0.819517	0.738275	0.200403	498576	448074	220808	307316	242072	176214	243429	198251	128899	20427.2	21602.4	1367.71	0.00220445	0.0391928	0.0582198	0.0392791	43278.4	34537.9	25264.1
airplane	512	X	F8	100	245334	231177	80342.3	258680	244274	84945.8	13346.8	11609.5	5753.73	0.0516842	0.050247	0.0124353	2.14017	1.91303	0.432734	0.944274	0.820939	0.284257	0.837551	0.754374	0.217105	538427	476250	242633	239632	194729	125258	211708	176555	104742	15747.1	16649.4	1127.73	0.00243732	0.0848158	0.0557143	0.0425525	47556	24550.5	20529.3
bathtub	8	X	3OT	100	113.52	106.5	30.3932	133.18	127.5	33.9097	19.66	19	3.93179	0.149647	0.148148	0.0137094	1.11555	1.11837	0.218868	1.00668	1.03546	0.181113	0.876829	0.862977	0.15954	127.312	116.844	46.5628	114.381	100.93	42.7057	99.2097	84.1278	39.355	5.95707	6.6463	0.770631	0.00268705	0.0428982	0.0354981	0.0312699	9.12631	8.37031	7.71358
bathtub	8	X	F4	100	96.75	90	27.1056	118.09	112	30.2842	21.34	20	4.40665	0.18415	0.182213	0.0275019	1.84292	1.85823	0.104067	1.11998	1.09546	0.24521	0.816772	0.795338	0.171231	179.797	171.042	57.4291	108.974	95.1714	45.1091	79.7611	67.2282	37.6625	5.3127	5.9357	0.863704	0.00539038	0.0203971	0.0480612	0.0335613	11.2561	8.84139	7.38185
bathtub	8	X	F8	100	88.83	82.5	23.6921	108.46	103	27.1414	19.63	19	3.94829	0.183513	0.181818	0.018212	2.22197	2.21081	0.239639	1.0258	0.995113	0.204543	0.681685	0.660368	0.113078	198.3	185.467	62.6856	91.667	81.3448	37.0929	60.6882	52.2419	25.5533	4.64365	5.31971	0.773865	0.00356956	0.0469693	0.0400903	0.0221632	12.2864	7.2702	5.00844
bathtub	16	X	3OT	100	474.65	430	161.237	516.66	470	172.063	42.01	39	13.7264	0.0827961	0.0835131	0.0138564	1.02707	1.0314	0.232833	0.935739	0.920814	0.205826	0.853541	0.834432	0.183648	485.311	446.309	198.984	443.036	404.974	187.501	406.028	366.468	179.273	31.6025	33.7243	2.69037	0.00271585	0.0456353	0.0403418	0.0359949	39.0009	36.7503	35.1375
bathtub	16	X	F4	100	436.87	392	149.831	481.91	441.5	159.683	45.04	42	14.6852	0.0958528	0.0946115	0.0210348	1.88099	1.8928	0.0870413	1.06058	1.0476	0.25355	0.846609	0.839244	0.192311	827.411	757.688	307.209	463.116	417.798	200.204	375.04	328.532	179.459	29.3669	31.2978	2.8783	0.00412282	0.0170601	0.0496958	0.037693	60.2129	39.2399	35.1739
bathtub	16	X	F8	100	396.54	362	137.827	438.48	405.5	148.171	41.94	38.5	13.5153	0.0979426	0.099135	0.0180254	2.28781	2.30918	0.234423	0.985743	0.943145	0.238284	0.768148	0.748728	0.181618	908.165	835.39	341.228	390.631	351.871	178.04	308.999	264.455	152.761	27.014	29.0415	2.649	0.00353297	0.045947	0.0467036	0.0355971	66.8807	34.8958	29.9412
bathtub	32	X	3OT	100	2220.98	1862.5	940.932	2327.26	1964.5	972.964	106.28	98.5	45.6106	0.0471205	0.0462485	0.013901	0.896275	0.915436	0.268943	0.807761	0.792346	0.231375	0.732295	0.740836	0.197275	1912.81	1737.79	838.772	1728.8	1559.83	758.958	1580.77	1378.94	717.394	184.423	190.701	8.93967	0.00272459	0.0527128	0.0453496	0.0386659	164.399	148.756	140.609
bathtub	32	X	F4	100	2120.32	1771	902.453	2233.59	1883	932.064	113.27	107	46.8455	0.0529454	0.0521076	0.0172251	1.91103	1.92518	0.077559	0.943228	0.918197	0.302902	0.753219	0.751762	0.202267	4071.34	3427.09	1795.66	1917.11	1731.17	859.385	1563.41	1358.22	727.884	176.881	182.685	9.18172	0.00337613	0.0152016	0.0593688	0.0396443	351.949	168.439	142.665
bathtub	32	X	F8	100	1943.37	1656.5	875.633	2048.6	1764.5	906.355	105.23	98.5	44.3115	0.0538632	0.0533064	0.0164652	2.30607	2.28893	0.237509	0.856399	0.813533	0.272019	0.707316	0.681347	0.203197	4428.3	3757.73	1923.25	1583.35	1353.24	718.671	1335.59	1116.58	650.306	171.624	177.645	8.68506	0.00322719	0.0465517	0.0533157	0.0398267	376.957	140.86	127.46
bathtub	64	X	3OT	100	9935.52	9429	4392.09	10209.2	9566	4458.19	273.66	221.5	180.964	0.0282003	0.0237894	0.0169071	0.7751	0.771528	0.311009	0.676851	0.655719	0.27082	0.59383	0.5797	0.223873	7207	6466.86	3507.85	6276.91	5778.9	2978.44	5569.03	5085.21	2672.47	860.849	873.806	35.4689	0.0033138	0.0609578	0.0530807	0.0438791	687.539	583.774	523.804
bathtub	64	X	F4	100	9698.11	9107.5	4315.13	9985.08	9426	4371.95	286.97	227	182.733	0.0307859	0.0266976	0.0186003	1.92063	1.93204	0.0689545	0.827898	0.787427	0.363353	0.634398	0.612306	0.240485	18684	17483.3	8508.92	7450.27	6820.44	3746.52	5807.71	5232.6	2819.38	845.765	856.902	35.8156	0.00364565	0.0135151	0.0712171	0.0471351	1667.75	734.317	552.598
bathtub	64	X	F8	100	8961.24	8326	4249.27	9228.05	8577.5	4305.88	266.81	221.5	161.384	0.0314287	0.0262815	0.0185142	2.29833	2.28375	0.24869	0.710657	0.666495	0.311587	0.588432	0.538734	0.239232	20212.8	18733.1	9061.82	5786.39	5203.73	2795.78	4884.82	4260.35	2388.51	832.858	843.953	31.6312	0.00362878	0.0487433	0.0610711	0.0468894	1776.12	547.973	468.148
bathtub	128	X	3OT	100	42402.2	39341	19097.9	43221	39706	19408.1	818.87	550.5	1034.83	0.0195092	0.0141754	0.0205167	0.693277	0.692706	0.333877	0.581821	0.557911	0.285076	0.490058	0.480039	0.231961	27073.3	24923.5	14564.7	22703.5	20731.9	12146.8	19232.9	17601.6	10143.8	3743.19	3803.99	202.827	0.00402128	0.0654399	0.0558749	0.0454644	2854.68	2380.78	1988.19
bathtub	128	X	F4	100	41805	39027	18870.2	42673.2	39444	19125.6	868.2	651.5	1030.96	0.0217154	0.0171269	0.0221978	1.92354	1.93121	0.0647913	0.757684	0.727429	0.401999	0.538654	0.523626	0.259875	80593.4	75090.9	36976.4	28787.6	26725.4	16220.8	20846	19054.8	11168.4	3698.56	3748.61	202.069	0.00435078	0.0126991	0.0787917	0.0509355	7247.38	3179.28	2189.01
bathtub	128	X	F8	100	38817	36280	18829.8	39544.3	36998.5	18997.5	727.3	550.5	683.293	0.0205253	0.0158505	0.0207934	2.29043	2.2881	0.257645	0.603594	0.555342	0.327085	0.487664	0.45711	0.248829	87039.5	81730.5	39329.2	20713.7	18844	11077.7	17002.6	15278	9024.93	3690.64	3723.51	133.925	0.00407551	0.0504985	0.0641087	0.0487705	7708.52	2171.23	1768.89
bathtub	256	X	3OT	100	178361	160166	76046.6	181222	164912	75802.2	2861.06	1412	4212.25	0.0178352	0.00798484	0.0286664	0.637088	0.65563	0.349146	0.51306	0.480909	0.289501	0.413766	0.395169	0.228926	105100	97481.3	60455.5	84720.3	77816.1	49718.5	69038.8	61867.8	40865.8	14905.1	14857.2	825.601	0.00561862	0.0684325	0.0567423	0.0448695	11849.3	9744.82	8009.71
bathtub	256	X	F4	100	176673	158982	76041.6	179710	160202	75624.8	3036.32	1569	4321.88	0.0196909	0.00902429	0.0305635	1.92122	1.92806	0.0646033	0.708207	0.721914	0.422323	0.473091	0.447781	0.269532	340162	312230	148975	114873	106359	72374.3	77689.7	68685.3	46810.9	14904.2	14822.5	847.088	0.00599045	0.0126622	0.0827753	0.0528284	29199	14185.4	9174.94
bathtub	256	X	F8	100	164018	148394	75745.1	166686	149794	75402.8	2667.94	1403.5	3797.44	0.0190867	0.00892984	0.0309703	2.27168	2.28112	0.257366	0.530145	0.47206	0.33444	0.411966	0.367806	0.249263	365755	340364	156228	76753.1	67683.5	45726.4	60735.3	54252.5	35833.6	14846	14779	744.299	0.00607017	0.0504436	0.0655502	0.0488555	30620.7	8962.37	7023.38
bathtub	512	X	3OT	100	741343	704930	300420	745314	706533	301139	3971.16	3019.5	4623.82	0.00563443	0.00446193	0.00674086	0.586091	0.634476	0.335628	0.468822	0.436942	0.290523	0.361401	0.34095	0.224384	409119	374400	254001	326433	292956	212902	254578	221279	169392	58882.3	59023.3	906.269	0.00132121	0.0657832	0.0569425	0.0439792	49784.3	41728.7	33200.9
bathtub	512	X	F4	100	738638	703207	299939	743001	704995	300360	4363.52	3398	5535.13	0.00647217	0.00478418	0.00849639	1.92599	1.93083	0.0624552	0.683612	0.67996	0.437097	0.435062	0.406552	0.278247	1.42458e+06	1.33976e+06	586056	472069	406289	322136	302982	256372	205468	58788.1	58870.5	1084.89	0.00166529	0.0122412	0.0856711	0.0545365	114867	63138.7	40271.7
bathtub	512	X	F8	100	683203	634548	299892	686960	637469	300461	3756.09	3006	3455.15	0.00600715	0.00491157	0.00650106	2.27796	2.28528	0.270097	0.483463	0.427021	0.336967	0.35668	0.317826	0.243563	1.52962e+06	1.44627e+06	614238	294249	251332	196717	221114	188654	147039	58778.8	58890.4	677.21	0.00127421	0.0529391	0.0660455	0.0477384	120391	38556.5	28819.7
bed	8	X	3OT	100	148.41	142	37.0566	172.19	164	40.5905	23.78	22	4.8442	0.140479	0.137377	0.020597	1.13548	1.13956	0.185849	1.01209	1.0087	0.157038	0.86275	0.845504	0.122038	169.261	161.972	50.6519	150.563	138.522	47.6681	127.364	123.376	39.9207	7.2631	7.95574	0.949463	0.004037	0.0364265	0.0307794	0.0239195	9.92777	9.34296	7.82446
bed	8	X	F4	100	128.3	123	33.3298	152.54	147	36.8202	24.24	24.5	5.18179	0.162054	0.157268	0.0285445	1.8807	1.8986	0.0984856	0.990744	0.96174	0.211469	0.688301	0.66903	0.132765	242.738	227.975	69.0644	127.212	117.344	43.8574	88.5266	81.2268	34.1325	6.53265	7.21676	1.01563	0.00559472	0.0193032	0.0414479	0.026022	13.5366	8.59606	6.68996
bed	8	X	F8	100	116.36	110.5	30.3709	140.08	134	33.5787	23.72	22	4.82853	0.172804	0.16943	0.0298818	2.21053	2.18521	0.272814	0.888111	0.849427	0.174017	0.626836	0.610128	0.115246	258.485	248.986	77.7601	103.189	98.8642	36.0276	72.7807	66.0514	27.6838	5.95271	6.58142	0.946393	0.00585684	0.0534716	0.0341073	0.0225881	15.241	7.06141	5.42603
bed	16	X	3OT	100	713.2	685	217.841	779.26	741	231.531	66.06	63.5	20.0901	0.0867996	0.0818105	0.0215078	0.925221	0.900647	0.207808	0.834456	0.790905	0.189797	0.747233	0.705691	0.175228	649.533	638.874	228.734	582.263	560.396	193.211	522.807	500.081	185.876	42.6969	45.3801	3.93766	0.00421552	0.0407303	0.0372002	0.0343447	44.8319	37.8694	36.4318
bed	16	X	F4	100	658.28	639.5	205.376	724.88	691.5	218.323	66.6	63.5	20.8438	0.0947947	0.0873335	0.0272342	1.81571	1.82372	0.122214	0.885408	0.816518	0.229319	0.698087	0.637096	0.160964	1192.26	1186.22	372.735	575.311	556.388	222.719	457.658	442.768	182.281	40.2536	42.7913	4.08539	0.00533791	0.0239539	0.0449465	0.0315489	73.0561	43.653	35.727
bed	16	X	F8	100	612.01	584.5	196.139	678.01	647	209.135	66	63.5	20.0419	0.100618	0.0919842	0.0284747	2.10172	2.09647	0.256745	0.826315	0.74899	0.21631	0.623912	0.585171	0.137993	1272.24	1266.58	397.174	493.679	479.592	176.094	380.822	362.739	151.675	38.4432	40.9905	3.92821	0.00558104	0.050322	0.0423967	0.0270467	77.8461	34.5144	29.7283
bed	32	X	3OT	100	3521.37	3384	1240.15	3743.75	3600.5	1293.57	222.38	211.5	92.3949	0.0611337	0.056958	0.0225408	0.756992	0.732477	0.199459	0.681966	0.637	0.178068	0.630101	0.582795	0.168021	2621.65	2451.6	1054.89	2343.69	2178.81	859.247	2164.54	1998.96	802.986	243.069	253.54	18.1094	0.004418	0.0390941	0.0349013	0.0329322	206.758	168.412	157.385
bed	32	X	F4	100	3344.06	3193.5	1198.84	3568.64	3454	1248.36	224.58	211.5	91.6265	0.0654735	0.0599091	0.0256499	1.77289	1.76165	0.121056	0.751381	0.698075	0.225197	0.618738	0.570576	0.172161	5904.62	5645.35	2085.94	2469.5	2274.35	1048.16	2039.33	1841.04	849.702	234.973	244.678	17.9588	0.00502739	0.0237271	0.0441385	0.0337436	408.845	205.439	166.542
bed	32	X	F8	100	3167.9	3064	1150.59	3388.03	3281.5	1199.29	220.13	211.5	89.7667	0.0677213	0.0618812	0.0270278	2.0156	1.97584	0.216434	0.703118	0.627346	0.228355	0.565841	0.515107	0.172274	6326.77	5980.48	2239.36	2155.78	1887.7	841.788	1749.42	1565.02	702.499	225.516	235.061	17.5943	0.00529745	0.0424211	0.0447576	0.0337657	438.914	164.991	137.69
bed	64	X	3OT	100	16809.7	15751.5	6061.35	17649.5	16617	6190.03	839.72	786	376.85	0.0506507	0.0436637	0.027584	0.680498	0.686281	0.227492	0.591842	0.567083	0.192479	0.554398	0.525289	0.179591	11213.7	10409.7	5001.52	9680.47	8815.43	4020.57	9072.78	8372.45	3742.77	1188.02	1213.25	73.8626	0.00540646	0.0445885	0.0377258	0.0351998	980.297	788.031	733.584
bed	64	X	F4	100	16168	14955	5981.52	17013.2	15902	6095.84	845.19	792.5	376.659	0.0536664	0.0449783	0.0313063	1.79812	1.8182	0.137549	0.688967	0.640747	0.242449	0.568533	0.527473	0.193433	29054.7	27180.7	10958.6	10841.8	9662.6	4918.48	8928.85	8168.89	3812.34	1172.38	1194.78	73.8251	0.00613603	0.0269596	0.0475201	0.0379129	2147.89	964.023	747.218
bed	64	X	F8	100	15378.9	14420.5	5751.51	16194.4	15240	5852.32	815.56	744	366.643	0.0546978	0.0443276	0.0324891	2.03628	1.99712	0.227108	0.626139	0.562167	0.232176	0.529458	0.465817	0.198625	31177.3	29311	11769.6	9187.6	8401.29	3763	7829.09	7025.33	3332.03	1127.3	1147.05	71.862	0.00636787	0.0445132	0.0455065	0.0389305	2306.85	737.547	653.077
bed	128	X	3OT	100	78425.7	74936.5	26464.3	81366.5	78028	26733.3	2940.85	2667	1714.3	0.0389148	0.0322206	0.026296	0.595726	0.583635	0.231673	0.492678	0.464429	0.197099	0.451202	0.421448	0.178944	46677.2	41777.2	23647.2	38200.7	34121.1	18729.9	34916.5	30528.5	16887.4	5187	5239.72	336.003	0.00515402	0.0454079	0.0386314	0.035073	4634.85	3671.07	3309.94
bed	128	X	F4	100	76460.6	71231	26386.9	79420.4	76281	26567.3	2959.84	2667	1717.9	0.0408847	0.0328364	0.0295319	1.81859	1.83906	0.137486	0.609646	0.593911	0.255746	0.484424	0.456411	0.200415	139121	135766	49272.4	46235.1	41453	24204.5	36391	32178.8	17828	5171.83	5207.19	336.709	0.00578824	0.0269472	0.0501263	0.0392813	9657.39	4744.08	3494.29
bed	128	X	F8	100	72843.6	69395.5	25062.6	75688.1	73071	25201.2	2844.4	2644	1624.92	0.0413081	0.0338714	0.0297478	2.04571	2.03955	0.223835	0.523278	0.473063	0.238812	0.449884	0.40689	0.202388	149016	146758	53356.3	36791.5	32310.8	17731.5	31747.4	28119.1	15416.4	4912.26	4939.43	318.485	0.00583058	0.0438716	0.0468071	0.0396681	10457.8	3475.38	3021.62
bed	256	X	3OT	100	348792	343826	117257	357175	354467	118706	8382.97	7421.5	5583.89	0.0250526	0.0201682	0.0196944	0.526784	0.531991	0.233097	0.415018	0.395539	0.189078	0.370832	0.340963	0.169666	186788	171774	106099	145765	132470	81976.8	129541	117848	71681.9	22982.4	23266.4	1094.44	0.0038601	0.0456871	0.0370594	0.0332545	20795.4	16067.4	14049.7
bed	256	X	F4	100	343181	337605	116539	351627	346396	117780	8445.92	7464.5	5580.36	0.0260152	0.0204319	0.0212823	1.83265	1.84536	0.126121	0.548239	0.529775	0.259703	0.411215	0.366594	0.190252	629495	626276	218313	190313	170896	111406	140994	129641	77873	22841.6	23085	1093.75	0.00417133	0.0247198	0.0509017	0.0372895	42789.4	21835.5	15263.1
bed	256	X	F8	100	327279	323772	110701	335199	329676	111502	7920.27	6980.5	4956.67	0.0259268	0.0203721	0.0216903	2.05435	2.04682	0.214696	0.438133	0.38157	0.219115	0.374586	0.325895	0.18836	673696	662832	238514	140901	130333	76994.2	120087	110251	64851.4	21697.4	21854.4	971.507	0.00425129	0.0420803	0.0429466	0.0369187	46748.8	15090.9	12710.9
bed	512	X	3OT	100	1.47091e+06	1.42317e+06	516295	1.49061e+06	1.45213e+06	519745	19696.5	16922.5	12303.5	0.0143495	0.0115108	0.0116751	0.47333	0.467838	0.229219	0.350091	0.316722	0.177086	0.300595	0.265473	0.153185	714115	639239	443812	525777	478695	333679	448032	389841	280862	101194	101870	2411.48	0.00228831	0.044927	0.0347088	0.0300243	86987.2	65401.2	55049
bed	512	X	F4	100	1.45852e+06	1.40748e+06	514494	1.47837e+06	1430367	517728	19853.8	16922.5	12267.7	0.0147073	0.0116633	0.0121789	1.83381	1.82794	0.121478	0.498806	0.486697	0.260733	0.344907	0.320061	0.17582	2.67608e+06	2.62377e+06	956889	746378	660207	487052	511501	463100	323313	100841	101475	2404.46	0.00238706	0.0238096	0.0511037	0.0344608	187550	95462.2	63369.4
bed	512	X	F8	100	1.39012e+06	1332116	487357	1.40933e+06	1.34379e+06	490197	19214.6	16330	12051.6	0.0149843	0.0119538	0.0126695	2.05104	2.03121	0.20899	0.363754	0.329869	0.199583	0.300934	0.257695	0.164452	2.85713e+06	2.78359e+06	1.04131e+06	504947	456655	315150	414911	374905	253258	95522	96078.6	2362.11	0.00248322	0.0409621	0.0391183	0.0322325	204096	61769.4	49638.6
bench	8	X	3OT	100	88.04	82	33.5884	112.49	106	37.6017	24.45	28	7.47977	0.227051	0.194444	0.0747248	1.1761	1.18838	0.249169	0.985279	0.956462	0.232989	0.79482	0.778841	0.177483	106.983	90.2715	55.721	90.0507	72.2494	51.6631	71.6543	58.9712	41.2016	6.58333	7.36994	1.46604	0.0146461	0.0488372	0.0456658	0.0347866	10.9213	10.126	8.07552
bench	8	X	F4	100	69.73	65	30.4879	94.44	87.5	33.8652	24.71	28	7.70975	0.280953	0.235714	0.113129	1.88367	1.9183	0.133567	1.09129	1.07549	0.338401	0.596616	0.635283	0.258275	132.579	127.023	61.4224	80.4954	69.2989	51.1696	45.1156	43.6155	33.4926	5.97563	6.63759	1.51111	0.0221732	0.0261791	0.0663266	0.0506219	12.0388	10.0292	6.56455
bench	8	X	F8	100	61.87	58	24.7001	86.3	80	27.9091	24.43	28	7.46203	0.297969	0.260471	0.107992	2.17155	2.20735	0.31833	0.926811	0.911972	0.272603	0.494866	0.516388	0.205697	137.911	129.815	65.4132	58.8959	53.8063	33.1488	31.9278	32.2796	20.5096	4.84122	5.47019	1.46256	0.0211664	0.0623926	0.0534302	0.0403165	12.821	6.49717	4.01988
bench	16	X	3OT	100	334.44	285.5	143.198	392.04	343	156.033	57.6	64	22.4922	0.154353	0.141367	0.0548456	1.0031	0.97752	0.28163	0.905792	0.876473	0.248851	0.7989	0.776971	0.201759	346.874	280.71	207.149	314.952	255.771	196.309	277.532	222.356	170.139	28.0667	30.5825	4.40847	0.0107497	0.0551995	0.0487748	0.0395448	40.6012	38.4765	33.3473
bench	16	X	F4	100	289.16	252	130.327	348.08	298	142.716	58.92	64	23.2942	0.180475	0.167184	0.0702098	1.86192	1.90168	0.140134	1.02729	1.01875	0.313907	0.772123	0.751222	0.20212	542.874	475.446	260.245	306.395	242.461	198.59	233.499	173.437	149.97	25.544	27.9724	4.56566	0.0137611	0.0274662	0.0615257	0.0396154	51.0081	38.9237	29.3942
bench	16	X	F8	100	265.03	234	114.153	322.35	281.5	124.526	57.32	64	22.3846	0.188755	0.174145	0.0734549	2.1517	2.14717	0.315304	0.97445	0.978385	0.290643	0.667375	0.66963	0.155342	581.816	506.323	294.312	262.686	199.282	156.861	182.03	147.879	104.412	22.374	24.4071	4.38737	0.0143972	0.0617996	0.056966	0.0304471	57.6852	30.7449	20.4648
bench	32	X	3OT	100	1384	1141	723.876	1542.81	1248	776.971	158.81	135	81.8959	0.108216	0.105948	0.0387758	0.848202	0.794443	0.285589	0.772424	0.744975	0.249663	0.70575	0.659337	0.221084	1205.33	936.742	818.995	1103.86	852.965	755.096	1003.7	773.986	672.265	141.88	152.286	16.0516	0.00760006	0.0559755	0.048934	0.0433326	160.523	147.999	131.764
bench	32	X	F4	100	1263.46	1008	680.41	1423.47	1179	730.176	160.01	135	82.2743	0.11963	0.115169	0.0455388	1.81527	1.84581	0.162052	0.894315	0.84051	0.296586	0.698626	0.679705	0.236715	2312.18	1848.77	1285.61	1163.74	855.071	812.043	919.177	663.091	655.63	133.36	143.114	16.1258	0.00892561	0.0317621	0.0581308	0.0463961	251.98	159.16	128.504
bench	32	X	F8	100	1177.87	938	627.831	1336.51	1082.5	675.94	158.64	135	81.3132	0.125679	0.122261	0.0476958	2.07518	2.0699	0.322707	0.851861	0.818012	0.2839	0.647417	0.641023	0.191367	2473.8	1933.4	1400.16	1015.16	774.183	652.424	779.575	593.545	503.943	123.055	132.484	15.9374	0.00934837	0.0632506	0.0556445	0.0375079	274.431	127.875	98.7729
bench	64	X	3OT	100	6232.33	5035.5	3484.63	6777.21	5506	3676.09	544.88	463	357.841	0.0840177	0.0772395	0.0400341	0.71915	0.686552	0.273015	0.643004	0.623714	0.247206	0.581185	0.573621	0.210257	4575.54	3478.51	3348.71	4096.19	2903.89	3042.92	3710.8	2691.32	2708.11	682.988	720.514	70.1368	0.00784668	0.053511	0.0484524	0.0412104	656.347	596.413	530.789
bench	64	X	F4	100	5838.27	4784	3338.85	6389	5203.5	3515.13	550.73	476	359.261	0.0911153	0.0845175	0.0459207	1.78791	1.82145	0.173793	0.745954	0.71964	0.285705	0.601691	0.593289	0.220266	10582	8547.65	6373.94	4472.13	3383.49	3375.86	3650.77	2705.55	2758.91	654.414	688.965	70.4152	0.00900045	0.0340635	0.0559982	0.0431721	1249.29	661.668	540.746
bench	64	X	F8	100	5531.32	4620	3137.8	6071.42	5126	3309.3	540.1	463	352.281	0.0939484	0.086845	0.0472908	2.00786	2.00201	0.306668	0.695918	0.681015	0.271097	0.567535	0.559533	0.203585	11283.6	9060.82	6907.9	3859.42	2868.14	2757.11	3204.89	2574.3	2252.75	615.008	648.624	69.047	0.00926899	0.060107	0.053135	0.0399026	1353.95	540.393	441.539
bench	128	X	3OT	100	29620.7	25441	15602.2	31799	27188	16533.2	2178.37	1790	1635.91	0.0687766	0.0575737	0.0369954	0.614441	0.572465	0.306476	0.553007	0.484515	0.279155	0.510217	0.451692	0.246128	18992.7	15448.8	15555.8	17006.4	14318.7	13836.9	15584.3	13192.7	12210.7	3058.04	3240.5	320.639	0.0072511	0.0600693	0.0547145	0.0482411	3048.93	2712.03	2393.29
bench	128	X	F4	100	27967.2	23913	15022.3	30184.6	25909	15857.5	2217.31	1835	1628.39	0.0755981	0.0658414	0.0423815	1.78627	1.83328	0.190169	0.670418	0.59387	0.347946	0.560361	0.503644	0.281058	50830.7	43654	29318.5	19248.8	15615.1	15665.7	15962.7	13069	12404.3	2944.37	3108.08	319.164	0.00830678	0.0372731	0.0681975	0.0550874	5746.44	3070.48	2431.24
bench	128	X	F8	100	26717.5	23671	14195.6	28876.1	25026.5	14971.6	2158.64	1790	1618.81	0.0767716	0.0611147	0.0453239	1.98059	1.98158	0.326947	0.622774	0.527356	0.339717	0.532202	0.479055	0.273195	53965.1	45318.7	31718.7	16541.9	13452.6	12579.8	14097.2	11998	10115.8	2782.34	2934.44	317.287	0.00888348	0.0640816	0.0665845	0.0535463	6216.86	2465.64	1982.69
bench	256	X	3OT	100	135177	112491	78007.2	141913	120484	81082	6735.72	4462.5	5560.81	0.048415	0.0413523	0.0304882	0.516347	0.448396	0.315447	0.458259	0.373121	0.285874	0.423771	0.342001	0.257257	74716.9	50359.6	74784.9	65943.2	47968.7	66076.1	60307.5	45907.1	58586.8	15289.4	15892.1	1089.92	0.00597568	0.0618275	0.0560313	0.0504223	14657.8	12950.9	11483
bench	256	X	F4	100	129941	110418	76033.1	136839	113857	78908.4	6898.64	4572	5658.96	0.0526398	0.0443551	0.0352407	1.80177	1.86501	0.195931	0.567482	0.502148	0.362032	0.472016	0.380223	0.285726	238555	193316	151005	78099	54420.3	79143.6	63770.5	49073.8	60910.8	14902.5	15466.1	1109.16	0.00690717	0.0384024	0.0709583	0.0560023	29597	15512.1	11938.5
bench	256	X	F8	100	124237	106272	71463.8	130866	111002	73999	6629.5	4462.5	5460.78	0.0530504	0.0429532	0.0367014	1.98279	2.00406	0.336544	0.511168	0.397442	0.33893	0.450626	0.364407	0.281102	252258	202287	162792	64291.3	49505.5	60865.2	55924.1	44206.5	48919.4	14006.9	14503.8	1070.31	0.00719347	0.0659627	0.0664303	0.0550959	31907.2	11929.6	9588.21
bench	512	X	3OT	100	573982	508138	328453	592410	519636	334984	18427.6	11920	18982.2	0.0321483	0.0231701	0.0265207	0.42902	0.3351	0.311771	0.362921	0.271133	0.269933	0.329798	0.255787	0.233544	270752	156174	303428	228502	134776	260356	204158	131282	220712	64376.8	65656.8	3720.51	0.00519806	0.061107	0.0529068	0.0457747	59472	51029.7	43259.6
bench	512	X	F4	100	561323	492098	324906	580309	510818	330797	18986	12653.5	19200.5	0.0345149	0.0242101	0.0292365	1.80959	1.8836	0.197755	0.472175	0.369691	0.353711	0.369285	0.291533	0.259304	1.03488e+06	878323	649085	291193	168516	337197	222874	156084	239884	63681.6	64836.2	3763.3	0.00573036	0.0387599	0.0693274	0.0508236	127221	66090.5	47017.2
bench	512	X	F8	100	537024	475005	302623	554859	483926	307756	17835.1	11920	15883.2	0.0340964	0.0245626	0.0278777	1.9819	1.98639	0.338798	0.396716	0.301462	0.308361	0.349081	0.268111	0.252076	1.09241e+06	908679	703429	221718	149835	237362	191259	132899	183607	59314.1	60320.2	3113.11	0.00546403	0.0664045	0.0604388	0.0494068	137872	46522.9	35987.1
bookshelf	8	X	3OT	100	118.41	112	45.3879	143.79	135	51.4607	25.38	26.5	8.84979	0.182339	0.172894	0.0409275	0.902763	0.862266	0.241533	0.795307	0.787527	0.181945	0.679419	0.667912	0.122744	112.438	88.1167	66.4126	97.881	77.5699	55.6829	81.5405	72.4956	40.2277	8.89603	10.0863	1.73456	0.00802179	0.0473405	0.0356613	0.0240578	13.0169	10.9138	7.88462
bookshelf	8	X	F4	100	97.08	90	40.7448	122.66	116.5	46.063	25.58	28	8.98616	0.218108	0.2	0.059144	1.72814	1.7642	0.250903	0.830651	0.825625	0.26825	0.606176	0.604341	0.175914	173.789	158.039	88.3887	86.4975	66.0781	59.2745	60.6149	49.8504	36.8205	7.98597	9.02835	1.76129	0.0115922	0.049177	0.052577	0.0344791	17.3242	11.6178	7.21683
bookshelf	8	X	F8	100	91.86	89	34.8677	117.24	111	40.3528	25.38	26.5	8.84979	0.223543	0.2	0.0565838	1.85547	1.86492	0.368848	0.76003	0.706004	0.224025	0.538923	0.528579	0.13662	178.718	158.039	94.9313	72.7583	60.2982	42.1002	49.6863	45.4846	25.5077	6.83407	7.90914	1.73456	0.0110904	0.0722943	0.0439089	0.0267775	18.6065	8.25164	4.99951
bookshelf	16	X	3OT	100	563.62	550	231.365	636.97	619.5	243.975	73.35	55	44.2551	0.121271	0.104435	0.0637802	0.988668	1.00544	0.235564	0.889612	0.913384	0.179171	0.746156	0.763858	0.146754	560.124	521.391	263.18	502.645	475.751	224.258	426.637	394.414	203.247	45.3475	47.819	8.674	0.0125009	0.0461705	0.0351176	0.0287637	51.5834	43.9545	39.8365
bookshelf	16	X	F4	100	499.46	468	224.688	573.29	558.5	231.546	73.83	55	44.0523	0.140968	0.112661	0.0821452	1.91412	1.95649	0.123982	1.00387	0.986868	0.221982	0.720429	0.724545	0.177811	963.494	883.024	453.148	503.04	479.45	240.098	370.154	355.559	195.107	44.0389	45.383	8.63426	0.0161005	0.0243005	0.0435086	0.034851	88.8171	47.0592	38.2411
bookshelf	16	X	F8	100	458.69	439	203.172	532.04	510	213.142	73.35	55	44.2551	0.147511	0.122855	0.082036	2.17627	2.2508	0.269482	0.931819	0.902897	0.209719	0.626089	0.625814	0.188944	1013.78	925.841	491.745	427.143	410.832	195.248	297.962	269.324	170.999	39.8218	41.7759	8.674	0.016079	0.0528184	0.0411048	0.0370331	96.3819	38.2686	33.5157
bookshelf	32	X	3OT	100	2573.11	2296.5	1243.55	2767.12	2538.5	1260.33	194.01	160.5	123.665	0.078905	0.0490244	0.0562161	0.791364	0.767217	0.216267	0.750365	0.740252	0.182048	0.687437	0.686357	0.144319	1966.13	1900.33	892.22	1870.66	1765.26	844.738	1733.78	1603.91	804.447	243.735	247.025	24.2383	0.0110183	0.0423883	0.0356813	0.0282865	174.875	165.569	157.672
bookshelf	32	X	F4	100	2400.89	2121	1229.33	2596.07	2330	1238.15	195.18	162	123.335	0.0881009	0.0515442	0.0675306	1.92307	1.97818	0.114259	0.828468	0.787598	0.210619	0.687303	0.671758	0.161223	4644.44	4021.64	2466.37	1889.07	1834.18	836.065	1605.07	1474.48	774.602	240.949	242.678	24.1737	0.013236	0.0223948	0.0412813	0.0315996	483.408	163.869	151.822
bookshelf	32	X	F8	100	2272.25	2019	1177.79	2466.26	2293.5	1189.39	194.01	160.5	123.665	0.0912125	0.0554844	0.0686462	2.15274	2.20944	0.225214	0.803818	0.76066	0.194762	0.650301	0.647823	0.152666	4924	4229.93	2660.96	1739.97	1586.2	783.23	1443.08	1390.3	709.263	230.847	233.121	24.2383	0.0134547	0.044142	0.0381733	0.0299226	521.549	153.513	139.016
bookshelf	64	X	3OT	100	11874.2	10254.5	6481.62	12428.6	10830.5	6543.95	554.42	520	370.414	0.0526195	0.0337807	0.0401923	0.542685	0.527741	0.163838	0.523424	0.513045	0.152379	0.498988	0.491227	0.136736	6074.53	5494.11	2920.47	5873.52	5361.4	2833.25	5621.57	5152.34	2730.03	1270.4	1282.61	72.6012	0.0078777	0.0321122	0.0298662	0.0268002	572.411	555.317	535.086
bookshelf	64	X	F4	100	11417.7	9855	6430.86	11973	10360	6480.66	555.26	520	371.099	0.0563594	0.034874	0.044926	1.90213	1.97464	0.140479	0.575301	0.541585	0.174705	0.508206	0.473695	0.14387	21919.3	18530.9	12912.4	6093.59	5585.19	2840.66	5466.59	5126.03	2696.54	1260.45	1270.21	72.7354	0.00880549	0.0275338	0.0342422	0.0281986	2530.83	556.769	528.521
bookshelf	64	X	F8	100	11090.5	9426.5	6289.74	11644.9	9836	6343.58	554.42	520	370.414	0.0575002	0.0362251	0.0453244	2.05663	2.12855	0.215251	0.5682	0.518036	0.171307	0.495421	0.465274	0.135216	22994.6	19162.8	13590.6	5825.36	5324.35	2684.25	5175.85	4738.12	2545.82	1232.79	1243.34	72.6012	0.00888357	0.0421891	0.0335762	0.0265023	2663.76	526.112	498.982
bookshelf	128	X	3OT	100	56572.7	52666	31023.1	58326.8	54469.5	31298.1	1754.15	1501	1082.66	0.0356947	0.0261318	0.0257601	0.357015	0.325335	0.128247	0.342093	0.314562	0.116858	0.326911	0.304517	0.105806	18566.7	16900.8	9072.17	17788.6	16310.9	8299.08	17109.8	15755.2	8022.1	6080.52	6134.42	212.202	0.00504898	0.0251364	0.0229043	0.020738	1778.15	1626.62	1572.33
bookshelf	128	X	F4	100	55280.8	51126	30831.9	57037.1	53239.5	31087.8	1756.25	1501	1083.47	0.0371936	0.0266831	0.0277559	1.87197	1.96547	0.176969	0.38126	0.345283	0.130776	0.344808	0.322345	0.106358	104481	89137.1	61683.3	19182.9	18007.6	8975.88	17610.5	16953.4	8134.61	6043.04	6093.21	212.359	0.00544016	0.0346859	0.0256321	0.0208462	12089.9	1759.27	1594.38
bookshelf	128	X	F8	100	54462.1	50452	30502.4	56213.7	52424	30760.7	1751.59	1501	1081.39	0.0376145	0.027084	0.027983	1.96822	2.05928	0.220479	0.372372	0.33998	0.124225	0.337656	0.313474	0.101804	107988	91680.6	63705.2	18378	17613	8117.54	16965	16649.7	7662.29	5978.47	6029.1	211.952	0.00548466	0.0432138	0.0243482	0.0199537	12486.2	1591.04	1501.81
bookshelf	256	X	3OT	100	273586	250371	129206	279079	259384	129539	5493.04	5080.5	3395.35	0.0232443	0.0203057	0.0171547	0.229969	0.204142	0.101431	0.216284	0.195925	0.0860469	0.207503	0.190332	0.0803309	58633.8	53622.1	31773.3	54889.4	51070.9	25191.6	52972.7	48875.1	24375.7	25324.5	25389.7	665.488	0.00336232	0.0198804	0.0168652	0.0157449	6227.57	4937.56	4777.64
bookshelf	256	X	F4	100	269910	245140	128975	275419	253639	129275	5508.29	5139	3397.46	0.0238467	0.0208092	0.0179044	1.86563	1.9689	0.188283	0.244681	0.211145	0.101126	0.226337	0.199295	0.0863941	508888	421113	260671	61175	56560.7	31371.8	56465.9	54056.4	24658.3	25279.1	25337.9	665.902	0.00350927	0.0369035	0.0198206	0.0169332	51091.5	6148.87	4833.02
bookshelf	256	X	F8	100	267593	244351	128004	273069	253639	128306	5476.16	5080.5	3369.53	0.0239029	0.0207264	0.0178613	1.92639	2.02573	0.215221	0.235297	0.207029	0.0921327	0.21994	0.195188	0.0825559	520521	423198	266903	57774.7	55509.8	24965.9	54421.5	51389.7	23321.9	25088.9	25148	660.428	0.00350081	0.0421834	0.018058	0.0161809	52313.1	4893.32	4571.09
bookshelf	512	X	3OT	100	1.16596e+06	1026596	534217	1.17923e+06	1.04606e+06	534834	13276.8	11690.5	8581.56	0.0133805	0.0112051	0.010409	0.151264	0.119908	0.0895562	0.136605	0.115857	0.0650977	0.130318	0.114628	0.0551742	167021	138799	119608	148472	133992	77896.4	142842	128243	73388.4	104707	104828	1681.99	0.00204017	0.017553	0.0127592	0.0108141	23443.1	15267.7	14384.1
bookshelf	512	X	F4	100	1.15762e+06	1015126	533829	1.17093e+06	1.03459e+06	534394	13318.1	11690.5	8581.17	0.0135953	0.011328	0.010672	1.873	1.97147	0.184949	0.15925	0.130666	0.0873332	0.142674	0.121202	0.0615954	2.19158e+06	1.87402e+06	1.08426e+06	173720	151832	117505	153333	141258	74415.6	104631	104741	1681.91	0.0020917	0.03625	0.0171173	0.0120727	212514	23030.9	14585.5
bookshelf	512	X	F8	100	1.15088e+06	1014900	530552	1.164e+06	1032931	531265	13123.3	11562.5	8509.24	0.0133811	0.0113287	0.0103456	1.91614	2.00464	0.204319	0.145787	0.12207	0.0652161	0.137151	0.119307	0.0548834	2.22847e+06	1.90865e+06	1.10463e+06	154943	142251	75051.3	147004	137459	69070.2	103988	104128	1667.81	0.00202774	0.0400466	0.0127824	0.0107571	216507	14710	13537.8
bottle	8	X	3OT	100	73.35	67	24.2589	88	81.5	26.6147	14.65	14	2.5717	0.172306	0.175	0.0226057	1.0317	1.03534	0.166136	0.906785	0.90373	0.154298	0.758533	0.716489	0.134333	76.5353	74.1988	29.0815	65.9507	62.0114	24.9918	54.7709	48.7035	22.5769	4.75474	5.21649	0.504053	0.00443072	0.0325626	0.0302424	0.0263292	5.69997	4.89839	4.42508
bottle	8	X	F4	100	61.37	54	20.6445	76.08	69.5	23.0558	14.71	14	2.67157	0.199896	0.205351	0.0261533	1.7702	1.75538	0.087666	0.949153	1.01215	0.214484	0.716665	0.714627	0.140863	109.829	96.838	41.4528	59.4205	56.9699	28.3058	44.3487	38.5887	22.2769	4.04632	4.51893	0.523627	0.00512604	0.0171825	0.0420388	0.0276091	8.12476	5.54794	4.36627
bottle	8	X	F8	100	57.95	51	19.3137	72.6	65	21.6062	14.65	14	2.5717	0.208351	0.2137	0.0270319	1.95123	1.92506	0.174275	0.862728	0.840922	0.187172	0.641791	0.634335	0.112022	114.822	100.124	45.2142	50.3779	47.2334	22.7606	37.334	32.7331	18.232	3.78548	4.23482	0.504053	0.00529825	0.0341579	0.0366857	0.0219562	8.86198	4.46108	3.57348
bottle	16	X	3OT	100	318.98	281	120.719	347.91	306.5	127.793	28.93	27	8.77698	0.0866517	0.0836578	0.0169905	0.966009	0.955584	0.151728	0.840556	0.813716	0.136169	0.773609	0.752245	0.133443	312.064	281.615	141.189	267.652	248.508	115.031	245.431	224.087	107.746	23.661	25.0475	1.72029	0.00333014	0.0297386	0.0266892	0.0261548	27.673	22.5462	21.1183
bottle	16	X	F4	100	290.05	257	112.716	319.19	281.5	119.886	29.14	27	8.99497	0.0953758	0.0909091	0.0197058	1.77032	1.76856	0.0873159	0.915742	0.877817	0.175049	0.769883	0.742947	0.127726	520.844	457.103	225.097	271.838	237.21	139.935	225.577	206.266	109.139	22.0923	23.4977	1.76301	0.00386233	0.0171139	0.0343096	0.0250342	44.119	27.4272	21.3912
bottle	16	X	F8	100	268.23	239	100.883	297.16	262.5	107.757	28.93	27	8.77698	0.101346	0.0984471	0.0205049	2.0272	2.01101	0.187643	0.85054	0.810057	0.170861	0.729747	0.699432	0.141673	554.886	492.949	246.134	230.004	206.131	107.829	195.234	174.641	88.674	19.7731	21.1203	1.72029	0.00401895	0.036778	0.0334888	0.0277679	48.2422	21.1346	17.3801
bottle	32	X	3OT	100	1400.46	1255	527.578	1470.62	1325	547.575	70.16	67.5	27.7284	0.0488895	0.0456247	0.0123538	0.919238	0.910773	0.193975	0.755848	0.744343	0.169557	0.695232	0.679864	0.158094	1305.03	1182.06	609.549	1067.09	939.312	494.339	978.422	857.002	454.111	103.405	107.325	5.43476	0.00242134	0.0380191	0.0332331	0.0309865	119.472	96.8905	89.0058
bottle	32	X	F4	100	1332.48	1192	508.301	1403.4	1256	528.582	70.92	67.5	28.1356	0.0518443	0.0477454	0.0134736	1.79888	1.80942	0.0922252	0.893749	0.861415	0.209609	0.714217	0.702529	0.16303	2429.86	2148.99	1026.8	1223.2	1075.77	635.607	968.249	853.867	479.017	99.6271	103.602	5.51457	0.00264083	0.0180761	0.0410833	0.0319539	201.252	124.579	93.8874
bottle	32	X	F8	100	1210.12	1078.5	452.411	1280.24	1134.5	472.11	70.12	67.5	27.7067	0.0560625	0.0516494	0.0144121	2.12282	2.10485	0.203625	0.790039	0.756958	0.210805	0.689772	0.653086	0.183782	2615.76	2281.24	1130.08	964.744	850.571	466.929	838.173	748.363	400.201	88.6725	92.5335	5.43052	0.00282476	0.0399104	0.0413178	0.0360213	221.497	91.518	78.4393
bottle	64	X	3OT	100	6007.12	5363	2325.43	6190.58	5463	2443.23	183.46	151	199.073	0.0287047	0.0255055	0.0131388	0.873355	0.873072	0.215773	0.688441	0.66632	0.195043	0.611504	0.583994	0.178348	5323.78	4892.61	2698.5	4202.02	3712.6	2276.47	3732.86	3190.75	2075.87	455.785	478.873	39.0183	0.0025752	0.0422914	0.0382284	0.0349562	528.907	446.187	406.87
bottle	64	X	F4	100	5839.53	5252	2236.22	6024.93	5352	2348.08	185.4	152	200.084	0.0298385	0.0261629	0.0142033	1.81869	1.8292	0.0904172	0.866271	0.843277	0.242496	0.653183	0.624758	0.186338	10760.5	9140.05	4546.6	5201.59	4586.57	2880.46	3898.68	3398.11	2145.8	438.299	460.225	39.2165	0.00278384	0.0177218	0.0475293	0.0365222	891.133	564.57	420.577
bottle	64	X	F8	100	5260.13	4711	1998.31	5440.41	4830.5	2105.19	180.28	151	183.396	0.0322012	0.0291136	0.0139409	2.17827	2.15125	0.211266	0.726785	0.674759	0.239809	0.630316	0.591896	0.211328	11643.4	9932.07	5036.93	3866.69	3383.88	2145.89	3347.66	2877.48	1882.17	391.669	412.617	35.9456	0.00273241	0.0414081	0.0470026	0.0414203	987.239	420.595	368.906
bottle	128	X	3OT	100	26508.8	23336	11002.5	27094	23667	11311.3	585.24	397	624.814	0.0204696	0.0146477	0.0160501	0.824021	0.832435	0.227184	0.640705	0.631606	0.209719	0.547659	0.533411	0.190964	22150.4	20583.6	11782.1	17279	14903	10044.8	14786.3	12436.4	8879.25	2156.49	2217.02	122.463	0.00314581	0.0445281	0.0411049	0.037429	2309.28	1968.79	1740.33
bottle	128	X	F4	100	26022	22815	10770.2	26614.4	23392.5	11068.2	592.31	399.5	630.915	0.0211866	0.0149262	0.0171041	1.82774	1.84058	0.0892292	0.84219	0.810649	0.267658	0.607802	0.587921	0.204213	48133.1	41621.3	21477.4	22522.3	19617.5	13253.4	16160.3	13638.1	9561.61	2110.96	2169.37	123.659	0.00335241	0.0174889	0.0524609	0.0400258	4209.57	2597.66	1874.08
bottle	128	X	F8	100	23407.2	20460.5	9656.83	23917.6	21117.5	9871.56	510.45	397	424.73	0.0210615	0.016348	0.0136263	2.20292	2.17233	0.211998	0.677474	0.626507	0.256878	0.568292	0.523276	0.224746	52325.7	44787.7	23924	15963.5	13398.4	9400.53	13378.4	10921.8	8163.59	1892.74	1934.83	83.247	0.00267076	0.0415516	0.050348	0.0440503	4689.1	1842.5	1600.06
bottle	256	X	3OT	100	116017	109678	49168.5	117413	110974	49839.4	1396.61	1022	1315.23	0.0114934	0.00900318	0.00785381	0.771632	0.786539	0.228853	0.589288	0.587455	0.213106	0.488245	0.466085	0.189109	90205.3	81157.5	48597.7	69296	59850.2	41598.3	57508.6	47113.9	35757	9637.03	9768.51	257.786	0.00153935	0.0448552	0.0417688	0.0370654	9525.14	8153.27	7008.37
bottle	256	X	F4	100	114922	108688	48647.2	116333	109994	49303.4	1411.51	1041	1314.29	0.0117565	0.00911474	0.00812923	1.82527	1.8316	0.0914466	0.817183	0.795627	0.286184	0.565453	0.548375	0.214744	212043	201368	95520.3	96063.6	82749.5	57826.9	66169.2	54466.8	40617.9	9534.84	9663.47	257.6	0.00159333	0.0179235	0.056092	0.0420898	18722	11334.1	7961.12
bottle	256	X	F8	100	103163	97096.5	44084.2	104398	97905.5	44607.7	1235.49	1029	870.574	0.0117374	0.0105949	0.0058224	2.20325	2.17531	0.22185	0.628449	0.600661	0.264177	0.506619	0.469187	0.222549	230002	215688	105616	64696	53835.9	39289.6	52179.7	43381.9	32990.6	8640.51	8743.1	170.633	0.00114119	0.0434826	0.0517787	0.0436197	20700.8	7700.76	6466.16
bottle	512	X	3OT	100	489044	467247	209074	492838	469886	210981	3794.41	2399	5901.98	0.00728951	0.00489864	0.00840897	0.736668	0.757804	0.2299	0.552746	0.54982	0.212252	0.444082	0.427069	0.184335	361302	330256	195509	271908	246278	164269	218424	189869	137156	40978.6	41352.3	1156.79	0.00164816	0.0450605	0.0416015	0.0361297	38319.7	32196.7	26882.6
bottle	512	X	F4	100	486315	465372	207820	490209	468124	209675	3894.18	2425	6037.52	0.00754523	0.00496516	0.00893798	1.82812	1.83429	0.0899549	0.801098	0.790031	0.295517	0.536492	0.525919	0.219766	896931	844795	403646	395769	354876	238436	263261	220780	163104	40732.7	41096.3	1183.35	0.00175184	0.0176312	0.0579213	0.0430741	79114.7	46733.5	31968.5
bottle	512	X	F8	100	436713	422131	188916	439940	426580	190282	3226.86	2341.5	4414.86	0.00715455	0.00555444	0.00707114	2.20818	2.17804	0.221325	0.595515	0.573485	0.269427	0.461712	0.435637	0.221304	972446	924762	443209	256894	217633	159119	198661	175737	128339	37027.6	37295.3	865.313	0.00138594	0.0433798	0.0528078	0.0433757	86868.9	31187.3	25154.4
bowl	8	X	3OT	84	191.655	188	35.2603	222.405	218	38.2733	30.75	30	4.96706	0.13994	0.137255	0.0181477	1.4165	1.48421	0.165866	1.19686	1.21588	0.155154	1.05342	1.07969	0.132895	273.242	273.997	64.8215	229.719	227.164	56.4048	201.842	196.359	53.014	7.54054	8.18488	1.06222	0.00388096	0.035471	0.0331803	0.0284202	13.8623	12.0624	11.3372
bowl	8	X	F4	84	164.821	161	32.9791	197.548	194	35.1847	32.7262	30	5.46919	0.168533	0.162791	0.0284482	1.89781	1.94232	0.108425	1.46266	1.51357	0.234647	1.05528	1.09142	0.17794	315.151	311.949	75.6323	243.511	230.923	74.1565	175.44	169.514	58.9879	7.05269	7.52437	1.16961	0.00608375	0.023187	0.05018	0.038053	16.1742	15.8586	12.6148
bowl	8	X	F8	84	133.619	132	24.4953	164.369	160	27.4989	30.75	30	4.96706	0.189088	0.189189	0.0233654	2.55919	2.62095	0.300119	1.32254	1.33524	0.24662	0.84102	0.834669	0.132755	344.92	336.976	87.6342	177.239	165.363	54.7349	112.107	100.936	34.8149	5.23842	5.88073	1.06222	0.00499678	0.0641815	0.0527405	0.0283901	18.7409	11.7053	7.44528
bowl	16	X	3OT	84	789.417	730	200.9	865.619	795	226.016	76.2024	61	36.9382	0.0871015	0.0819134	0.0235557	1.37339	1.40422	0.124477	1.20267	1.2368	0.129502	1.09199	1.12181	0.127525	1086.45	1000.94	306.533	950.124	873.272	271.021	864.033	807.055	257.702	42.9631	48.3344	7.89936	0.00503746	0.02662	0.0276945	0.0272717	65.5531	57.9588	55.1105
bowl	16	X	F4	84	722.786	676	182.824	804.524	747	203.992	81.7381	69.5	37.9118	0.101495	0.0921841	0.0307577	1.92892	1.96729	0.0867949	1.47495	1.54508	0.199782	1.12691	1.15829	0.144573	1401.14	1322.12	386.102	1075.35	1031.94	343.131	823.371	738.984	272.541	39.0975	43.6245	8.10757	0.00657765	0.0185614	0.0427242	0.0309174	82.5693	73.3797	58.2839
bowl	16	X	F8	84	570.06	532	150.083	644.143	593	170.886	74.0833	61	28.5257	0.114865	0.111941	0.0240391	2.6549	2.76222	0.279438	1.43491	1.49332	0.215639	1.07642	1.09752	0.169952	1519.98	1432.7	456.061	821.246	741.4	272.872	619.376	542.402	225.912	32.0959	36.5447	6.10032	0.00514085	0.0597588	0.0461152	0.0363447	97.5303	58.3546	48.3122
bowl	32	X	3OT	84	3565.5	3072	1233.82	3789.29	3198	1331.06	223.786	151.5	170.876	0.0570051	0.0498661	0.0272347	1.25664	1.27861	0.165859	1.10945	1.14817	0.159992	0.998957	1.03119	0.154407	4488.11	3747.24	1748.23	3965.44	3393.92	1572.72	3580.69	3100.25	1470.05	263.858	284.651	36.5424	0.00582425	0.0354695	0.034215	0.0330206	373.865	336.331	314.375
bowl	32	X	F4	84	3390.88	2952	1167.16	3629.46	3112	1258.32	238.583	183.5	179.095	0.0642103	0.055192	0.031784	1.9319	1.97246	0.0860321	1.42929	1.5229	0.257467	1.07248	1.1132	0.180765	6580.44	5688.83	2382.72	4869.89	4278.53	2023.18	3676.46	3216.81	1569.92	249.601	269.095	38.3001	0.00679712	0.0183983	0.0550602	0.0386573	509.553	432.665	335.732
bowl	32	X	F8	84	2652.46	2310	968.605	2856.38	2459	1030.32	203.917	151.5	126.833	0.0716684	0.0658202	0.0300993	2.66116	2.79094	0.296186	1.37709	1.43391	0.282853	1.10114	1.14601	0.211588	7067.24	6257.92	2783.32	3623.98	3167.45	1533.19	2913.91	2454.19	1263.03	207.14	220.338	27.1236	0.00643685	0.0633404	0.0604891	0.0452487	595.224	327.878	270.104
bowl	64	X	3OT	84	16575	15199	6190.33	17559.3	16699.5	6671.66	984.31	514	1093.36	0.0525628	0.0312999	0.0445619	1.1876	1.20031	0.205552	1.02871	1.07375	0.181821	0.905359	0.947836	0.171131	19773.5	18901.8	8540.74	17144.1	15616.9	7499.14	15122.7	13390.9	6765.68	1323.82	1426.76	233.819	0.00952972	0.0439581	0.0388831	0.0365971	1826.47	1603.72	1446.86
bowl	64	X	F4	84	15922.2	14093.5	5946.34	16957.4	15757.5	6347.91	1035.24	533	1127.4	0.0587708	0.0353572	0.0499544	1.93409	1.97184	0.083941	1.39794	1.50657	0.290243	1.01422	1.06096	0.206918	30932.6	27086.1	12023.5	22373.4	19897.2	10107.2	16327.7	14514.3	7530.64	1271.65	1357.52	241.098	0.0106829	0.0179511	0.0620695	0.0442502	2571.27	2161.46	1610.45
bowl	64	X	F8	84	12521.1	11532	4898.91	13257.5	13104.5	5082.02	736.417	504	609.275	0.0562025	0.0422838	0.0395799	2.66824	2.81058	0.28966	1.31202	1.38505	0.313062	1.0422	1.08497	0.2343	33498	30795.2	14100.3	16241.5	15035.3	7458.24	12950.8	11771.4	5970.3	1047.65	1086.81	130.296	0.0084643	0.0619448	0.0669493	0.0501059	3015.39	1594.97	1276.77
bowl	128	X	3OT	84	76689.1	77021	27429.5	79764	83460	28225.9	3074.88	1346.5	4146.95	0.0376063	0.0155729	0.0496853	1.10987	1.12286	0.222779	0.953493	1.00501	0.191911	0.822121	0.874736	0.175557	85629.1	89696.1	35932.4	73823.8	74609.6	31882	63837.2	62085.7	28170.9	5865.89	6036.2	886.841	0.0106254	0.0476421	0.0410408	0.0375434	7684.27	6818.08	6024.46
bowl	128	X	F4	84	74800.6	74643.5	27053	78167.9	80554	27612.4	3367.29	1389	4391.15	0.0435311	0.0182689	0.0559419	1.93841	1.97469	0.0800392	1.37826	1.48126	0.306308	0.963368	1.02516	0.223274	145686	145035	54740.6	104172	101761	46702	73183.3	72928.2	33694.2	5785.38	5905.01	939.062	0.0119634	0.0171167	0.065505	0.047748	11706.5	9987.38	7205.63
bowl	128	X	F8	84	57982.9	59308.5	21153.7	60016.9	61321.5	21307.3	2033.94	1223	2236.38	0.0354664	0.0205755	0.0417941	2.68523	2.82263	0.284286	1.24943	1.34793	0.327892	0.967253	1.02944	0.243446	156464	158050	61973.3	71805.2	71878.6	32047.3	55686	56109.1	24656	4523.79	4556.64	478.257	0.00893781	0.0607955	0.0701208	0.0520618	13253.2	6853.44	5272.78
bowl	256	X	3OT	84	330600	339282	116207	337292	346294	124243	6691.75	2647	17225.8	0.0171807	0.0080717	0.0293993	1.02613	1.06172	0.205372	0.88749	0.951603	0.193968	0.749418	0.809814	0.172268	343863	353513	153807	297487	307207	131614	251514	257317	112632	24851.2	26569.7	3683.79	0.00628713	0.0439195	0.0414808	0.0368401	32892.3	28146	24086.7
bowl	256	X	F4	84	326851	337639	113291	333965	340220	120245	7114.37	2893.5	17578.7	0.0195131	0.00866878	0.0326084	1.94492	1.98015	0.0723248	1.35176	1.46458	0.315186	0.915338	0.988175	0.231872	638098	649547	228727	447620	465093	199407	304870	292184	141773	24227.8	25714.8	3759.27	0.00697341	0.0154669	0.0674036	0.0495867	48914.2	42643.8	30318.7
bowl	256	X	F8	84	251653	251649	91349.1	255934	254094	93242.6	4281.01	2617	5688.03	0.0169187	0.0109106	0.0251365	2.69192	2.83297	0.285412	1.18738	1.30139	0.335425	0.894799	0.97216	0.245912	680293	669655	268650	296975	285460	140084	223947	219648	104085	19535.3	19940.3	1216.41	0.00537554	0.0610364	0.0717319	0.052589	57451.7	29957.4	22258.9
bowl	512	X	3OT	84	1.35416e+06	1365471	489708	1.36138e+06	1.3711e+06	492992	7220.25	5765	6192.73	0.00515414	0.00427996	0.0028824	0.972925	1.02912	0.191071	0.844996	0.914626	0.193809	0.701013	0.760309	0.172969	1.33304e+06	1.33377e+06	572905	1.15971e+06	1.1655e+06	515038	963862	978650	439192	104726	105428	1324.34	0.000616412	0.0408612	0.0414467	0.03699	122518	110143	93922.7
bowl	512	X	F4	84	1.34963e+06	1362168	488287	1.35754e+06	1.3678e+06	490781	7904.73	5896.5	6519.32	0.00606016	0.00452948	0.0049555	1.94665	1.98132	0.0699228	1.33247	1.45265	0.322622	0.887261	0.955956	0.241038	2.63437e+06	2.65201e+06	977949	1.8214e+06	1.87394e+06	836418	1.22171e+06	1.17257e+06	592793	104422	104955	1394.18	0.00105975	0.0149532	0.0689939	0.0515468	209138	178871	126771
bowl	512	X	F8	84	1.0328e+06	1.01825e+06	381237	1.0399e+06	1023443	384573	7101.83	5765	5948.43	0.00668739	0.00593499	0.00351107	2.69225	2.8318	0.284807	1.15146	1.25246	0.341788	0.84926	0.935666	0.248836	2.78648e+06	2.70961e+06	1.10244e+06	1.18032e+06	1.13149e+06	565260	871190	878734	412918	81528.9	82242.4	1272.09	0.000750855	0.060907	0.0730926	0.0532144	235760	120883	88303.9
car	8	X	3OT	100	92.12	90	15.0254	113.62	108	19.4847	21.5	19	6.0578	0.187397	0.172414	0.0344472	1.16945	1.21587	0.155719	1.00007	0.995787	0.157483	0.819363	0.811832	0.137096	107.775	104.723	23.5308	91.1147	87.7118	20.5739	74.0941	71.8493	18.5695	2.94498	3.81899	1.18733	0.00675164	0.0305209	0.0308667	0.0268709	4.61204	4.03248	3.63963
car	8	X	F4	100	74.86	74	12.1306	96.38	94	15.1142	21.52	19	6.08273	0.222633	0.19694	0.053117	1.84296	1.84043	0.0985943	1.00137	0.981308	0.205864	0.703622	0.709777	0.165335	138.105	137.026	24.5509	75.2803	71.8906	23.5333	52.4525	50.9739	17.7636	2.3776	2.96239	1.19221	0.0104109	0.0193245	0.0403493	0.0324056	4.81197	4.61253	3.48167
car	8	X	F8	100	68.64	68	11.1188	90.11	84.5	14.7209	21.47	18.5	6.0777	0.236717	0.216542	0.05041	2.09158	2.05537	0.161863	0.929072	0.90912	0.177799	0.5919	0.623792	0.151198	143.764	140.967	27.0085	63.8682	58.5467	19.0866	40.3554	40.2877	14.5521	2.17928	2.8853	1.19123	0.00988036	0.0317251	0.0348486	0.0296347	5.29367	3.74098	2.8522
car	16	X	3OT	100	399.04	391.5	77.7268	456.13	449.5	86.801	57.09	57	15.0602	0.125544	0.13165	0.0259159	1.26313	1.27649	0.125451	1.1378	1.14688	0.119779	1.04042	1.03556	0.13026	504.804	492.145	110.842	452.898	445.973	97.9006	413.905	406.208	96.3794	15.2344	17.013	2.9518	0.00507952	0.0245884	0.0234767	0.025531	21.725	19.1885	18.8904
car	16	X	F4	100	348.35	342	68.0884	405.69	399	75.2615	57.34	57	15.1272	0.142411	0.150193	0.0328954	1.86004	1.8779	0.0934808	1.29213	1.31497	0.183653	1.03045	1.05177	0.147501	649.993	631.037	141.078	453.494	445.902	124.678	361.652	349.574	102.286	13.3453	14.7513	2.96493	0.0064475	0.0183222	0.0359959	0.0289102	27.6513	24.4369	20.048
car	16	X	F8	100	304.98	300	59.8179	361.23	357.5	68.1734	56.25	57	15.1513	0.156105	0.16109	0.0330724	2.32085	2.33657	0.195956	1.24864	1.27211	0.181376	0.933187	0.92641	0.144326	710.872	690.822	163.699	381.751	382.119	99.5356	286.427	281.289	83.4471	11.7243	13.362	2.96966	0.0064822	0.0384074	0.0355497	0.0282879	32.0849	19.509	16.3556
car	32	X	3OT	100	2014.33	1966	372.993	2212.66	2177.5	401.159	198.33	202	53.5914	0.0900692	0.0925069	0.0211026	1.2544	1.28168	0.12717	1.16289	1.18422	0.133963	1.1094	1.12971	0.136352	2515.5	2482.6	483.343	2331.18	2288.89	465.16	2223	2159.19	455.781	73.1067	78.6271	10.5039	0.00413611	0.0249254	0.0262568	0.026725	94.7352	91.1713	89.3331
car	32	X	F4	100	1842.2	1798	350.859	2042.96	2003	374.466	200.76	203	54.8629	0.0992102	0.101796	0.025025	1.88781	1.89821	0.0681235	1.34267	1.36875	0.152417	1.17345	1.19441	0.136276	3486.23	3365.53	719.896	2464.21	2406.11	517.982	2154.17	2084.17	462.097	68.7684	73.3953	10.7531	0.00490489	0.0133522	0.0298737	0.0267101	141.1	101.525	90.5711
car	32	X	F8	100	1583.91	1530	316.25	1772.9	1726.5	340.567	188.99	191.5	51.076	0.107547	0.106039	0.0260067	2.43894	2.43576	0.151737	1.38836	1.40189	0.208723	1.17806	1.18729	0.167851	3864.26	3749.55	809.317	2178.38	2107.93	465.997	1853.28	1807.89	415.726	61.9851	66.7511	10.0109	0.00509731	0.0297404	0.0409096	0.0328988	158.626	91.3354	81.4823
car	64	X	3OT	100	10408.2	10287.5	2058.81	11203.7	11071.5	2299.37	795.53	805	313.859	0.0693319	0.0705056	0.0196006	1.19268	1.22127	0.156708	1.09776	1.12953	0.158203	1.04603	1.06827	0.156488	12433.7	12228.7	3056.22	11452.5	11152.5	2922.76	10920.5	10769.5	2834.64	403.527	450.676	61.5164	0.00384171	0.0307147	0.0310079	0.0306717	599.019	572.86	555.588
car	64	X	F4	100	9799.12	9650	1902.1	10610.8	10449	2129.01	811.7	831.5	319.328	0.0750252	0.0757031	0.022212	1.90988	1.91604	0.0554833	1.28837	1.32332	0.181887	1.11418	1.11975	0.167823	18743.6	18465.2	3836.7	12646.3	12428.9	3169.69	10953	10809.2	2846.88	372.812	417.287	62.5884	0.00435356	0.0108747	0.0356499	0.0328933	751.994	621.259	557.988
car	64	X	F8	100	8370.61	8304.5	1665.66	9112.7	9025	1859.84	742.09	754	285.725	0.0800915	0.0797551	0.023469	2.48595	2.47483	0.136473	1.31458	1.32606	0.247415	1.1874	1.19375	0.231875	20807.9	20480.7	4292.84	10965.5	10858	2898.84	9921.57	9946.04	2719.25	326.469	364.529	56.0021	0.00459992	0.0267487	0.0484933	0.0454476	841.396	568.172	532.973
car	128	X	3OT	100	51638.3	51441	12692.5	54684.6	54311	13966.9	3046.25	2810.5	1493.44	0.0532511	0.0523141	0.0155982	1.13034	1.18876	0.177779	1.01934	1.07578	0.171907	0.953972	0.997547	0.163993	58843.6	56679.7	18704.9	53183	51203.4	17501.4	49860.5	48535.7	16731	2487.72	2737.52	292.715	0.00305725	0.0348447	0.0336937	0.0321426	3666.16	3430.27	3279.27
car	128	X	F4	100	49554.6	49759	11847.7	52669.5	52349.5	13088.7	3114.91	2857	1501.08	0.0567995	0.0549529	0.0167609	1.92719	1.93373	0.0476422	1.23601	1.3066	0.211681	1.03198	1.08616	0.180285	95655.3	95931.8	23627.1	61729.6	59813	19860	51735.3	49831.6	17176.8	2322.16	2565.38	294.213	0.00328513	0.00933787	0.0414894	0.0353358	4630.91	3892.55	3366.66
car	128	X	F8	100	42158.7	41490	10061	44896.5	43616	11116	2737.81	2688	1301.28	0.0587187	0.057199	0.0171236	2.51852	2.52814	0.144081	1.21194	1.28688	0.253107	1.09895	1.15364	0.230731	106258	105108	26425.7	51349.6	49391.4	17305.6	46680.2	46560.9	16016.7	1971.95	2178.74	255.051	0.00335622	0.0282398	0.0496089	0.0452233	5179.44	3391.9	3139.27
car	256	X	3OT	100	237762	236148	68668.3	247100	244084	72894.6	9338.03	8219	5083.19	0.0360444	0.0346673	0.0114742	1.05544	1.12121	0.187219	0.931978	0.996121	0.176282	0.851567	0.90787	0.163736	253832	245983	93607.2	224812	219000	85671.8	206018	203432	80304.8	13459	14287.4	996.304	0.00224894	0.036695	0.0345512	0.0320923	18347	16791.7	15739.7
car	256	X	F4	100	231667	229824	65926.1	241276	236758	70184.1	9609.3	8470	5178.37	0.0380962	0.0362274	0.012157	1.93277	1.93817	0.0426439	1.18488	1.27671	0.232412	0.94684	1.01932	0.187067	448568	444716	130911	277839	269232	105130	223097	218802	86878.4	12921.5	13756.1	1014.96	0.00238278	0.0083582	0.0455528	0.0366652	25658.6	20605.5	17028.2
car	256	X	F8	100	196592	193912	55448.2	205074	202636	59073.1	8481.14	7262.5	4494.49	0.0397097	0.0387638	0.0122213	2.52353	2.54139	0.152769	1.10299	1.1906	0.252743	0.976554	1.0344	0.221772	497054	493419	147000	218826	215616	85864.6	194382	190186	77469	10867.8	11578.3	880.92	0.00239537	0.0299428	0.0495376	0.0434674	28812.1	16829.5	15183.9
car	512	X	3OT	100	1.03611e+06	1.00791e+06	330339	1.06322e+06	1029146	344509	27102.7	22659	16645.2	0.0240208	0.0235039	0.00836058	0.990159	1.06972	0.192951	0.856359	0.930268	0.179833	0.762893	0.820859	0.162212	1.03913e+06	1.00426e+06	417200	901210	869655	373427	805998	795353	341857	64746.4	67523.7	3262.45	0.00163867	0.0378184	0.0352473	0.0317935	81771.1	73191.8	67004
car	512	X	F4	100	1.01823e+06	994228	322096	1.0466e+06	1.01768e+06	336522	28368.8	23108.5	17205	0.0256496	0.0249951	0.00905742	1.93391	1.93866	0.0418507	1.14314	1.23494	0.248767	0.879219	0.957964	0.19549	1.97302e+06	1.91633e+06	638572	1.1797e+06	1.15706e+06	487581	911711	888208	387433	63130.7	65958.4	3372.19	0.00177525	0.00820274	0.0487584	0.0383161	125160	95566	75936.8
car	512	X	F8	100	864463	853546	269369	889037	880302	281444	24573.8	20766.5	14579	0.0262897	0.0255044	0.00891445	2.52024	2.55606	0.160241	1.01518	1.11135	0.254006	0.86916	0.942719	0.212845	2.18329e+06	2.09877e+06	709527	885702	865163	377225	761101	750123	327275	52796.4	55163	2857.49	0.00174723	0.0314073	0.0497851	0.0417175	139067	73936.1	64145.9
chair	8	X	3OT	100	152.65	144.5	37.2641	181.48	173.5	43.2761	28.83	28	8.10917	0.159339	0.154729	0.0278352	1.40649	1.43458	0.117532	1.33996	1.37482	0.130156	1.19395	1.21689	0.135135	215.856	210.212	58.7961	204.464	198.567	57.3141	181.946	179.617	55.1435	7.30376	8.48211	1.5894	0.00545569	0.0230363	0.0255106	0.0264864	11.524	11.2336	10.8081
chair	8	X	F4	100	131.14	128	32.6441	160.34	154.5	38.0694	29.2	28	8.36056	0.183218	0.175265	0.0369658	1.97266	1.98714	0.038102	1.5152	1.53931	0.183265	1.12295	1.14547	0.138649	259.015	253.623	65.4582	199.002	196.543	59.5111	147.016	143.276	46.9205	6.39824	7.4616	1.63867	0.0072453	0.00746799	0.0359199	0.0271753	12.8298	11.6642	9.19642
chair	8	X	F8	100	107.95	104	26.1883	136.48	130	31.7046	28.53	27.5	8.01193	0.20963	0.20248	0.0384634	2.61385	2.62552	0.167368	1.46565	1.48096	0.209647	0.861109	0.863453	0.14184	283.034	275.751	72.6941	158.41	153.136	48.9204	93.2283	89.5352	33.4429	5.1329	6.2141	1.57034	0.00753883	0.0328041	0.0410909	0.0278007	14.248	9.5884	6.55481
chair	16	X	3OT	100	574.29	543	188.858	650.43	606	209.55	76.14	72.5	27.3489	0.118315	0.11546	0.0273436	1.27256	1.31096	0.186673	1.2087	1.24482	0.181373	1.1164	1.13989	0.169104	739.688	715.006	282.481	700.612	685.205	266.583	647.365	615.562	252.897	37.0162	41.0718	5.36038	0.00535934	0.0365879	0.035549	0.0331444	55.3662	52.2503	49.5678
chair	16	X	F4	100	513.71	477	172.889	591.58	558.5	192.574	77.87	73.5	29.0703	0.133804	0.128514	0.0360738	1.98242	1.99268	0.0284212	1.40301	1.4405	0.228353	1.1371	1.13669	0.185452	1018.14	953.773	339.339	728.398	683.018	289.38	590.944	541.223	242.314	33.8862	37.7446	5.69778	0.00707046	0.00557056	0.0447571	0.0363486	66.5104	56.7185	47.4935
chair	16	X	F8	100	435.59	400	141.829	510.49	477.5	160.474	74.9	71.5	26.868	0.148311	0.143998	0.0381673	2.58111	2.60467	0.186173	1.41165	1.44708	0.266267	1.06292	1.04788	0.190583	1126.6	1048.5	373.975	616.728	551.25	236.795	468.305	431.081	196.269	27.7984	31.4529	5.26613	0.00748079	0.0364899	0.0521883	0.0373544	73.299	46.4118	38.4687
chair	32	X	3OT	100	2415.61	2131.5	1052.33	2669.09	2386.5	1124.31	253.48	233.5	105.049	0.097632	0.100799	0.0270812	1.15233	1.20159	0.238364	1.08284	1.10681	0.229227	0.989046	1.02657	0.201046	2822.57	2517.21	1426.76	2644.33	2302.01	1325.12	2416.78	2159.97	1211.47	206.256	220.365	20.5896	0.00530791	0.0467193	0.0449286	0.039405	279.645	259.724	237.449
chair	32	X	F4	100	2232.72	1893	1003.31	2487.54	2201	1070.49	254.82	235	104.821	0.106296	0.108446	0.0316357	1.98028	1.99201	0.0289869	1.28466	1.35584	0.278113	1.03869	1.0716	0.222984	4416.12	3775.63	1959.59	2904.41	2573.07	1520.09	2345.51	2134.36	1211.33	196.648	209.816	20.545	0.00620059	0.00568143	0.0545102	0.0437048	384.079	297.937	237.42
chair	32	X	F8	100	1922.1	1701.5	835.369	2164.76	1922.5	898.617	242.66	229.5	100.2	0.115866	0.115467	0.0357233	2.53981	2.57306	0.219406	1.25396	1.29719	0.30681	1.01713	1.03064	0.251712	4885.91	4178.5	2165.41	2397.99	2166.28	1160.14	1969.75	1864.01	1013.56	163.732	176.129	19.6391	0.00700177	0.0430036	0.0601348	0.0493356	424.42	227.388	198.658
chair	64	X	3OT	100	10875.7	9195.5	5282.62	11726	10039.5	5538.89	850.36	781.5	445.191	0.075723	0.0753588	0.0282868	1.0585	1.10036	0.255759	0.975889	1.0004	0.246326	0.870762	0.899275	0.208548	11686.4	9115.72	6622.69	10747.8	8619.36	6123.64	9593.11	7845.9	5424.56	1035.39	1085.62	87.2575	0.00554421	0.0501287	0.0482799	0.0408753	1298.05	1200.23	1063.21
chair	64	X	F4	100	10315	8621	5129.43	11172.8	9512.5	5372.26	857.7	781.5	448.181	0.0809584	0.0810624	0.0315736	1.97833	1.99046	0.030792	1.17657	1.222	0.305583	0.92907	0.965705	0.23034	20394.1	17136.2	10063.9	12326.5	9972.47	7272.36	9654.64	8095.66	5492.39	1005.37	1052.96	87.8434	0.00618843	0.00603522	0.0598942	0.0451466	1972.53	1425.38	1076.51
chair	64	X	F8	100	8921.13	7858	4330.47	9726.81	8648.5	4542.73	805.68	737.5	396.606	0.08745	0.0868445	0.0331347	2.5194	2.5564	0.225633	1.08915	1.13316	0.317475	0.927869	0.925496	0.263887	22525.3	19034.9	11176.2	9648.2	8088.08	5372.04	8297.45	7013.76	4734.88	848.773	890.375	77.7347	0.00649441	0.0442241	0.062225	0.0517218	2190.53	1052.92	928.037
chair	128	X	3OT	100	50169.7	41876	24526.1	53444.2	44522	25737.5	3274.57	2550	2799.12	0.0635791	0.0580939	0.0372578	0.998294	1.08579	0.288888	0.900539	0.964124	0.275327	0.781452	0.836081	0.223411	51213.1	43367.5	31340.4	46253.4	38832.9	28986.4	39971.1	35134.5	24303.1	4807.12	5044.55	548.627	0.00730253	0.0566221	0.053964	0.0437885	6142.72	5681.33	4763.4
chair	128	X	F4	100	48163.9	40163.5	23932.4	51503.8	43224	25031.5	3339.91	2592.5	2853.25	0.068219	0.0613194	0.0416373	1.97809	1.99086	0.030421	1.12294	1.19789	0.349261	0.849776	0.89107	0.25558	95212	79212.2	46980	55592	46416.9	35815.5	41498.2	35253.9	25354.4	4690.75	4906.18	559.237	0.00816092	0.00596252	0.0684552	0.0500937	9208.08	7019.84	4969.46
chair	128	X	F8	100	41674.6	37263	19908.3	44616.2	39835	20716.3	2941.65	2526.5	2101.33	0.0703741	0.0656258	0.0397482	2.51883	2.56068	0.228873	0.982162	1.03891	0.334408	0.841973	0.886588	0.271554	105513	88677.2	52585.3	40942.6	35691.8	24712.8	35216.8	30468	21194.2	3902.03	4060.39	411.861	0.00779065	0.0448591	0.0655439	0.0532246	10306.7	4843.7	4154.06
chair	256	X	3OT	100	220168	181644	108855	228205	191562	111786	8036.52	6315	6846.76	0.0377724	0.0315445	0.0270062	0.928184	1.013	0.295375	0.833186	0.893625	0.284825	0.70244	0.752092	0.231663	211425	183171	135087	190741	160928	126141	159676	140432	102746	21335.7	21910	1341.97	0.00529321	0.0578935	0.0558258	0.0454059	26477.1	24723.6	20138.2
chair	256	X	F4	100	215255	179270	107342	223532	184949	110096	8276.48	6374	7040.67	0.0404419	0.032502	0.0306785	1.9804	1.99321	0.0270218	1.07896	1.16213	0.374898	0.776084	0.838649	0.270442	426185	356886	211422	242862	202733	165311	171710	147511	110573	21039.1	21578.9	1379.97	0.00601299	0.00529627	0.07348	0.0530066	41438.8	32400.9	21672.2
chair	256	X	F8	100	184178	161523	87568.4	191507	165020	89199.9	7328.57	6135	5917.57	0.042658	0.0337622	0.0335606	2.5343	2.58164	0.237364	0.892027	0.953224	0.347886	0.749784	0.781539	0.275541	470569	395794	236763	165892	145372	105210	139669	121156	88077.7	17163.4	17483.2	1159.84	0.00657787	0.0465234	0.0681857	0.054006	46405.5	20621.2	17263.2
chair	512	X	3OT	100	914803	795764	451264	935461	809670	458017	20657.8	14286.5	19860.7	0.0236159	0.0173351	0.0215655	0.875504	0.966098	0.297706	0.777573	0.8452	0.285288	0.640359	0.682401	0.234475	833682	711590	540205	745576	623225	503886	609001	528927	401886	88447.6	89771.3	3892.69	0.00422683	0.0583505	0.0559164	0.0459571	105880	98761.6	78769.7
chair	512	X	F4	100	903114	790152	448506	924634	800560	454905	21520.4	14728	20329.6	0.0253334	0.0185655	0.0237757	1.98194	1.9941	0.0250078	1.04897	1.13833	0.390161	0.724472	0.776321	0.279009	1.78917e+06	1.57424e+06	883989	997243	837587	690520	679287	606143	452578	87907.1	89161.5	3984.6	0.00466005	0.00490152	0.0764715	0.0546858	173262	135342	88705.4
chair	512	X	F8	100	768657	677208	361790	788046	684138	366466	19389.6	13982.5	17381.1	0.0272472	0.0202419	0.0268395	2.54259	2.58615	0.242731	0.83025	0.873314	0.351224	0.68546	0.715273	0.285059	1.96966e+06	1.69135e+06	982423	650260	577035	429696	535893	456970	350447	70910.8	71827.4	3406.7	0.00526054	0.0475753	0.06884	0.0558716	192555	84220.5	68687.6
cone	8	X	3OT	100	153.55	161	48.4592	180.21	187.5	54.2457	26.66	28	6.60765	0.153219	0.146566	0.0263348	1.42902	1.43633	0.0647114	1.27873	1.30195	0.106804	1.12708	1.13058	0.117014	220.536	232.955	72.1438	193.962	195.173	59.6948	170.09	172.23	53.293	9.498	10.6321	1.2951	0.00516162	0.0126834	0.0209336	0.0229348	14.1402	11.7002	10.4454
cone	8	X	F4	100	134.51	146	43.7159	161.25	171	49.3883	26.74	28	6.7114	0.17259	0.165423	0.0326992	1.94741	1.98473	0.0789293	1.38552	1.3791	0.196887	1.02745	1.01089	0.13717	261.947	281.052	85.13	185.57	189.009	66.5355	137.154	140.188	50.0015	8.56832	9.6801	1.31543	0.00640905	0.0154701	0.0385899	0.0268853	16.6855	13.041	9.80029
cone	8	X	F8	100	105.59	109.5	31.9242	132.25	138.5	37.7127	26.66	28	6.60765	0.206949	0.20084	0.0320574	2.48089	2.43951	0.285045	1.34077	1.31914	0.184835	0.908062	0.918784	0.118364	261.992	266.036	82.2812	141.055	145.969	47.4232	95.8602	100.764	34.5614	6.25714	7.3917	1.2951	0.00628325	0.0558688	0.0362277	0.0231993	16.1271	9.29495	6.77403
cone	16	X	3OT	100	678.4	688	231.717	736	742.5	246.478	57.6	54	17.8501	0.0814322	0.0765635	0.0191227	1.30156	1.31941	0.0699376	1.17109	1.19883	0.113728	1.02299	1.05448	0.122902	885.385	922.877	306.407	786.08	782.878	255.644	680.256	701.779	210.35	45.4165	48.3097	3.49862	0.00374806	0.0137078	0.0222907	0.0240889	60.0557	50.1062	41.2287
cone	16	X	F4	100	633.03	646.5	217.247	690.69	704	231.642	57.66	54	17.9445	0.08724	0.0814338	0.0221496	1.95274	1.97882	0.0704648	1.31468	1.29976	0.231845	1.01716	1.03543	0.173473	1236.94	1270.7	422.894	821.753	846.025	282.863	629.015	647.04	200.078	42.5804	45.4018	3.51712	0.00434132	0.0138111	0.0454416	0.0340007	82.8871	55.4412	39.2152
cone	16	X	F8	100	490.31	493.5	163.278	547.77	546	178.147	57.46	54	17.73	0.108093	0.104088	0.0236673	2.51005	2.47702	0.305815	1.29414	1.26077	0.246132	1.03168	1.01529	0.144356	1222.52	1235.41	390.309	621.913	629.912	195.833	498.524	509.34	157.747	32.0024	34.9168	3.47507	0.00463879	0.0599397	0.0482419	0.0282938	76.5005	38.3833	30.9183
cone	32	X	3OT	100	3015.3	2996.5	1141.21	3148.67	3139.5	1194.81	133.37	112.5	81.4014	0.0428085	0.0377096	0.0149566	1.16976	1.19655	0.0835674	1.04942	1.08038	0.12064	0.880076	0.913143	0.128253	3528.18	3362.69	1337.38	3111.84	3070.66	1083.75	2581.21	2700.71	867.493	223.678	234.183	15.9547	0.00293149	0.0163792	0.0236455	0.0251376	262.127	212.414	170.029
cone	32	X	F4	100	2904.16	2891	1096.56	3038.43	3014	1148.33	134.27	113.5	82.4729	0.0448295	0.0392454	0.0165882	1.94432	1.97605	0.0752174	1.20757	1.16009	0.258236	0.894255	0.922499	0.186958	5640.08	5724.95	2090.02	3418.82	3525.68	1208.76	2495.11	2489.66	801.713	214.927	225.074	16.1647	0.00325128	0.0147426	0.0506143	0.0366438	409.644	236.917	157.136
cone	32	X	F8	100	2272.41	2146.5	888.035	2404.12	2252.5	941.998	131.71	110	73.2606	0.0551877	0.0504856	0.0165513	2.48277	2.45379	0.305945	1.12604	1.10914	0.261448	0.93154	0.918396	0.188394	5553.7	5550.88	1961.06	2456.37	2414.92	815.43	2039.76	2070.34	681.453	174.055	184.632	14.3591	0.00324405	0.0599651	0.0512438	0.0369252	384.367	159.824	133.565
cone	64	X	3OT	100	13277	12757	5618.21	13642.1	13040	5814.5	365.07	293.5	336.962	0.0260406	0.0201838	0.0143699	1.07659	1.11337	0.11073	0.961886	0.960539	0.138994	0.777673	0.776595	0.138112	14278.8	13055.2	6138.52	12537.1	11877.2	5098.59	10028.5	9810.4	4060.14	1101.17	1139.64	66.0446	0.0028165	0.021703	0.0272429	0.02707	1203.15	999.324	795.787
cone	64	X	F4	100	12974.6	12513	5467.12	13342.8	12791.5	5653.9	368.16	295.5	338.416	0.0270042	0.020877	0.0154766	1.945	1.9703	0.0691156	1.13704	1.03324	0.28039	0.804452	0.796914	0.196011	25184	24726.3	10455.5	14331.9	13960.6	6136.62	9994.65	9543.5	3941.69	1071.56	1108.16	66.3296	0.00303342	0.0135467	0.0549565	0.0384181	2049.29	1202.78	772.572
cone	64	X	F8	100	10252.7	9427	4608	10591.9	9674.5	4756.06	339.24	292	230.407	0.0320837	0.0267869	0.014771	2.47454	2.43776	0.29969	1.01198	0.963082	0.286165	0.818331	0.796055	0.207091	24938.2	23406.4	10587.2	9815.5	9383.45	3905.4	7982.88	7534.4	3225.8	903.169	932.188	45.1597	0.00289511	0.0587392	0.0560884	0.0405899	2075.08	765.459	632.257
cone	128	X	3OT	100	56347.7	53445	24759.7	57299.5	54003.5	25226.5	951.86	772.5	1021.23	0.0162956	0.0115011	0.0147569	1.00177	1.04804	0.130901	0.888078	0.910408	0.146292	0.697454	0.716997	0.135462	56358.6	48168.8	25583.1	49147.2	44412.2	21476.3	38228.4	35923.6	16781.9	4852.9	4944.4	200.162	0.00289235	0.0256567	0.0286733	0.0265506	5014.29	4209.36	3289.26
cone	128	X	F4	100	55628.5	52983	24436.4	56587.5	53626.5	24882.2	959.01	790.5	1026.74	0.0167835	0.0116062	0.0159428	1.94426	1.97332	0.0702826	1.08078	0.975948	0.297734	0.730083	0.685105	0.200052	107951	102923	46998.9	58474.3	54495.8	27787.1	38859.9	36671.7	17016.8	4789.53	4876.92	201.24	0.00312478	0.0137754	0.0583558	0.0392103	9211.79	5446.27	3335.3
cone	128	X	F8	100	44219.3	39325	20809.4	45115.5	39825	21173.2	896.28	772.5	919.475	0.0198814	0.0148402	0.0178608	2.46167	2.43768	0.299874	0.913425	0.840392	0.294387	0.729702	0.671653	0.219308	107155	96428	49036.5	37927.1	35997.9	16688.3	30351.5	27975.2	13373.2	4078.63	4149.95	180.217	0.00350072	0.0587753	0.0576999	0.0429844	9611.16	3270.92	2621.14
cone	256	X	3OT	100	230888	213996	100392	233323	220917	101198	2435.62	1696.5	5297.07	0.0102787	0.00628367	0.0200479	0.951299	0.992778	0.156329	0.83615	0.857402	0.158579	0.636184	0.659389	0.130061	219251	187625	101063	189714	173212	84417	143122	135568	63353.7	19676.7	19834.9	1038.23	0.0039294	0.0306404	0.0310816	0.0254919	19808.4	16545.7	12417.3
cone	256	X	F4	100	229254	213071	99931.4	231705	220196	100612	2450.96	1697	5322.31	0.0106232	0.00636065	0.022115	1.94567	1.97651	0.0699142	1.04194	0.947308	0.314085	0.675232	0.640299	0.199779	445200	421660	192383	232187	219569	113517	148323	141213	67385.4	19586.6	19719.9	1043.17	0.00433455	0.0137032	0.0615607	0.0391566	37707.1	22249.3	13207.5
cone	256	X	F8	100	182682	164100	85219.9	185011	170494	85907.8	2328.24	1692.5	4599.13	0.0126046	0.00807378	0.0233269	2.455	2.43273	0.302482	0.844422	0.760176	0.301066	0.654117	0.59317	0.212505	441631	412404	200681	144245	137593	65684.8	112076	104745	51014.7	16703.1	16837.9	901.43	0.00457207	0.0592865	0.0590089	0.0416509	39333.6	12874.2	9998.88
cone	512	X	3OT	100	941089	912444	405474	948757	915128	407972	7668.33	3553.5	20539.7	0.00810079	0.00339156	0.0205662	0.923852	0.966364	0.173936	0.806749	0.82807	0.172882	0.599801	0.63045	0.133059	868615	728768	409870	746961	675961	342604	550264	523547	248193	79472.9	79962.6	4025.78	0.00403098	0.0340915	0.0338849	0.0260796	80334.6	67150.4	48645.8
cone	512	X	F4	100	936588	909638	404605	944293	913860	406682	7704.43	3554	20582.6	0.00840519	0.00339869	0.0220735	1.94484	1.97365	0.0697396	1.02451	0.94562	0.324858	0.646491	0.618885	0.206579	1.81802e+06	1.72925e+06	779185	933926	897998	469341	581475	549107	278245	79302.6	79709.8	4034.18	0.0043264	0.013669	0.0636721	0.0404894	152720	91990.9	54536.1
cone	512	X	F8	100	747109	679202	345377	753773	682236	347461	6663.75	3553.5	16830.3	0.00901058	0.0043156	0.021054	2.45254	2.43843	0.303187	0.806804	0.735668	0.305754	0.608977	0.540707	0.212838	1.80467e+06	1.65326e+06	814584	562824	532862	267597	425051	390018	199471	67693.9	68102.3	3298.74	0.00412659	0.0594246	0.0599279	0.0417162	159659	52448.9	39096.4
cup	8	X	3OT	99	205.929	200	49.6019	234.515	232	53.0311	28.5859	28	5.62794	0.125194	0.120968	0.0244499	1.18775	1.2453	0.233682	1.09916	1.11667	0.209626	0.999694	1.00798	0.182016	244.624	229.943	79.9446	225.774	216.684	73.6852	205.019	188.626	67.2141	9.77096	10.4465	1.10863	0.00481631	0.0460324	0.0412936	0.0358548	15.7481	14.5151	13.2403
cup	8	X	F4	99	180.949	174	46.4842	210.646	214	49.694	29.697	29	5.38792	0.145597	0.144144	0.0286042	1.9501	1.96012	0.0431394	1.3168	1.33001	0.269598	1.05458	1.06323	0.162382	352.868	338.524	91.2559	236.798	216.122	81.0419	189.921	176.171	62.3848	9.15681	9.7891	1.06135	0.00563467	0.00849792	0.0531075	0.0319873	17.9763	15.9642	12.289
cup	8	X	F8	99	159.859	157	40.6428	188.444	188	43.2525	28.5859	28	5.62794	0.157087	0.146789	0.0361668	2.4425	2.43194	0.236206	1.24855	1.26972	0.266941	0.959426	0.941289	0.140802	388.841	371.268	102.579	195.88	184.698	59.2311	152.033	143.864	46.1108	8.00612	8.5202	1.10863	0.0071244	0.0465297	0.0525841	0.0277362	20.2068	11.6678	9.08325
cup	16	X	3OT	99	884.424	874	228.389	953.232	936	244.847	68.8081	63	27.3927	0.0731956	0.0706751	0.021121	1.07374	1.15921	0.2801	0.995892	1.077	0.255097	0.924204	0.964603	0.226291	949.727	914.717	371.767	877.408	853.438	332.816	812.069	781.838	298.617	44.9897	48.2317	5.39602	0.00416057	0.0551762	0.0502509	0.0445765	73.2335	65.5605	58.8239
cup	16	X	F4	99	824.081	820	213.857	895.384	885	228.756	71.303	66	27.0228	0.0811797	0.0769231	0.0232749	1.93269	1.94383	0.0560779	1.17336	1.22745	0.328456	0.968332	0.993095	0.235193	1593.56	1532.61	422.762	965.594	905.864	389.886	792.425	744.024	288.982	42.1272	45.0621	5.32316	0.00458486	0.0110466	0.0647017	0.0463301	83.2787	76.8026	56.9259
cup	16	X	F8	99	725.687	714	191.487	793.808	773	202.349	68.1212	63	24.5017	0.0886326	0.0827943	0.0292555	2.43042	2.46134	0.258841	1.12914	1.14329	0.341363	0.958744	1.00551	0.249452	1752.83	1653.4	475.472	795.839	749.212	282.72	680.293	635.689	234.648	37.7205	39.8602	4.82652	0.00576297	0.0509885	0.0672441	0.0491389	93.6621	55.6924	46.2226
cup	32	X	3OT	99	4202.02	3955	1426.4	4449.52	4082	1549.33	247.495	181	208.183	0.0533146	0.0475248	0.0303424	0.965107	1.04172	0.322131	0.871945	0.966145	0.289544	0.795756	0.848099	0.251483	4060.31	3609.24	2100.13	3655.4	3207.12	1848.71	3334.19	2979.45	1639.82	280.983	305.199	41.0093	0.00597707	0.0634557	0.0570365	0.0495389	413.699	364.173	323.025
cup	32	X	F4	99	4005.48	3858	1337.86	4260.38	3977	1453.88	254.899	186	212.597	0.057774	0.0494418	0.0335712	1.92025	1.94526	0.0730352	1.05945	1.11568	0.383544	0.846513	0.893963	0.275598	7684.24	7130.37	2570.91	4233.91	3686.11	2228.01	3371.45	2961.08	1647.39	263.541	286.397	41.8789	0.0066131	0.014387	0.0755534	0.0542893	506.437	438.891	324.516
cup	32	X	F8	99	3554.13	3441	1218.43	3779.82	3632	1291.44	225.687	179	158.211	0.0601639	0.0536842	0.0333346	2.40336	2.45495	0.295287	0.989003	1.01663	0.382624	0.858969	0.905717	0.304745	8451.15	7990.88	2905.91	3392.63	2952.57	1662.79	2954.33	2605.22	1381.41	240.015	254.397	31.1655	0.00656651	0.0581678	0.0753721	0.060031	572.427	327.549	272.121
cup	64	X	3OT	99	20270.1	19611	7378.53	20969.3	20249	7536.28	699.212	520	634.037	0.0342165	0.0280905	0.0277589	0.870486	0.940677	0.333826	0.76347	0.840085	0.306633	0.675721	0.744103	0.260669	17636.6	15322.3	9884.89	15420.2	13292	8825.92	13648.4	11795.4	7610.83	1453.48	1484.55	124.897	0.00546815	0.0657595	0.0604028	0.0513485	1947.2	1738.6	1499.24
cup	64	X	F4	99	19754.7	19150	7262.56	20466.1	19788	7393.09	711.394	543	640.535	0.0361807	0.0288697	0.0303169	1.90841	1.94027	0.0882238	0.979428	1.01383	0.417032	0.738773	0.781051	0.297191	37637.3	35977.2	13957.3	19379.5	16160.9	11723.1	14548.7	12467.7	8408.89	1430.63	1456.35	126.177	0.00597205	0.017379	0.08215	0.0585429	2749.42	2309.3	1656.45
cup	64	X	F8	99	17459.6	17243	6425.82	18093.4	18332	6490.1	633.788	520	487.285	0.0377059	0.030134	0.0299086	2.38261	2.40434	0.319888	0.863346	0.874929	0.400779	0.743003	0.778629	0.319701	41137.1	38177.1	15582.1	14432.7	12466.2	8182.66	12459.2	10760.6	6745.91	1265.81	1278.47	95.989	0.00589161	0.0630138	0.0789485	0.062977	3069.48	1611.88	1328.86
cup	128	X	3OT	99	89659.3	86971	31137.1	91464.5	88588	31505.4	1805.23	1202	2474.26	0.0200991	0.0149286	0.0234316	0.804293	0.88358	0.335391	0.689913	0.757125	0.310441	0.593149	0.653901	0.262158	72451.2	62610.1	41770.2	62032.3	53136.4	37640	53234.5	45809.2	31591.4	6133.62	6206.16	487.399	0.00461574	0.0660677	0.061153	0.0516417	8228.21	7414.6	6223.12
cup	128	X	F4	99	88471.7	85995	30945.3	90342	87693	31243.4	1870.3	1237	2584.77	0.0213365	0.0151462	0.0260049	1.907	1.93072	0.0884268	0.937007	0.962224	0.435258	0.667269	0.695237	0.305212	168544	162037	59673.1	83620.8	68265.2	52540.9	59368.9	49280	36872.6	6095.84	6154.55	509.168	0.00512263	0.017419	0.0857403	0.0601229	11754.9	10349.9	7263.44
cup	128	X	F8	99	77888.4	76500	27144.2	79505.5	79340	27205.4	1617.08	1202	2094.27	0.0218361	0.0159709	0.0271072	2.38485	2.40842	0.325546	0.778539	0.77434	0.402761	0.650052	0.70321	0.315524	183974	178349	66677.2	58275.4	49431.5	35619.7	48753.8	42379.6	28442.4	5347.06	5359.12	412.545	0.00533977	0.0641284	0.0793389	0.0621543	13134.6	7016.63	5602.8
cup	256	X	3OT	99	378896	360154	122782	383099	374916	122888	4203.58	2768	4672.31	0.0118365	0.00838977	0.0153899	0.7558	0.848827	0.32985	0.640123	0.714997	0.309486	0.535571	0.61204	0.261168	290728	265727	168254	246580	222562	154524	205803	182886	127605	24186.5	24207.4	920.386	0.00303161	0.0649762	0.0609648	0.0514469	33144	30439.2	25136.7
cup	256	X	F4	99	376272	358630	122708	380562	363748	122684	4289.93	2816	4763.86	0.0123137	0.00843424	0.0163262	1.90808	1.92473	0.0867445	0.909069	0.977555	0.443561	0.624828	0.667655	0.311803	717956	680471	238595	350066	295838	224136	240480	205946	157254	24171.9	24167.3	938.42	0.00321606	0.0170876	0.087376	0.0614213	47000.2	44152	30977.1
cup	256	X	F8	99	330206	333769	105177	333901	336787	105155	3695.54	2754	3881.9	0.0122601	0.00869195	0.0171616	2.38454	2.40619	0.325727	0.726217	0.725787	0.403442	0.588383	0.637861	0.314463	782738	744463	266305	233935	201046	150655	189639	163660	118068	20718.6	20714.1	764.685	0.00338062	0.0641641	0.0794729	0.0619452	52458.6	29677.2	23257.9
cup	512	X	3OT	99	1.54623e+06	1507300	490085	1.55421e+06	1510797	491551	7977.86	5933	6437.08	0.00531632	0.00443223	0.00429929	0.719395	0.825117	0.321463	0.604338	0.671913	0.304612	0.49291	0.55971	0.253655	1.13821e+06	1.03174e+06	673217	958504	856331	620155	781445	681600	507877	96540.5	96829.4	1268.02	0.000846906	0.0633242	0.0600048	0.0499669	132615	122163	100045
cup	512	X	F4	99	1.54139e+06	1504372	489237	1.54949e+06	1507869	490571	8097.47	6094	6395.43	0.00544805	0.00445865	0.00434035	1.90773	1.92389	0.0865287	0.890831	0.965039	0.447255	0.595508	0.632035	0.313745	2.94221e+06	2.81208e+06	955846	1.41539e+06	1.19505e+06	919350	949111	806668	644665	96373.4	96636.4	1259.82	0.000854994	0.0170451	0.0881036	0.0618037	188290	181100	126991
cup	512	X	F8	99	1.35001e+06	1353984	418086	1.35771e+06	1359865	419261	7693.76	5881	6010.89	0.00592174	0.00502882	0.00456748	2.38294	2.40657	0.327494	0.691478	0.693022	0.401233	0.545033	0.591625	0.308494	3.20281e+06	3.06738e+06	1.07259e+06	918859	773221	615577	724726	619254	475561	82357.7	82589.2	1184.07	0.000899735	0.0645121	0.0790379	0.0607694	211286	121261	93679.6
curtain	8	X	3OT	100	78.21	77	37.7866	97.49	100	44.8847	19.28	19	8.1378	0.205651	0.189189	0.0467487	0.758585	0.705767	0.180853	0.697857	0.658482	0.147812	0.603778	0.593691	0.112054	59.657	58.211	31.3954	54.6724	53.1455	29.3301	46.9724	45.2735	25.8946	7.40617	8.7974	1.59501	0.00916275	0.0354472	0.0289711	0.0219625	6.15349	5.7487	5.07535
curtain	8	X	F4	100	63.54	62	30.9514	82.82	81	37.7176	19.28	19	8.1378	0.241727	0.222222	0.0637204	1.32454	1	0.393748	0.651964	0.612473	0.168084	0.564425	0.543074	0.124079	79.0073	70	39.191	41.4095	41.9503	23.0125	36.2446	36.2857	20.9654	6.06647	7.39264	1.59501	0.0124892	0.0771745	0.0329444	0.0243194	7.68144	4.51044	4.10922
curtain	8	X	F8	100	62.87	61.5	30.6998	82.13	78	37.5305	19.26	19	8.15088	0.243564	0.225648	0.0629745	1.36123	1	0.451556	0.635366	0.593125	0.142386	0.558063	0.543074	0.117422	79.7013	70	40.1687	40.1315	38.4756	22.0804	35.5202	35.366	20.5589	6.01716	7.35598	1.59757	0.012343	0.088505	0.0279076	0.0230147	7.87307	4.32775	4.02955
curtain	16	X	3OT	100	283.21	279	156.726	318.93	316.5	170.982	35.72	36	17.0674	0.12139	0.105311	0.0417337	0.602361	0.534135	0.229082	0.539455	0.469421	0.193618	0.487561	0.429284	0.159671	173.559	174.041	113.507	154.346	156.333	96.9093	138.094	142.605	84.3962	30.7183	33.5125	3.3452	0.0081798	0.0449	0.0379491	0.0312956	22.2474	18.9942	16.5417
curtain	16	X	F4	100	254.34	254	142.428	290.3	284	156.501	35.96	36	17.3607	0.134565	0.115271	0.0512387	1.38281	1.35292	0.348444	0.50116	0.449473	0.206621	0.450908	0.399164	0.153773	329.479	299.587	187.75	125.957	125.757	79.6904	114.15	113.921	71.3327	27.9158	30.6742	3.40269	0.0100428	0.068295	0.0404977	0.0301395	36.7991	15.6193	13.9812
curtain	16	X	F8	100	250.13	248	140.14	285.85	279	153.998	35.72	36	17.0674	0.136102	0.117214	0.0515587	1.43419	1.38184	0.416233	0.487185	0.421747	0.194784	0.444261	0.399944	0.140208	333.67	300	191.874	120.178	121.295	74.5874	110.106	111.522	67.4559	27.4674	30.1835	3.3452	0.0101055	0.0815818	0.0381778	0.0274807	37.6074	14.6191	13.2214
curtain	32	X	3OT	100	1121.74	1084	657.686	1194.38	1177	689.609	72.64	71	42.3806	0.0671968	0.0556662	0.041207	0.510011	0.445672	0.257022	0.448569	0.384929	0.225425	0.397701	0.344505	0.204268	586.303	480.268	464.439	513.691	428.449	399.449	454.095	394.574	347.658	128.906	135.163	8.30659	0.00807658	0.0503763	0.0441834	0.0400365	91.03	78.2921	68.141
curtain	32	X	F4	100	1060.93	1025.5	625.97	1133.7	1114	657.221	72.77	71	42.4711	0.071597	0.058614	0.0468581	1.40357	1.37632	0.286996	0.428926	0.346981	0.256439	0.371233	0.291559	0.207019	1413.67	1323	851.391	453.175	380.835	371.215	395.553	336.011	310.93	122.69	128.815	8.32434	0.0091842	0.0562512	0.0502621	0.0405757	166.873	72.7582	60.9422
curtain	32	X	F8	100	1034.97	1015.5	608.758	1107.56	1105	639.668	72.59	71	42.3769	0.0732062	0.0586492	0.0472648	1.47916	1.41411	0.376348	0.410242	0.335438	0.256773	0.361869	0.290781	0.209687	1442.4	1326.36	879.175	418.937	360.171	336.67	369.361	314.65	279.995	119.317	125.375	8.30587	0.0092639	0.0737642	0.0503275	0.0410986	172.318	65.9873	54.8789
curtain	64	X	3OT	100	4814.43	4710.5	2755.86	4993.81	4858	2842.18	179.38	166.5	127.51	0.0399363	0.0311811	0.0279593	0.483868	0.412387	0.289481	0.414547	0.361383	0.251064	0.37173	0.318682	0.23479	2243.88	1791.6	1715.58	1929.73	1670.67	1488.12	1716	1479.94	1312.41	540.148	557.067	24.992	0.00548002	0.0567383	0.0492086	0.0460188	336.255	291.672	257.233
curtain	64	X	F4	100	4661.32	4586	2678.09	4841.1	4719	2762.52	179.78	168	127.778	0.0418249	0.0319743	0.0311023	1.37338	1.33078	0.249836	0.410085	0.34454	0.280824	0.350751	0.261263	0.24059	6166.88	5715.53	3688.55	1803.41	1454.32	1424.25	1562.12	1184.22	1251.89	524.905	541.455	25.0445	0.00609606	0.0489679	0.0550415	0.0471556	722.956	279.154	245.37
curtain	64	X	F8	100	4529.57	4543.5	2627.65	4706.74	4702	2708.66	177.17	166.5	125.755	0.0429767	0.0324386	0.0319643	1.47075	1.38534	0.355474	0.386861	0.317022	0.288718	0.33387	0.231059	0.252513	6334.72	5802.04	3844.41	1622.45	1283.04	1298.23	1412.8	1082.67	1141.54	515.019	530.898	24.648	0.006265	0.0696729	0.0565887	0.0494926	753.504	254.453	223.742
curtain	128	X	3OT	100	21443.2	19835.5	12453	22035.3	20085	12670.9	592.13	407.5	504.524	0.032956	0.0211669	0.032728	0.45502	0.330153	0.336941	0.388333	0.281852	0.291794	0.351068	0.257648	0.268671	8973.08	6462.82	7263.55	7688.58	5714.53	6167.2	6964.16	5187.54	5613.13	2440.79	2483.49	98.8868	0.00641468	0.0660404	0.0571917	0.0526596	1423.66	1208.77	1100.17
curtain	128	X	F4	100	20961.2	19600	12296.5	21557.6	19849.5	12501	596.41	407.5	510.675	0.0348907	0.0218749	0.0365657	1.35519	1.32259	0.245317	0.391457	0.282276	0.321421	0.336892	0.239066	0.26883	27664	25058.1	16962.1	7376.33	5383.24	6075.6	6488.66	4723.98	5410.85	2410.12	2450.19	100.092	0.00716688	0.0480822	0.0629984	0.0526908	3324.56	1190.82	1060.53
curtain	128	X	F8	100	20338.9	18944	12153.3	20914.4	19233.5	12346.4	575.49	407.5	482.941	0.0354454	0.0217474	0.0370718	1.4583	1.37277	0.362624	0.375225	0.266706	0.325401	0.330795	0.233404	0.289372	28418.7	25437.5	17626.7	6608.17	4834.99	5394.34	5948.17	4465.13	4963.45	2382.04	2419.9	94.6565	0.00726606	0.0710742	0.0637786	0.056717	3454.83	1057.29	972.835
curtain	256	X	3OT	100	95632	85532.5	58271.1	97781.1	87331.5	59017.7	2149.13	1581	2315.41	0.027064	0.0177223	0.0321941	0.418787	0.278369	0.357606	0.351805	0.235084	0.306247	0.313928	0.211355	0.277909	35419.9	24877.9	32667.9	29554.4	22205.4	26737	26570	19300.8	24228.5	11421.1	11567.5	453.821	0.00631005	0.0700907	0.0600244	0.0544703	6402.91	5240.46	4748.79
curtain	256	X	F4	100	94046.7	84537	57862.2	96211.4	86215	58566.7	2164.73	1587	2331.5	0.0288715	0.0179641	0.0373004	1.34039	1.26064	0.258891	0.382692	0.241528	0.370449	0.315815	0.207316	0.303963	123612	110721	79918.9	30359.7	21168.8	28999.2	25628	17472.5	24100.1	11341	11479.1	456.974	0.00731088	0.0507426	0.0726079	0.0595767	15664.1	5683.84	4723.63
curtain	256	X	F8	100	91266.4	83399	57426.6	93372	85066	57999	2105.67	1568.5	2252.85	0.0300258	0.0186044	0.0405354	1.4508	1.31104	0.408089	0.355332	0.226361	0.376308	0.3145	0.201908	0.32583	126892	111972	82506.3	25999.8	17710.2	24091	23580.5	16056.5	21755.7	11255.6	11367.8	441.559	0.00794493	0.0799854	0.0737564	0.0638627	16171.2	4721.84	4264.12
curtain	512	X	3OT	100	429067	386068	276917	434801	389484	278539	5733.79	4107.5	6463.85	0.0180337	0.0110772	0.0254551	0.390077	0.257777	0.354606	0.314395	0.196282	0.297806	0.278874	0.181817	0.269833	141398	90469.2	144313	112368	66379.8	111984	99023.8	61437.8	98092.3	54275.8	54593.6	1266.91	0.00498919	0.0695027	0.05837	0.0528872	28285.4	21948.9	19226.1
curtain	512	X	F4	100	424982	377434	275994	430761	386772	277533	5779.56	4110.5	6506.08	0.0189983	0.0111655	0.028455	1.34485	1.24976	0.266825	0.363723	0.23292	0.380235	0.290599	0.18841	0.296383	557027	478806	372965	125474	76516.8	135762	100490	57453	102849	54094.8	54396.4	1275.19	0.00557718	0.0522977	0.074526	0.0580911	73101.1	26609.3	20158.3
curtain	512	X	F8	100	412034	361025	273387	417726	371894	274630	5691.95	4107.5	6447.16	0.0201575	0.0114683	0.0317417	1.46236	1.32054	0.427528	0.323695	0.188705	0.368518	0.285933	0.168287	0.326524	571025	486872	383980	99971.8	59893.5	100728	89136.7	52659.3	89277	53583.8	53827.5	1263.64	0.00622138	0.0837955	0.0722296	0.0639988	75260.1	19742.7	17498.3
desk	8	X	3OT	100	138.06	132	36.5134	162.17	157	40.7059	24.11	23	6.61326	0.150768	0.143462	0.0317322	1.08812	1.07439	0.144736	1.01243	0.993393	0.139142	0.879663	0.884102	0.10589	149.961	143.314	44.8832	139.326	130.669	44.9621	120.765	115.153	40.9341	7.15663	7.97836	1.2962	0.00621952	0.0283682	0.0272718	0.0207545	8.7971	8.81258	8.02308
desk	8	X	F4	100	119.13	113	32.4036	143.3	137.5	36.271	24.17	23	6.61809	0.171539	0.165686	0.0385277	1.95599	1.98012	0.0624167	1.12722	1.13469	0.161794	0.874931	0.872162	0.128621	233.812	225.987	66.4426	133.732	129.735	44.2926	104.179	97.3182	39.6249	6.3511	7.10912	1.29715	0.00755143	0.0122337	0.0317116	0.0252098	13.0227	8.68136	7.76648
desk	8	X	F8	100	109.34	104	29.6853	133.45	129	33.5783	24.11	23	6.61326	0.183751	0.176471	0.0415183	2.28376	2.30105	0.122763	1.08706	1.08173	0.144492	0.768692	0.799014	0.158066	250.625	236.964	73.9489	118.733	114.326	40.6957	84.541	78.9785	36.6018	5.81832	6.58135	1.2962	0.00813758	0.0240615	0.0283204	0.030981	14.494	7.97637	7.17396
desk	16	X	3OT	100	600.45	577	183.649	665.1	636.5	200.887	64.65	59	24.6885	0.0983182	0.0954177	0.0259007	0.818207	0.800452	0.157337	0.775981	0.761719	0.143032	0.72149	0.703705	0.124288	485.529	449.78	163.018	460.504	424	155.943	428.775	404.833	146.223	35.9951	39.3739	4.83895	0.00507655	0.0308381	0.0280344	0.0243605	31.9516	30.5649	28.6598
desk	16	X	F4	100	545.79	517	168.046	611.1	583	184.017	65.31	59	24.82	0.108566	0.105066	0.0302677	1.94534	1.97629	0.0815621	0.878256	0.861589	0.174038	0.759623	0.775172	0.130621	1066.88	1017.91	343.932	476.912	453.736	171.441	413.605	405.542	150.005	32.9371	36.0674	4.86473	0.00593247	0.0159862	0.0341115	0.0256017	67.4106	33.6024	29.401
desk	16	X	F8	100	520.52	496	162.69	585.17	562	178.873	64.65	59	24.6885	0.112295	0.111111	0.0309909	2.1811	2.16699	0.133747	0.863494	0.859154	0.165838	0.731171	0.745951	0.118098	1137.74	1092.09	368.513	446.675	427.169	160.653	380.983	358.522	142.635	31.8872	35.0591	4.83895	0.00607422	0.0262144	0.0325042	0.0231473	72.2285	31.488	27.9565
desk	32	X	3OT	100	2723.41	2606.5	987.086	2901.7	2771.5	1048.34	178.29	145.5	90.5921	0.0625853	0.0615634	0.0231286	0.57664	0.555186	0.152454	0.549258	0.516708	0.138197	0.520943	0.495232	0.12998	1549.49	1371.39	702.37	1477.87	1314.57	647.798	1406.75	1235.38	629.142	193.469	205.476	17.7561	0.0045332	0.0298809	0.0270866	0.0254761	137.664	126.968	123.312
desk	32	X	F4	100	2572.37	2496	932.356	2751.67	2638.5	990.304	179.3	146.5	91.1028	0.0667665	0.0652664	0.0257714	1.92256	1.96641	0.105592	0.62814	0.595349	0.172543	0.55696	0.529023	0.147241	4975.6	4944.16	1889.67	1604.48	1419.43	752.969	1438.57	1302.56	689.469	182.742	194.1	17.8562	0.0050512	0.020696	0.0338185	0.0288593	370.375	147.582	135.136
desk	32	X	F8	100	2502.77	2452	912.015	2681.06	2576	968.461	178.29	145.5	90.5921	0.0683231	0.0660297	0.0268333	2.08146	2.10434	0.135084	0.611989	0.588294	0.166058	0.542695	0.523798	0.138718	5232.27	5173.72	1991.15	1519.17	1370.16	699.165	1360.2	1235.63	632.077	178.755	189.818	17.7561	0.00525933	0.0264766	0.0325473	0.0271888	390.265	137.036	123.887
desk	64	X	3OT	100	12619.2	12220.5	5043.49	13138.8	12495	5277.78	519.61	437.5	364.535	0.0401826	0.0364008	0.0177499	0.396531	0.367227	0.134545	0.377284	0.357128	0.123269	0.356806	0.335549	0.11228	4932.76	4101.06	2853.33	4700.87	3896.17	2663.21	4476.1	3707.31	2536.94	988.525	1034.44	71.4488	0.00347898	0.0263709	0.0241608	0.022007	559.253	521.989	497.239
desk	64	X	F4	100	12217.9	11681	4857.85	12739.7	12261.5	5082.03	521.85	437.5	367.129	0.0418195	0.0377004	0.0190357	1.91286	1.95372	0.11224	0.429203	0.408992	0.142295	0.384096	0.356937	0.122777	23552.3	22937.9	9792.83	5196.47	4332.82	2998.61	4722.71	4018.19	2739.33	952.138	996.079	71.9572	0.00373099	0.021999	0.0278899	0.0240644	1919.4	587.727	536.908
desk	64	X	F8	100	12012.7	11481.5	4786.74	12532.2	11942.5	5005.79	519.49	437.5	364.57	0.04242	0.0376759	0.0196121	2.02415	2.04871	0.134848	0.415099	0.400811	0.134699	0.371243	0.348967	0.115466	24469.6	24258.9	10186.3	4942.2	4229.16	2807.43	4486.21	3868.3	2538.24	938.202	981.135	71.4558	0.00384397	0.0264302	0.0264009	0.0226314	1996.51	550.257	497.494
desk	128	X	3OT	100	68054.8	60427	32532.5	69891.7	61430	33769.2	1836.94	1352	1721.34	0.0259347	0.0225499	0.0135778	0.254423	0.230618	0.104786	0.239791	0.221856	0.0936762	0.22924	0.21238	0.0866455	17582.9	13011.2	14977.8	16595.4	12507.3	13974.5	15916	11876.9	13395.6	6376.36	6618.77	337.382	0.00266124	0.020538	0.0183605	0.0169825	2935.65	2739.01	2625.53
desk	128	X	F4	100	66729.7	58705	31578.8	68575.7	60646.5	32782.4	1845.99	1360.5	1721	0.0266719	0.0229213	0.0142148	1.89138	1.94467	0.124577	0.275563	0.260808	0.110228	0.251778	0.2334	0.0936544	127687	113673	63547	18715.4	14279.7	15689.6	17242.6	13346.7	14387.8	6189.44	6425.35	337.316	0.0027861	0.0244172	0.0216047	0.0183563	12455.2	3075.17	2820.02
desk	128	X	F8	100	66098.2	57978	31180	67932.4	60332.5	32367.8	1834.21	1352	1721.59	0.0267623	0.0230506	0.0144654	1.95926	1.99724	0.137236	0.263928	0.243868	0.102147	0.244844	0.225614	0.0909005	131064	116073	65682.8	17791.6	14018	14937.7	16611.1	12845.4	13789.1	6111.28	6344.1	337.432	0.00283522	0.0268982	0.0200207	0.0178165	12873.8	2927.78	2702.67
desk	256	X	3OT	100	318793	274988	167660	324231	280832	172252	5437.58	3779	5685.06	0.0159003	0.013435	0.00843152	0.169307	0.145547	0.0864596	0.154575	0.13904	0.0711338	0.148728	0.135978	0.0658219	57332.4	39247.3	60974.1	52937.6	36830.9	57846.6	51067.4	36050.6	55238.4	32861.3	33761.3	1114.27	0.00165258	0.0169461	0.0139422	0.0129011	11950.9	11337.9	10826.7
desk	256	X	F4	100	315047	271194	163929	320504	276836	168493	5456.46	3779	5716.91	0.0161599	0.0135505	0.00868011	1.89359	1.94544	0.129349	0.183101	0.15806	0.088431	0.164798	0.149572	0.0710679	604609	518354	330331	61689.9	43408.8	65621.9	56153.5	39347.6	61119.2	32130.1	33024.6	1120.51	0.0017013	0.0253525	0.0173325	0.0139293	64745	12861.9	11979.4
desk	256	X	F8	100	313034	267404	162242	318437	275067	166772	5402.94	3713	5694.61	0.0160665	0.0134614	0.00879287	1.94079	1.97936	0.134385	0.169343	0.150259	0.0753432	0.159731	0.141463	0.0676396	616456	526718	339887	57349.4	40081.1	63057.1	54140.5	37708.9	58516.7	31799.4	32687.3	1116.14	0.0017234	0.0263394	0.0147673	0.0132574	66617.9	12359.2	11469.3
desk	512	X	3OT	100	1.34166e+06	1.14538e+06	771091	1.35453e+06	1155191	783432	12864.2	8744	14571.2	0.00883377	0.00750693	0.00478052	0.118319	0.0836741	0.0806565	0.102606	0.082132	0.060206	0.097544	0.0815561	0.053971	172253	103529	212507	152125	91224.6	192103	145138	89946	184484	151134	153553	2855.95	0.000936983	0.0158087	0.0118004	0.0105783	41651.4	37652.3	36158.9
desk	512	X	F4	100	1.33338e+06	1140045	761822	1.34637e+06	1.14982e+06	774441	12990.4	8744	15008.1	0.00894355	0.00755393	0.00491984	1.89518	1.95231	0.127546	0.127106	0.0950406	0.0821129	0.109293	0.0906419	0.0590494	2.56053e+06	2.11594e+06	1.53014e+06	184978	114665	226790	162855	98832.8	208108	149317	151790	2941.59	0.000964288	0.0249991	0.0160941	0.0115737	299908	44450.8	40789.2
desk	512	X	F8	100	1.32648e+06	1133495	755245	1.33935e+06	1.14448e+06	767478	12869	8744	14567.2	0.00895155	0.00755762	0.00490407	1.93232	1.97483	0.129516	0.110479	0.0907146	0.0606452	0.103897	0.0897489	0.0539114	2.60137e+06	2.16485e+06	1.57094e+06	163348	98385.7	207585	153993	97377.2	196918	148028	150426	2855.16	0.000961198	0.0253852	0.0118865	0.0105666	307904	40686.7	38596
door	8	X	3OT	100	72.17	68	28.8591	88.47	84	33.1904	16.3	16	4.71512	0.191141	0.190476	0.0276522	0.743138	0.672295	0.158605	0.671608	0.622856	0.121656	0.586659	0.545464	0.0878445	55.2802	45.716	29.5984	49.2797	41.2646	26.5918	42.2211	35.4337	22.3243	5.65639	6.50533	0.924163	0.00541982	0.0310865	0.0238445	0.0172175	5.80128	5.212	4.37557
door	8	X	F4	100	60.08	56	24.8123	76.54	72	29.1521	16.46	16	4.84595	0.222161	0.222222	0.0314336	1.3056	1	0.372405	0.612659	0.557617	0.129586	0.551856	0.533613	0.0706056	76.6811	65.3718	44.4767	37.1583	30.2451	21.4246	32.9342	28.449	17.7173	4.86321	5.71382	0.949806	0.00616099	0.0729915	0.0253989	0.0138387	8.71743	4.19923	3.4726
door	8	X	F8	100	59.19	56	23.5152	75.49	72	27.8189	16.3	16	4.71512	0.222727	0.222222	0.0308856	1.34201	1	0.4186	0.595976	0.557617	0.106277	0.543851	0.526834	0.0620302	77.9243	67.768	47.8267	35.3903	30.1548	18.6234	31.7868	28.449	15.3406	4.60897	5.4525	0.924163	0.00605358	0.0820456	0.0208303	0.0121579	9.37404	3.65019	3.00675
door	16	X	3OT	100	268.67	280	116.554	297.83	309	124.7	29.16	29	10.1978	0.104997	0.0938511	0.0330083	0.606393	0.613762	0.174846	0.537843	0.541281	0.139008	0.472017	0.459537	0.114309	167.453	151.783	96.9891	148.244	134.009	85.5532	129.008	115.437	74.831	22.8446	24.4412	1.99876	0.00646963	0.0342697	0.0272456	0.0224045	19.0099	16.7684	14.6669
door	16	X	F4	100	245.67	256	109.557	275.41	285	117.534	29.74	29	10.3491	0.116101	0.101754	0.0376628	1.45211	1.39124	0.278281	0.469739	0.426327	0.16005	0.408395	0.394577	0.0966519	348.973	342.346	186.574	116.343	97.852	74.9458	101.25	89.7793	60.7258	21.4731	23.0367	2.02842	0.00738191	0.054543	0.0313698	0.0189438	36.5685	14.6894	11.9023
door	16	X	F8	100	240.25	250	104.619	269.41	279	112.622	29.16	29	10.1978	0.116066	0.103943	0.0376195	1.51915	1.45868	0.333495	0.447828	0.407544	0.135048	0.393948	0.38953	0.0790143	358.127	342.346	199.924	108.397	91.4222	65.8298	95.0659	89.6656	54.3562	20.5053	22.0739	1.99876	0.00737341	0.065365	0.0264693	0.0154868	39.1852	12.9026	10.6538
door	32	X	3OT	100	1104	1085	579.842	1164.14	1137	602.12	60.14	53	33.0442	0.057037	0.0466139	0.0282118	0.498265	0.484349	0.193679	0.433209	0.415025	0.154432	0.379691	0.340317	0.132571	584.625	521.239	419.315	505.103	432.764	358.385	442.896	365.96	319.233	113.649	118.015	6.47666	0.00552951	0.0379611	0.0302687	0.025984	82.1858	70.2434	62.5696
door	32	X	F4	100	1050.35	1035	555.942	1111.67	1090	577.304	61.32	53	33.5008	0.0615395	0.0487201	0.0335955	1.44331	1.38214	0.268957	0.411797	0.37403	0.182526	0.33591	0.301619	0.127007	1476.87	1341.21	888.274	455.262	364.165	361.186	367.692	290.655	274.657	108.965	113.152	6.56615	0.00658472	0.0527157	0.0357751	0.0248934	174.102	70.7925	53.8328
door	32	X	F8	100	1023.64	1008	535.597	1083.59	1064.5	557.195	59.95	53	32.965	0.0611735	0.049505	0.0314066	1.52035	1.47156	0.315111	0.386429	0.357736	0.161897	0.318905	0.281077	0.11598	1525.99	1383.12	939.839	411.817	328.842	312.255	337.068	263.307	244.6	104.977	109.21	6.46115	0.00615569	0.0617618	0.0317319	0.0227321	184.209	61.202	47.9416
door	64	X	3OT	100	5164.33	4495	3291.72	5332.91	4625	3386.08	168.58	119	160.558	0.0336668	0.0240069	0.0230808	0.410072	0.371672	0.201823	0.352829	0.319798	0.1575	0.312482	0.287345	0.137553	2237.86	1842.24	1848.2	1924.44	1607.83	1580.69	1721.98	1383.15	1464.24	645.176	663.672	31.4693	0.00452383	0.0395572	0.0308701	0.0269603	362.247	309.815	286.992
door	64	X	F4	100	5006.63	4351	3202.45	5180.53	4510	3292.89	173.9	119	163.586	0.0362917	0.0248271	0.0268349	1.45234	1.38159	0.255351	0.355915	0.317993	0.181709	0.292589	0.265362	0.137979	7126.47	6011.17	5439.37	1872.48	1500.12	1623.75	1553.55	1174.56	1380.79	627.681	645.407	32.0628	0.00525965	0.0500487	0.035615	0.0270438	1066.12	318.256	270.635
door	64	X	F8	100	4893.14	4198	3130.69	5061.52	4363.5	3220.9	168.38	119	160.537	0.0356815	0.0254551	0.0252833	1.53083	1.45732	0.295522	0.330037	0.304618	0.160208	0.271486	0.233657	0.12238	7374.14	6196.52	5663.2	1689.02	1342.58	1459.66	1401.54	999.102	1255.95	613.615	631.296	31.4653	0.00495552	0.0579222	0.0314008	0.0239864	1109.99	286.094	246.166
door	128	X	3OT	100	26494.7	27389	15100.5	27100.2	28339	15381.3	605.5	501	540.434	0.0239132	0.0195442	0.0158312	0.335385	0.301262	0.194351	0.286106	0.259937	0.155193	0.263457	0.235639	0.139831	9104.95	7287.53	7420.45	7878.93	6207.49	6573.81	7286.08	5849.3	6152.97	2959.7	3014.73	105.925	0.00310291	0.0380929	0.0304177	0.027407	1454.41	1288.47	1205.98
door	128	X	F4	100	25894	26808	14775.6	26518.8	27483.5	15041.3	624.83	521	555.046	0.0255874	0.0201124	0.0180824	1.45932	1.38458	0.250712	0.301678	0.258782	0.17474	0.258333	0.224917	0.14271	36853.4	35316.4	24973.5	7984.7	6245.34	6790.71	6928.91	5407.07	5930.15	2896.01	2948.09	108.789	0.00354415	0.0491396	0.034249	0.0279712	4894.81	1330.98	1162.31
door	128	X	F8	100	25397	26669	14524.1	26002.3	27303.5	14789.9	605.31	501	540.368	0.025087	0.0200155	0.0170102	1.53147	1.44422	0.286478	0.276583	0.231374	0.153766	0.24297	0.209789	0.131268	37989.3	35981.8	25779.7	7165.15	5420.25	6017.09	6345.4	4825.82	5320.99	2846.72	2898.81	105.912	0.003334	0.0561497	0.0301382	0.0257286	5052.83	1179.35	1042.91
door	256	X	3OT	100	116797	123878	63564.9	118546	125774	64423	1748.6	1349	1688.87	0.0156957	0.0114966	0.0120854	0.257478	0.219031	0.180215	0.218602	0.187428	0.14553	0.203335	0.172503	0.128833	30438.3	24538.6	25873.9	26131.9	21133.6	21936.5	24486.1	21065.9	20552.1	12458.7	12626.9	331.018	0.00236873	0.0353221	0.0285239	0.0252512	5071.28	4299.56	4028.21
door	256	X	F4	100	115391	122755	62933.9	117208	124087	63737.5	1816.6	1411.5	1741.18	0.016823	0.0118322	0.0140142	1.47902	1.39916	0.241302	0.239739	0.191939	0.171176	0.202504	0.169157	0.127845	166607	160725	106808	27729.8	22021.8	24230	23993.6	20101.7	20307.2	12335.1	12492.5	341.271	0.00274678	0.0472952	0.0335506	0.0250575	20934.4	4749.08	3980.21
door	256	X	F8	100	113749	121415	62288	115496	122730	63111.5	1746.91	1349	1687.39	0.0162611	0.0116975	0.0128424	1.54623	1.47134	0.279029	0.211206	0.173174	0.138647	0.190539	0.157115	0.12068	171638	165609	110123	24296.9	20537.9	20461.5	22116.4	18780.6	18555.4	12208.5	12369.9	330.728	0.0025171	0.0546897	0.0271748	0.0236534	21584.2	4010.46	3636.85
door	512	X	3OT	100	491614	508206	266691	496174	510932	269058	4559.99	3191.5	5068.82	0.00974805	0.00642537	0.00892079	0.191515	0.152308	0.155525	0.1567	0.141545	0.113985	0.146241	0.126717	0.104837	96977.6	64640.2	97673	80586.2	59188.7	76620.5	75382.3	55551.1	70835.8	52271.5	52735.4	993.488	0.00174848	0.0304829	0.0223412	0.020548	19143.9	15017.6	13883.8
door	512	X	F4	100	488141	505960	265146	493041	508686	267271	4899.83	3265.5	5751.74	0.010875	0.00657642	0.0125177	1.48986	1.40315	0.239688	0.18336	0.141393	0.15295	0.149807	0.128844	0.108748	709808	673528	447640	91039.6	60314.5	94061.2	75575.4	56874	70364.4	51968.7	52385.2	1127.34	0.00245346	0.0469789	0.0299782	0.0213146	87737.5	18436	13791.4
door	512	X	F8	100	482646	504322	262563	487198	507110	264837	4552.35	3191.5	5058.01	0.00998775	0.0064651	0.00931115	1.5468	1.46419	0.275098	0.152896	0.129823	0.11367	0.139242	0.11907	0.0995655	728822	685027	460292	75485.1	57138.9	70108.6	69184.5	52787.7	63120.7	51462.3	51908	991.37	0.00182499	0.0539191	0.0222794	0.0195148	90217.2	13741.3	12371.7
dresser	8	X	3OT	100	173.49	158	62.8899	196.34	180	69.6443	22.85	20	8.06836	0.11992	0.118734	0.0222592	0.633346	0.577958	0.147128	0.587197	0.562043	0.100172	0.550291	0.549849	0.0784777	107.766	107.317	40.4786	100.125	99.111	37.4425	93.6327	90.933	35.2048	12.3264	13.6503	1.5814	0.00436281	0.0288371	0.0196337	0.0153816	7.93381	7.33873	6.90015
dresser	8	X	F4	100	152.01	140	55.3053	174.86	159	61.8503	22.85	20	8.06836	0.134857	0.133831	0.0261813	1.95422	1.97449	0.0512308	0.768	0.724036	0.122019	0.673529	0.664394	0.0767408	297.612	279.257	109.008	115.767	116.805	45.1956	101.725	96.1496	40.7102	10.8398	12.1227	1.5814	0.00513153	0.0100412	0.0239157	0.0150412	21.3656	8.85833	7.97919
dresser	8	X	F8	100	150.35	140	55.2497	173.2	158	61.8426	22.85	20	8.06836	0.136348	0.134328	0.0267639	2.01229	1.99273	0.113051	0.737396	0.725647	0.0871704	0.661188	0.647963	0.0693677	302.143	279.257	110.269	110.455	101.525	43.8241	99.3067	88.1673	40.8796	10.8289	12.1211	1.5814	0.00524572	0.022158	0.0170854	0.0135961	21.6128	8.58953	8.0124
dresser	16	X	3OT	100	843.42	815	298.768	906.05	869	321.67	62.63	52	29.662	0.0698182	0.0635308	0.0209494	0.490591	0.482533	0.142443	0.444535	0.433207	0.109818	0.424688	0.422367	0.0981639	411.183	358.303	195.473	371.501	338.385	164.082	355.806	326.67	157.918	58.5586	63.0472	5.81374	0.00410608	0.0279189	0.0215244	0.0192401	38.3127	32.1602	30.952
dresser	16	X	F4	100	784.83	756	276.393	847.61	821	298.403	62.78	53	29.6251	0.0751479	0.0673697	0.0239838	1.93689	1.96351	0.0668465	0.572913	0.561556	0.150115	0.501186	0.488866	0.0995091	1517.38	1476.13	527.156	445.626	409.458	200.786	391.469	361.702	166.759	54.173	58.4871	5.80652	0.00470083	0.0131019	0.0294225	0.0195038	103.323	39.354	32.6847
dresser	16	X	F8	100	774.92	754	273.574	837.55	813	295.337	62.63	52	29.662	0.0759827	0.0686684	0.0246198	2.01461	1.99796	0.0831667	0.534412	0.510781	0.127571	0.481926	0.475899	0.0889462	1556.86	1520.85	540.996	409.984	381.278	176.604	370.822	351.063	153.129	53.6205	57.8861	5.81374	0.00482548	0.0163007	0.025004	0.0174335	106.035	34.6144	30.0132
dresser	32	X	3OT	100	3919.06	3643	1638.13	4087.05	3815	1722.17	167.99	132.5	103.657	0.040011	0.0356475	0.0148076	0.365215	0.332908	0.139062	0.335134	0.329421	0.113814	0.311654	0.287323	0.104807	1437.53	1154.98	861.394	1322.14	1042.11	767.974	1226.41	971.929	710.443	321.074	337.546	20.3168	0.0029023	0.0272562	0.0223075	0.0205421	168.833	150.523	139.247
dresser	32	X	F4	100	3771.54	3480	1568.6	3940.92	3648.5	1653.91	169.38	134	105.742	0.0419088	0.0369506	0.0160616	1.93348	1.96374	0.0726649	0.408288	0.386208	0.141189	0.368134	0.363217	0.111309	7263.4	6701.96	2973.48	1545.7	1261.87	878.53	1397.86	1157.16	773.573	307.446	324.166	20.7255	0.00314808	0.0142423	0.027673	0.0218166	582.803	172.192	151.62
dresser	32	X	F8	100	3726.27	3434.5	1551.6	3894.23	3596	1633.41	167.96	132.5	103.672	0.0421896	0.0373926	0.0163831	2.01256	2.00663	0.0982547	0.381424	0.381286	0.119458	0.347108	0.330421	0.102538	7468.44	7023.29	3078.56	1422.63	1200.06	778.892	1295.53	1083.23	702.308	304.113	320.148	20.3197	0.00321109	0.0192579	0.0234138	0.0200974	603.398	152.663	137.652
dresser	64	X	3OT	100	19354.7	15751.5	10170.5	19902.8	16162.5	10578.7	548.11	319.5	508.603	0.0254058	0.0236276	0.0114956	0.257034	0.232462	0.119671	0.236136	0.224346	0.103676	0.222427	0.207419	0.0934515	5113.3	3675.59	4011.54	4709.42	3418.35	3698.71	4440.62	3300.7	3481.79	1993.42	2073.43	99.6861	0.00225315	0.0234556	0.0203205	0.0183165	786.262	724.948	682.43
dresser	64	X	F4	100	18931.8	15466	9888.43	19483.8	15822	10289.9	552.02	319.5	508.958	0.0262375	0.0241142	0.0121038	1.92464	1.96967	0.0978761	0.281385	0.261251	0.118741	0.251	0.246252	0.0970962	36035.9	30226.7	18199.6	5420.48	4106.67	3962.47	4857.56	3740.51	3566.28	1938.13	2016.82	99.7558	0.00237235	0.0191837	0.0232732	0.0190309	3567.11	776.644	698.99
dresser	64	X	F8	100	18767.8	15401	9805.62	19315.9	15722	10205	548.11	319.5	508.603	0.026275	0.0242189	0.0122763	1.98703	2.00959	0.114297	0.263476	0.255363	0.105772	0.237143	0.230243	0.0859642	36900.8	31052.6	18701	5045.82	3863.93	3758.74	4543.97	3596.08	3294.83	1921.9	2000.19	99.6861	0.00240616	0.0224023	0.0207313	0.016849	3665.4	736.714	645.787
dresser	128	X	3OT	100	94959.5	72025.5	56642.3	96986.9	73525.5	58485.6	2027.45	884.5	2546.33	0.0178747	0.0147452	0.0112654	0.183094	0.168026	0.0999415	0.16647	0.15653	0.0861788	0.156366	0.145275	0.0791599	18215.8	12496	17104.8	16928.4	11514.8	16403.9	16026.1	9582.95	15781.2	11101.9	11463.2	499.081	0.00220802	0.0195885	0.016891	0.0155153	3352.53	3215.17	3093.12
dresser	128	X	F4	100	93437.8	71457	55249	95481.2	72262.5	57064.9	2043.33	887.5	2552.19	0.0183489	0.0148886	0.0118252	1.9477	1.97191	0.0650542	0.200486	0.186026	0.10505	0.18152	0.166045	0.0911633	180751	139283	104796	19737	13523.3	18784	18315.1	11337	18175	10828.8	11184.7	500.229	0.00231773	0.0127506	0.0205898	0.017868	20540	3681.66	3562.3
dresser	128	X	F8	100	92929.4	71211	55017.1	94956.8	72015	56807.1	2027.35	884.5	2546.31	0.0183401	0.0149964	0.0119629	1.99411	2.00793	0.0794791	0.186269	0.167046	0.0950891	0.170959	0.154921	0.0848057	183903	141692	106630	18677.8	11764	18543.1	17294.8	10184.7	17504.6	10783.3	11134.2	499.077	0.00234473	0.0155779	0.0186375	0.0166219	20899.6	3634.45	3430.9
dresser	256	X	3OT	100	422976	300564	269178	428399	302294	274392	5422.73	2244	6797.72	0.010568	0.00961811	0.00675577	0.132081	0.098914	0.0882685	0.113792	0.095006	0.0698459	0.107885	0.0923011	0.0637802	57764.7	36284	58841.9	51923.8	30319.6	55147.5	49594.9	28649.6	52993.8	52758.9	53780.9	1332.35	0.00132413	0.0173006	0.0136898	0.0125009	11533	10808.9	10386.8
dresser	256	X	F4	100	419041	299401	265309	424498	301132	270476	5457.05	2244	6831.19	0.0107657	0.00968003	0.00706244	1.95303	1.97004	0.057957	0.145387	0.116277	0.0935033	0.123978	0.112257	0.0721518	813115	594756	507048	63747.3	39228.6	65425.4	56500.4	33790.7	60191.4	52000.6	53013.2	1338.91	0.00138424	0.0113596	0.0183267	0.0141417	99381.4	12823.4	11797.5
dresser	256	X	F8	100	417259	298972	264465	422679	300702	269603	5419.99	2244	6797.94	0.0107382	0.00984214	0.00703524	1.99215	2.00206	0.0753684	0.126665	0.110109	0.0760366	0.117023	0.102244	0.0659353	824589	599433	513775	57806	33637.2	62563.9	53853.6	31409	58392.3	51835.1	52842.2	1332.4	0.00137891	0.0147722	0.0149032	0.0129233	100700	12262.5	11444.9
dresser	512	X	3OT	100	1.79408e+06	1227474	1.22031e+06	1.80682e+06	1.23278e+06	1.2334e+06	12746.4	5764.5	15999	0.00588373	0.00545987	0.00346871	0.0978249	0.0623308	0.0802971	0.07808	0.0552829	0.057108	0.0725441	0.0551487	0.0512068	174240	131675	187751	147420	86324.7	166330	139682	79351.9	160003	239180	241747	3135.81	0.000679867	0.0157382	0.0111932	0.0100365	36799.3	32600.7	31360.6
dresser	512	X	F4	100	1.78557e+06	1.22502e+06	1.21108e+06	1.79839e+06	1230337	1.22427e+06	12818.8	5764.5	16078.6	0.00594673	0.00547746	0.00352712	1.95156	1.97222	0.0612912	0.106646	0.0672689	0.0852156	0.0846495	0.0660277	0.0584061	3.46272e+06	2.41721e+06	2.32218e+06	190401	135221	203197	161292	92011.9	181279	237372	239957	3151.4	0.000691316	0.0120131	0.0167023	0.0114476	455148	39826.7	35530.6
dresser	512	X	F8	100	1.77913e+06	1.21858e+06	1.20834e+06	1.79183e+06	1223889	1.22132e+06	12699.3	5628	15979.6	0.00592309	0.00548662	0.00353707	1.98631	1.99685	0.0793286	0.0852737	0.0661979	0.0593833	0.0777467	0.0636483	0.0513886	3.50438e+06	2.43289e+06	2.34611e+06	161804	91180.9	183190	151253	81591.7	174423	236835	239380	3131.99	0.000693266	0.0155484	0.0116391	0.0100722	459838	35905.2	34186.9
flower_pot	8	X	3OT	100	170.93	168	78.6766	199.4	204	85.4037	28.47	28.5	9.3414	0.154345	0.153219	0.0386768	1.33908	1.41191	0.205298	1.2121	1.23146	0.211676	1.08501	1.0915	0.214648	227.858	235.846	103.564	205.708	214.802	94.8465	185.27	197.161	89.6709	15.4206	16.7391	1.83091	0.00758066	0.0402384	0.0414884	0.0420709	20.2986	18.5899	17.5755
flower_pot	8	X	F4	100	147.45	141.5	71.1546	176.44	173.5	78.0516	28.99	30	9.63526	0.178671	0.176725	0.0462694	1.95081	1.98228	0.071861	1.46287	1.49357	0.271154	1.10179	1.12219	0.225839	289.985	279.732	142.754	214.966	223.842	104.45	164.288	168.395	86.4196	13.9463	15.2981	1.88851	0.00906879	0.0140847	0.0531462	0.0442644	27.9797	20.4722	16.9382
flower_pot	8	X	F8	100	124.18	117.5	62.6319	152.27	151	68.4504	28.09	28	8.93195	0.202024	0.201604	0.0550717	2.56652	2.62217	0.282629	1.38164	1.3465	0.33569	0.902783	0.911277	0.191901	320.774	309.502	160.294	169.187	174.654	84.087	115.699	107.765	66.9133	12.2759	13.4163	1.75066	0.0107941	0.0553952	0.0657952	0.0376125	31.4176	16.481	13.115
flower_pot	16	X	3OT	100	769.38	724.5	388.785	855.54	811.5	416.123	86.16	73	47.6875	0.109124	0.105719	0.0432342	1.34541	1.40336	0.227994	1.25153	1.28173	0.231431	1.17611	1.18934	0.237893	1005.65	956.508	489.261	931.392	903.67	453.957	875.328	830.875	434.963	76.2018	81.5601	9.34675	0.00847389	0.0446868	0.0453604	0.046627	95.8951	88.9756	85.2527
flower_pot	16	X	F4	100	698.01	634	365.662	786.9	749.5	390.779	88.89	73.5	48.9537	0.124513	0.115689	0.0527495	1.95554	1.98014	0.0645558	1.50658	1.56368	0.296019	1.24499	1.24718	0.282941	1371.22	1259.81	724.98	1018.54	957.123	518.805	837.066	805.994	431.322	71.6698	76.5928	9.59492	0.0103389	0.0126529	0.0580197	0.0554563	142.096	101.686	84.5391
flower_pot	16	X	F8	100	573.22	540.5	320.037	655.56	628.5	341.096	82.34	73	42.5923	0.141021	0.129506	0.0594154	2.65718	2.73922	0.25156	1.58421	1.56517	0.438337	1.24953	1.22509	0.339091	1509.46	1399.18	795.965	851.705	833.511	430.756	687.661	646.592	369.751	62.7272	66.8548	8.34809	0.0116454	0.0493058	0.0859141	0.0664619	156.009	84.4281	72.4711
flower_pot	32	X	3OT	100	3606.44	3238	1925.81	3911.19	3555.5	2036.08	304.75	254	210.598	0.0843859	0.0808759	0.0432387	1.28211	1.34974	0.261056	1.18911	1.2182	0.264386	1.11837	1.13477	0.26934	4459.97	4056.5	2392.97	4117.26	3773.07	2213.81	3856.26	3566.37	2074.68	377.458	399.071	41.2771	0.00847479	0.051167	0.0518196	0.0527907	469.022	433.906	406.636
flower_pot	32	X	F4	100	3365.49	3116	1845.54	3681.94	3323.5	1945.6	316.45	259.5	219.735	0.0949758	0.0868499	0.0518814	1.94989	1.98095	0.0716148	1.44947	1.52644	0.336098	1.21102	1.20909	0.314059	6585.09	6120.68	3636.1	4693.07	4183.48	2623.35	3866.04	3476.76	2129.86	361.725	381.338	43.0681	0.0101687	0.0140365	0.0658752	0.0615556	712.676	514.176	417.453
flower_pot	32	X	F8	100	2765.89	2502	1611.53	3048.26	2671	1681.61	282.37	245	180.14	0.106279	0.0987452	0.0586086	2.65195	2.72832	0.259241	1.52287	1.53956	0.472098	1.32313	1.2989	0.4182	7243.79	6721.36	4022.7	3862.84	3561.18	2112.77	3371.75	3010.13	1882.75	315.86	329.596	35.3075	0.0114873	0.0508112	0.0925311	0.0819671	788.449	414.102	369.018
flower_pot	64	X	3OT	100	16122.7	14136.5	8796.4	17218.3	15037.5	9221.3	1095.6	785.5	1017.83	0.0681564	0.0676825	0.0455334	1.1968	1.27002	0.283082	1.09494	1.15378	0.276303	1.01366	1.03242	0.276109	18485.9	16343.6	10416.2	16775	14987.9	9283.37	15383.5	14240.2	8276.71	1724.09	1807.37	199.495	0.00892454	0.0554841	0.0541555	0.0541174	2041.58	1819.54	1622.23
flower_pot	64	X	F4	100	15313.3	13446	8547.68	16449.3	14443	8911.22	1136.03	823	1044.79	0.0759513	0.0725838	0.0527802	1.94831	1.98042	0.0755794	1.37405	1.49408	0.359025	1.11117	1.14218	0.319384	29936.2	26269.7	16844.5	20145.3	17593.3	11843.7	15926.6	14170.1	8861.35	1675.34	1746.6	204.78	0.0103449	0.0148136	0.0703688	0.0625994	3301.52	2321.37	1736.82
flower_pot	64	X	F8	100	12721.4	11281.5	7483.87	13723.3	11609	7746.53	1001.89	743	864.294	0.0834098	0.0804257	0.0577411	2.63038	2.72547	0.267047	1.38925	1.44179	0.461463	1.22189	1.20358	0.428124	33015	28679.7	18696.9	16004.4	14068.9	8931.52	13940.8	12674.1	7607.75	1466.84	1518.32	169.402	0.0113173	0.0523412	0.0904467	0.0839124	3664.6	1750.58	1491.12
flower_pot	128	X	3OT	100	71137.9	60426.5	40847.3	74452.2	63015.5	42100.4	3314.32	2069.5	3816.33	0.049312	0.0394196	0.0413681	1.10493	1.16819	0.290278	0.993517	1.02277	0.279224	0.898547	0.895972	0.275074	74332.6	63784	43884.5	66411.7	56572.6	39021.9	59302	52602.8	33919.3	8006.07	8251.69	748.001	0.00810814	0.0568945	0.054728	0.0539144	8601.35	7648.3	6648.18
flower_pot	128	X	F4	100	68883.9	58273.5	40214.8	72334.5	61305	41260.9	3450.6	2069.5	3961.81	0.0545477	0.0406947	0.0481752	1.94782	1.97654	0.0744426	1.30321	1.40938	0.37231	1.00831	1.05749	0.313057	134488	116253	78788.7	85354.8	71271.4	53533.1	64542.1	56170.4	38288	7882.11	8087.13	776.514	0.00944235	0.0145907	0.0729727	0.0613592	15442.6	10492.5	7504.45
flower_pot	128	X	F8	100	57282.1	47472.5	35343.7	60219.7	49122.5	36044.5	2937.52	2025.5	3000.38	0.0586738	0.0410298	0.0513174	2.61802	2.6951	0.274764	1.24945	1.30068	0.446153	1.08213	1.09091	0.407094	147520	127624	86994.1	63953.6	56185.9	37851.3	54626.8	47174.6	31221.4	6927.37	7064.72	588.075	0.0100582	0.0538537	0.0874459	0.0797904	17050.8	7418.85	6119.4
flower_pot	256	X	3OT	100	300697	257996	183205	308547	269372	183778	7849.79	4979	7934.79	0.0321257	0.0241532	0.0317677	1.02569	1.07671	0.283196	0.90618	0.960524	0.271778	0.797324	0.818473	0.260287	287346	245346	171095	252935	211050	152975	219698	192802	129590	35908.2	36020.4	1555.22	0.00622647	0.0555065	0.0532684	0.0510163	33534.7	29983.1	25399.6
flower_pot	256	X	F4	100	295749	251964	183027	304012	265129	183308	8263.37	5269.5	8331.66	0.0353089	0.02515	0.0363324	1.94601	1.97973	0.0809496	1.25006	1.34778	0.379103	0.91924	0.971748	0.301787	575033	495820	350270	348246	288699	225888	251142	214525	156419	35873.4	35928.3	1633	0.00712114	0.0158661	0.0743041	0.0591502	68653	44274	30658.2
flower_pot	256	X	F8	100	246381	196640	163986	253734	218037	164392	7352.84	4809	7244.99	0.0385626	0.0253399	0.0394324	2.60977	2.68407	0.289434	1.13338	1.20608	0.42363	0.947688	0.959978	0.371953	628343	546534	382885	246467	207359	151339	203042	175045	120064	32141.2	32220.9	1420.02	0.00772876	0.0567291	0.0830314	0.0729028	75045.4	29662.4	23532.5
flower_pot	512	X	3OT	100	1.2349e+06	1.10782e+06	761376	1.25507e+06	1.14918e+06	763011	20174.7	13163	20043.7	0.0208077	0.01596	0.022224	0.968972	1.03494	0.269242	0.842726	0.895265	0.259607	0.722062	0.758369	0.240672	1.11767e+06	967718	681199	970605	829728	609498	822719	739841	508122	149230	149550	3928.56	0.00435591	0.0527715	0.0508831	0.0471716	133515	119462	99591.9
flower_pot	512	X	F4	100	1.22315e+06	1.08933e+06	760689	1.24463e+06	1130805	761834	21480.8	13800.5	21568.1	0.0228105	0.0169889	0.0252336	1.94605	1.98232	0.0810502	1.21616	1.31549	0.379293	0.859788	0.899987	0.290613	2.37647e+06	2.17608e+06	1.44055e+06	1.40384e+06	1.20227e+06	922117	980076	868763	634565	149095	149320	4227.35	0.00494579	0.0158858	0.0743415	0.0569602	282348	180735	124375
flower_pot	512	X	F8	100	1.0195e+06	886861	688017	1.03846e+06	910684	689063	18960.6	11584	18624.1	0.024747	0.017359	0.0272819	2.60637	2.68129	0.292746	1.05319	1.08706	0.401167	0.848875	0.869563	0.334118	2.5934e+06	2.39366e+06	1.56908e+06	954349	836987	610445	759771	659059	472612	134851	135056	3650.33	0.00534726	0.0573782	0.0786287	0.0654872	307539	119647	92631.9
glass_box	8	X	3OT	100	190.17	176	84.6929	224.18	221	92.1484	34.01	34	10.652	0.161749	0.165049	0.035719	0.829272	0.769821	0.18925	0.754559	0.746666	0.120759	0.635432	0.631651	0.0925376	157.826	149.916	74.3649	141.123	137.98	60.2319	120.133	111.797	56.0695	16.5998	18.0611	2.08779	0.00700093	0.037093	0.0236687	0.0181374	14.5755	11.8054	10.9896
glass_box	8	X	F4	100	155.08	140	72.8088	189.21	182	79.9635	34.13	34	10.6512	0.193035	0.2	0.0436786	1.89324	1.92569	0.0985293	0.92191	0.895751	0.187607	0.67572	0.665312	0.159348	296.878	268.721	146.41	143.122	141.035	69.5111	108.443	96.7343	62.4361	14.2705	15.6729	2.08763	0.00856101	0.0193117	0.0367709	0.0312323	28.6964	13.6242	12.2375
glass_box	8	X	F8	100	152.16	140	71.5859	186.17	178	78.491	34.01	34	10.652	0.195238	0.2	0.0445429	1.95204	1.94566	0.153667	0.871332	0.872517	0.159804	0.661557	0.665312	0.148413	301.435	268.721	150.573	131.358	129.047	61.8372	103.966	92.9579	60.5348	14.0308	15.3842	2.08779	0.00873041	0.0301187	0.0313215	0.0290889	29.5123	12.1201	11.8648
glass_box	16	X	3OT	100	956.14	986	376.383	1042.52	1067	396.09	86.38	80	28.3751	0.0879638	0.0894942	0.0217481	0.664541	0.635288	0.139577	0.576193	0.571451	0.0996572	0.5461	0.564303	0.0883223	619.806	637.587	226.163	533.755	566.957	180.708	504.659	519.537	169.72	73.771	77.6337	5.56152	0.00426262	0.0273571	0.0195328	0.0173112	44.328	35.4187	33.2651
glass_box	16	X	F4	100	851.34	864	354.392	937.78	977	372.379	86.44	80	28.4532	0.0993616	0.0998553	0.027459	1.96509	1.97807	0.0430095	0.771227	0.774859	0.132835	0.65476	0.670397	0.0943906	1678.7	1707.57	703.364	634.723	642.184	223.787	539.434	532.126	190.079	69.4608	72.9863	5.57682	0.00538195	0.00842986	0.0260356	0.0185006	137.859	43.8623	37.2554
glass_box	16	X	F8	100	836.83	863	349.839	923.21	959	368.079	86.38	80	28.3751	0.100689	0.100145	0.0273223	2.05493	2.04729	0.108486	0.722554	0.755563	0.124938	0.639982	0.65047	0.0843786	1728.07	1763.68	724.523	579.266	599.22	196.804	517.904	514.906	181.74	68.5685	72.1435	5.56152	0.00535517	0.0212633	0.0244878	0.0165382	142.006	38.5737	35.6211
glass_box	32	X	3OT	100	4162.64	4187	1624.24	4361.94	4430	1684.03	199.3	163	70.0878	0.0473801	0.0491697	0.0088954	0.501056	0.494604	0.133207	0.421231	0.43031	0.0882066	0.392862	0.402617	0.0737248	2068.51	2007.01	991.571	1735.73	1785.18	779.298	1612.52	1643.48	671.353	318.351	330.071	13.7372	0.0017435	0.0261086	0.0172885	0.0144501	194.348	152.742	131.585
glass_box	32	X	F4	100	3936.14	3866	1569.74	4135.47	4109	1628.5	199.33	163	70.0891	0.0502566	0.0515306	0.00998146	1.9725	1.9817	0.030655	0.561922	0.563643	0.128077	0.477247	0.50057	0.0881953	7774.86	7695.2	3107.45	2192.31	2178.48	1032.4	1851.14	1768.68	801.789	307.669	319.185	13.7375	0.00195637	0.00600837	0.0251031	0.0172863	609.06	202.35	157.151
glass_box	32	X	F8	100	3863.09	3842	1534.44	4062.39	4085	1592.79	199.3	163	70.0878	0.0510914	0.0529478	0.0100654	2.07842	2.05573	0.0949966	0.500592	0.523635	0.101634	0.459932	0.484737	0.0774748	8060.12	8108.35	3264.51	1911.25	1834.77	871.535	1733.84	1589.76	663.667	300.751	312.187	13.7372	0.00197282	0.0186193	0.0199203	0.0151851	639.844	170.821	130.079
glass_box	64	X	3OT	100	19882.8	18019	9705.86	20616.3	18678	10009	733.48	732	358.504	0.0365078	0.0363028	0.0089136	0.508152	0.503779	0.135438	0.416076	0.405376	0.104951	0.382127	0.379149	0.084973	9833.98	10454.6	4224.12	8201.05	8113.98	3871.66	7512.82	7434.94	3439.45	1902.35	1961.77	70.2667	0.00174707	0.0265459	0.0205704	0.0166547	827.928	758.845	674.132
glass_box	64	X	F4	100	19276.8	17504	9473.86	20010.3	18117.5	9774.63	733.48	732	358.504	0.0377226	0.0374448	0.00941009	1.9776	1.98508	0.0254328	0.556907	0.546834	0.144381	0.460431	0.461488	0.100998	38186	34589.2	18897.2	10457.1	10944.2	4522.56	8758.09	8597.43	4082.88	1856.88	1915.83	70.2667	0.00184438	0.00498482	0.0282987	0.0197956	3703.86	886.422	800.245
glass_box	64	X	F8	100	18731.2	16740	9337.84	19464.6	17607.5	9635.91	733.48	732	358.504	0.038905	0.0379842	0.0100875	2.16121	2.17841	0.0865678	0.497639	0.489083	0.124545	0.41191	0.418853	0.0760709	40461.5	37067.9	19709.3	9167.34	9176.66	4256.54	7603.37	7271.54	3631.36	1830.22	1888.64	70.2667	0.00197715	0.0169673	0.0244109	0.0149099	3863.02	834.282	711.747
glass_box	128	X	3OT	100	120730	115082	54077.1	124062	118919	55179.8	3331.68	3668	1351.73	0.027546	0.0270783	0.00675749	0.318734	0.316994	0.0720564	0.304816	0.304829	0.069371	0.275177	0.273758	0.0579607	36697.7	40827.3	13771.9	35368.7	39349.9	13716.7	31914	34707.3	12193.3	10599.1	10815.2	264.94	0.00132447	0.0141231	0.0135967	0.0113603	2699.29	2688.48	2389.88
glass_box	128	X	F4	100	118049	111774	53227.9	121381	115611	54320.9	3331.68	3668	1351.73	0.0282112	0.0276071	0.00708036	1.97924	1.99121	0.0334878	0.357144	0.357083	0.0799535	0.336576	0.333389	0.0755004	233304	222915	103557	40233	44148.1	15098.6	38181.8	42093	14796.2	10432.7	10646.9	264.94	0.00138775	0.00656361	0.0156709	0.0147981	20297.1	2959.33	2900.05
glass_box	128	X	F8	100	116597	109978	52927.4	119925	113815	54008.3	3327.84	3668	1348.15	0.0285888	0.0281695	0.00726296	2.07691	2.09236	0.0476954	0.352683	0.350651	0.0806433	0.312176	0.310732	0.0664959	240994	231475	105846	39416.1	43679.9	15222.7	35079.2	38005.8	13651.6	10373.8	10585.6	264.237	0.00142354	0.0093483	0.0158061	0.0130332	20745.8	2983.65	2675.71
glass_box	256	X	3OT	100	566745	555182	228148	575391	564046	230435	8645.86	9685	3006.62	0.0156118	0.0158834	0.0037353	0.183941	0.184224	0.0378324	0.17993	0.183358	0.037786	0.17675	0.178431	0.0372747	101162	111808	35127.9	98829.2	107665	34241	97512.3	106503	34456.6	44717	45165.3	589.297	0.00073212	0.00741514	0.00740605	0.00730585	6885.06	6711.23	6753.49
glass_box	256	X	F4	100	559826	547629	226394	568472	556493	228667	8645.86	9685	3006.62	0.0158217	0.0160918	0.00382779	1.97971	1.98506	0.0188102	0.20691	0.208577	0.0419035	0.200256	0.202309	0.0421342	1.10892e+06	1.08827e+06	448023	112258	124561	38692.5	108549	119176	37750.8	44373.3	44818.7	589.297	0.000750246	0.00368679	0.00821308	0.00825831	87812.6	7583.72	7399.17
glass_box	256	X	F8	100	556710	544612	225559	565337	553476	227821	8626.38	9685	2999.55	0.0158806	0.0161741	0.00385574	2.03019	2.0342	0.0239423	0.20369	0.208012	0.0433315	0.197848	0.200873	0.0425171	1.13008e+06	1.11617e+06	454421	109586	119310	37938.5	106803	116981	37804.7	44209.5	44652.8	587.912	0.000755725	0.00469269	0.00849298	0.00833335	89066.5	7435.95	7409.72
glass_box	512	X	3OT	100	2.4123e+06	2404806	970020	2.43097e+06	2426304	975074	18675.1	20446	6359.26	0.00802372	0.00833042	0.00191834	0.108236	0.107142	0.0260798	0.102686	0.104025	0.0207843	0.101473	0.103233	0.0208552	253905	273092	97185	239643	259671	82166	236667	256978	81297.9	190124	191115	1246.42	0.000375995	0.00511163	0.00407373	0.00408763	19048.3	16104.5	15934.4
glass_box	512	X	F4	100	2.39871e+06	2389086	966540	2.41738e+06	2410584	971582	18675.2	20446	6359.17	0.00807389	0.00838129	0.00193998	1.97514	1.98032	0.019392	0.120128	0.119188	0.02842	0.114181	0.116754	0.0230329	4.74241e+06	4.72252e+06	1.92129e+06	279732	300043	105828	264809	289124	90934.6	189442	190430	1246.4	0.000380236	0.00380083	0.00557032	0.00451445	376573	20742.3	17823.2
glass_box	512	X	F8	100	2.39084e+06	2378878	964287	2.4094e+06	2400376	969184	18558.8	20446	6289.35	0.00806779	0.00840563	0.0019775	2.00696	2.00697	0.023382	0.114314	0.116913	0.023227	0.112476	0.115495	0.023211	4.80172e+06	4.79617e+06	1.94051e+06	264151	288382	90795.2	259769	284492	89651.4	189000	189960	1232.71	0.00038759	0.00458288	0.00455249	0.00454936	380340	17795.9	17571.7
guitar	8	X	3OT	100	37.33	36	7.9265	58.82	60	10.5986	21.49	20.5	6.65832	0.361855	0.34058	0.0816711	0.885673	0.9552	0.149431	0.812146	0.859943	0.150843	0.571736	0.53156	0.167264	33.0941	32	9.19515	29.4768	27.2408	8.23463	20.4218	19.4188	8.50164	1.55359	2.07733	1.30503	0.0160075	0.0292885	0.0295653	0.0327837	1.80225	1.61399	1.66632
guitar	8	X	F4	100	25.89	24	7.22075	47.38	48	7.26661	21.49	20.5	6.65832	0.45182	0.430935	0.120267	1.11679	1	0.264167	0.870815	0.910466	0.171982	0.621523	0.653781	0.191386	29.6109	26	14.5119	21.4215	20.2416	6.51159	15.2357	14.8966	7.33715	1.41527	1.42426	1.30503	0.0235723	0.0517767	0.0337085	0.0375116	2.84433	1.27627	1.43808
guitar	8	X	F8	100	25.77	24	7.06085	47.26	48	7.1656	21.49	20.5	6.65832	0.452652	0.430935	0.119758	1.12349	1	0.281487	0.870823	0.910466	0.172034	0.617889	0.653781	0.188708	29.6651	26	14.8983	21.2892	20.2416	6.19805	14.9954	14.8966	6.78556	1.38393	1.40446	1.30503	0.0234725	0.0551715	0.0337187	0.0369868	2.92007	1.21482	1.32997
guitar	16	X	3OT	100	131.77	126.5	31.0307	171.79	169	36.9193	40.02	40	13.4532	0.232514	0.237922	0.0641957	0.958197	0.962788	0.199876	0.849701	0.847068	0.190176	0.691964	0.727179	0.193591	127.028	124.831	41.2061	112.285	112.175	38.904	92.7672	93.9166	39.754	6.08202	7.23619	2.63683	0.0125823	0.0391757	0.0372745	0.0379438	8.0764	7.62518	7.79178
guitar	16	X	F4	100	102.48	99.5	26.0301	142.89	138	27.534	40.41	40	13.5289	0.284911	0.277571	0.0910871	1.47089	1.47519	0.305482	0.93067	0.93444	0.227661	0.773145	0.744569	0.146949	154.488	152.907	61.202	94.4333	90.2951	35.015	77.0704	75.2758	23.0324	5.1019	5.39666	2.65167	0.0178531	0.0598745	0.0446216	0.0288021	11.9956	6.86294	4.51435
guitar	16	X	F8	100	99.04	96	24.8226	139.06	135	26.6859	40.02	40	13.4532	0.289311	0.287367	0.0910712	1.54925	1.54498	0.370181	0.909005	0.895857	0.216895	0.745072	0.720662	0.141286	157.528	162.298	66.1508	88.5792	84.2749	30.6642	71.4942	68.9304	20.2689	4.86522	5.23044	2.63683	0.01785	0.0725555	0.0425114	0.027692	12.9656	6.01018	3.9727
guitar	32	X	3OT	100	487.78	430	168.533	579.4	537	183.929	91.62	97.5	37.3928	0.16038	0.148946	0.0540112	0.891845	0.897404	0.213911	0.804168	0.800955	0.184337	0.730734	0.731428	0.173175	423.112	424.136	131.712	384.051	379.379	127.186	351.423	339.537	126.313	33.0325	36.0502	7.32898	0.0105862	0.0419266	0.03613	0.0339423	25.8156	24.9284	24.7573
guitar	32	X	F4	100	410.01	353.5	156.775	502.23	442.5	166.717	92.22	97.5	36.9424	0.189596	0.167213	0.0708825	1.59681	1.64062	0.197347	0.864697	0.858304	0.231046	0.745088	0.750879	0.181333	658.561	577.361	276.535	348.527	315.002	141.68	300.724	262.424	123.158	30.7279	32.6766	7.24071	0.013893	0.0386801	0.045285	0.0355413	54.2008	27.7693	24.139
guitar	32	X	F8	100	396.66	344.5	156.066	488.17	428.5	165.583	91.51	97.5	37.278	0.194179	0.168467	0.0743651	1.7325	1.77352	0.264931	0.829192	0.815472	0.231589	0.7214	0.722833	0.168927	688.166	602.93	293.368	322.915	275.008	136.68	280.741	246.519	115.687	30.589	32.4542	7.30648	0.0145756	0.0519265	0.0453914	0.0331097	57.5002	26.7892	22.6746
guitar	64	X	3OT	100	2149.02	2095	744.549	2389.73	2379	780.343	240.71	229	102.951	0.104123	0.104718	0.0386379	0.782002	0.802607	0.200526	0.720169	0.721409	0.181503	0.682996	0.690849	0.17324	1628.3	1504.88	562.904	1499.87	1437.84	510.415	1428.11	1399.93	500.208	145.932	152.947	20.1783	0.00757303	0.0393032	0.0355745	0.033955	110.329	100.041	98.0407
guitar	64	X	F4	100	1931.92	1845	713.48	2174.38	2127.5	739.921	242.46	229	103.01	0.116987	0.113514	0.0469828	1.60775	1.61037	0.156053	0.80104	0.776541	0.240409	0.714221	0.694555	0.205385	3140.11	2890.43	1300.62	1504.17	1516.41	573.551	1345.06	1400.51	511.634	139.842	145.025	20.1901	0.00920863	0.0305864	0.0471201	0.0402554	254.922	112.416	100.28
guitar	64	X	F8	100	1866.45	1780	705.244	2106.84	2054.5	727.897	240.39	229	102.8	0.120361	0.119854	0.0491574	1.76661	1.76292	0.211997	0.776508	0.7447	0.237318	0.693038	0.677273	0.20388	3320.96	3037.08	1379.31	1401.25	1463.63	526.612	1256.34	1310.26	476.319	138.228	142.668	20.1488	0.00963485	0.0415514	0.0465144	0.0399606	270.345	103.216	93.3585
guitar	128	X	3OT	100	9636.51	9123.5	2701.65	10382.4	10122	2752.88	745.88	679.5	301.626	0.0744686	0.0751273	0.028909	0.683755	0.682634	0.221505	0.613921	0.610903	0.187902	0.586387	0.570955	0.178497	6360.96	5981.72	2202.61	5715.89	5380.51	1866.62	5465.05	5099.25	1786.29	529.524	539.565	59.1186	0.00566616	0.043415	0.0368287	0.0349854	431.712	365.857	350.112
guitar	128	X	F4	100	9048.76	8500	2667.85	9797.85	9460	2697.45	749.09	679.5	300.785	0.0800616	0.0801045	0.032521	1.62619	1.62709	0.159674	0.693574	0.699443	0.230202	0.619392	0.620539	0.191567	14861.6	13963.6	5117.67	6049.1	5833.29	2151.51	5407.3	5153.19	1790.53	522.899	528.7	58.9539	0.00637411	0.0312961	0.0451196	0.0375472	1003.06	421.695	350.945
guitar	128	X	F8	100	8710.5	8180.5	2658.27	9454.48	9020.5	2673.91	743.98	679.5	300.341	0.0829312	0.0834741	0.0344916	1.79444	1.79815	0.219604	0.664071	0.651011	0.219752	0.605424	0.597197	0.193296	15710.4	14802	5378.11	5519.75	5262.37	1787.74	5050.06	4715.21	1633.29	521.021	524.087	58.8669	0.00676035	0.0430424	0.0430714	0.0378861	1054.11	350.398	320.125
guitar	256	X	3OT	100	43646.9	40698	13974	45840.5	43132	14189.1	2193.58	2052.5	1027.41	0.0496339	0.0480927	0.0213327	0.600132	0.567077	0.265275	0.524081	0.490421	0.220611	0.494904	0.461106	0.201818	25192.2	24186.4	11997	21955.8	20951.9	9936.2	20704.8	19925.4	9007.29	2738.9	2781.07	201.373	0.00418122	0.0519939	0.0432398	0.0395564	2351.41	1947.5	1765.43
guitar	256	X	F4	100	42051.6	38834	13889.9	44253.9	41405.5	14064	2202.38	2054.5	1028.25	0.0520061	0.0502611	0.0229728	1.65034	1.64586	0.155581	0.598724	0.566132	0.270217	0.520303	0.491818	0.214061	69732.5	65049.3	24388	24141.5	22778.1	11577.2	20928.6	19979.5	9045.52	2722.43	2756.53	201.537	0.00450268	0.0304939	0.0529625	0.041956	4780.06	2269.12	1772.92
guitar	256	X	F8	100	40426.5	37684.5	13900.2	42611.7	39844	14002.2	2185.16	2052.5	1023.06	0.0542013	0.0517241	0.0250773	1.83169	1.80132	0.245087	0.549946	0.507242	0.237913	0.501391	0.479379	0.203991	73889.5	69065.3	25514.3	20948.3	20059.6	8830.6	19102.4	18238.7	7457.9	2724.44	2744.43	200.52	0.00491516	0.048037	0.046631	0.0399822	5000.8	1730.8	1461.75
guitar	512	X	3OT	100	189562	176078	59346.8	196276	184316	60200.3	6713.43	5740	3886.9	0.0350089	0.0315653	0.0180475	0.50749	0.507598	0.245514	0.428255	0.414072	0.198515	0.397341	0.379917	0.179709	93797.8	94344.5	48971.4	78915.5	77640.4	39296.7	73126.7	72311.7	35535.2	11632	11799.3	761.832	0.00353732	0.0481208	0.0389089	0.0352229	9598.4	7702.16	6964.9
guitar	512	X	F4	100	185011	171348	58856.7	191764	179643	59556.4	6753.45	5773	3906.37	0.0362737	0.0324133	0.0191324	1.66441	1.66129	0.143296	0.508207	0.496322	0.252204	0.421968	0.413595	0.192751	309308	298688	103045	91322	90331.6	48050.8	75425.4	74978.4	36214.1	11535.9	11673.1	765.649	0.00374995	0.0280861	0.0494319	0.0377791	20196.8	9417.96	7097.97
guitar	512	X	F8	100	178611	164923	58616.4	185302	171994	59074.7	6691.43	5725	3875.26	0.0376142	0.0339387	0.0205903	1.83082	1.81803	0.213457	0.453251	0.427407	0.221973	0.401922	0.387846	0.183138	327007	312039	107824	77300.8	75864.1	38129.5	68397.9	69339	30851.1	11488.8	11578.6	759.551	0.0040357	0.0418375	0.0435068	0.035895	21133.5	7473.37	6046.81
keyboard	8	X	3OT	100	56.82	53	10.549	82.36	76	12.4718	25.54	28	5.33223	0.310772	0.304348	0.0595547	0.869086	0.918296	0.224827	0.782689	0.871077	0.180722	0.450558	0.452272	0.0993038	50.0412	44.0782	20.2248	43.6928	41.5382	13.8228	25.006	20.8045	9.16464	2.06759	2.44447	1.04512	0.0116727	0.0440661	0.0354215	0.0194635	3.96407	2.70928	1.79627
keyboard	8	X	F4	100	42.4	42	10.5639	67.94	60	10.8747	25.54	28	5.33223	0.380658	0.368421	0.0874287	1.09285	1	0.258044	0.875587	0.913447	0.180749	0.327323	0.480097	0.308779	47.5163	43	21.7287	35.5344	30.9519	10.2526	15.6006	20.5839	15.0037	2.07052	2.13144	1.04512	0.017136	0.0505767	0.0354267	0.0605206	4.25883	2.00951	2.94073
keyboard	8	X	F8	100	41.45	42	9.40811	66.99	60	9.51075	25.54	28	5.33223	0.384814	0.3734	0.0862311	1.09922	1	0.278246	0.856053	0.902756	0.199548	0.327506	0.494528	0.30792	46.1067	43	18.1338	33.749	30.9519	8.43803	15.2878	20.5839	14.6152	1.84399	1.86411	1.04512	0.0169013	0.0545362	0.0391115	0.0603522	3.55423	1.65385	2.86459
keyboard	16	X	3OT	100	225.99	224	44.3668	273.11	276	48.6922	47.12	52	11.0593	0.173798	0.178082	0.0407265	0.817031	0.721928	0.32053	0.664519	0.643812	0.231751	0.519224	0.476496	0.196023	188.655	173.263	89.5125	152.566	155.349	66.8352	119.916	104.307	57.6292	8.6959	9.54366	2.16763	0.00798239	0.0628239	0.0454232	0.0384205	17.5444	13.0997	11.2953
keyboard	16	X	F4	100	192.97	192	39.7775	240.41	244	42.4026	47.44	52	11.6492	0.199807	0.213115	0.0520535	1.34912	1.51757	0.306477	0.715815	0.711633	0.225311	0.557184	0.57055	0.127181	265.413	275.508	94.1609	137.254	122.181	51.7196	106.252	101.809	33.8102	7.7964	8.31091	2.28324	0.0102025	0.0600696	0.0441609	0.0249274	18.4555	10.137	6.6268
keyboard	16	X	F8	100	185.07	179.5	37.422	232.19	228.5	39.0885	47.12	52	11.0593	0.205777	0.213115	0.0531833	1.38767	1.54694	0.341802	0.656144	0.670941	0.181542	0.548105	0.56256	0.12253	259.753	263.914	90.294	119.034	115.508	36.0827	99.4517	101.809	25.9715	7.33472	7.66135	2.16763	0.0104239	0.0669932	0.0355822	0.024016	17.6976	7.07222	5.09041
keyboard	32	X	3OT	100	949.85	888.5	242.783	1052.93	987	269.323	103.08	101	38.153	0.0976502	0.10238	0.0258061	0.779365	0.760999	0.326446	0.649249	0.614824	0.270649	0.558355	0.517142	0.235159	764.742	647.693	417.952	638.216	517.336	352.706	549.999	453.193	308.355	47.5855	52.7873	7.47798	0.005058	0.0639835	0.0530472	0.0460912	81.9185	69.1305	60.4376
keyboard	32	X	F4	100	865.4	824	219.797	968.48	904.5	243.666	103.08	101	38.153	0.10673	0.11285	0.0299933	1.45761	1.4681	0.225114	0.640288	0.582558	0.263728	0.529116	0.505604	0.18537	1278.43	1226.06	428.882	573.285	466.945	327.406	470.996	396.162	248.935	43.0803	47.7585	7.47798	0.00587868	0.0441224	0.0516907	0.0363325	84.0608	64.1717	48.7914
keyboard	32	X	F8	100	818.32	771.5	202.4	921.4	869	224.859	103.08	101	38.153	0.11227	0.116226	0.0320383	1.55849	1.47966	0.335096	0.591973	0.534445	0.247417	0.499771	0.466044	0.171862	1286.78	1192.21	450.948	489.922	413.985	258.551	414.158	348.327	203.401	39.6703	44.0724	7.47798	0.0062795	0.0656788	0.0484937	0.0336849	88.3859	50.676	39.8666
keyboard	64	X	3OT	100	4723.23	4443	1671.15	5062.17	4695	1779.63	338.94	321	212.376	0.0661882	0.0599879	0.031838	0.837944	0.900966	0.322956	0.723933	0.760298	0.298972	0.61403	0.643442	0.248417	4043.11	3795.13	2108.26	3517	3181.29	1967.22	3015.7	2796.9	1738.29	327.544	348.808	41.6258	0.00624025	0.0632993	0.0585984	0.0486897	413.219	385.575	340.704
keyboard	64	X	F4	100	4432.67	4282	1576.75	4776.83	4517	1674.74	344.16	321	219.979	0.071745	0.062601	0.036782	1.50724	1.51727	0.213057	0.698249	0.697674	0.301421	0.570973	0.567441	0.218468	6771.22	6287.45	2806.95	3192.35	3012.56	1824.48	2623.22	2452.22	1466.48	309.043	328.249	43.1158	0.00720928	0.0417592	0.0590785	0.0428197	550.162	357.598	287.431
keyboard	64	X	F8	100	4120.55	3806	1475.46	4455.89	4175	1558.34	335.34	321	205.216	0.0760156	0.0679387	0.0392485	1.68333	1.6557	0.338814	0.640345	0.645709	0.273431	0.530212	0.538071	0.207259	6993.16	6455.84	2989.25	2689.03	2519.15	1523.79	2243.67	2034.13	1257.02	289.19	305.435	40.2223	0.0076927	0.0664076	0.0535925	0.0406227	585.893	298.663	246.375
keyboard	128	X	3OT	100	25309.3	24899	8157.49	26667	25912.5	8478.19	1357.65	1054.5	967.48	0.0518883	0.0438669	0.033576	0.802228	0.802215	0.301972	0.715533	0.718008	0.286043	0.639546	0.647012	0.253442	20754.5	19168.5	10581.1	18506.8	16858.3	9738.92	16628.3	14867.5	8962.38	1598.87	1661.73	189.626	0.00658089	0.0591866	0.0560644	0.0496747	2073.9	1908.83	1756.63
keyboard	128	X	F4	100	24115.8	23921.5	7933.19	25473.8	24853.5	8176.41	1357.97	1054.5	967.388	0.0553115	0.0453168	0.0375027	1.55112	1.58091	0.212684	0.723467	0.705457	0.310742	0.623247	0.620258	0.250995	37891.1	36698.5	14323.2	17725.9	15971.1	9670.71	15287.4	13733.8	8115.02	1554.9	1602.58	189.608	0.00735053	0.041686	0.0609054	0.0491951	2807.34	1895.46	1590.54
keyboard	128	X	F8	100	22357.9	22500.5	7263.2	23683.8	23578	7455.12	1325.94	1045	901.729	0.0586051	0.0499071	0.0392616	1.74977	1.75064	0.337126	0.684506	0.672883	0.301736	0.597035	0.597713	0.247393	39488.1	37721.7	15356.8	15295.8	14159.2	8035.87	13384.2	12224.8	6889.75	1423.59	1461.2	176.739	0.00769527	0.0660768	0.0591404	0.0484889	3009.93	1575.03	1350.39
keyboard	256	X	3OT	100	126046	118896	40335.6	130820	122857	43870.6	4773.24	3640.5	5157.95	0.0332148	0.0287192	0.0231846	0.736373	0.746744	0.296262	0.65814	0.641987	0.276042	0.597894	0.585806	0.241974	96325.4	89768.3	57139.4	86205.9	74016.8	52196.8	78501.7	69200.6	47297.4	7905.78	8598.63	1010.96	0.00454417	0.0580674	0.0541041	0.0474268	11199.3	10230.6	9270.3
keyboard	256	X	F4	100	122245	116188	37990.8	127117	119546	41342.6	4871.77	3690	5247.48	0.0352086	0.0295113	0.0253898	1.61396	1.64619	0.202827	0.672083	0.618508	0.306488	0.572943	0.548107	0.239893	199291	192738	71758.1	85898.2	75405.7	55955	73132.4	64000.5	45905.7	7446.2	8103.14	1028.51	0.0049764	0.0397542	0.0600717	0.047019	14064.6	10967.2	8997.52
keyboard	256	X	F8	100	113213	107491	34798.9	117650	110160	37146.3	4437.32	3620	4052.28	0.0359021	0.030635	0.0247039	1.83884	1.83035	0.328596	0.625897	0.584067	0.290328	0.552438	0.509757	0.24703	210270	203109	81217.4	72647.2	62728.7	46263.5	64364.9	56135.8	40550.4	6820.59	7280.68	794.247	0.00484197	0.0644048	0.0569043	0.048418	15918.6	9067.65	7947.88
keyboard	512	X	3OT	100	557217	511846	214152	568131	520306	222370	10913.4	8768	10682.7	0.0179161	0.0159236	0.0108711	0.642472	0.64628	0.29691	0.567369	0.547861	0.270026	0.50304	0.496768	0.224055	379485	346868	266755	333362	289004	234132	296161	261319	204581	41973.7	43584.6	2093.8	0.00213073	0.0581944	0.0529251	0.0439147	52283.9	45889.8	40097.9
keyboard	512	X	F4	100	548785	502425	208265	560057	514555	216641	11272.1	8922.5	11182.7	0.0188003	0.0168181	0.011653	1.64566	1.6849	0.199793	0.598483	0.549266	0.303983	0.4767	0.423419	0.220846	915054	867350	399092	352320	298772	272627	277979	228961	202563	40820	42461.5	2191.82	0.00228398	0.0391594	0.0595807	0.0432858	78222.1	53434.8	39702.3
keyboard	512	X	F8	100	508006	464427	185995	518589	474685	193105	10582.4	8768	9664.37	0.0193422	0.0172958	0.0119142	1.8733	1.87141	0.324808	0.517674	0.440022	0.264781	0.461899	0.39391	0.226152	966830	900926	444960	273579	223445	201127	244589	206237	176589	36455.1	37848.6	1894.22	0.00233518	0.0636624	0.051897	0.0443258	87212.2	39421	34611.5
lamp	8	X	3OT	100	103.49	94.5	53.0436	131.02	120.5	59.5077	27.53	26.5	8.5404	0.226384	0.219848	0.0574097	1.29598	1.32697	0.165239	1.19386	1.21197	0.156014	1.0256	1.03494	0.14256	134.966	120.717	71.7006	123.418	109.27	66.6071	106.405	89.4188	60.669	10.3966	11.6635	1.67392	0.0112523	0.0323868	0.0305787	0.0279418	14.0533	13.055	11.8911
lamp	8	X	F4	100	83.73	73	47.1381	111.62	101.5	53.1088	27.89	26.5	8.94302	0.274249	0.258971	0.0869393	1.95083	1.9798	0.0729094	1.52177	1.5722	0.201656	1.00509	1.04596	0.249493	163.202	141.729	92.0019	126.706	108.023	73.4071	89.7781	75.1918	64.8148	9.23906	10.4093	1.75283	0.0170401	0.0142902	0.0395246	0.0489006	18.0324	14.3878	12.7037
lamp	8	X	F8	100	72.86	66	40.1077	99.99	93	46.0903	27.13	26	8.41074	0.293945	0.279514	0.0822237	2.45705	2.49118	0.230505	1.41455	1.4451	0.207252	0.807055	0.852438	0.204636	180.142	160.321	101.727	102.818	91.6068	59.3278	62.0797	51.2915	43.9187	7.86111	9.03369	1.6485	0.0161158	0.045179	0.0406214	0.0401087	19.9384	11.6282	8.60806
lamp	16	X	3OT	100	391.31	329	237.359	455.37	388.5	256.477	64.06	63	24.5134	0.156903	0.14447	0.0538877	1.23944	1.27312	0.220822	1.15637	1.20767	0.200977	1.07163	1.11379	0.189718	483.253	389.343	307.178	448.544	364.037	276.617	417.64	337.717	261.56	46.5224	50.2695	4.80462	0.010562	0.0432811	0.0393914	0.0371847	60.2069	54.2169	51.2657
lamp	16	X	F4	100	341.49	282	220.532	406.04	340.5	239.513	64.55	63.5	24.8805	0.181457	0.164166	0.0725423	1.94413	1.9692	0.0749568	1.43064	1.46794	0.260428	1.17144	1.20046	0.204925	664.562	548.295	435.422	482.743	383.565	321.857	400.905	330.544	267.194	43.2242	46.9445	4.87657	0.0142183	0.0146915	0.0510438	0.0401653	85.3428	63.0841	52.37
lamp	16	X	F8	100	295.69	246.5	188.069	358.72	313	205.737	63.03	62.5	24.3996	0.198393	0.182713	0.0753942	2.47443	2.52441	0.269947	1.42833	1.4518	0.299625	1.06177	1.04675	0.201167	733.614	607.379	485.489	413.332	351.384	261.305	317.189	263.254	212.324	36.8615	40.3244	4.78233	0.0147773	0.0529097	0.0587266	0.0394288	95.1558	51.2158	41.6155
lamp	32	X	3OT	100	1580.97	1276	1076.4	1749.43	1422	1137.6	168.46	158	79.404	0.111694	0.102841	0.0492032	1.12459	1.22499	0.265062	1.02802	1.07098	0.232694	0.953434	0.989308	0.209025	1743.4	1308.99	1228.52	1588.2	1198.65	1091.31	1464.36	1145.19	975.866	210.974	222.97	15.5632	0.00964382	0.0519522	0.045608	0.040969	240.789	213.897	191.27
lamp	32	X	F4	100	1448.8	1173	1020.9	1621.33	1306.5	1081.67	172.53	165	82.2321	0.125839	0.113013	0.0614954	1.93028	1.96423	0.0842381	1.28853	1.35406	0.319093	1.06842	1.09133	0.240768	2797.09	2182.88	1999.21	1824.96	1310.57	1348.46	1509.4	1142.08	1064.31	200.097	212.007	16.1175	0.0120531	0.0165107	0.0625422	0.0471905	391.845	264.298	208.604
lamp	32	X	F8	100	1266.43	1049	895.056	1433.76	1179.5	955.016	167.33	158	78.4577	0.137442	0.12457	0.0641583	2.44459	2.4375	0.298232	1.27142	1.30094	0.347698	1.03848	1.0357	0.264254	3076.72	2409.89	2209.03	1532.25	1167.9	1048.13	1274.22	974.51	883.682	175.431	187.183	15.3777	0.012575	0.0584534	0.0681489	0.0517939	432.97	205.434	173.202
lamp	64	X	3OT	100	6575.59	5391.5	4732.28	7029.64	5729.5	4906.38	454.05	450	235.701	0.0770569	0.0687247	0.0392543	1.01818	1.10566	0.297649	0.905855	0.966303	0.264298	0.823431	0.844266	0.234059	6524.95	4837.91	4896.09	5783.64	4295.66	4237.12	5207.38	4021.8	3695.76	927.527	961.65	46.1974	0.00769383	0.0583393	0.0518024	0.0458756	959.633	830.475	724.37
lamp	64	X	F4	100	6241.8	5086.5	4594.35	6703.21	5486.5	4768.17	461.41	451	240.117	0.0838873	0.0725806	0.0463651	1.92217	1.96745	0.105848	1.16277	1.23634	0.371409	0.923919	0.942984	0.273308	12016.4	9228.07	8961.39	7075.26	5244.34	5604.08	5561.68	4053.15	4151.45	900.492	934.562	47.0629	0.00908757	0.0207462	0.0727961	0.0535683	1756.43	1098.4	813.683
lamp	64	X	F8	100	5459.91	4342	4073.6	5911.28	4718	4242.57	451.37	447.5	233.04	0.0928641	0.0833711	0.0493589	2.43011	2.43825	0.334759	1.09834	1.09613	0.383933	0.924734	0.921625	0.308874	13173.9	10137.3	9880.38	5587.51	4042.01	4093.41	4745.39	3646.1	3400.4	798.426	831.544	45.6758	0.00967435	0.0656127	0.0752509	0.0605394	1936.55	802.307	666.478
lamp	128	X	3OT	100	28420	22807	20695.8	29698	24338	21235.7	1277.99	1128	871.206	0.0521791	0.0432697	0.0330363	0.91547	1.03715	0.316642	0.791733	0.831143	0.284785	0.697312	0.723884	0.24557	25406.7	18194.4	20301	21883.5	16115.2	17346	19056.2	14424.1	14509.8	4056.38	4162.19	170.756	0.00647512	0.0620619	0.0558178	0.0481316	3978.99	3399.81	2843.92
lamp	128	X	F4	100	27529.1	21831.5	20311.3	28825.9	23386.5	20841.4	1296.75	1154	876.887	0.0555872	0.0456513	0.0370437	1.91831	1.96508	0.115096	1.05882	1.15752	0.404368	0.796926	0.813022	0.28791	52900.6	42025.7	39529.4	28586.8	20035.6	24147.5	21225.5	15748.4	17072.5	3981.01	4084.91	171.87	0.00726056	0.0225588	0.0792562	0.0564304	7747.76	4732.91	3346.22
lamp	128	X	F8	100	24209.1	19370	18099.6	25435.1	20718	18565.6	1225.98	1128	712.974	0.0604337	0.0506267	0.0394127	2.41433	2.45275	0.344646	0.940394	0.931429	0.393724	0.787227	0.765314	0.314071	57981.2	45598.6	43648.1	21166.7	15333.4	16760.6	17722.9	13410.7	13385.2	3547.51	3638.86	139.743	0.00772489	0.0675507	0.07717	0.0615579	8555.02	3285.07	2623.5
lamp	256	X	3OT	100	122162	96538	88286.1	126044	100050	89547.2	3881.39	3295	2999.04	0.0383099	0.025751	0.0294742	0.846531	0.91492	0.328291	0.710164	0.763358	0.293105	0.605608	0.641346	0.249382	100370	70505.3	81635	83839.9	61126.9	68742.7	70450.1	51758.9	55344.6	17304.1	17551.3	587.813	0.00577694	0.0643451	0.0574487	0.0488788	16000.5	13473.6	10847.5
lamp	256	X	F4	100	119882	94512.5	87581.3	123815	97753	88806.5	3933.46	3302.5	2995.07	0.0403179	0.0274897	0.0318409	1.91692	1.96746	0.115683	0.992681	1.06877	0.424354	0.705663	0.718121	0.297103	230194	182691	170591	116314	83230.3	101049	81273.7	59205.9	67855.6	17165.9	17406.1	587.033	0.00624082	0.0226739	0.0831734	0.0582322	33435.8	19805.5	13299.7
lamp	256	X	F8	100	105708	87476	78425.1	109395	89573.5	79445.7	3686.75	3252.5	2582.78	0.0432993	0.0293973	0.0335819	2.40713	2.45909	0.349637	0.832677	0.816615	0.396054	0.680617	0.669914	0.314852	251891	200748	187713	80836.8	58739.9	66533.8	65572.8	48922.4	51032	15371.3	15571.4	506.224	0.00658206	0.0685289	0.0776265	0.0617109	36791.8	13040.6	10002.3
lamp	512	X	3OT	100	520642	408858	369978	530826	416241	374616	10183.8	7453.5	15309.3	0.022925	0.0167965	0.0212738	0.784954	0.876477	0.330827	0.645825	0.706772	0.294752	0.532269	0.564268	0.244032	403372	280791	342005	331986	230645	288929	270063	189475	228923	72515.7	73424.7	3000.63	0.00416967	0.0648421	0.0577713	0.0478302	67032.9	56630.1	44868.9
lamp	512	X	F4	100	515070	403911	367871	525427	411396	372332	10356.6	7528	15336.7	0.0238547	0.0170606	0.0222936	1.91641	1.9646	0.117926	0.950535	1.04143	0.446541	0.639653	0.643179	0.299004	987749	788400	716832	485842	339628	434642	323899	231652	284945	72102.6	72977	3005.99	0.00436955	0.0231135	0.0875221	0.0586048	140499	85189.8	55849.3
lamp	512	X	F8	100	452996	359270	328181	462405	365178	331567	9408.83	7243	11997	0.0253347	0.0169573	0.02303	2.40789	2.47008	0.360528	0.751326	0.746731	0.394159	0.594096	0.6052	0.300887	1.07919e+06	863524	787932	319181	225015	278988	250487	178555	209598	64323.4	64987.1	2351.41	0.00451387	0.0706636	0.0772552	0.0589739	154435	54681.7	41081.3
laptop	8	X	3OT	100	172.2	176	44.0048	199.06	204	45.9991	26.86	28	2.93712	0.140755	0.129901	0.028178	0.999244	0.942905	0.330168	0.878933	0.851139	0.256434	0.699349	0.738232	0.151104	178.602	160.209	81.7096	155.928	148.249	67.0966	122.271	128.906	45.8424	8.62494	9.01582	0.575675	0.00552288	0.064713	0.050261	0.0296164	16.0151	13.1509	8.9851
laptop	8	X	F4	100	155.58	160	43.3362	182.96	188	45.1265	27.38	28	4.06706	0.157683	0.148936	0.039434	1.8505	1.97987	0.222939	0.927963	0.89936	0.227349	0.678153	0.661469	0.0891907	294.901	320	103.594	147.234	139.804	61.8108	105.005	102.794	34.6157	8.49389	8.8448	0.797145	0.00772906	0.0436961	0.0445604	0.0174814	20.3044	12.1149	6.78468
laptop	8	X	F8	100	139.15	136	36.2322	166.01	164	38.1018	26.86	28	2.93712	0.168729	0.170732	0.036228	2.11654	2.18375	0.385748	0.813278	0.791154	0.144085	0.592763	0.600372	0.105547	302.039	328.979	109.781	112.643	107.605	36.3744	80.7149	82.829	22.7111	7.10152	7.46795	0.575675	0.0071007	0.0756066	0.0282407	0.0206872	21.5172	7.12938	4.45137
laptop	16	X	3OT	100	697.66	736	195.21	749.52	790	199.58	51.86	54	6.79129	0.0735409	0.0670856	0.0184372	0.819455	0.758489	0.34736	0.739941	0.667405	0.30849	0.584882	0.572722	0.194177	603.147	614.295	326.007	545.16	535.584	295.306	427.552	423.73	207.948	38.2611	39.1178	1.33109	0.0036137	0.0680825	0.060464	0.0380587	63.8973	57.8801	40.7579
laptop	16	X	F4	100	657.01	704	190.103	711.32	758	194.43	54.31	54	15.0988	0.0812362	0.0712401	0.026886	1.8351	1.97987	0.255656	0.786643	0.729202	0.300431	0.538014	0.526725	0.136353	1241.13	1403.8	458.801	542.487	555.553	284.066	362.844	339.029	158.633	37.2603	38.1082	2.95936	0.00526966	0.0501086	0.0588845	0.0267252	89.925	55.677	31.0921
laptop	16	X	F8	100	595.98	616	164.789	647.84	670	169.126	51.86	54	6.79129	0.0846795	0.0806085	0.0214096	2.10021	2.23119	0.425517	0.649361	0.639274	0.195198	0.508772	0.497055	0.119071	1289.97	1424.72	496.76	393.923	406.356	165.039	304.273	302.113	110.32	32.2986	33.1487	1.33109	0.00419629	0.0834013	0.0382587	0.0233378	97.365	32.3476	21.6228
laptop	32	X	3OT	100	3198.64	3196	1172.9	3388.63	3298	1303.51	189.99	102	188.829	0.0513169	0.0418821	0.0292603	0.724497	0.773037	0.370856	0.640675	0.652387	0.319057	0.514893	0.538953	0.22132	2439.74	2378.75	1580.29	2142.64	2072.21	1318.42	1746.96	1759.76	1068.13	229.888	255.489	37.0105	0.00573501	0.0726878	0.0625352	0.0433788	309.736	258.41	209.354
laptop	32	X	F4	100	3054.74	3072	1098.74	3245.69	3202	1221.64	190.95	102	188.621	0.0543267	0.0433577	0.0320747	1.81353	1.95474	0.266822	0.698842	0.819517	0.334767	0.457022	0.43796	0.168811	5706.04	5941.07	2425.74	2242.61	2460.66	1349.46	1470.12	1474.26	827.468	215.353	239.441	36.9698	0.00628664	0.0522971	0.0656144	0.033087	475.446	264.493	162.184
laptop	32	X	F8	100	2813.48	2704	1054.14	3003.47	2806	1173.62	189.99	102	188.829	0.0583716	0.0456036	0.0349603	2.06743	2.21254	0.429551	0.542658	0.546988	0.219053	0.414702	0.396116	0.143639	5955.24	6093.31	2610.1	1563.88	1547.53	851.115	1210.61	1098.14	672.828	206.611	230.03	37.0105	0.00685223	0.084192	0.0429345	0.0281532	511.58	166.818	131.874
laptop	64	X	3OT	100	17821.4	17691.5	6835.96	18621.6	18611	7145.04	800.18	507	879.934	0.0414141	0.0240986	0.0385931	0.653902	0.660474	0.418801	0.565623	0.55445	0.350973	0.438868	0.454939	0.239736	12547.6	9893.9	9636.18	10918.5	8428.33	8442.93	8535.98	7209.61	6331.19	1339.85	1400.43	172.467	0.00756425	0.082085	0.0687907	0.0469883	1888.69	1654.81	1240.91
laptop	64	X	F4	100	17223.5	17112	6634.58	18029	17967.5	6890.46	805.5	507	886.059	0.0439236	0.0250624	0.043218	1.78843	1.93107	0.290351	0.633311	0.693208	0.389256	0.399092	0.411137	0.197022	32013.7	32020.4	14977.2	11760.3	9441.44	8951.73	7391.15	6480.44	5118.16	1300.38	1350.53	173.668	0.00847074	0.0569089	0.0762941	0.0386163	2935.53	1754.54	1003.16
laptop	64	X	F8	100	16006.8	16051	6077.85	16646.9	16452.5	6235.73	640.1	501.5	609.466	0.039677	0.0249614	0.0366199	2.04168	2.20662	0.452658	0.44803	0.473854	0.238616	0.348401	0.330729	0.161478	34000.8	34171.9	16544.8	7431.33	6685.77	4872.59	5809.06	5089.95	3625.15	1191.26	1222.2	119.455	0.0071775	0.088721	0.0467687	0.0316497	3242.78	955.029	710.529
laptop	128	X	3OT	100	83791.5	91081.5	27865.5	85958.4	92589.5	28887.1	2166.91	1273	2872.28	0.0232946	0.0144166	0.0263498	0.598241	0.622112	0.421892	0.524968	0.478306	0.373646	0.386826	0.372095	0.246102	55305.7	43678.2	44199.8	48686.6	32401.4	39804.1	36004	30363.1	28075.3	5461.64	5661.86	562.966	0.00516457	0.0826909	0.0732346	0.048236	8663.17	7801.61	5502.77
laptop	128	X	F4	100	82319	88548.5	27376.5	84495.4	91380	28269	2176.45	1276	2870.24	0.0241654	0.0146962	0.0284131	1.80509	1.97516	0.297631	0.599291	0.639739	0.419561	0.351202	0.354433	0.207395	153966	176324	64665.3	54344.1	42029.3	43049.5	31693.2	28353.4	23292.6	5365.79	5540.73	562.568	0.00556896	0.0583357	0.0822339	0.0406493	12674.4	8437.71	4565.35
laptop	128	X	F8	100	75483.9	75561	24560.7	77238	79382	25292.4	1754.09	1273	2142.57	0.0217037	0.0152673	0.0219311	2.07826	2.21455	0.476634	0.393715	0.398426	0.246604	0.305954	0.307973	0.169974	162667	183408	71586.6	31275.6	28833.7	22314.3	24343.6	22313.4	16487.7	4813.89	4957.32	419.943	0.00429849	0.0934203	0.0483344	0.0333148	14031	4373.61	3231.58
laptop	256	X	3OT	100	361051	382906	120774	366245	388568	121960	5194.74	3133.5	8408.91	0.0144289	0.00838701	0.0228339	0.548072	0.585324	0.420051	0.47198	0.415678	0.368762	0.337081	0.328131	0.245422	220878	199317	186306	192335	135166	168542	138024	117911	119050	23671.6	23904.2	1648.15	0.00447544	0.0823299	0.0722774	0.0481027	36516	33034.1	23333.7
laptop	256	X	F4	100	357899	380368	119973	363147	385705	121003	5247.12	3235	8459.3	0.0148571	0.00843476	0.0239793	1.80445	1.97172	0.292133	0.561194	0.591234	0.432038	0.302415	0.318646	0.20425	670086	749607	281002	225333	183452	191614	121083	106658	97828	23514.8	23716.7	1658.02	0.00469994	0.0572581	0.0846794	0.040033	55076.3	37556.4	19174.3
laptop	256	X	F8	100	326867	337696	106671	331469	340541	107298	4602.68	3056	6446.15	0.0147222	0.008767	0.0224517	2.07677	2.17738	0.475206	0.344943	0.36821	0.247609	0.264069	0.270325	0.173941	705583	779304	311305	120087	114391	95541.7	92650.5	77328.5	72304.9	20907.6	21030.4	1263.44	0.00440054	0.0931404	0.0485314	0.0340924	61015.8	18726.2	14171.8
laptop	512	X	3OT	100	1.48942e+06	1569071	492432	1.50394e+06	1584306	504248	14513.6	7462.5	31635.6	0.00829056	0.00459857	0.0131299	0.51441	0.543114	0.41606	0.44207	0.367146	0.370664	0.297624	0.278882	0.238681	864615	807593	764867	748223	504453	685662	508875	403332	469798	96516.8	98832.7	6200.58	0.00257346	0.0815478	0.0726501	0.0467816	149914	134390	92080.5
laptop	512	X	F4	100	1.48151e+06	1563249	487771	1.49613e+06	1572767	499043	14619.7	7823	31633.1	0.00845748	0.00478304	0.0134929	1.81074	1.97191	0.290185	0.54144	0.551781	0.444365	0.269511	0.282257	0.201785	2.7778e+06	3.10108e+06	1.13706e+06	904315	816090	799977	452086	394386	391286	95603.2	97812.5	6200.08	0.00264462	0.0568763	0.0870956	0.0395499	222865	156795	76692
laptop	512	X	F8	100	1.35145e+06	1366772	435525	1.36561e+06	1376152	445371	14153.1	7113.5	31548.2	0.00912921	0.00494473	0.0154362	2.08419	2.22434	0.476847	0.308457	0.323441	0.243903	0.229497	0.219059	0.172202	2.91907e+06	3.22917e+06	1.26115e+06	447304	391303	386769	336699	243750	290616	85363	87292.7	6183.45	0.00302549	0.093462	0.0478049	0.0337516	247185	75806.7	56960.8
mantel	8	X	3OT	100	176.93	162	55.0581	206.48	195	57.7106	29.55	28	5.46684	0.150614	0.151388	0.0350922	1.22597	1.25928	0.207504	1.05151	1.10334	0.191272	0.869215	0.874287	0.154947	215.99	212.508	66.3869	186.449	181.557	66.8276	154.078	150.352	58.0128	10.7914	11.3113	1.0715	0.00687807	0.0406708	0.0374894	0.0303696	13.0118	13.0982	11.3705
mantel	8	X	F4	100	151.14	136	51.938	180.69	169	54.0788	29.55	28	5.46684	0.174485	0.174369	0.0466417	1.92343	1.94566	0.0685145	1.27618	1.31418	0.209522	0.880726	0.886442	0.138126	290.37	268.127	98.4768	190.224	184.761	62.3581	134.096	126.911	55.3265	10.1798	10.5994	1.0715	0.00914178	0.0134288	0.0410662	0.0270728	19.3014	12.2222	10.844
mantel	8	X	F8	100	133.12	120	47.8137	162.67	148	50.0208	29.55	28	5.46684	0.193681	0.194625	0.0501997	2.35913	2.34423	0.228264	1.10775	1.11209	0.161581	0.667357	0.706983	0.160218	313.419	289.606	110.324	147.145	142.257	56.6081	91.5596	76.1129	48.0478	9.37148	9.80408	1.0715	0.00983914	0.0447398	0.0316699	0.0314027	21.6236	11.0952	9.41737
mantel	16	X	3OT	100	748.39	718	247.102	813.74	770.5	252.805	65.35	63	16.1567	0.0861868	0.083843	0.0287551	1.01139	1.07337	0.22477	0.948799	0.992675	0.212168	0.863705	0.877892	0.181158	735.642	730.535	205.433	690.622	690.479	196.648	629.769	628.512	182.338	48.432	49.5497	3.16671	0.005636	0.0440549	0.041585	0.035507	40.2649	38.5431	35.7382
mantel	16	X	F4	100	687.25	656	240.361	752.72	722.5	244.777	65.47	63	16.1235	0.0947598	0.0908073	0.03519	1.92025	1.95008	0.0804883	1.04357	1.10077	0.238834	0.860543	0.892331	0.162281	1319.33	1271.49	459.469	691.637	683.173	198.825	580.021	588.605	181.692	47.1108	47.9763	3.16022	0.00689725	0.0157757	0.0468114	0.0318071	90.0559	38.9697	35.6117
mantel	16	X	F8	100	630.13	599	234.033	695.48	658	238.363	65.35	63	16.1567	0.10313	0.0974735	0.0386643	2.30182	2.30006	0.202465	1.01122	1.05912	0.221945	0.780615	0.788131	0.130255	1438.38	1380.65	496.404	613.193	609.056	184.042	487.098	498.891	173.286	45.8704	46.7191	3.16671	0.00757819	0.0396831	0.0435013	0.0255301	97.2951	36.0722	33.964
mantel	32	X	3OT	100	3244.28	3235	1099.12	3399.43	3438	1117.05	155.15	146	50.8862	0.0491993	0.047813	0.019562	0.774132	0.779907	0.196351	0.733063	0.743358	0.186221	0.6837	0.700417	0.166885	2429.48	2413.96	815.638	2298.01	2273.94	763.885	2141.54	2136.76	668.697	215.428	218.941	9.97369	0.00383416	0.0384848	0.0364994	0.0327095	159.865	149.722	131.065
mantel	32	X	F4	100	3118.24	3035	1086.08	3274.55	3266.5	1101.25	156.31	147	50.9424	0.052058	0.0503397	0.0222599	1.92395	1.95957	0.0836523	0.776967	0.799623	0.202916	0.672273	0.704982	0.16267	5985.55	5675.64	2061.06	2328.14	2275.67	766.93	2019.41	1971.25	619.418	212.872	215.845	9.9847	0.00436293	0.0163958	0.0397716	0.0318833	403.968	150.318	121.406
mantel	32	X	F8	100	2932.42	2805	1052.33	3087.57	2998.5	1068.16	155.15	146	50.8862	0.0549962	0.0525286	0.0238352	2.22098	2.21724	0.155675	0.750956	0.786446	0.196373	0.648739	0.658476	0.156628	6458.48	6193.44	2180.11	2095.91	2063.93	625.337	1820.71	1752.33	543.318	206.256	209.36	9.97369	0.0046717	0.0305124	0.0384892	0.030699	427.302	122.566	106.49
mantel	64	X	3OT	100	13802.2	13460	4688.61	14242.3	13806	4796.26	440.08	417.5	194.394	0.0321227	0.029622	0.0126653	0.572394	0.574013	0.185366	0.537655	0.549447	0.16746	0.495736	0.512063	0.145105	7678.65	7199.57	3190.57	7222.13	6752.92	2943.6	6613.52	6369.36	2389.5	918.968	940.067	38.1013	0.00248241	0.0363317	0.0328221	0.0284407	625.352	576.946	468.342
mantel	64	X	F4	100	13464.1	13230	4604.12	13907.1	13524	4705.77	442.96	424	193.02	0.0333249	0.0322873	0.0135086	1.9263	1.95557	0.0775929	0.568445	0.567439	0.169727	0.496717	0.498377	0.141214	25885.4	25338.7	8781.36	7411.26	7010.83	2840.26	6502.36	6174.62	2453.27	902.407	922.331	37.8318	0.00264769	0.0152082	0.0332664	0.0276779	1721.15	556.691	480.841
mantel	64	X	F8	100	12933.5	12632	4498.61	13373.6	12991	4604.16	440.08	417.5	194.394	0.0344825	0.0310267	0.0144787	2.14181	2.14248	0.126934	0.548155	0.552593	0.159721	0.464543	0.469614	0.126823	27509.4	26665.4	9150.45	6833.43	6650.4	2477.38	5769.25	5566.49	1859.62	881.727	902.415	38.1013	0.00283783	0.0248791	0.0313052	0.0248574	1793.49	485.566	364.486
mantel	128	X	3OT	100	73244.9	64753.5	34125.1	75939.1	67655	35300.4	2694.21	2788.5	1377.61	0.0351944	0.0350046	0.0114953	0.467032	0.461577	0.161124	0.415638	0.415238	0.133014	0.378729	0.389576	0.110481	32634.7	31097.6	15537.1	28999	26765.1	13459.3	26218	25452	10565.3	6688.52	6918.89	270.012	0.00225307	0.0315804	0.0260708	0.0216543	3045.27	2638.03	2070.79
mantel	128	X	F4	100	71401.9	62837	33295.6	74096.1	65738.5	34460.4	2694.21	2788.5	1377.61	0.0361448	0.035827	0.0121304	1.91042	1.94836	0.096507	0.460478	0.462733	0.142978	0.39423	0.397323	0.109314	135626	122190	62589.1	31427.8	29409.1	14514.6	27000.3	25772.9	11920.3	6525.93	6754.24	270.012	0.00237755	0.0189154	0.0280238	0.0214256	12267.5	2844.87	2336.39
mantel	128	X	F8	100	69572.7	60859.5	32922.3	72265.3	63761	34080.1	2692.54	2788.5	1374.1	0.0372169	0.0369172	0.0128069	2.0666	2.09014	0.130542	0.426056	0.430028	0.127463	0.360041	0.366989	0.0943574	141955	128924	64336.6	28131.7	26457.8	12405.5	23733.7	22744.3	9330.14	6452.76	6679.7	269.325	0.00251014	0.0255862	0.0249828	0.0184941	12610	2431.49	1828.71
mantel	256	X	3OT	100	362017	347502	135400	372228	358583	136882	10211.3	10804	2923.68	0.0295884	0.027892	0.0112583	0.381461	0.363252	0.1348	0.318297	0.31307	0.102179	0.282059	0.283895	0.0796275	131793	125123	53336.3	110384	104380	43086	96654	97273.9	28611.1	26538.4	26828.8	573.041	0.00220663	0.0264208	0.0200271	0.015607	10453.9	8444.86	5607.78
mantel	256	X	F4	100	355125	340096	134411	365343	351177	135866	10217.2	10804	2934.06	0.030295	0.0284289	0.0118264	1.89457	1.93238	0.100843	0.381898	0.370854	0.120637	0.311704	0.30885	0.0890591	670681	604493	254777	129525	122746	48647.9	106216	104802	38136.4	26344.5	26629.8	575.075	0.00231797	0.0197653	0.0236449	0.0174556	49936.3	9535	7474.73
mantel	256	X	F8	100	348142	333427	132809	358244	344508	134259	10101.8	10771.5	2827.42	0.0305854	0.0286579	0.0120178	2.01507	2.03604	0.121033	0.333019	0.330956	0.102111	0.277464	0.278798	0.0761679	697350	638389	262623	109993	105448	37722	91407.1	91925.3	27012.4	26030.6	26314.8	554.175	0.00235548	0.0237225	0.0200137	0.0149289	51474	7393.52	5294.43
mantel	512	X	3OT	100	1.55595e+06	1589617	553929	1.581e+06	1614261	556947	25046.9	26100	7243.6	0.0171396	0.0156781	0.00746665	0.317904	0.298492	0.128514	0.245686	0.226971	0.0923131	0.2046	0.197733	0.0678617	470181	433575	194349	364668	335711	148695	298941	298698	86056.7	108570	109162	1419.75	0.00146346	0.0251887	0.0180934	0.0133009	38092.5	29144.1	16867.1
mantel	512	X	F4	100	1.54019e+06	1572748	552657	1.56539e+06	1599182	555447	25207.6	26100	7422.68	0.0175805	0.0158418	0.00874236	1.89526	1.94076	0.104781	0.31445	0.297913	0.116108	0.244921	0.22935	0.0818575	2.90608e+06	2.81978e+06	1.03688e+06	459867	423974	176957	358024	340240	123443	108321	108868	1454.85	0.0017135	0.0205371	0.0227572	0.0160441	203229	34683.5	24194.8
mantel	512	X	F8	100	1.51183e+06	1547194	546910	1.53659e+06	1.5765e+06	549975	24760.9	25984	6988.41	0.017462	0.0160889	0.00727051	2.00988	2.04063	0.131124	0.249886	0.233112	0.0883231	0.204762	0.203479	0.0664812	3.01583e+06	2.92799e+06	1.06749e+06	356587	339927	122924	289606	287347	79922.5	107194	107795	1369.73	0.00142502	0.0257003	0.0173113	0.0130303	209228	24093.1	15664.8
monitor	8	X	3OT	100	91.5	80	53.919	109.52	96.5	60.2418	18.02	16	6.90627	0.173941	0.171607	0.0288622	0.91529	0.965058	0.226104	0.853787	0.845975	0.207987	0.764885	0.75316	0.171788	83.9114	74.9473	49.0562	77.0699	66.9743	44.4094	68.588	59.4742	40.5101	10.5681	11.8074	1.35363	0.005657	0.0443163	0.0407655	0.0336704	9.61502	8.70424	7.93999
monitor	8	X	F4	100	79.21	70	46.7606	97.23	86	53.0069	18.02	16	6.90627	0.196067	0.191919	0.0348377	1.92993	1.95566	0.0755774	1.06615	1.09798	0.241151	0.849883	0.84016	0.152594	153.365	134.597	93.4233	83.915	73.1212	49.135	66.6334	58.488	40.5263	9.16507	10.3894	1.35363	0.00682819	0.0148132	0.0472655	0.0299085	18.311	9.63046	7.94315
monitor	8	X	F8	100	75.17	66	45.3454	93.15	84.5	51.5541	17.98	16	6.84752	0.20414	0.2	0.0352105	2.16989	2.16842	0.209845	0.952271	0.947479	0.206362	0.755403	0.747288	0.118828	163.454	140.922	98.5785	70.7289	59.8971	42.5517	56.7288	49.2994	36.9792	8.88769	10.1046	1.34211	0.00690127	0.0411297	0.0404469	0.0232902	19.3214	8.34013	7.24793
monitor	16	X	3OT	100	357.59	303.5	280.561	397.3	328.5	300.355	39.71	33.5	21.9404	0.10881	0.106025	0.024108	0.720928	0.706292	0.186113	0.677498	0.673452	0.168308	0.63433	0.621581	0.154867	256.642	211.538	196.068	240.794	195.994	183.704	225.986	183.269	176.326	54.99	58.8697	4.30031	0.00472517	0.0364781	0.0329883	0.0303539	38.4294	36.006	34.56
monitor	16	X	F4	100	328.75	280	259.719	368.49	311	279.262	39.74	33.5	21.947	0.117761	0.114502	0.0276402	1.88287	1.90338	0.0917818	0.829575	0.823514	0.19493	0.736622	0.742708	0.154833	623.679	522.884	517.87	271.074	227.764	207.773	240.942	203.378	185.186	50.9049	54.7354	4.3016	0.00541748	0.0179892	0.0382064	0.0303473	101.502	40.7234	36.2964
monitor	16	X	F8	100	316.25	265	252.785	355.9	292	272.221	39.65	33.5	21.8966	0.121651	0.117721	0.0284127	2.0835	2.09323	0.161724	0.780546	0.769908	0.187965	0.690525	0.704737	0.145053	662.963	559.228	544.279	244.487	210.984	185.861	217.14	185.538	170.821	49.5458	53.3552	4.29174	0.00556888	0.0316979	0.0368411	0.0284304	106.679	36.4287	33.4809
monitor	32	X	3OT	100	1563.94	1304.5	1323.12	1668.38	1396.5	1383.93	104.44	92.5	66.1402	0.068188	0.0669358	0.0165946	0.549434	0.526366	0.176669	0.507713	0.483514	0.149132	0.483637	0.463151	0.136811	849.449	670.931	701.29	786.257	635.835	645.081	751.021	604.372	616.76	259.332	271.25	12.9635	0.00325254	0.0346271	0.0292299	0.026815	137.453	126.436	120.885
monitor	32	X	F4	100	1486.88	1244	1272.89	1591.92	1328	1333.41	105.04	92.5	66.5901	0.0721364	0.0708007	0.0183873	1.86642	1.87363	0.102341	0.611516	0.58611	0.177725	0.544206	0.515762	0.135724	2809.75	2297.29	2540.92	897.723	723.774	743.552	799.778	641.53	661.571	249.486	261.348	13.0517	0.00360391	0.0200589	0.0348341	0.0266019	498.02	145.736	129.668
monitor	32	X	F8	100	1444.79	1201	1246.02	1549.11	1296.5	1306.01	104.32	91.5	66.0703	0.0737766	0.0718328	0.0191771	2.0194	2.01957	0.150439	0.578319	0.551109	0.168576	0.523535	0.497	0.140148	2952.37	2417.88	2661.74	817.56	648.814	658.485	743.469	601.509	608.959	244.22	255.978	12.9498	0.00375872	0.0294861	0.0330409	0.0274691	521.701	129.063	119.356
monitor	64	X	3OT	100	7225.13	5872	6098.28	7527.08	6147	6271.47	301.95	267	191.433	0.0431537	0.0429448	0.0117757	0.415105	0.385893	0.179783	0.370498	0.340147	0.14977	0.348377	0.322041	0.132547	2985.78	2153.28	2657.52	2661.39	2080.82	2330.53	2506.02	1899.38	2175.96	1195.26	1229.21	37.5209	0.00230803	0.0352375	0.0293549	0.0259792	520.874	456.785	426.488
monitor	64	X	F4	100	7011.39	5667	5974.08	7313.84	5977	6146.53	302.45	270	191.558	0.0446638	0.0444589	0.0125507	1.85147	1.8715	0.127067	0.452973	0.418503	0.184397	0.387957	0.365595	0.141629	13088.4	10734.3	11789	3155.62	2338.15	2789.74	2712.21	2049.31	2355.85	1170.92	1204.72	37.5454	0.00245995	0.0249052	0.0361419	0.0277592	2310.64	546.789	461.746
monitor	64	X	F8	100	6853.85	5637.5	5869.6	7155.5	5947.5	6040.85	301.65	267	191.508	0.0455756	0.0452656	0.0131144	1.97112	1.98705	0.172242	0.413597	0.379956	0.169812	0.371841	0.35094	0.144363	13632.9	10962.7	12283.4	2770.03	2153.54	2332.08	2508.13	1921.18	2121.34	1150.44	1184.01	37.5355	0.00257042	0.0337594	0.0332832	0.0282952	2407.55	457.089	415.783
monitor	128	X	3OT	100	33124.7	26955.5	28686.7	33994.3	27653.5	29177.9	869.58	764.5	568.741	0.0276691	0.0263668	0.00871679	0.336948	0.29776	0.186426	0.282815	0.249861	0.148348	0.261104	0.232574	0.126632	11049.1	7891.74	10260.1	9246.83	6936.3	8442.25	8512.2	6687.15	7569.43	5622.59	5718.87	111.473	0.00170849	0.0365396	0.0290763	0.0248199	2010.98	1654.68	1483.61
monitor	128	X	F4	100	32557.2	26535.5	28360.6	33432.2	27256.5	28849.1	875.06	764.5	577.037	0.0284181	0.0268071	0.00964951	1.83546	1.8506	0.13101	0.359961	0.319209	0.194887	0.292345	0.262404	0.136726	60231.4	49755.1	56096.3	11571.4	8521.89	10759.8	9402.94	7378.45	8369.74	5558.68	5654.42	113.099	0.0018913	0.025678	0.0381978	0.0267983	10994.9	2108.92	1640.47
monitor	128	X	F8	100	31887.5	25425.5	27995.1	32755	26204.5	28480.2	867.48	764.5	569.203	0.0287996	0.0271925	0.00962838	1.94652	1.95981	0.181371	0.306394	0.267231	0.163561	0.274966	0.246253	0.137218	62535	52169.3	57919.5	9445.48	7283.92	8271.35	8493.35	6701.02	7356.8	5487.05	5582.12	111.564	0.00188716	0.0355488	0.032058	0.0268947	11352.2	1621.18	1441.93
monitor	256	X	3OT	100	143149	117348	135154	145283	119584	136430	2133.52	1797.5	1466.84	0.0160201	0.0150975	0.00526011	0.289894	0.239711	0.191892	0.228316	0.19484	0.151694	0.201653	0.171068	0.123406	40654.6	28715.6	40976	32136.3	22323.9	33270	28223.9	20307.3	28119	26490.3	26740.2	287.501	0.00103098	0.0376108	0.029732	0.0241876	8031.3	6520.93	5511.33
monitor	256	X	F4	100	141824	115826	134324	143964	118056	135597	2139.5	1797.5	1469.38	0.0162493	0.0153792	0.00541291	1.8336	1.85523	0.130711	0.303748	0.24327	0.200777	0.22901	0.197001	0.137445	262346	215394	266026	42313.2	30333.8	43608.3	31854.2	22825.6	31664.6	26327.5	26577	287.998	0.00106093	0.0256194	0.0393522	0.0269393	52141.1	8547.23	6206.26
monitor	256	X	F8	100	138877	112948	133038	141004	114730	134302	2127.32	1797.5	1460.41	0.0165177	0.0156418	0.00547151	1.94371	1.95185	0.18542	0.237742	0.201615	0.158688	0.208077	0.177838	0.131241	271839	221352	272546	31723.8	23105.6	31248.3	27649.6	20056.8	26642.2	26075.5	26323.1	286.239	0.00107242	0.0363424	0.0311029	0.0257232	53419	6124.67	5221.88
monitor	512	X	3OT	100	604392	483268	584233	610294	488442	588482	5901.96	4243	6991.65	0.010056	0.00871431	0.00560472	0.257473	0.19255	0.199979	0.190713	0.144919	0.154941	0.161454	0.124483	0.125349	153036	102436	166988	113417	67028.4	129523	95145.5	63023.4	105734	114510	115342	1370.36	0.00109853	0.0391958	0.0303684	0.0245684	32729.6	25386.5	20723.8
monitor	512	X	F4	100	601034	480772	581840	606956	485890	586066	5922.09	4245.5	7040.83	0.0101744	0.00876426	0.00581158	1.83276	1.85908	0.135088	0.269229	0.200032	0.214809	0.186487	0.142739	0.141042	1.10415e+06	889471	1.125e+06	158356	104564	176986	109825	69271.5	121738	114041	114869	1380	0.00113907	0.0264773	0.0421026	0.0276442	220500	34689.3	23860.7
monitor	512	X	F8	100	588962	466808	577146	594521	471170	581179	5558.8	4236	6111.03	0.00985373	0.00883037	0.00462321	1.9425	1.94557	0.191891	0.194222	0.143683	0.161949	0.163537	0.124262	0.132149	1.14421e+06	911538	1.15107e+06	109546	68398.8	120492	91571.8	62472.3	98952.4	113121	113911	1197.76	0.000906149	0.0376106	0.0317419	0.0259013	225610	23616.5	19394.7
night_stand	8	X	3OT	100	239.92	243	63.465	274.94	277.5	70.6841	35.02	33	10.3952	0.129402	0.128288	0.027927	0.809695	0.775432	0.235351	0.744551	0.717286	0.199128	0.677976	0.65507	0.157729	189.158	173.032	62.7703	174.004	161.038	57.3017	158.579	147.675	49.7908	12.4391	13.8541	2.03746	0.00547369	0.0461287	0.0390291	0.0309149	12.303	11.2311	9.75901
night_stand	8	X	F4	100	206.69	211	55.7746	241.77	246	62.4707	35.08	33	10.356	0.14802	0.146956	0.0341945	1.9617	1.9827	0.0511955	0.961867	0.943257	0.227281	0.80929	0.787453	0.153589	405.103	410.416	107.528	193.941	180.907	60.6427	163.801	155.937	50.7324	10.9318	12.2442	2.02977	0.00670212	0.0100343	0.044547	0.0301035	21.0755	11.886	9.94355
night_stand	8	X	F8	100	200.3	205	56.5336	235.32	239	62.9223	35.02	33	10.3952	0.152727	0.150431	0.0376541	2.11449	2.11459	0.160153	0.919135	0.898989	0.201915	0.76143	0.755542	0.113487	419.734	419.979	109.579	179.075	170.775	53.7187	149.604	141.559	44.7798	11.0806	12.3328	2.03746	0.00738021	0.0313899	0.0395753	0.0222435	21.4774	10.5289	8.77685
night_stand	16	X	3OT	100	1095.52	1116	319.882	1185.12	1216	337.733	89.6	86	28.8209	0.0780695	0.074541	0.0217007	0.652949	0.615673	0.208827	0.597516	0.579987	0.183949	0.554384	0.548022	0.157957	689.312	644.787	248.678	629.504	616.311	216.141	586.588	551.339	198.781	62.6968	66.1956	5.6489	0.00425334	0.04093	0.036054	0.0309596	48.7409	42.3636	38.9611
night_stand	16	X	F4	100	1014.1	1026.5	300.636	1104.15	1128	317.139	90.05	87	28.5528	0.0846781	0.0802034	0.0245806	1.95903	1.98313	0.0600999	0.731249	0.706764	0.196706	0.632778	0.625236	0.14792	1984.45	2029.75	585.141	717.402	704.894	237.494	624.904	609.095	200.336	58.9247	62.1593	5.59634	0.0048178	0.0117796	0.0385544	0.0289922	114.688	46.5488	39.2659
night_stand	16	X	F8	100	984.94	996	300.542	1074.5	1086.5	317.049	89.56	86	28.7839	0.0869142	0.083606	0.0262465	2.12591	2.10548	0.14273	0.687113	0.678907	0.179369	0.6018	0.594739	0.133128	2077.2	2109.44	601.992	651.071	641.788	201.81	574.431	559.122	174.062	58.9063	62.1415	5.64164	0.00514431	0.0279751	0.0351563	0.026093	117.991	39.5547	34.1161
night_stand	32	X	3OT	100	5071.39	4989	1874.52	5312.9	5215	1942.5	241.51	225	101.43	0.0477684	0.0462048	0.0167054	0.515021	0.492836	0.191216	0.466762	0.440041	0.162245	0.435219	0.413503	0.147465	2490.06	2301.91	1153.89	2250	2083.76	960.648	2105.02	1949.32	896.3	367.405	380.729	19.8803	0.00327427	0.0374783	0.0318001	0.0289031	226.162	188.287	175.675
night_stand	32	X	F4	100	4867.47	4784	1812.35	5109.5	5015.5	1878.15	242.03	225	101.086	0.0500543	0.0478988	0.0179973	1.9536	1.97808	0.0673953	0.560861	0.539766	0.186199	0.479734	0.458827	0.144743	9497.55	9365.29	3522.76	2607.83	2414.1	1116.93	2236.37	2122.66	888.202	355.22	368.117	19.8128	0.00352747	0.0132095	0.036495	0.0283696	690.46	218.918	174.088
night_stand	32	X	F8	100	4746.56	4646	1793.14	4985.94	4936	1856.06	239.38	224	97.8746	0.0510536	0.0477077	0.0187863	2.11091	2.10804	0.134879	0.516521	0.495398	0.165619	0.451433	0.434182	0.132899	9948.23	9816.79	3640.15	2314.66	2189.75	881.058	2038.94	1909.56	762.388	351.456	363.789	19.1834	0.00368212	0.0264362	0.0324613	0.0260481	713.47	172.687	149.428
night_stand	64	X	3OT	100	26663.1	24798	10797.1	27561.5	25917.5	11113.2	898.37	788	529.115	0.0338824	0.0302096	0.0162603	0.372053	0.340018	0.18114	0.332668	0.306978	0.151081	0.308948	0.285707	0.132972	9421.75	8451.17	5482.4	8374.79	7397.05	4541.38	7794.51	6817.06	4079.29	2116.23	2178.18	103.706	0.00318701	0.0355035	0.0296119	0.0260626	1074.55	890.111	799.541
night_stand	64	X	F4	100	25997.9	24185	10555	26902.4	24968	10861.4	904.49	839.5	528.941	0.0351583	0.0308747	0.0171178	1.94595	1.9732	0.0765281	0.403009	0.373534	0.183031	0.349663	0.320268	0.140324	50588.8	46637.3	20692.2	9915.87	8866.06	5292.27	8616.58	7770.45	4226.23	2068.77	2128.83	103.672	0.00335509	0.0149995	0.0358741	0.0275035	4055.67	1037.29	828.342
night_stand	64	X	F8	100	25562.7	23837	10495.5	26455.1	24672.5	10793.3	892.35	788	517.351	0.0354174	0.0313829	0.017535	2.06224	2.05896	0.125788	0.366196	0.333198	0.156034	0.326777	0.304093	0.128148	52454.4	49112.6	21197.3	8763.54	8068.48	4221.31	7862.16	7366.9	3622.76	2057.13	2115.49	101.401	0.00343686	0.0246545	0.0305827	0.0251171	4154.67	827.376	710.062
night_stand	128	X	3OT	100	123279	106883	52814.7	125761	109542	53690.9	2481.97	2203	1424.49	0.0204421	0.018143	0.0103107	0.28544	0.250147	0.17954	0.241917	0.209697	0.135795	0.225383	0.20095	0.118971	32962.7	28494.2	22462.6	27939.8	25605.8	17742.1	25926.1	24053.2	15110.9	10351.7	10523.4	279.199	0.00202089	0.0351898	0.0266158	0.0233183	4402.66	3477.45	2961.74
night_stand	128	X	F4	100	121518	105503	52200.3	124022	107748	53063.6	2503.78	2215.5	1412.15	0.0210229	0.0183669	0.0106356	1.94791	1.97601	0.0760964	0.308687	0.271006	0.187949	0.251576	0.225685	0.127179	236593	207097	101872	35297.8	31277.4	23682	28820.2	25884.1	16971.3	10231.3	10400.5	276.781	0.00208457	0.0149149	0.0368381	0.0249272	19967	4641.66	3326.38
night_stand	128	X	F8	100	119782	105322	52021.5	122250	106925	52890.3	2467.81	2157.5	1430.72	0.0209865	0.0183139	0.0109226	2.04951	2.03821	0.13136	0.26065	0.22776	0.136648	0.235453	0.210757	0.116242	244089	214000	103726	29143.4	26421.7	16775.7	26264	24400.8	14222.7	10196.2	10366.5	280.421	0.00214082	0.0257465	0.026783	0.0227834	20330.3	3288.03	2787.64
night_stand	256	X	3OT	100	511943	442898	216037	517939	446518	218237	5995.89	5304.5	3594.15	0.0118209	0.0105666	0.00602018	0.221823	0.165297	0.176486	0.174044	0.137937	0.123336	0.157116	0.128411	0.101399	107200	84512.7	92102.6	84042	71911.3	68095.1	75644.4	66711	54899.7	42343.3	42774.5	704.454	0.00117996	0.0345913	0.0241738	0.0198743	18052.1	13346.6	10760.3
night_stand	256	X	F4	100	508171	440889	214666	514219	444528	216845	6048.51	5495.5	3576.98	0.0120534	0.0106264	0.00613324	1.94802	1.97592	0.073753	0.239999	0.180011	0.191214	0.179929	0.155607	0.11285	989885	859108	420611	115319	90728.4	99216.8	86918.6	77692.3	63368.4	42074.5	42501.5	701.089	0.00120211	0.0144556	0.0374778	0.0221187	82439.8	19446.5	12420.2
night_stand	256	X	F8	100	501555	439399	213809	507539	443687	215958	5983.43	5304.5	3570.29	0.0120924	0.0107112	0.00623561	2.03833	2.02183	0.127684	0.183461	0.153718	0.119628	0.162669	0.138925	0.0971341	1.01802e+06	888319	428424	86216.4	77066.5	61180.4	76500.5	70252.8	50483	41906.6	42327.9	699.776	0.00122218	0.025026	0.0234471	0.0190383	83971.2	11991.4	9894.67
night_stand	512	X	3OT	100	2.1104e+06	1.78755e+06	926481	2.12419e+06	1.79558e+06	931977	13791.1	11657	8840.87	0.00660418	0.00589171	0.00350102	0.183322	0.11825	0.17586	0.130098	0.0950787	0.116806	0.112106	0.0879546	0.0905138	365215	242399	379095	258946	203491	271169	221544	185684	206948	181590	182668	1732.81	0.000686199	0.0344686	0.0228939	0.0177407	74302.7	53149.1	40561.9
night_stand	512	X	F4	100	2.10127e+06	1783473	923952	2.11512e+06	1791495	929403	13843.4	11657	8814.5	0.00667514	0.00590963	0.0035203	1.94798	1.97542	0.0732876	0.199517	0.13233	0.196582	0.1321	0.103422	0.107017	4.09151e+06	3.47322e+06	1.80296e+06	394826	263499	417675	263378	219329	249103	181095	182163	1727.64	0.000689979	0.0143644	0.0385301	0.0209753	353381	81864.3	48824.2
night_stand	512	X	F8	100	2.07562e+06	1781973	920067	2.08928e+06	1789995	925295	13664.7	11657	8555.58	0.00669612	0.00594518	0.00357665	2.03187	2.01366	0.128112	0.134316	0.103929	0.11227	0.113837	0.0924626	0.0859462	4.19944e+06	3.58094e+06	1.83599e+06	259641	218233	238479	219695	190177	187002	180333	181358	1676.89	0.000701023	0.0251099	0.0220049	0.0168455	359853	46741.9	36652.5
person	8	X	3OT	100	67.75	65	16.2955	85.24	81	19.8902	17.49	16	4.84402	0.205506	0.204926	0.0324324	1.2246	1.31539	0.290752	1.08512	1.14529	0.262103	0.938993	0.974598	0.239987	85.5045	82.779	35.4644	75.0647	71.539	32.7145	64.4317	60.0375	30.247	3.19392	3.89847	0.949428	0.00635675	0.0569874	0.0513721	0.0470375	6.95102	6.41204	5.92841
person	8	X	F4	100	55.58	54	14.3134	73.19	71	17.3116	17.61	16.5	4.85527	0.242484	0.236159	0.0466422	1.76233	1.87379	0.260724	1.16782	1.27413	0.367112	0.849501	0.844938	0.231831	99.9791	96.2006	35.2418	67.1347	64.1397	34.5443	47.9634	41.7057	24.5753	2.80542	3.39307	0.951633	0.00914186	0.051102	0.071954	0.0454389	6.9074	6.77069	4.81676
person	8	X	F8	100	48.39	46.5	9.70566	65.73	63.5	12.9637	17.34	16	4.71666	0.262898	0.257604	0.0426845	2.16127	2.31991	0.521104	1.05299	1.08447	0.351864	0.683536	0.665745	0.145557	106.629	101.573	39.72	51.5902	47.7758	25.0985	32.448	29.5084	12.3154	1.90231	2.54089	0.924465	0.00836617	0.102136	0.0689653	0.0285291	7.78513	4.91931	2.41381
person	16	X	3OT	100	232.74	220.5	65.5558	272.94	256.5	76.8651	40.2	36	13.8775	0.14672	0.14056	0.0257348	1.27254	1.37389	0.269127	1.16766	1.24857	0.261663	1.0945	1.16876	0.257015	305.627	295.984	124.874	280.235	265.494	119.774	262.554	248.848	116.955	12.8489	15.0656	2.72	0.00504401	0.0527489	0.051286	0.0503749	24.4753	23.4757	22.9231
person	16	X	F4	100	203.31	194	57.6369	243.85	230	68.3518	40.54	36	14.156	0.166052	0.15645	0.0335785	1.7822	1.86945	0.27058	1.31294	1.39445	0.342293	1.09117	1.17466	0.277752	370.531	356.634	136.659	277.615	266.241	128.332	230.265	217.682	109.551	11.2968	13.397	2.77458	0.00658139	0.0530336	0.0670895	0.0544394	26.7852	25.1531	21.4719
person	16	X	F8	100	172.07	166.5	41.7639	211.63	203	51.771	39.56	35	13.2584	0.185532	0.174388	0.0351565	2.30125	2.44182	0.50501	1.35308	1.41323	0.402988	1.02973	1.08914	0.26534	404.765	389.112	154.164	239.941	224.446	112.108	181.427	167.681	82.188	8.18573	10.1471	2.59864	0.00689067	0.0989819	0.0789856	0.0520066	30.2161	21.9731	16.1089
person	32	X	3OT	100	976.22	935	328.765	1102.6	1035.5	370.662	126.38	110	50.7777	0.114073	0.106097	0.0252315	1.28141	1.3889	0.293269	1.17164	1.27015	0.280948	1.12443	1.21698	0.276966	1300.35	1243.08	572.352	1192.76	1131.03	543.489	1145.63	1085.14	530.414	64.4379	72.6497	9.95244	0.00494537	0.0574807	0.0550659	0.0542853	112.181	106.524	103.961
person	32	X	F4	100	882.5	841.5	302.066	1010.26	962.5	343.261	127.76	111.5	51.8685	0.126291	0.115958	0.030488	1.79637	1.87837	0.274353	1.35361	1.46217	0.366737	1.17936	1.25961	0.310106	1630.78	1578.75	678.055	1254.91	1176.58	611.751	1088.99	1029.94	522.488	59.2049	67.2792	10.1662	0.00597565	0.0537732	0.0718805	0.0607808	132.899	119.903	102.408
person	32	X	F8	100	727.79	700	218.122	850.57	811	254.602	122.78	107	48.3536	0.14343	0.136807	0.0357452	2.37636	2.50995	0.50757	1.4592	1.56435	0.435036	1.26009	1.36193	0.363571	1784.62	1730.35	754.169	1104.78	1034.5	528.382	954.496	900.031	461.576	42.752	49.902	9.47731	0.00700605	0.0994838	0.085267	0.0712599	147.817	103.563	90.4689
person	64	X	3OT	100	4460.52	4354	1691.17	4858.79	4700.5	1835.48	398.27	368	185.384	0.0817703	0.0785372	0.0230916	1.23601	1.3599	0.324637	1.13033	1.24877	0.306013	1.08157	1.19822	0.296102	5809.72	5742.07	2713.7	5332.92	5229.13	2557.13	5106.57	4974.55	2465.88	331.469	359.753	36.3352	0.00452595	0.0636288	0.0599786	0.058036	531.885	501.197	483.313
person	64	X	F4	100	4178.94	4102.5	1607.32	4581.79	4454	1748.07	402.85	368	188.294	0.0881393	0.0846306	0.026574	1.80918	1.902	0.285722	1.3348	1.48522	0.3999	1.14124	1.25069	0.330745	7835.63	7741.48	3510.32	5951.98	5713.96	3028.63	5066.72	4860.73	2524.53	315.035	342.622	36.9057	0.00520851	0.0560015	0.0783804	0.0648259	688.023	593.611	494.807
person	64	X	F8	100	3353.42	3330.5	1143.45	3736.32	3596.5	1274.99	382.9	344	176.994	0.101661	0.0966207	0.0310951	2.4313	2.59976	0.530007	1.42468	1.59176	0.450704	1.31066	1.44841	0.40948	8495.98	8389.92	3803.29	5041.51	4823.87	2483.19	4638.99	4476.14	2296.17	224.117	249.898	34.6908	0.00609465	0.103881	0.0883379	0.0802581	745.444	486.706	450.048
person	128	X	3OT	100	20355.4	19141	8591.69	21629.9	20127	9207.17	1274.49	1078.5	735.02	0.0571766	0.0553663	0.017332	1.16237	1.28854	0.343738	1.06267	1.18319	0.324379	0.999437	1.11094	0.306157	25317	23849.4	12767.3	23216.5	21779.9	11911.3	21840.2	20471.7	11246	1683.97	1804.6	144.064	0.00339708	0.0673726	0.0635783	0.0600067	2502.39	2334.62	2204.22
person	128	X	F4	100	19544.9	18639.5	8242.11	20828.9	19440	8849.86	1284	1085.5	741.819	0.0599583	0.0578322	0.0189943	1.81512	1.9127	0.294545	1.29621	1.45051	0.424154	1.06978	1.18492	0.339399	36990.1	35151.7	17686.1	27449.6	25448.1	14738.7	22567.9	21323.7	11903.2	1615.45	1734.57	145.396	0.00372288	0.0577308	0.0831341	0.0665222	3466.47	2888.78	2333.03
person	128	X	F8	100	15482.6	14550	6012.7	16683.1	15439	6566.63	1200.46	1038	682.796	0.0696915	0.0685145	0.022786	2.45762	2.62773	0.546825	1.34064	1.49811	0.455913	1.23389	1.37135	0.414898	39942.8	38096.6	19157.9	22192.5	20916.1	11573.7	20401.1	19318.1	10575	1178.49	1287.06	133.828	0.00446605	0.107178	0.089359	0.0813201	3754.94	2268.44	2072.69
person	256	X	3OT	100	90091.4	83323	41126.2	93945.8	86250.5	43352.2	3854.32	3108.5	2571.5	0.0388382	0.0375668	0.0128636	1.09192	1.21869	0.352024	0.997055	1.12351	0.330687	0.915593	1.02563	0.303819	106351	100030	56318.3	97221	91298.1	51868.7	89352	84078.2	48065	8060.74	8497.03	504.013	0.00252127	0.0689968	0.0648147	0.0595484	11038.4	10166.3	9420.75
person	256	X	F4	100	87825.6	81492.5	39878.2	91722.4	84521.5	42110.5	3896.83	3133	2603.53	0.0402188	0.0386902	0.0136978	1.81795	1.92283	0.300169	1.26613	1.42078	0.441063	1.00954	1.12745	0.343565	167090	154084	84431.8	121491	114135	67448.6	96513	90855.1	52743.7	7816.12	8253.66	510.292	0.00268476	0.0588331	0.0864484	0.0673387	16548.6	13219.9	10337.8
person	256	X	F8	100	69256.5	63544	30230.7	72782.5	66913	32221.4	3525.98	2847.5	2301.35	0.0460462	0.044546	0.015745	2.47141	2.66401	0.557572	1.26624	1.41961	0.454974	1.13062	1.25938	0.401496	180465	167415	92727	94327	88976.1	51440.8	84149.1	78607.9	45698.3	5925.22	6315.4	451.064	0.00308602	0.109284	0.0891749	0.0786932	18174.5	10082.4	8956.87
person	512	X	3OT	100	384582	355262	182898	394999	362140	188873	10417.3	8345	7271.82	0.0249211	0.0232555	0.0102234	1.02619	1.15295	0.350628	0.932375	1.05549	0.326951	0.834564	0.945238	0.292545	429251	407538	232428	389885	369827	211769	349324	330328	191605	35848.1	37019.2	1425.28	0.00200379	0.0687231	0.0640823	0.0573389	45556	41506.7	37554.7
person	512	X	F4	100	378915	349207	179558	389481	358640	185602	10566.1	8413.5	7371.35	0.0256298	0.0238222	0.0107021	1.81962	1.92332	0.303621	1.24181	1.39797	0.450077	0.958441	1.08095	0.342322	723115	665627	377383	516324	487372	290988	396724	375116	220001	35193.3	36378	1444.78	0.00209761	0.0595097	0.0882151	0.067095	73967	57033.6	43120.2
person	512	X	F8	100	298032	272420	137638	307467	278682	143068	9435.44	7732	6470.51	0.0290642	0.0270564	0.0117519	2.47981	2.67937	0.563564	1.19805	1.34863	0.447369	1.02768	1.1573	0.379366	781406	721330	415837	384799	365494	212892	329587	312907	181087	26977	28041.2	1268.22	0.00230337	0.110459	0.0876843	0.0743557	81504.1	41726.8	35493
piano	8	X	3OT	100	156.41	148	47.1598	185.15	175	53.8345	28.74	28	8.27753	0.157374	0.157088	0.0258827	1.27128	1.33535	0.214555	1.15775	1.19889	0.198009	0.993548	1.02031	0.198913	199.229	195.316	66.4941	181.074	171.856	63.7106	153.004	146.369	53.7059	9.24331	10.5516	1.6224	0.005073	0.0420527	0.0388097	0.0389869	13.0329	12.4873	10.5264
piano	8	X	F4	100	131.76	127	39.3447	160.64	151.5	45.6689	28.88	28	8.34155	0.182471	0.178805	0.0339097	1.94217	1.95269	0.050594	1.33835	1.3543	0.227196	0.98182	0.992655	0.189173	255.422	250.975	74.57	176.71	169.181	64.1289	128.932	121.669	50.1842	7.71155	8.9511	1.63494	0.00664631	0.00991642	0.0445303	0.037078	14.6157	12.5693	9.8361
piano	8	X	F8	100	115.33	109.5	36.4639	143.75	132.5	42.2633	28.42	28	7.80337	0.201975	0.196699	0.038782	2.40927	2.40568	0.22043	1.22536	1.21939	0.245151	0.824945	0.851282	0.153944	275.946	270.13	83.6962	141.099	130.333	55.5584	94.8638	89.0135	38.7028	7.14693	8.28361	1.52946	0.00760128	0.0432043	0.0480496	0.030173	16.4045	10.8895	7.58575
piano	16	X	3OT	100	730.31	703.5	242.45	810.83	777.5	261.91	80.52	81	26.9146	0.101251	0.10158	0.0225856	1.02486	1.07857	0.2614	0.971524	1.0044	0.245073	0.904566	0.924089	0.227216	753.593	757.095	305.76	712.626	718.173	284.483	660.244	650.696	258.112	47.5202	51.3343	5.27525	0.00442678	0.0512344	0.0480343	0.0445343	59.929	55.7586	50.59
piano	16	X	F4	100	657.95	647.5	219.051	739.23	712.5	237.561	81.28	81	27.3843	0.112325	0.111111	0.0272034	1.89068	1.89974	0.0757968	1.09824	1.10646	0.267142	0.937356	0.949487	0.213422	1243.62	1195.72	416.666	718.137	685.281	267.89	614.156	605.739	229.037	42.9341	46.562	5.36733	0.00533187	0.0148562	0.0523597	0.0418306	81.6665	52.5065	44.8912
piano	16	X	F8	100	601.72	591	205.635	680.02	670.5	223.248	78.3	79.5	25.7162	0.118576	0.112556	0.0306828	2.24845	2.21879	0.204239	1.08812	1.07533	0.287403	0.864391	0.868039	0.195273	1344.83	1302.22	451.388	642.05	635.104	234.437	513.514	496.51	188.48	40.3045	43.7565	5.04038	0.00601382	0.0400309	0.056331	0.0382735	88.472	45.9497	36.942
piano	32	X	3OT	100	3294.41	3189	1080.97	3524.48	3426	1133.78	230.07	217.5	91.7618	0.0666889	0.0670229	0.0200439	0.813095	0.807278	0.257169	0.761819	0.780951	0.234292	0.717536	0.741217	0.210927	2692.96	2723.97	1134.08	2527.59	2553.46	1069.92	2381.8	2384.36	1001.28	211.87	222.22	17.9853	0.0039286	0.0504052	0.0459212	0.0413418	222.279	209.704	196.251
piano	32	X	F4	100	3108.43	3015	1030.84	3339.03	3245.5	1080.33	230.6	217.5	91.8937	0.0708602	0.070245	0.0222578	1.86058	1.88852	0.104935	0.846943	0.824913	0.258513	0.751424	0.751867	0.213695	5810.78	5593.11	2043.7	2625.4	2618.27	1063.83	2335.94	2297.85	939.513	202.044	211.745	18.0112	0.00436252	0.0205672	0.0506686	0.0418841	400.564	208.511	184.145
piano	32	X	F8	100	2907.75	2781	982.51	3135.91	3007.5	1030.18	228.16	212	91.076	0.0751328	0.07525	0.0247834	2.14259	2.10564	0.198818	0.828793	0.79967	0.271362	0.712738	0.706705	0.207141	6238.26	5960.42	2211.24	2374.38	2294.49	953.06	2050.8	2025.1	811.18	192.572	201.915	17.8509	0.00485755	0.0389683	0.0531869	0.0405997	433.402	186.8	158.991
piano	64	X	3OT	100	14837.7	14254	4816.66	15530	14857	5015.5	692.3	619.5	314.728	0.0448933	0.0439608	0.0145859	0.650623	0.653982	0.237747	0.597693	0.598883	0.206523	0.558472	0.571937	0.18134	9694.8	9332.12	4375.67	8932.82	8643.21	3996.68	8356.36	8071.25	3686.24	944.065	983.039	61.6866	0.00285884	0.0465984	0.0404785	0.0355427	857.632	783.349	722.504
piano	64	X	F4	100	14331.9	13755.5	4674.92	15027.2	14338	4868.15	695.25	619.5	318.714	0.0467371	0.0458002	0.0157101	1.85365	1.89258	0.123859	0.661886	0.646713	0.237656	0.588677	0.583123	0.192987	26734.2	25978.7	9427.81	9492.52	9084.02	4219.95	8469.12	8184.87	3683.09	916.285	954.157	62.468	0.00307918	0.0242763	0.0465806	0.0378255	1847.85	827.109	721.886
piano	64	X	F8	100	13616.8	13401	4504.22	14304.7	13988	4681.76	687.9	619.5	309.403	0.0490377	0.0483091	0.0174864	2.0862	2.082	0.196432	0.635018	0.605098	0.237041	0.560009	0.545827	0.186393	28526.5	27478.2	10174.9	8547.46	8253.73	3702.52	7568.5	7316.48	3195.64	882.827	917.624	60.6431	0.00342734	0.0385006	0.04646	0.036533	1994.28	725.693	626.345
piano	128	X	3OT	100	67793	67579.5	21846.7	70253.7	69056	22761.1	2460.71	2217	1358.5	0.034434	0.0337436	0.0137875	0.516953	0.496811	0.224118	0.460659	0.448222	0.184418	0.423546	0.414449	0.155205	35341.1	33936.7	18063.6	31559.6	30128.8	15916	29132.1	27942.6	14357.2	4281.96	4461.18	266.265	0.00270235	0.0439272	0.0361459	0.0304202	3540.47	3119.54	2814
piano	128	X	F4	100	66174.8	66315.5	21272.1	68649.9	67888.5	22166.9	2475.11	2217	1371.21	0.0355379	0.0345184	0.0145704	1.8584	1.89746	0.126612	0.523641	0.485871	0.228506	0.452453	0.439444	0.172779	123569	122485	42427.9	34851.5	32415.2	17769.2	30204.4	27784.4	14947	4169.32	4344.72	268.757	0.0028558	0.0248159	0.0447871	0.0338647	8315.87	3482.77	2929.61
piano	128	X	F8	100	63789.8	63015.5	20711.7	66164.1	64597	21499.9	2374.27	2097.5	1311.63	0.035847	0.034461	0.0155282	2.05014	2.05126	0.195233	0.482191	0.460934	0.201816	0.425508	0.408528	0.158293	131241	130836	45910.6	30636.7	29330.4	15174.3	27146	26207.5	12944.9	4059.49	4213.99	257.08	0.00304352	0.0382657	0.039556	0.0310254	8998.47	2974.16	2537.19
piano	256	X	3OT	100	304376	287716	104575	312681	295881	107208	8304.36	5936	7772.74	0.0261929	0.0209146	0.0231564	0.429956	0.360432	0.245517	0.364556	0.316581	0.188997	0.321098	0.305276	0.141895	135360	118212	89431	114649	105205	72565.4	100609	96902.6	58459.2	20496.8	21012.7	1523.46	0.00453865	0.0481214	0.0370433	0.0278114	17528.5	14222.8	11458
piano	256	X	F4	100	299147	284921	102868	307954	288614	105292	8806.5	5936	9580.11	0.0282854	0.0211896	0.0292841	1.85738	1.87828	0.125529	0.432347	0.354777	0.241991	0.34836	0.314089	0.159171	557302	533639	199920	133576	114309	87227.3	107185	99996.4	63255.7	20162.1	20637.2	1877.7	0.00573968	0.0246036	0.0474303	0.0311976	39184.3	17096.5	12398.1
piano	256	X	F8	100	290039	278436	99227.4	297204	282327	101344	7164.62	5881.5	5125.44	0.0243851	0.0213969	0.0182518	2.02736	2.02996	0.19686	0.367092	0.324998	0.185087	0.312981	0.302967	0.128631	590731	563881	216064	108344	100401	64969.5	92185.1	89649.9	50750.9	19448.6	19863.4	1004.59	0.00357735	0.0385846	0.0362771	0.0252117	42348.5	12734	9947.18
piano	512	X	3OT	100	1.29e+06	1218985	458993	1.30788e+06	1236488	466944	17887.2	15115.5	13778.4	0.0133307	0.0122572	0.00922943	0.36134	0.283574	0.240389	0.289918	0.236645	0.183216	0.239075	0.222709	0.12031	492819	390926	376814	393048	323585	293033	320577	293961	205588	89962.6	91521.1	2700.56	0.00180897	0.0471162	0.0359103	0.0235807	73855.5	57434.5	40295.3
piano	512	X	F4	100	1.27313e+06	1208778	445439	1.29114e+06	1226281	453347	18014.3	15119.5	14268.9	0.0136338	0.0123739	0.0103551	1.86501	1.90382	0.123144	0.36881	0.287549	0.246767	0.272553	0.232809	0.154468	2.38116e+06	2.24881e+06	866987	497458	383982	383985	364434	311306	256401	87306	88855.9	2796.71	0.00202959	0.0241361	0.0483662	0.0302757	169929	75261	50254.6
piano	512	X	F8	100	1.23053e+06	1178733	429257	1.24763e+06	1198429	436934	17098.2	14593.5	11714.9	0.0133742	0.0125041	0.00694666	2.02172	2.00834	0.199821	0.286315	0.237004	0.178206	0.234251	0.212023	0.118501	2.50024e+06	2.3445e+06	931383	363248	311104	255881	295552	274964	185879	84134.5	85639	2296.12	0.00136154	0.0391649	0.0349284	0.0232262	182551	50152.7	36432.3
plant	8	X	3OT	100	133.16	134	50.5718	163.01	166.5	58.255	29.85	30	9.31424	0.189656	0.181688	0.0351718	1.44505	1.52535	0.224346	1.35138	1.41939	0.22093	1.21946	1.30675	0.24122	198.286	204.746	86.1937	184.688	192.734	82.2856	167.838	177.984	80.3956	9.91208	11.418	1.82559	0.00689367	0.0439719	0.0433023	0.0472792	16.894	16.128	15.7575
plant	8	X	F4	100	111.68	111.5	45.1458	141.93	145.5	52.5313	30.25	30	9.70408	0.222798	0.211844	0.0499978	1.88278	1.98211	0.259328	1.60021	1.71698	0.337309	1.20943	1.27819	0.247425	215.825	217.248	96.7721	186.374	193.676	91.6511	140.436	142.945	72.4935	8.84857	10.2961	1.902	0.00979956	0.0508282	0.0661126	0.0484953	18.9673	17.9636	14.2087
plant	8	X	F8	100	86.01	83	31.1034	114.56	115	37.9953	28.55	29.5	8.49643	0.255347	0.251016	0.043204	2.6031	2.79311	0.524602	1.63279	1.79024	0.411267	0.928115	0.970006	0.193533	232.039	227.437	104.677	146.399	150.924	72.3849	82.8159	79.8809	43.0163	6.09627	7.44708	1.6653	0.00846798	0.102822	0.0806083	0.0379325	20.5168	14.1874	8.4312
plant	16	X	3OT	100	577.07	516.5	288.859	685.71	631.5	336.161	108.64	107.5	52.7982	0.160668	0.156342	0.0347186	1.46473	1.54767	0.233753	1.41438	1.49835	0.242004	1.35506	1.44171	0.245933	873.284	802.032	471.648	846.355	774.677	464.536	815.668	750.606	457.4	56.6164	65.8876	10.3484	0.00680484	0.0458156	0.0474328	0.0482029	92.443	91.049	89.6504
plant	16	X	F4	100	497.7	443.5	255.54	609.84	555	303.446	112.14	111	55.2253	0.187475	0.178611	0.0463787	1.89303	1.98218	0.24708	1.67702	1.7876	0.338365	1.45595	1.54513	0.294848	967.731	882.956	526.996	871.819	790.943	495.083	762.1	673.051	445.444	50.0859	59.4755	10.8242	0.00909023	0.0484277	0.0663195	0.0577902	103.291	97.0363	87.3071
plant	16	X	F8	100	378.4	343.5	184.39	477.12	432	224.045	98.72	97	45.6659	0.209399	0.199187	0.0488214	2.67436	2.8498	0.495863	1.95493	2.11597	0.470905	1.50825	1.59459	0.367373	1047.81	966.068	571.972	777.729	702.55	448.668	613.103	535.648	383.956	36.1404	43.9128	8.95052	0.00956899	0.0971891	0.0922974	0.0720051	112.106	87.9389	75.2553
plant	32	X	3OT	100	2572.88	2171	1563.61	3012.06	2624.5	1786.88	439.18	395	253.072	0.148738	0.142922	0.0411947	1.42209	1.51383	0.26771	1.36513	1.46232	0.27152	1.31949	1.41463	0.270377	3824.19	3308.7	2455.76	3683.33	3178.83	2384.18	3573.39	3090.58	2330.92	306.467	350.229	49.6021	0.00807417	0.0524712	0.053218	0.0529938	481.328	467.299	456.86
plant	32	X	F4	100	2253.61	1845.5	1411.32	2712.1	2326	1638.27	458.49	420.5	266.339	0.174111	0.168317	0.0552342	1.87944	1.96491	0.254001	1.63228	1.75134	0.37321	1.46142	1.57056	0.332426	4367.67	3618.46	2838.43	3869.07	3252.34	2561.79	3459.54	2993.9	2292.11	276.618	321.101	52.2025	0.0108259	0.0497842	0.0731491	0.0651554	556.332	502.111	449.254
plant	32	X	F8	100	1719.85	1431	1033.27	2119.26	1799	1219.83	399.41	374.5	219.592	0.19353	0.181908	0.0605677	2.6306	2.78449	0.500399	1.93422	2.09019	0.50849	1.69595	1.80921	0.453455	4712.5	3929.49	3034.16	3500.27	3093.24	2286.46	3125.2	2653.58	2131.85	202.521	239.086	43.0401	0.0118713	0.0980783	0.0996641	0.0888771	594.694	448.147	417.843
plant	64	X	3OT	100	10957.9	8209.5	8259.43	12593	9691	9387.91	1635.14	1260	1263.6	0.132693	0.129631	0.0440986	1.36902	1.44954	0.265321	1.29808	1.38764	0.264556	1.2421	1.32118	0.264487	15768.7	12037.7	12616.7	15034.5	11308.1	12226.8	14459.9	10901.1	11888.2	1618.85	1840.03	247.666	0.00864333	0.0520029	0.051853	0.0518395	2472.88	2396.46	2330.08
plant	64	X	F4	100	9781.89	7161	7508.27	11510.3	8751	8661.84	1728.45	1360	1329.67	0.155322	0.149463	0.0578528	1.87524	1.96532	0.247204	1.57895	1.6842	0.368647	1.39524	1.48613	0.330396	18933.2	14300.2	14953.1	16323.1	12724.9	13271.2	14384.3	11135.8	11776.5	1471.62	1697.72	260.616	0.0113392	0.048452	0.0722549	0.0647577	2930.81	2601.15	2308.19
plant	64	X	F8	100	7516.81	5427	5512.1	9017.51	7013.5	6451.26	1500.7	1183	1091.52	0.171776	0.167933	0.0627483	2.60815	2.76125	0.489424	1.81632	1.93798	0.494879	1.64166	1.72861	0.458903	20475.9	15351.5	15905	14452.3	11187.5	11705.7	13212.7	10056.8	11031	1080.37	1264.45	213.938	0.0122987	0.0959271	0.0969962	0.089945	3117.38	2294.31	2162.08
plant	128	X	3OT	100	45679.8	30325	42477.6	51228.4	34620.5	47664.1	5548.55	3806.5	5647.43	0.110298	0.105473	0.0471479	1.29425	1.36507	0.267679	1.21162	1.28299	0.263781	1.14073	1.19521	0.260723	62880.1	40890.8	63086	59243.9	38675.6	60604.2	56163.3	36242.7	58463	8325.61	9342.15	1106.9	0.00924098	0.0524651	0.0517012	0.0511017	12364.9	11878.4	11458.8
plant	128	X	F4	100	41829.4	27468.5	38973.9	47779.3	32489	44407.3	5949.88	4092	5993.85	0.128282	0.126019	0.0596444	1.87468	1.96562	0.244892	1.51098	1.63242	0.373066	1.29046	1.34753	0.326053	81081.5	53100	77475.5	67559.4	46044.8	67864	57654.3	37978.1	59261.4	7638.89	8703.83	1174.79	0.0116903	0.0479988	0.0731209	0.0639063	15185.2	13301.3	11615.2
plant	128	X	F8	100	32182.4	21260	28777.7	37201.4	25677.5	32926.1	5018.95	3658.5	4657.76	0.140844	0.132972	0.0635052	2.59479	2.74762	0.486758	1.66299	1.75453	0.477605	1.48482	1.55185	0.44131	87661.3	57686	82898.7	57406.6	38321.6	58458.2	51822.3	33292.5	54653.6	5640.43	6453.51	912.921	0.012447	0.0954046	0.0936107	0.0864967	16248.2	11457.8	10712.1
plant	256	X	3OT	100	183519	121334	183323	200319	131036	201932	16799.5	9554	21309	0.0856339	0.0765968	0.0470995	1.19941	1.24217	0.2764	1.10724	1.14965	0.267954	1.01981	1.05413	0.25699	236750	142935	258215	219999	130725	244851	204177	117964	232412	35931.2	39578.6	4176.56	0.00923149	0.0541743	0.0525189	0.0503701	50610.1	47990.9	45552.7
plant	256	X	F4	100	172258	113741	170734	190597	125158	190489	18339.7	10684	23029.3	0.0989473	0.0882033	0.0583774	1.87149	1.96677	0.256998	1.43559	1.53211	0.386541	1.17193	1.21616	0.319294	334305	222337	339457	268173	167570	290851	219265	130013	244625	33463.9	37335.9	4513.74	0.011442	0.0503716	0.075762	0.0625816	66533.6	57006.8	47946.5
plant	256	X	F8	100	133175	92141.5	127769	148618	100909	143281	15443.2	9322	18551.8	0.108425	0.0947601	0.0627975	2.57912	2.73119	0.502451	1.49894	1.56893	0.463243	1.2979	1.33417	0.412394	362451	247573	368297	217031	129237	242862	189924	111301	220755	25042.7	28083	3636.16	0.0123083	0.0984804	0.0907956	0.0808292	72186.2	47600.9	43267.9
plant	512	X	3OT	100	734542	487803	779119	782136	511159	837105	47594.1	24613.5	71043.5	0.0621064	0.0513896	0.0427623	1.11039	1.16011	0.285699	1.01414	1.06741	0.274523	0.910597	0.942302	0.255163	884709	530433	1.02209e+06	813482	483488	961589	736844	432235	893392	152707	164073	13924.5	0.00838141	0.055997	0.0538065	0.0500119	200331	188471	175105
plant	512	X	F4	100	704297	464012	741695	756658	497135	803248	52360.6	26837.5	77489.9	0.0709798	0.055779	0.0515617	1.87073	1.97054	0.262204	1.373	1.48393	0.402238	1.07215	1.12882	0.316616	1.36778e+06	904639	1.47494e+06	1.06001e+06	689437	1.23181e+06	830670	507034	986393	145372	157437	15188	0.0101061	0.0513921	0.0788387	0.0620568	289088	241436	193333
plant	512	X	F8	100	541320	367804	545971	585998	400064	596129	44678.2	23913.5	64686.3	0.0782652	0.0640147	0.0561433	2.57484	2.73435	0.511104	1.36635	1.43438	0.452845	1.14152	1.17679	0.385984	1.47357e+06	1.00612e+06	1.57876e+06	812754	489861	966380	685595	409074	841030	107010	116841	12678.5	0.0110041	0.100176	0.0887576	0.0756529	309438	189411	164842
radio	8	X	3OT	100	157.9	160.5	61.4938	186.51	190	66.6047	28.61	30	7.13916	0.165098	0.15282	0.0482745	0.880122	0.845351	0.235276	0.80439	0.776369	0.194676	0.70101	0.669819	0.142907	135.36	131.219	58.3538	123.188	126.879	51.7555	107.28	109.257	43.9746	12.0528	13.0545	1.39927	0.00946181	0.0461141	0.0381564	0.0280098	11.4373	10.1441	8.61902
radio	8	X	F4	100	127.84	129	52.3932	156.59	158.5	57.1398	28.75	30	7.17934	0.199757	0.186813	0.0660957	1.85857	1.89329	0.145764	0.992185	1.01148	0.217375	0.716255	0.71358	0.173003	238.592	236.981	103.271	125.337	136.995	55.2075	92.7288	93.2131	46.0617	10.2691	11.1994	1.40715	0.0129548	0.0285697	0.0426055	0.0339087	20.2411	10.8207	9.02809
radio	8	X	F8	100	124.5	123.5	51.6471	153.11	155.5	56.2762	28.61	30	7.13916	0.203892	0.187692	0.0684364	1.96386	1.96408	0.231587	0.950406	0.944033	0.197788	0.66691	0.686043	0.149509	244.154	251.225	105.972	116.201	133.283	49.0978	84.3616	85.7386	41.2227	10.1228	11.0301	1.39927	0.0134135	0.045391	0.0387664	0.0293037	20.7705	9.62317	8.07965
radio	16	X	3OT	100	740.64	731	282.054	813.72	813	298.736	73.08	75	26.1699	0.0970043	0.0879996	0.03774	0.743061	0.717452	0.221524	0.681942	0.652149	0.188824	0.631955	0.610636	0.163824	537.188	485.324	249.913	489.848	444.559	215.986	455.025	409.804	198.011	55.2826	58.5523	5.12929	0.00739703	0.0434188	0.0370094	0.0321095	48.983	42.3332	38.8102
radio	16	X	F4	100	662.27	651	265.936	735.94	723.5	280.883	73.67	76.5	26.1959	0.110622	0.097839	0.0504814	1.87775	1.91947	0.113074	0.828887	0.80368	0.23004	0.693043	0.690284	0.151386	1245.77	1206.19	520.5	530.691	479.168	239.479	450.445	415.287	197.304	52.1235	55.0532	5.13439	0.00989436	0.0221625	0.0450878	0.0296717	102.018	46.9379	38.6716
radio	16	X	F8	100	638.91	634.5	252.421	711.58	695.5	267.773	72.67	75	25.558	0.112526	0.0996063	0.0508456	2.02297	2.00962	0.192631	0.777713	0.735152	0.218882	0.660543	0.660564	0.138785	1292.38	1268.59	536.446	473.373	449.109	190.866	411.841	402.636	167.625	49.4745	52.4835	5.00938	0.00996573	0.0377557	0.042901	0.0272019	105.143	37.4097	32.8545
radio	32	X	3OT	100	3324.65	3213	1374.47	3505.56	3408	1438.8	180.91	162	91.7981	0.055297	0.050706	0.0228769	0.641337	0.634583	0.222932	0.568123	0.561885	0.18585	0.532238	0.531475	0.165712	2073.22	1853.78	1140.42	1830.83	1637.27	959.119	1718.07	1522.14	887.628	269.397	282.005	17.9924	0.00448387	0.0436947	0.0364266	0.0324795	223.522	187.987	173.975
radio	32	X	F4	100	3141.71	3046	1320.41	3324.25	3205.5	1381.76	182.54	162	91.8242	0.0597841	0.0537772	0.0270474	1.89655	1.91935	0.0927718	0.688754	0.663234	0.225036	0.577969	0.573666	0.168105	5955.87	5631.45	2554.66	2087.68	1801.66	1103.23	1758.3	1530.36	880.385	258.799	270.826	17.9975	0.0053013	0.0181833	0.044107	0.0329486	500.713	216.232	172.555
radio	32	X	F8	100	3011.57	2958.5	1257.34	3191.88	3114	1319.3	180.31	162	91.524	0.0612504	0.0557508	0.0275656	2.0825	2.07925	0.169637	0.614331	0.604944	0.196726	0.542641	0.533255	0.157696	6245.29	5987.37	2650.35	1770.04	1583.44	874.984	1571.28	1406.03	754.941	246.439	258.583	17.9387	0.00540286	0.0332488	0.0385582	0.0309084	519.468	171.497	147.968
radio	64	X	3OT	100	14436.8	14294	6396.86	14912.2	14645.5	6602.06	475.43	378	317.213	0.034612	0.028367	0.0192723	0.536723	0.503041	0.232361	0.469136	0.450997	0.186063	0.434397	0.411062	0.165958	7608.26	6575.55	5039.69	6612.7	5946.84	3994.87	6124.01	5624.26	3612.93	1253.78	1294	62.1738	0.00377736	0.0455428	0.0364684	0.0325278	987.78	782.995	708.134
radio	64	X	F4	100	14009.6	13996	6232.64	14488.6	14316.5	6429.24	479.06	384	315.712	0.0363832	0.029188	0.020996	1.90822	1.93374	0.0836465	0.565578	0.526233	0.240754	0.467808	0.450232	0.168517	26737.7	26093.4	12150.7	7724.8	6705.64	5002.83	6408.1	5770.55	3732.5	1221.6	1260.13	61.8795	0.00411521	0.0163947	0.0471877	0.0330293	2381.54	980.554	731.57
radio	64	X	F8	100	13426.6	13477.5	5955.03	13892.7	13820	6138.89	466.13	378	287.343	0.0371157	0.0305741	0.0214661	2.09774	2.08628	0.166299	0.495264	0.467857	0.196149	0.435042	0.420232	0.16543	28103.1	27674.9	12697.4	6412.04	5800.49	3724.06	5647.56	5321.46	3216.9	1167.19	1203.22	56.3192	0.00420736	0.0325946	0.0384452	0.0324243	2488.68	729.915	630.513
radio	128	X	3OT	100	61856.5	60909	31068.2	63110.4	61971.5	31685.2	1253.91	1036	886.305	0.0218288	0.0191543	0.0129956	0.449997	0.388386	0.248541	0.379254	0.335296	0.190872	0.349534	0.309507	0.168598	27067.7	20077.6	21053	22708.7	18189.5	15692.9	20913.6	17269.6	14019	6089.37	6210.31	173.716	0.00254713	0.048714	0.0374109	0.0330451	4126.4	3075.82	2747.72
radio	128	X	F4	100	60531.3	59860.5	30339.5	61798.6	60929	30951.5	1267.25	1040.5	886.249	0.0226891	0.0194453	0.0137961	1.91327	1.94554	0.0791724	0.471162	0.395607	0.268866	0.376204	0.32937	0.179348	115875	113261	59423	27648.1	20458.7	22376	21958.2	17810.3	14564.8	5946.55	6066.49	173.705	0.00270403	0.0155178	0.0526978	0.0351521	11646.9	4385.69	2854.71
radio	128	X	F8	100	58435.4	57476.5	29549.1	59679.2	58578.5	30144.1	1243.77	1036	880.757	0.023198	0.0196235	0.0145557	2.0944	2.05257	0.173759	0.396055	0.342043	0.205658	0.348358	0.314259	0.170089	121879	118286	61933.3	21919	18299.2	14495.3	19439.7	16628.9	12687	5791.63	5908.25	172.628	0.00285292	0.0340568	0.040309	0.0333375	12138.9	2841.07	2486.65
radio	256	X	3OT	100	256591	252091	137050	260108	254630	139038	3516.35	2618.5	3036.15	0.0148024	0.0118985	0.0110687	0.381364	0.29202	0.265487	0.31153	0.251989	0.203844	0.280249	0.229524	0.169897	94303.4	59208.8	86460.8	75987.9	53812.1	60486.1	68896.2	51653.7	52848.7	26861.7	27251.4	595.084	0.00216947	0.0520355	0.0399535	0.0332999	16946.3	11855.3	10358.3
radio	256	X	F4	100	252916	249762	134858	256472	252434	136839	3555.97	2741	3034.24	0.0152721	0.0121303	0.0115243	1.91803	1.94812	0.0763917	0.398537	0.298697	0.287228	0.305537	0.25096	0.189132	485259	466659	263228	97228	59154.5	94104.5	73286.2	53097.6	55777.7	26432.2	26820.5	594.711	0.00225876	0.0149728	0.0562967	0.0370698	51592.6	18444.5	10932.4
radio	256	X	F8	100	244966	240308	132008	248298	243600	133736	3331.72	2618.5	2535.34	0.0149555	0.0122607	0.0104863	2.08707	2.0361	0.181919	0.320755	0.254274	0.214373	0.280032	0.22663	0.173152	508466	488394	273009	72776.1	53264.8	55366.5	64455.4	50555.6	47836.4	25873.6	26212.2	496.926	0.00205532	0.0356561	0.0420172	0.0339378	53509.9	10851.8	9375.93
radio	512	X	3OT	100	1.05169e+06	1.02011e+06	568430	1.06066e+06	1.02659e+06	573517	8971.73	6427.5	8534.12	0.00906133	0.00772012	0.00673829	0.319242	0.211049	0.260497	0.24686	0.189266	0.189022	0.217768	0.15803	0.159176	325841	176257	346188	248431	148483	232268	218984	139803	196249	111412	112409	1672.69	0.0013207	0.0510574	0.0370483	0.0311985	67852.8	45524.5	38464.7
radio	512	X	F4	100	1.04086e+06	1.01672e+06	561561	1.04996e+06	1.02164e+06	566659	9096.81	6541	8603.15	0.00930061	0.00775649	0.00690877	1.91876	1.94951	0.0779335	0.340437	0.214393	0.297296	0.241174	0.188996	0.177121	1.99758e+06	1.90641e+06	1.09755e+06	343815	180395	396560	238908	150981	213660	110066	111065	1686.22	0.00135412	0.015275	0.05827	0.0347158	215120	77725.8	41877.3
radio	512	X	F8	100	1.01074e+06	987874	549328	1.01951e+06	993672	554066	8776.38	6424.5	7866.81	0.0093524	0.00785859	0.00692266	2.07185	2.02493	0.186331	0.253302	0.188484	0.199044	0.215806	0.157255	0.159285	2.08314e+06	1.97741e+06	1.13648e+06	237261	149941	212203	204022	135366	176801	107668	108597	1541.89	0.00135684	0.0365208	0.0390126	0.0312198	222750	41591.7	34653
range_hood	8	X	3OT	100	169.67	167	43.43	200.94	196	45.018	31.27	28	5.16956	0.161009	0.159333	0.032338	1.27818	1.3369	0.183814	1.16287	1.21493	0.162838	0.90653	0.897069	0.10611	219.228	215.916	69.8511	199.563	199.954	68.226	154.221	146.159	51.754	8.51228	8.82353	1.01323	0.00633826	0.0360276	0.0319162	0.0207976	13.6908	13.3723	10.1438
range_hood	8	X	F4	100	143.58	140	41.1042	175.01	169	42.0407	31.43	28	5.15077	0.187339	0.186773	0.0413096	1.96411	1.9824	0.0440289	1.27875	1.29807	0.175608	0.841431	0.841502	0.113679	282.023	276.235	80.6985	184.781	169.575	64.8885	121.941	115.229	48.9934	8.05643	8.23999	1.00955	0.00809667	0.00862966	0.0344192	0.0222811	15.8169	12.7181	9.60271
range_hood	8	X	F8	100	124.96	123	33.2322	156.23	154	34.4383	31.27	28	5.16956	0.206968	0.207344	0.0423468	2.43804	2.47024	0.214846	1.11966	1.14721	0.134996	0.667664	0.708229	0.184505	306.644	295.056	93.6419	141.29	141.738	50.0348	85.0831	78.0792	41.836	6.51352	6.74991	1.01323	0.00829998	0.0421099	0.0264591	0.036163	18.3538	9.80681	8.19985
range_hood	16	X	3OT	100	772.94	752	203.903	854.21	848.5	212.08	81.27	77	22.954	0.0976819	0.0928896	0.0256026	1.12333	1.16916	0.188395	1.03675	1.0816	0.171682	0.932534	0.973696	0.147304	879.361	915.957	285.895	811.489	842.154	271.075	729.916	733.915	245.333	39.965	41.5677	4.49898	0.00501811	0.0369254	0.0336497	0.0288716	56.0355	53.1306	48.0853
range_hood	16	X	F4	100	695.53	668	196.761	776.8	755	202.819	81.27	77	22.954	0.108428	0.102305	0.0313933	1.96893	1.98215	0.0389303	1.1723	1.20718	0.189555	0.900713	0.934075	0.14355	1368.98	1323.45	385.821	820.937	846.24	271.983	635.062	645.361	224.717	38.5651	39.7525	4.49898	0.00615309	0.00763035	0.0371527	0.0281359	75.6208	53.3086	44.0446
range_hood	16	X	F8	100	622.38	606	168.517	703.65	684	174.451	81.27	77	22.954	0.119214	0.112421	0.034521	2.39044	2.42556	0.152706	1.1113	1.13993	0.196369	0.843979	0.889681	0.135035	1493.76	1432.67	437.545	695.46	716.834	231.052	533.323	509.979	193.206	33.0293	34.1924	4.49898	0.00676611	0.0299303	0.0384883	0.0264669	85.7589	45.2861	37.8683
range_hood	32	X	3OT	100	3561.76	3508	921.231	3768.01	3740	943.937	206.25	195	66.8528	0.0560675	0.054308	0.0172356	0.935227	0.975588	0.210692	0.840524	0.896075	0.191417	0.754223	0.793809	0.168808	3398.59	3579.65	1222.05	3062.17	3216.4	1156.7	2736.35	2802.26	1008.21	180.561	185.012	13.1032	0.00337817	0.0412956	0.0375178	0.0330863	239.522	226.714	197.608
range_hood	32	X	F4	100	3379.66	3290	911.614	3586.21	3521	930.198	206.55	195	66.6285	0.0594274	0.0569883	0.0193527	1.96351	1.98269	0.0547136	0.930243	0.936978	0.205129	0.751436	0.782428	0.147212	6637.73	6513.91	1805.72	3195.14	3289.39	1160.67	2571.95	2584.38	882.753	178.676	182.319	13.0592	0.00379313	0.0107239	0.0402053	0.0288536	353.92	227.492	173.02
range_hood	32	X	F8	100	3076.61	3013	792.327	3282.86	3244	812.976	206.25	195	66.8528	0.0644088	0.0597522	0.0204971	2.31369	2.34052	0.167121	0.854397	0.867438	0.181308	0.707887	0.735973	0.143036	7150.23	6991.02	2027.77	2649.24	2677.88	885.005	2197.77	2213.76	742.365	155.296	159.343	13.1032	0.00401743	0.0327556	0.0355363	0.028035	397.442	173.461	145.503
range_hood	64	X	3OT	100	15820	15586	3944.17	16365	16115	4061.7	544.96	433	252.848	0.0334294	0.0308745	0.0130305	0.78306	0.82433	0.21328	0.667829	0.701654	0.177806	0.571123	0.594323	0.15289	12643.5	13601.3	4643.36	10792.6	11285.3	4124.17	9166.81	9493.81	3440.77	773.058	796.093	49.5583	0.00255398	0.0418029	0.03485	0.0299664	910.098	808.338	674.39
range_hood	64	X	F4	100	15360.6	15178	3884.9	15906.4	15662.5	3992.04	545.74	433	252.121	0.0346121	0.0317312	0.0138393	1.95878	1.98233	0.0590916	0.74692	0.784635	0.198373	0.587238	0.611833	0.131701	30096.2	29666.1	7708.9	11668.2	12020.8	4316.48	9161.83	9534.82	3206.8	761.44	782.439	49.4158	0.00271251	0.011582	0.0388811	0.0258135	1510.94	846.03	628.533
range_hood	64	X	F8	100	14198.7	13858	3524.95	14743.4	14290	3641.25	544.68	433	252.81	0.0370939	0.033578	0.0146951	2.25689	2.28627	0.157859	0.654362	0.682515	0.157811	0.525059	0.530886	0.129615	32123.3	31583.5	8531.06	9379.22	9703.44	3239.1	7464.24	7529.04	2505.26	690.89	713.686	49.5508	0.00288024	0.0309404	0.0309309	0.0254046	1672.09	634.864	491.032
range_hood	128	X	3OT	100	77105.4	73122	25832.1	79759.1	75195.5	26963.8	2653.75	2502.5	1425.02	0.0318648	0.0327485	0.0122393	0.67571	0.69664	0.220818	0.541729	0.567426	0.171183	0.44023	0.45516	0.145505	53142.4	56006.4	23052.1	42805.4	42722.4	19829.9	34363.6	34536.4	15645	5063.09	5284.9	279.304	0.00239891	0.0432803	0.0335518	0.028519	4518.21	3886.66	3066.42
range_hood	128	X	F4	100	75174.6	71093	25053.7	77837.6	73604.5	26156.4	2663.01	2502.5	1411.87	0.0329348	0.0335269	0.0124385	1.95105	1.97273	0.0580793	0.639322	0.670921	0.207584	0.479841	0.502032	0.135839	146751	139591	49213.3	48964.5	49990.3	21699.5	36919	36656.5	16593.9	4910.53	5126.66	276.726	0.00243795	0.0113835	0.0406865	0.0266244	9645.8	4253.1	3252.4
range_hood	128	X	F8	100	70502.4	65496.5	23825	73131	67876	24911.9	2628.53	2502.5	1394.72	0.0346243	0.0357881	0.0134761	2.20302	2.22456	0.149787	0.529685	0.543956	0.161465	0.406247	0.410762	0.12536	155449	145673	53189.6	37935.8	37102	17154.2	28711.9	29536	12343.8	4669.71	4882.73	273.365	0.00264132	0.0293582	0.0316472	0.0245705	10425.2	3362.22	2419.39
range_hood	256	X	3OT	100	340406	321742	112719	347851	328959	115520	7444.63	7007	4064.05	0.0207919	0.0204839	0.00981572	0.593708	0.60464	0.221872	0.448465	0.463488	0.165671	0.344661	0.342875	0.13682	205044	215107	90732.8	156224	148210	75183.6	118112	119159	56719.7	22093	22641.8	796.554	0.00192388	0.043487	0.0324715	0.0268168	17783.6	14736	11117.1
range_hood	256	X	F4	100	335052	316352	110894	342541	323422	113607	7489.26	7110	4045.42	0.0213669	0.0210969	0.010085	1.94337	1.9671	0.0679777	0.562924	0.581169	0.216548	0.397324	0.41464	0.136615	651588	613634	217858	191275	195983	88328.4	135999	135466	63713.2	21735.3	22266.9	792.903	0.00197665	0.0133236	0.0424435	0.0267766	42700.2	17312.4	12487.8
range_hood	256	X	F8	100	316233	290720	106187	323641	297952	108911	7407.72	7007	4012.21	0.022345	0.0218712	0.0105296	2.17796	2.19956	0.158953	0.426655	0.435304	0.155894	0.325381	0.323027	0.128	688956	650480	234353	136330	135640	63263.8	102697	103987	48212.3	20812.6	21346.5	786.392	0.0020638	0.0311548	0.0305552	0.0250881	45933.2	12399.7	9449.61
range_hood	512	X	3OT	100	1.42052e+06	1332046	456426	1.43711e+06	1347196	462824	16594.8	15263	9072.01	0.0111368	0.0110719	0.00502771	0.530327	0.530555	0.215544	0.381429	0.389071	0.154026	0.269665	0.263538	0.121524	760142	803769	342272	551850	537329	271159	382602	405272	193948	89459.6	90713.5	1778.11	0.000985431	0.0422467	0.0301891	0.0238188	67085.4	53147.2	38013.9
range_hood	512	X	F4	100	1.40963e+06	1322391	452632	1.42629e+06	1337541	458888	16664.4	15263	8982.55	0.0113251	0.0112071	0.00498812	1.94232	1.9702	0.0703415	0.500058	0.505521	0.215191	0.326338	0.342106	0.126453	2.73989e+06	2.57671e+06	890142	711291	741805	340009	468515	477432	226645	88715.8	89942	1760.58	0.000977672	0.0137869	0.0421775	0.0247848	174468	66641.7	44422.5
range_hood	512	X	F8	100	1.33279e+06	1237809	437420	1.34936e+06	1249352	443594	16571.2	15263	9040.64	0.0119228	0.0117301	0.00556914	2.16854	2.19291	0.163292	0.3468	0.354971	0.140381	0.249583	0.242767	0.117473	2.889e+06	2.72785e+06	958682	465184	474768	224645	329094	348391	169670	85734.2	86944.4	1771.97	0.00109155	0.0320052	0.0275146	0.0230247	187902	44030.4	33255.3
sink	8	X	3OT	100	154.44	151	47.9481	182.96	182	50.9148	28.52	28	6.64159	0.1629	0.154753	0.0427452	1.17673	1.18488	0.179665	1.07806	1.06685	0.167943	0.909581	0.892749	0.161372	180.426	179.948	56.0087	164.897	166.043	53.6696	139.482	135.076	49.5077	9.39782	9.97931	1.30175	0.00837806	0.0352144	0.0329168	0.0316289	10.9777	10.5192	9.70351
sink	8	X	F4	100	126.85	124	42.7597	159.35	158.5	45.5838	32.5	32.5	7.6363	0.214101	0.208971	0.0590963	1.85863	1.93369	0.180369	1.2339	1.24576	0.230537	0.886377	0.896637	0.201163	240.578	237.376	92.9895	155.964	151.988	58.2977	112.222	102.795	46.7341	8.3809	8.93443	1.49672	0.0115829	0.0353523	0.0451853	0.0394279	18.2259	11.4263	9.15988
sink	8	X	F8	100	117.53	115.5	40.5929	145.97	144	43.0397	28.44	28	6.69135	0.205176	0.196	0.0576482	2.25508	2.2771	0.282554	1.13893	1.12361	0.2045	0.755412	0.762433	0.170399	269.553	262.695	102.735	131.981	127.653	46.5021	87.5372	80.4532	35.0045	7.95622	8.43578	1.3115	0.0112991	0.0553806	0.040082	0.0333982	20.136	9.11442	6.86087
sink	16	X	3OT	100	671.37	643	248.887	737.96	710.5	259.701	66.59	61	22.9559	0.0956877	0.0842859	0.0316847	0.997046	1.00619	0.210695	0.93925	0.968892	0.192789	0.853696	0.85858	0.173166	655.977	624.556	240.525	616.829	583.814	223.847	563.218	522.516	212.652	48.7818	50.9014	4.49935	0.0062102	0.0412962	0.0377866	0.0339405	47.143	43.8739	41.6798
sink	16	X	F4	100	606.02	582.5	236.074	684.65	664.5	244.402	78.63	79	22.51	0.123669	0.122168	0.0408832	1.89904	1.9527	0.121254	1.06543	1.08917	0.230621	0.854501	0.86317	0.168715	1167.72	1120.53	492.874	634.167	609.75	247.909	512.876	469.792	210.278	46.2705	47.9029	4.41196	0.00801312	0.0237657	0.0452018	0.0330681	96.6033	48.5901	41.2145
sink	16	X	F8	100	564.63	544	224.854	630.9	617.5	234.165	66.27	61	22.6425	0.112774	0.0971648	0.0401944	2.28488	2.31105	0.216909	0.994963	0.998444	0.217485	0.763622	0.757224	0.144903	1298.43	1254.91	527.64	548.591	519.232	209.052	427.009	403.494	173.518	44.0714	45.8963	4.43793	0.0078781	0.0425142	0.042627	0.028401	103.417	40.9741	34.0096
sink	32	X	3OT	100	2856.15	2725.5	1274.66	3022.94	2937.5	1316.03	166.79	136.5	80.6016	0.0592801	0.0489986	0.0256771	0.795358	0.794879	0.217472	0.743091	0.751018	0.194589	0.68552	0.71214	0.169622	2184.94	2024.47	961.061	2045.05	1892.53	895.286	1897.39	1709.96	841.331	249.834	257.942	15.7979	0.00503272	0.0426245	0.0381395	0.0332458	188.368	175.476	164.901
sink	32	X	F4	100	2699.6	2490.5	1233.86	2897.99	2791	1265.16	198.39	185	80.7543	0.0756288	0.0698289	0.0331903	1.90972	1.94984	0.10257	0.841369	0.837185	0.234419	0.70133	0.710699	0.163074	5222.6	4832.43	2516.35	2189.54	2032.92	996.69	1845.25	1681.75	844.27	241.836	247.971	15.8278	0.0065053	0.0201037	0.0459461	0.0319625	493.204	195.351	165.477
sink	32	X	F8	100	2555.53	2406.5	1193.72	2720.14	2579.5	1232.13	164.61	136.5	77.7804	0.0659762	0.0549031	0.0296717	2.23379	2.23333	0.191982	0.786436	0.79004	0.210976	0.644283	0.655843	0.144275	5720.21	5506.17	2652.44	1927.71	1746.57	851.701	1604.81	1397.24	740.211	233.969	241.497	15.245	0.00581565	0.0376285	0.0413512	0.0282778	519.879	166.933	145.081
sink	64	X	3OT	100	12520.1	11476.5	5933.64	12974.2	11926.5	6077.65	454.15	342.5	291.489	0.0371323	0.0328095	0.0185733	0.632959	0.59524	0.228469	0.570451	0.561556	0.191147	0.527994	0.534099	0.167144	7519.06	6367.09	3888.51	6801.64	5978.85	3412.35	6321.21	5711.51	3130.15	1162.99	1191.22	57.1319	0.00364037	0.04478	0.0374649	0.0327602	762.148	668.821	613.51
sink	64	X	F4	100	12136	11049	5823.08	12658.3	11640	5938.22	522.26	444	277.472	0.0454477	0.0440069	0.0212271	1.91643	1.96035	0.0948007	0.6663	0.631591	0.249245	0.555233	0.556201	0.168635	23549.8	21317.8	11811.7	7700.28	6503.6	4072.56	6474.3	5849.57	3212.62	1141.32	1163.89	54.3846	0.00416052	0.0185809	0.048852	0.0330525	2315.1	798.222	629.674
sink	64	X	F8	100	11604.6	10592.5	5691.48	12046.7	10927.5	5820.61	442.1	335.5	249.65	0.0397165	0.0350765	0.0193387	2.18624	2.16204	0.186304	0.603096	0.60859	0.203788	0.512318	0.508277	0.153447	25399.7	23768.8	12347.7	6605.27	6133.65	3162.58	5687.21	5369.19	2746.69	1115.53	1140.84	48.9315	0.00379038	0.0365155	0.0399425	0.0300756	2420.16	619.865	538.351
sink	128	X	3OT	100	54123.8	49564.5	27028.3	55409.6	50290	27498	1285.74	943	883.17	0.0247245	0.0210578	0.0143925	0.536201	0.476037	0.254407	0.456243	0.403337	0.204323	0.417437	0.387743	0.17078	26519.8	22407.6	14931.5	22725.4	19174.6	12536.5	20896.2	18124.5	11000.3	5297.54	5389.6	173.101	0.00282094	0.0498638	0.0400474	0.033473	2926.58	2457.15	2156.06
sink	128	X	F4	100	53106.9	48821	26699.8	54601.9	49989.5	27086.4	1494.94	1234.5	879.198	0.0303234	0.0268176	0.0169333	1.92322	1.95698	0.0882874	0.567132	0.494263	0.276069	0.445179	0.413606	0.181334	103183	94668.4	53630.8	27641.9	22569.2	16281.5	21943.6	19248.8	11524.1	5233.17	5308.94	172.323	0.00331893	0.0173043	0.0541094	0.0355415	10511.6	3191.18	2258.73
sink	128	X	F8	100	51047.4	47025	26408.4	52327.2	47791.5	26861.7	1279.8	939.5	878.933	0.0264018	0.0222795	0.0157889	2.16616	2.11675	0.193828	0.476981	0.433099	0.211171	0.409228	0.388205	0.160962	110010	101446	55360.3	22058.1	19531.7	11288.1	19209.8	17221.4	9527.38	5176.05	5264.9	172.271	0.00309463	0.0379903	0.0413895	0.0315485	10850.6	2212.46	1867.37
sink	256	X	3OT	100	226782	199524	115923	230276	200944	117332	3493.55	2693.5	2623.35	0.0161895	0.0137643	0.0105843	0.452941	0.378543	0.250468	0.366552	0.316608	0.196844	0.328166	0.296625	0.166045	93260.2	76821.4	61056.4	75717.6	61840.4	48264.5	67881.6	56704.8	40605.2	22721	22997.2	514.177	0.00207453	0.0490917	0.0385814	0.0325448	11967.1	9459.85	7958.63
sink	256	X	F4	100	224248	198288	115067	228418	201246	116210	4170.28	3560.5	2659.37	0.0204573	0.0182974	0.0122979	1.92363	1.96377	0.0898567	0.488063	0.395702	0.28491	0.361852	0.321589	0.180506	435749	388510	231616	99557.3	81435.8	68741.6	74130.4	61631.1	44276.4	22553.1	22777.2	521.236	0.00241039	0.0176119	0.0558424	0.0353792	45396.8	13473.4	8678.18
sink	256	X	F8	100	216412	189942	114045	219882	191436	115426	3469.06	2691	2576.93	0.0170049	0.0146606	0.011142	2.14323	2.0942	0.197359	0.382471	0.33485	0.205684	0.326651	0.289635	0.160974	461819	414401	237983	73675	61340.1	42803.3	63315.5	52488.9	33898.7	22352.8	22623.4	505.077	0.00218383	0.0386824	0.0403141	0.0315508	46644.6	8389.45	6644.14
sink	512	X	3OT	100	930648	824226	471251	939698	831048	474374	9049.82	7214	7526.98	0.010463	0.0080673	0.00790626	0.401179	0.320363	0.258265	0.307739	0.239791	0.197457	0.265479	0.217864	0.160348	335045	259905	242483	256541	194018	183881	220691	175639	145147	92365.2	92977.2	1475.29	0.00154963	0.05062	0.0387016	0.0314282	47526.6	36040.8	28448.7
sink	512	X	F4	100	924393	818057	469586	935673	828922	471958	11279.3	9284.5	8325.51	0.013676	0.0110632	0.00987717	1.92186	1.96553	0.0972141	0.438255	0.327551	0.299297	0.302994	0.245066	0.184291	1.79495e+06	1.59483e+06	947921	363651	268811	279469	250270	206039	166428	92038.8	92503.8	1631.8	0.00193592	0.019054	0.0586623	0.0361211	185793	54775.9	32619.9
sink	512	X	F8	100	894080	768802	467139	903090	775246	470125	9009.25	7214	7503.75	0.0110056	0.00836948	0.00867775	2.12816	2.08222	0.206845	0.31907	0.245713	0.206678	0.265356	0.217807	0.158409	1.89488e+06	1.70596e+06	968861	247573	206981	160967	205469	177255	116546	91559.3	92144.5	1470.74	0.00170084	0.0405417	0.0405089	0.0310482	189897	31549.6	22843
sofa	8	X	3OT	100	91.78	88.5	21.8953	109.13	106	24.3653	17.35	16	3.46228	0.161525	0.155812	0.0233657	1.0058	1.01525	0.223523	0.840119	0.808344	0.156922	0.754561	0.750352	0.110952	93.2155	84.7087	32.1433	76.9948	71.7238	25.2089	68.2961	64.4342	21.0396	4.29149	4.77561	0.678607	0.00457967	0.0438104	0.0307567	0.0217465	6.30008	4.94094	4.12376
sofa	8	X	F4	100	78.48	76	19.4689	95.95	92.5	21.5601	17.47	16	3.5461	0.185776	0.175845	0.0336513	1.81955	1.84975	0.112164	0.956597	0.951085	0.195492	0.712851	0.709934	0.117052	144.004	139.192	40.7002	75.4137	71.3837	27.6155	55.4167	53.5656	19.6276	3.81591	4.22577	0.695036	0.00659566	0.0219841	0.0383165	0.0229422	7.97725	5.41264	3.84701
sofa	8	X	F8	100	73.09	72	17.8626	90.44	88	20.1175	17.35	16	3.46228	0.195037	0.188261	0.0306925	2.06326	2.08335	0.248612	0.870492	0.879122	0.161897	0.652304	0.644541	0.0862525	151.954	147.59	44.3623	63.4729	59.8883	21.4789	46.8963	45.0639	15.1963	3.50107	3.94303	0.678607	0.00601573	0.048728	0.0317318	0.0169055	8.69501	4.20986	2.97848
sofa	16	X	3OT	100	408.1	374.5	134.25	451.45	409.5	143.971	43.35	41	14.7068	0.0979353	0.0938833	0.021797	0.922047	0.928038	0.19274	0.819869	0.823122	0.174212	0.735762	0.727126	0.153432	373.721	350.427	133.674	333.545	307.389	124.645	298.939	278.801	112.652	26.313	28.2183	2.88254	0.0042722	0.037777	0.0341455	0.0300728	26.2001	24.4304	22.0798
sofa	16	X	F4	100	371.91	341	123.53	415.98	380	133.91	44.07	41	15.2906	0.107895	0.102518	0.0246633	1.79654	1.81169	0.103485	0.931048	0.907826	0.193104	0.74509	0.743525	0.146541	671.877	589.848	237.949	345.87	315.044	131.949	278.987	251.78	113.165	24.2118	26.2465	2.99696	0.004834	0.020283	0.0378483	0.0287221	46.638	25.8619	22.1804
sofa	16	X	F8	100	347.97	318.5	118.875	391.26	357	127.797	43.29	41	14.6421	0.113466	0.107306	0.027364	2.07758	2.09297	0.214966	0.8693	0.852799	0.183503	0.685164	0.693237	0.12517	724.332	637.306	259.627	302.257	265.869	117.437	239.131	216.673	95.6704	23.2996	25.0481	2.86984	0.00536335	0.0421333	0.0359666	0.0245333	50.887	23.0177	18.7514
sofa	32	X	3OT	100	2294.88	2250	705.438	2454.81	2426.5	744.623	159.93	158	65.6279	0.0656009	0.065745	0.0208319	0.763587	0.746937	0.205901	0.700527	0.681031	0.173638	0.659269	0.643621	0.165516	1714.72	1644.33	616.987	1575.81	1530.93	548.085	1486.48	1464.2	530.488	138.266	145.946	12.8631	0.00408306	0.0403566	0.034033	0.032441	120.929	107.425	103.976
sofa	32	X	F4	100	2151.06	2084	674.499	2313.29	2269	710.675	162.23	161	65.6753	0.0710807	0.0727986	0.0233463	1.78506	1.79883	0.117555	0.792704	0.773783	0.212753	0.690956	0.660425	0.166072	3860.06	3713.66	1295.39	1674.75	1613.6	614.932	1465.55	1428.35	525.158	132.202	139.292	12.8724	0.00457588	0.0230408	0.0416996	0.0325502	253.896	120.527	102.931
sofa	32	X	F8	100	2048.63	1945.5	659.794	2204.16	2144.5	694.518	155.53	151	62.7128	0.0718082	0.0696331	0.0238531	2.02786	2.01313	0.217052	0.759443	0.724852	0.200785	0.653803	0.631239	0.158868	4152.84	4035.18	1390.37	1520	1484.67	531.83	1316.72	1338.39	461.818	129.32	136.126	12.2917	0.0046752	0.0425422	0.0393539	0.0311381	272.513	104.239	90.5163
sofa	64	X	3OT	100	11078.9	11081.5	3138.5	11551.3	11671.5	3256.65	472.36	452.5	208.226	0.0408418	0.0379766	0.0145116	0.630585	0.60118	0.228441	0.553006	0.525773	0.177829	0.52234	0.493553	0.161501	6977.93	6037.75	3305.51	6099.7	5413.36	2633.74	5769.56	5184.33	2440.2	615.146	638.303	40.8123	0.00284427	0.0447745	0.0348545	0.0316542	647.879	516.213	478.279
sofa	64	X	F4	100	10679.3	10515	3048.05	11154	11204.5	3158.48	474.65	454.5	208.803	0.0426972	0.0395528	0.0157367	1.80139	1.81075	0.114783	0.654108	0.599164	0.24015	0.547661	0.502022	0.170501	19336.7	19219.1	5912	6989.3	5895.3	3367.39	5840.5	5423.82	2475.95	597.417	619.062	40.9253	0.00308439	0.0224975	0.0470693	0.0334182	1158.75	660.008	485.286
sofa	64	X	F8	100	10188.5	9985	2924.06	10652.2	10636	3031.33	463.64	442.5	205.395	0.0436955	0.0400812	0.0162415	2.02876	2.01142	0.209838	0.587021	0.543343	0.199126	0.524181	0.480169	0.169467	20721.1	20393.6	6402.43	5900.17	5449.52	2444.45	5290.02	4783.13	2143.42	573.116	594.141	40.2575	0.00318333	0.0411282	0.0390286	0.0332155	1254.88	479.112	420.111
sofa	128	X	3OT	100	49027	48900	13755.1	50310.2	49987	14112.3	1283.16	1226.5	596.321	0.0253806	0.0229275	0.00961923	0.568902	0.55079	0.251492	0.467694	0.453263	0.195839	0.430253	0.408284	0.170671	28126.1	24942.8	15415.3	23000.4	21340.4	11893.4	21155	19235.6	10558.7	2695.99	2766.02	116.879	0.00188537	0.0492925	0.0383844	0.0334515	3021.41	2331.1	2069.5
sofa	128	X	F4	100	48059.2	48056.5	13505.2	49348.9	49158	13851	1289.74	1226.5	599.889	0.0260764	0.0236067	0.0100979	1.81673	1.82304	0.112903	0.592529	0.531507	0.272776	0.461146	0.450129	0.18633	87658.6	88626.7	26267.8	28744.5	24545.9	16291.4	22229.5	19961.8	11253.6	2647.01	2714.79	117.578	0.0019792	0.022129	0.053464	0.0365208	5148.49	3193.11	2205.7
sofa	128	X	F8	100	45703.1	46164	12840	46967.6	47539.5	13172.4	1264.5	1167.5	589.652	0.0268504	0.0241266	0.0102312	2.05381	2.01694	0.221751	0.487488	0.455328	0.214837	0.430955	0.386908	0.180373	94037.4	94125.3	28798.6	22006.1	20321.8	11059.9	19486.3	17135.1	9463.94	2516.64	2581.8	115.572	0.00200532	0.0434632	0.0421081	0.0353531	5644.53	2167.73	1854.93
sofa	256	X	3OT	100	209495	206623	59756	212979	210098	60823.4	3483.7	3204	1899.11	0.0160844	0.0150766	0.00730723	0.518473	0.48646	0.258002	0.406618	0.378664	0.203814	0.359745	0.338499	0.17031	109912	102969	65734.7	85975.8	77842.6	50938.7	75971.7	68632.5	43121.4	11712.2	11921.4	372.226	0.00143222	0.0505685	0.0399476	0.0333807	12884	9983.98	8451.79
sofa	256	X	F4	100	207081	204209	59058.2	210582	207114	60109.2	3501.01	3206	1911.88	0.0163775	0.0154765	0.00756529	1.82516	1.83414	0.11416	0.549824	0.487455	0.291651	0.397945	0.35808	0.195633	379222	377953	114483	115269	104365	72291.4	83119.5	72337	48524.7	11575.4	11781.4	374.728	0.0014828	0.0223753	0.0571636	0.0383441	22438.7	14169.1	9510.84
sofa	256	X	F8	100	196852	197830	56170.1	200295	201581	57123.5	3443.87	3181	1859.52	0.0170446	0.0160342	0.00796083	2.06371	2.02991	0.229461	0.420446	0.362168	0.223729	0.358982	0.313257	0.179406	406760	397862	125972	81811.9	72371.6	47525.7	70005.1	62992.3	38873.1	11009.3	11196.2	364.466	0.00156032	0.0449744	0.0438509	0.0351637	24690.6	9315.03	7619.13
sofa	512	X	3OT	100	884121	863052	255541	893876	876497	259129	9754.74	8171	9045.06	0.0105119	0.00862156	0.00794813	0.486713	0.475665	0.261085	0.365889	0.339811	0.207238	0.312132	0.290778	0.171123	440002	422455	279279	330053	286688	215363	281355	243124	179829	50086.1	50789.2	1772.83	0.00155783	0.0511727	0.0406186	0.0335401	54738.6	42211.2	35246.5
sofa	512	X	F4	100	876650	856700	255637	886587	867616	258880	9937.18	8258	9354.48	0.0109801	0.00875671	0.00877591	1.8292	1.84265	0.11269	0.527375	0.471317	0.305043	0.358118	0.32318	0.203428	1.60931e+06	1.60691e+06	495430	471922	427958	316158	319397	277990	208670	50104.8	50740.4	1833.48	0.00172008	0.0220872	0.0597884	0.039872	97104.3	61967.1	40899.4
sofa	512	X	F8	100	832404	822736	242105	841715	831544	245282	9310.6	8016.5	8009.84	0.0107414	0.00895141	0.00763393	2.07113	2.04298	0.232198	0.37756	0.328241	0.228961	0.310106	0.27441	0.179554	1.728e+06	1.74752e+06	548571	312814	274484	204576	257114	217684	162503	47452.6	48075.3	1569.93	0.00149625	0.0455108	0.0448764	0.0351925	107520	40097	31850.7
stairs	8	X	3OT	100	116.87	108	44.8314	142.01	131	50.0471	25.14	28	7.5197	0.185268	0.175499	0.0547802	1.4126	1.46911	0.146805	1.26622	1.33777	0.22067	1.06449	1.12126	0.250229	166.505	160.416	66.7854	150.553	143.955	68.2902	128.253	117.838	65.9759	8.78695	9.80924	1.47386	0.0107369	0.0287738	0.0432514	0.0490449	13.0899	13.3849	12.9313
stairs	8	X	F4	100	98.03	89	40.0604	123.8	115.5	45.1735	25.77	28	8.2092	0.221741	0.205049	0.086532	1.94351	1.97185	0.108338	1.34214	1.45373	0.387414	0.964246	1.02227	0.311959	191.761	173.332	79.409	137.092	131.827	72.8665	99.6409	90.5722	58.1596	7.85184	8.85401	1.609	0.0169603	0.0212342	0.0759331	0.0611439	15.5642	14.2818	11.3993
stairs	8	X	F8	100	78.39	71	34.2622	103.26	95.5	39.2443	24.87	27	7.41232	0.255928	0.241429	0.08136	2.46925	2.56584	0.339186	1.34054	1.38182	0.383588	0.789092	0.796498	0.240376	197.356	184.169	92.8709	109.101	99.7051	60.2034	65.6381	60.0859	40.4028	6.71539	7.69188	1.45282	0.0159466	0.0664805	0.0751833	0.0471136	18.2027	11.7999	7.91895
stairs	16	X	3OT	100	441.7	399.5	189.985	498.7	462.5	204.299	57	58	23.922	0.121177	0.112917	0.05258	1.28777	1.36208	0.197788	1.19415	1.26261	0.220814	1.07209	1.10023	0.248015	565.158	534.744	236.444	524.049	488.904	229.468	477.433	441.548	227.711	37.2371	40.0426	4.68871	0.0103057	0.0387664	0.0432795	0.048611	46.3431	44.9757	44.6313
stairs	16	X	F4	100	398.67	361.5	178.829	457.22	414	192.325	58.55	61.5	26.2611	0.139323	0.123603	0.0762791	1.93034	1.97155	0.134216	1.29247	1.33889	0.33755	1.04631	1.07916	0.29426	776.606	697.544	354.488	518.149	484.879	261.575	425.235	407.837	224.228	35.0505	37.6957	5.14717	0.0149507	0.0263063	0.0661598	0.0576749	69.4797	51.2687	43.9486
stairs	16	X	F8	100	327.35	285.5	165.126	383.38	344.5	178.103	56.03	58	22.6258	0.160291	0.152239	0.0737758	2.46514	2.50934	0.33521	1.34467	1.36369	0.375248	1.02149	1.02757	0.284787	815.123	746.317	410.908	436.362	416.211	226.954	337.556	323.673	184.784	32.3647	34.9083	4.43466	0.0144601	0.0657011	0.0735486	0.0558182	80.5379	44.4829	36.2177
stairs	32	X	3OT	100	1782.24	1595.5	835.357	1951.69	1781	879.813	169.45	156	84.7835	0.0944676	0.0863381	0.0497576	1.14691	1.23594	0.254459	1.08478	1.159	0.251148	0.96501	0.963394	0.247275	1967.64	1912.78	847.647	1857.71	1792.76	809.455	1675.94	1541.75	782.711	163.73	172.443	16.6176	0.0097525	0.049874	0.0492251	0.0484658	166.139	158.653	153.411
stairs	32	X	F4	100	1660.84	1463	798.293	1834.76	1654.5	839.986	173.92	157	88.8525	0.105706	0.0931242	0.0646519	1.92572	1.97809	0.154659	1.1791	1.21013	0.317687	0.996057	0.970523	0.290157	3234.26	2802.71	1582.07	1902.27	1777.85	920.417	1627.88	1517.88	821.766	156.465	164.637	17.4151	0.0126718	0.0303131	0.0622666	0.0568708	310.085	180.402	161.066
stairs	32	X	F8	100	1431.37	1275.5	768.103	1596.74	1442.5	806.281	165.37	153.5	80.5636	0.117555	0.108577	0.0673002	2.41589	2.46329	0.333883	1.23351	1.26394	0.375128	0.988673	0.928955	0.329232	3456.36	3209.82	1765.85	1669.6	1530.53	831.505	1368.51	1288.93	729.968	150.548	158.031	15.7905	0.0131908	0.0654412	0.073525	0.0645294	346.107	162.975	143.074
stairs	64	X	3OT	100	7813.16	7106.5	3953.28	8513.43	7636	4183.66	700.27	560.5	493.407	0.0883719	0.0856949	0.0525331	0.936399	0.961917	0.293233	0.889522	0.917802	0.272321	0.823797	0.872798	0.25407	6858.81	6416.06	3369.38	6519.33	6167.46	3179.42	6058.73	5646.09	2984.29	774.844	819.998	96.7077	0.0102965	0.0574737	0.053375	0.0497977	660.398	623.167	584.92
stairs	64	X	F4	100	7321.79	6768	3803.03	8029.69	7328	4002.88	707.9	583.5	502.408	0.0973	0.0922006	0.0623791	1.90611	1.96584	0.176508	0.990596	1.03045	0.318166	0.862129	0.910879	0.275228	14134.8	12856.6	7532.36	6799.19	6375.27	3459.73	5950.99	5574.07	3023.11	745.393	784.565	98.472	0.0122263	0.0345955	0.0623605	0.0539447	1476.34	678.107	592.53
stairs	64	X	F8	100	6742.07	6144	3699.11	7414.19	6633	3889.14	672.12	539.5	476.142	0.100747	0.0980001	0.0646018	2.27004	2.32583	0.312269	0.999411	1.0666	0.346285	0.832535	0.85363	0.286562	15244.9	14058.2	8065.75	6176.83	5622.38	3122.53	5222.1	4726.28	2695.9	725.025	762.271	93.3238	0.012662	0.0612047	0.0678719	0.0561662	1580.89	612.017	528.397
stairs	128	X	3OT	100	33760.8	32332.5	17817.6	36018	33022	18639.3	2257.21	2000.5	1893.29	0.0674019	0.0626211	0.0452164	0.713253	0.683702	0.28163	0.659038	0.660243	0.244772	0.616811	0.621588	0.226025	22391.2	20134.7	12648.1	20656	19289.4	11016.2	19308.8	18199.7	10071.1	3492.25	3653.3	371.086	0.00886242	0.0551995	0.0479754	0.044301	2479.02	2159.17	1973.93
stairs	128	X	F4	100	32253.7	30974.5	17308.7	34523.8	32508	18020.8	2270.03	2000.5	1902.57	0.0724713	0.0651964	0.0510336	1.89061	1.95818	0.157361	0.74184	0.745046	0.288824	0.647739	0.674659	0.238827	61564.2	57895.8	34245	22299.4	20249.8	12564.6	19362.2	17957.1	10056	3392.5	3532.09	372.904	0.0100026	0.0308428	0.0566095	0.0468101	6712.02	2462.66	1970.98
stairs	128	X	F8	100	30538	28074.5	16928.7	32778.9	30161	17653.5	2240.99	1928.5	1882.55	0.0753764	0.0686019	0.0527276	2.14421	2.15605	0.275275	0.725229	0.743135	0.286949	0.624917	0.625806	0.245847	65226.8	59966.6	36022.8	20143.9	18236.6	10535.2	17432.1	16348.5	9011.41	3318.03	3460.09	368.979	0.0103346	0.053954	0.0562419	0.048186	7060.47	2064.89	1766.24
stairs	256	X	3OT	100	148968	137698	71339.1	156286	145788	73377	7317.54	6532.5	5285.06	0.0510501	0.0456259	0.0342046	0.547882	0.522301	0.270246	0.477906	0.458022	0.213789	0.439596	0.431713	0.187041	76714.3	66195.9	48708.4	66424.3	60450.2	37372.2	61006.8	58799.3	32739	13982.5	14381.9	1035.87	0.0067041	0.0529682	0.0419026	0.0366601	9546.85	7324.96	6416.85
stairs	256	X	F4	100	144616	134556	70210.2	151972	139870	72031.4	7355.21	6765.5	5279.76	0.0537629	0.0469517	0.0369648	1.87073	1.94679	0.176938	0.562265	0.562361	0.25883	0.478061	0.459363	0.199632	273684	251403	139290	76352.2	69722.5	46624.9	64020.2	60407.7	33247.6	13761.2	14118.2	1034.83	0.00724511	0.0346799	0.0507307	0.0391279	27300.8	9138.48	6516.53
stairs	256	X	F8	100	138849	128518	68993.2	146069	131129	70819.1	7220.9	6532.5	5249.92	0.0549164	0.0474177	0.0382607	2.05875	2.07106	0.264064	0.516217	0.504799	0.22786	0.451263	0.426505	0.196893	286809	266844	145639	65420	61731.7	34545.4	57131.1	54457.4	29018.2	13522.7	13880.5	1028.98	0.0074991	0.0517565	0.0446605	0.0385911	28545.3	6770.89	5687.57
stairs	512	X	3OT	100	632163	599882	292721	650817	617073	298257	18654.3	17805	14801.3	0.0307768	0.0291628	0.0221105	0.43902	0.43504	0.263254	0.354748	0.328399	0.192247	0.313334	0.285173	0.157563	265758	221213	197515	211923	191742	138740	187219	173987	116150	57373.3	58458.3	2901.05	0.00433366	0.0515978	0.0376805	0.0308823	38712.9	27193	22765.4
stairs	512	X	F4	100	621487	589086	290044	640274	609447	295204	18786.9	17956.5	14796.7	0.0318788	0.0301113	0.023133	1.87426	1.95474	0.170226	0.442357	0.424564	0.24788	0.348245	0.320815	0.170235	1.17744e+06	1.13252e+06	576736	264174	232348	189486	204271	194114	123365	56848.7	57859.9	2900.15	0.00453406	0.0333644	0.0485845	0.033366	113040	37139.2	24179.5
stairs	512	X	F8	100	599651	561724	285049	618152	581371	290255	18500.4	17654	14711.1	0.0324669	0.0306773	0.0236746	2.03689	2.03886	0.250029	0.369017	0.351215	0.187857	0.314595	0.283665	0.157842	1.22784e+06	1.17857e+06	601532	205695	194431	125339	175306	169408	104207	55869.6	56890	2883.37	0.00464022	0.0490056	0.0368199	0.0309371	117900	24566.5	20424.6
stool	8	X	3OT	100	132.36	124	43.3535	163	154.5	48.9865	30.64	30	8.36481	0.193252	0.194418	0.0385746	1.27773	1.31892	0.195389	1.19414	1.22537	0.18729	1.05007	1.04898	0.17341	168.481	163.511	58.1538	156.504	156.537	54.327	137.811	132.11	52.6161	8.49729	9.60135	1.6395	0.00756062	0.0382962	0.0367089	0.0339884	11.3981	10.6481	10.3128
stool	8	X	F4	100	109.47	101.5	38.1794	140.33	133.5	43.1834	30.86	30	8.38592	0.227522	0.224972	0.050037	1.93785	1.9653	0.0676534	1.44657	1.48318	0.229518	1.04958	1.05509	0.192353	212.654	196.856	76.0309	156.223	146.263	57.3622	114.924	106.727	49.3373	7.48316	8.46395	1.64364	0.00980724	0.0132601	0.0449855	0.0377011	14.9021	11.243	9.67011
stool	8	X	F8	100	96.2	88.5	34.2038	126.55	119	39.3175	30.35	30	8.24422	0.247853	0.246404	0.0517387	2.42266	2.45809	0.243173	1.38373	1.40011	0.252746	0.836761	0.846164	0.172278	232.46	218.968	83.14	131.274	123.769	50.2746	81.4301	74.7893	37.6775	6.70394	7.70623	1.61587	0.0101408	0.0476619	0.0495382	0.0337665	16.2954	9.85383	7.38478
stool	16	X	3OT	100	489.69	445.5	211.609	566.75	527.5	228.096	77.06	74.5	24.5356	0.142406	0.141548	0.0334307	1.12638	1.17773	0.224337	1.0657	1.10135	0.21342	0.993145	1.02384	0.204832	541.949	520.713	237.882	508.765	489.726	210.078	474.936	458.454	200.271	41.4754	44.7067	4.80898	0.00655241	0.04397	0.0418302	0.040147	46.6249	41.1753	39.2531
stool	16	X	F4	100	429.09	387	198.916	506.85	464.5	214.098	77.76	75	24.923	0.16261	0.158632	0.0430524	1.94632	1.97173	0.0683865	1.27802	1.31428	0.272523	1.04837	1.04383	0.231732	835.439	741.814	388.624	532.216	498.728	234.816	437.273	406.804	196.888	38.9875	41.9631	4.8849	0.00843828	0.0134038	0.0534145	0.0454195	76.1703	46.024	38.59
stool	16	X	F8	100	388.96	348.5	182.322	465.57	421	197.356	76.61	74.5	23.8958	0.174885	0.166534	0.0462255	2.37535	2.39932	0.212556	1.27916	1.27189	0.301133	0.969986	0.960411	0.208577	916.22	824.854	417.285	475.947	454.152	195.005	367.637	336.663	169.158	35.7352	38.6818	4.68357	0.0090602	0.041661	0.059022	0.0408811	81.7878	38.2209	33.1549
stool	32	X	3OT	100	2002.36	1726	1113.82	2217.44	1952.5	1152.51	215.08	208	79.4258	0.107596	0.106274	0.0372874	0.963783	1.01712	0.264926	0.893456	0.922637	0.242497	0.841252	0.858489	0.22416	1865.22	1635.74	1052	1716.26	1490.73	927.708	1618.99	1422.52	866.279	218.309	225.892	15.5675	0.00730833	0.0519254	0.0475295	0.0439353	206.193	181.831	169.791
stool	32	X	F4	100	1839.93	1526	1081.86	2055.77	1772.5	1117.46	215.84	209.5	79.9142	0.118495	0.117086	0.0443197	1.93365	1.96304	0.0801408	1.08049	1.11819	0.303777	0.90949	0.914084	0.25637	3548.59	3000.62	2076.93	1886.03	1643.29	1060.7	1583.85	1374.49	843.526	212.045	219.023	15.6632	0.00868667	0.0157076	0.0595402	0.0502485	407.079	207.897	165.331
stool	32	X	F8	100	1696.36	1407	999.712	1910.23	1657	1036.27	213.87	206	79.1496	0.126375	0.124374	0.0466408	2.29912	2.30739	0.221468	1.05987	1.05699	0.326831	0.880781	0.877776	0.258179	3854.96	3270.78	2210.1	1658.73	1487.13	826.688	1407.43	1242.93	748.859	195.943	203.11	15.5133	0.0091416	0.0434078	0.0640589	0.0506031	433.179	162.031	146.776
stool	64	X	3OT	100	8897.65	7172.5	4916.65	9580.83	8009	5020.66	683.18	660	282.274	0.0808314	0.0811158	0.0325545	0.844468	0.903383	0.283502	0.757553	0.780845	0.25359	0.708862	0.733607	0.229396	7227.3	6390.83	4400.43	6416.91	5638.92	3725.72	6010.12	5399.62	3405.39	963.664	984.05	55.3256	0.00638067	0.0555663	0.0497036	0.0449617	862.483	730.24	667.457
stool	64	X	F4	100	8402.38	6740	4844.88	9089.35	7449.5	4938.58	686.97	660	283.771	0.0872285	0.0867003	0.0372881	1.92591	1.96422	0.0996679	0.925998	0.972071	0.313692	0.772132	0.795458	0.248239	16135.5	12997.7	9247.65	7409.25	6395.2	4661.6	6082.43	5294.73	3399.62	949.597	967.961	55.6191	0.00730846	0.0195349	0.0614836	0.0486549	1812.54	913.673	666.326
stool	64	X	F8	100	7807.82	6410	4486.26	8480.21	7265.5	4587.07	672.39	648.5	280.331	0.0914957	0.0901943	0.0392037	2.26109	2.29978	0.238329	0.866986	0.888215	0.313065	0.756941	0.762732	0.259236	17472.4	14262.1	9910.08	6209.96	5482.63	3384.9	5474.47	4781.6	2940.44	879.306	899.066	54.9448	0.00768392	0.0467125	0.0613608	0.0508103	1942.38	663.44	576.326
stool	128	X	3OT	100	39014.5	34283.5	19987.3	40974.6	36914	20167.1	1960.14	1846	902.992	0.0550905	0.0484622	0.0285928	0.755884	0.782562	0.312676	0.651469	0.656024	0.271516	0.598717	0.591331	0.2444	28437	24438.7	17724.6	24281.5	21905.6	14685.1	22239	20082.9	12913.5	3917.51	3952.76	176.986	0.00560418	0.0612844	0.0532171	0.0479025	3474.03	2878.28	2531.04
stool	128	X	F4	100	37676.4	32840	19867.2	39655.6	35132	20019.2	1979.21	1891	913.17	0.0583267	0.0506581	0.031409	1.92257	1.95858	0.10138	0.823635	0.823394	0.350729	0.651823	0.64071	0.264698	72329.4	64506.4	38012.8	29857.3	25501.5	19618.8	23214.5	20861.9	13570.2	3893.97	3923.77	178.981	0.00615616	0.0198704	0.0687428	0.0518809	7450.51	3845.29	2659.76
stool	128	X	F8	100	34976.2	30990	18492.3	36914	33263	18653	1937.82	1821.5	899.651	0.0615941	0.0538105	0.0335818	2.25384	2.25602	0.247091	0.721444	0.706599	0.326176	0.63664	0.624915	0.275878	78127.9	70347.3	40715.3	23207.7	21097.8	13284.3	20505.8	19229.9	11165	3624.49	3656	176.332	0.00658203	0.0484299	0.0639304	0.0540721	7980.2	2603.72	2188.35
stool	256	X	3OT	100	167144	148102	80513.4	172413	151546	81287.8	5268.74	4980	3564.55	0.0346327	0.0302318	0.0201762	0.688603	0.729612	0.325343	0.569134	0.600276	0.280367	0.510484	0.538804	0.247732	111908	101045	73933.1	92050.5	79705.5	61788.7	82109.2	71753.2	53608	15780.6	15932.4	698.652	0.00395454	0.0637673	0.054952	0.0485554	14490.9	12110.6	10507.2
stool	256	X	F4	100	163791	145740	79997.7	169093	149354	80689.5	5302.26	4984	3583.17	0.035847	0.0319676	0.0214118	1.92375	1.95504	0.0977179	0.757104	0.771851	0.372557	0.562514	0.564386	0.271534	314694	288889	152989	120582	108878	83775.5	88573.3	77896.9	58218.8	15679.5	15815.1	702.302	0.00419672	0.0191527	0.0730211	0.0532206	29985.9	16420	11410.9
stool	256	X	F8	100	151691	138068	74677.2	156793	143406	75345.5	5102.23	4744.5	3382.07	0.0375828	0.032677	0.0228554	2.26384	2.24672	0.257338	0.617514	0.603952	0.326821	0.535327	0.518869	0.275288	340057	306854	163950	87326	75240.1	57083.4	75203.2	67151.8	46053.2	14636.7	14767.7	662.886	0.00447965	0.0504382	0.064057	0.0539564	32134.3	11188.4	9026.43
stool	512	X	3OT	100	691888	604595	339599	704050	614181	343074	12162.4	11088.5	9785.79	0.0194183	0.0164338	0.0122602	0.630545	0.680236	0.32541	0.506644	0.54262	0.279256	0.437633	0.436594	0.238743	426756	397221	310953	341668	301609	258635	294117	254607	222320	66561.4	67242.5	1918.01	0.002403	0.0637804	0.0547342	0.0467936	60946.8	50692.5	43574.7
stool	512	X	F4	100	684268	599332	335982	696731	608918	340043	12463.1	11088.5	11569.5	0.0199442	0.0168265	0.012993	1.92521	1.95556	0.0952706	0.710661	0.754083	0.387373	0.501223	0.512027	0.275833	1.31549e+06	1.18016e+06	640851	475273	437436	357469	332758	287078	250292	65852.5	66648.5	2267.61	0.00254663	0.018673	0.0759251	0.0540632	125607	70063.9	49057.3
stool	512	X	F8	100	632928	574925	314632	645032	582548	317808	12103.9	11068	9753.7	0.0215227	0.0181366	0.0146187	2.26915	2.28998	0.265805	0.54905	0.528154	0.327827	0.457317	0.44735	0.265807	1.42e+06	1.25787e+06	688396	325130	285428	244259	270161	233039	196617	61667.9	62290.4	1911.72	0.00286526	0.0520979	0.0642541	0.0520982	134926	47874.8	38536.9
table	8	X	3OT	100	151.75	149	46.1861	180.95	178.5	55.1899	29.2	27.5	10.4524	0.160713	0.155948	0.0240007	1.08885	1.10846	0.229855	0.992597	0.994067	0.211162	0.839834	0.806874	0.161531	166.178	153.629	65.7492	151.337	138.582	61.7688	128.935	116.433	55.6395	9.05248	10.8172	2.04867	0.00470415	0.0450516	0.0413877	0.0316601	12.8868	12.1067	10.9053
table	8	X	F4	100	130.56	128	39.3742	159.97	159.5	47.9704	29.41	27.5	10.563	0.183238	0.175439	0.0309727	1.82205	1.8625	0.143145	1.0827	1.06114	0.21564	0.815032	0.799878	0.174354	238.729	226.931	78.0435	143.722	134.949	61.4003	108.778	99.2191	49.5114	7.71735	9.4022	2.07035	0.00607066	0.0280564	0.0422654	0.0341734	15.2965	12.0345	9.70424
table	8	X	F8	100	119.03	116	35.8441	148.11	149	44.3314	29.08	27.5	10.3257	0.195818	0.190547	0.0315725	2.11909	2.16991	0.253063	0.987233	0.947082	0.220934	0.732331	0.743636	0.141648	253.141	239.181	85.5681	120.378	110.09	52.7201	88.5092	86.2148	38.0357	7.02544	8.68895	2.02383	0.00618821	0.0496003	0.0433031	0.027763	16.7713	10.3331	7.45499
table	16	X	3OT	100	600.58	589.5	211.654	674.37	675.5	237.336	73.79	71.5	32.2056	0.108525	0.100861	0.0244987	0.86167	0.851951	0.213715	0.787021	0.76473	0.19777	0.715835	0.69776	0.181145	519.925	480.626	227.844	474.715	437.944	212.652	431.116	381.358	194.411	41.4843	46.5179	6.31229	0.00480175	0.0418882	0.0387629	0.0355045	44.6574	41.6799	38.1045
table	16	X	F4	100	547.23	544	191.797	622.22	626.5	217.353	74.99	71.5	33.1643	0.119643	0.111429	0.0294449	1.75012	1.78411	0.155025	0.864601	0.839599	0.229	0.695694	0.66205	0.17973	956.319	905.337	345.212	478.139	440.604	218.056	384.323	346.892	175.585	37.5922	42.6012	6.5002	0.00577121	0.0303849	0.0448839	0.0352271	67.6616	42.7389	34.4147
table	16	X	F8	100	515.75	502	183.103	589.52	591.5	207.133	73.77	70.5	32.2079	0.124607	0.113825	0.0313245	1.98454	1.97346	0.242948	0.826861	0.802861	0.230626	0.642215	0.619681	0.153348	1020.67	975.143	377.21	427.017	392.341	189.328	333.772	303.108	148.59	35.8881	40.5981	6.31275	0.00613961	0.0476178	0.0452028	0.0300562	73.9333	37.1082	29.1237
table	32	X	3OT	100	2499.41	2315	1052.05	2689.13	2498	1115.68	189.72	170	94.2716	0.0717553	0.0644955	0.0210893	0.672991	0.658187	0.229171	0.613708	0.605526	0.195838	0.559407	0.564759	0.179559	1667.79	1541.41	875.369	1522.75	1430.31	786.664	1394.32	1284.71	729.187	206.201	218.673	18.4772	0.00413349	0.0449176	0.0383842	0.0351935	171.572	154.186	142.921
table	32	X	F4	100	2363.43	2187	1003.09	2554.44	2384.5	1064.12	191.01	175	94.7981	0.0764121	0.068577	0.0238261	1.7059	1.72107	0.168195	0.676075	0.672384	0.230303	0.559631	0.531712	0.185331	4042.73	3462.99	1818.37	1596.63	1464.9	872.304	1329.43	1224.77	716.059	196.605	208.568	18.5804	0.00466992	0.0329662	0.0451394	0.036325	356.4	170.972	140.348
table	32	X	F8	100	2263.07	2045	970.334	2452.56	2250	1030.78	189.49	170	94.117	0.0791184	0.0710575	0.0249828	1.8948	1.90352	0.257581	0.638184	0.609051	0.218244	0.523606	0.501633	0.172476	4287.59	3706.86	1950.72	1423.14	1307.6	725.768	1185.93	1104.56	637.324	190.185	202.033	18.4469	0.00489664	0.0504859	0.0427758	0.0338053	382.342	142.251	124.916
table	64	X	3OT	100	12031.9	10849.5	5839.98	12686.4	11399.5	6100.05	654.58	584.5	373.06	0.052527	0.0489027	0.020262	0.51165	0.474659	0.240371	0.466354	0.434321	0.208895	0.431928	0.417867	0.186934	6014.08	5195.52	4104.79	5483.38	4991.77	3676.98	5091.13	4417.38	3274.53	1144.64	1195.61	73.1197	0.00397136	0.0471126	0.0409435	0.0366391	804.54	720.689	641.808
table	64	X	F4	100	11589.4	10547.5	5653.18	12249.3	10955	5906.72	659.87	584.5	378.107	0.0551229	0.0505273	0.022567	1.66477	1.68046	0.181845	0.520491	0.479509	0.246204	0.44365	0.401318	0.198991	19303.7	16507.6	9971.85	5906.93	5064.94	4153.62	5058.27	4332.11	3303.86	1108.02	1157.72	74.109	0.00442312	0.0356416	0.048256	0.0390022	1954.48	814.109	647.557
table	64	X	F8	100	11256.7	10218	5541.06	11898	10735.5	5775.65	641.33	575	359.579	0.0557916	0.051395	0.0231644	1.80919	1.81911	0.261033	0.487304	0.436098	0.225639	0.419875	0.390578	0.186867	20288.8	17314.7	10585.3	5275.92	4522.74	3332.56	4628.75	4131.11	2951.36	1086.05	1132.03	70.4775	0.00454023	0.0511625	0.0442253	0.0366259	2074.72	653.182	578.466
table	128	X	3OT	100	59694.2	55786.5	27464.1	61702.8	57918	28298.9	2008.54	1706	1262.25	0.0335577	0.0290903	0.0154556	0.387495	0.32381	0.217968	0.340056	0.297469	0.179037	0.315668	0.278636	0.161972	23176.9	18994.4	19214.2	20323.9	16979.4	16427.8	18811.5	16252.1	14465.4	5382.96	5546.58	247.402	0.0030293	0.0427218	0.0350912	0.0317465	3765.98	3219.84	2835.22
table	128	X	F4	100	58372.4	54456	26910.4	60393.7	56876.5	27723.5	2021.31	1706	1271.28	0.0346945	0.0302441	0.0165312	1.6435	1.6329	0.190609	0.393448	0.312001	0.222758	0.329503	0.280549	0.172642	96567.3	84676.2	49950.3	23115.1	18974	20264.5	19275.1	16664.7	15315.4	5274.43	5433.81	249.171	0.00324012	0.0373593	0.0436607	0.0338378	9790.25	3971.84	3001.81
table	128	X	F8	100	56991.2	53442.5	26110.4	58987.2	55077	26903.2	1995.96	1706	1241.01	0.0352078	0.0304039	0.0167704	1.75828	1.74085	0.256434	0.35206	0.29388	0.193099	0.311892	0.26374	0.162016	100789	89006.3	53157.7	19726.3	16895.2	15280.8	17672.3	15120	13702.3	5117.64	5273.02	243.238	0.003287	0.050261	0.0378474	0.031755	10418.9	2995.04	2685.64
table	256	X	3OT	100	264167	245539	121909	270273	250073	127397	6106.52	4639	9390.99	0.0214034	0.0181584	0.0138606	0.316459	0.262427	0.222893	0.263474	0.221448	0.174621	0.238752	0.209987	0.146254	85329.1	61769.9	94121.6	71275.4	55084.9	77769.7	63455.9	51670.2	57821.6	23894.1	24969.9	1840.63	0.00271667	0.0436871	0.0342258	0.0286658	18447.8	15242.9	11333
table	256	X	F4	100	260351	243606	118618	266485	247108	123787	6133.67	4643	9392.14	0.0219625	0.0184767	0.0148231	1.64354	1.63341	0.185152	0.321489	0.267972	0.228178	0.256532	0.207522	0.16423	431749	378607	221264	85337.9	65834.6	92251.4	67652.7	52858.7	65258.4	23249.1	24262.3	1840.86	0.00290532	0.0362897	0.0447228	0.0321891	43367.7	18081.3	12790.7
table	256	X	F8	100	254696	231386	115598	260773	236319	120421	6077.32	4639	9255.16	0.0223141	0.0186624	0.0154106	1.74844	1.72692	0.250341	0.268754	0.212635	0.184333	0.236442	0.19504	0.147338	448801	392865	234560	68581.1	53171.5	70273.8	59969.2	49064.3	53609.8	22657.1	23602.6	1814.01	0.00302047	0.0490669	0.0361292	0.0288782	45973.8	13773.7	10507.5
table	512	X	3OT	100	1.11199e+06	993954	545910	1.12421e+06	1.00992e+06	549753	12224.5	10040.5	9129.31	0.011332	0.00996739	0.00608447	0.262643	0.198221	0.207637	0.205169	0.158133	0.155763	0.178537	0.151834	0.12429	299660	213850	366395	237159	172509	310906	202880	154528	226818	106998	107752	1789.35	0.00119256	0.0406969	0.0305295	0.0243608	71813.5	60937.5	44456.3
table	512	X	F4	100	1.10476e+06	989612	543358	1.11704e+06	1.00093e+06	547072	12280.3	10040.5	9149.87	0.0115029	0.0100195	0.00631371	1.64995	1.64755	0.183968	0.26971	0.197484	0.220225	0.198866	0.157249	0.14914	1.83923e+06	1.57092e+06	1.02179e+06	311467	204171	432835	228127	161282	293519	106498	107226	1793.38	0.00123749	0.0360577	0.0431641	0.0292314	200270	84835.6	57529.8
table	512	X	F8	100	1.08058e+06	943050	520947	1.09274e+06	959961	524851	12162.4	10040.5	9046.55	0.0116193	0.0101657	0.0062715	1.74894	1.73701	0.244751	0.205452	0.158457	0.161304	0.175235	0.139147	0.125253	1.90952e+06	1.63957e+06	1.09814e+06	224985	159951	276496	192867	144194	229034	102106	102871	1773.12	0.00122921	0.0479711	0.0316155	0.0245496	215236	54193.3	44890.7
tent	8	X	3OT	100	150.47	140	56.8028	177.61	168.5	61.5073	27.14	28	6.48545	0.160368	0.157216	0.0325743	1.17747	1.28152	0.311851	1.00909	1.00789	0.240191	0.859699	0.847509	0.196846	178.434	167.059	82.7121	151.919	141.938	69.1015	129.168	120.857	59.5932	11.1333	12.0554	1.27115	0.00638456	0.0611228	0.0470774	0.0385819	16.2116	13.5439	11.6803
tent	8	X	F4	100	127.55	116	50.4746	154.91	144.5	54.9963	27.36	28	6.78162	0.186355	0.181385	0.0424366	1.80643	1.841	0.158216	1.1203	1.11316	0.278025	0.828427	0.826296	0.191242	233.673	211.763	103.073	144.01	126.906	71.9088	107.011	96.8675	55.6718	9.89302	10.7793	1.3292	0.00831757	0.0310103	0.0544929	0.0374834	20.2023	14.0941	10.9117
tent	8	X	F8	100	111.61	98	45.4359	138.75	126	49.4671	27.14	28	6.48545	0.206837	0.2	0.0491099	2.12065	2.08438	0.396664	1.01528	1.00292	0.270715	0.72999	0.747302	0.182149	239.028	216.688	112.801	113.645	103.273	57.5465	82.4001	70.4512	44.5521	8.90544	9.69556	1.27115	0.00962553	0.0777461	0.0530601	0.0357012	22.1091	11.2791	8.7322
tent	16	X	3OT	100	698.19	644	275.315	761.81	697	289.939	63.62	59	20.326	0.0881677	0.0866881	0.0232813	1.08815	1.24743	0.328516	0.949026	1.0244	0.287191	0.84884	0.878626	0.258866	748.89	713.141	355.893	648.915	594.516	294.257	578.978	533.896	257.878	53.9618	56.8281	3.9839	0.00456313	0.0643892	0.0562893	0.0507378	69.7551	57.6743	50.5441
tent	16	X	F4	100	640.74	585.5	261.047	705.57	646.5	275.356	64.83	60.5	21.0445	0.0976938	0.0944663	0.0283509	1.8056	1.85211	0.166868	1.07419	1.08093	0.348655	0.84354	0.851114	0.250747	1169.69	1064.17	517.974	677.564	641.694	332.045	529.727	491.27	248.459	51.1652	53.9697	4.12472	0.00555678	0.0327062	0.0683364	0.0491465	101.523	65.0808	48.698
tent	16	X	F8	100	552.47	510	238.234	616.03	584	251.456	63.56	59	20.3412	0.111055	0.108129	0.0345017	2.17334	2.19233	0.39861	1.014	1.03379	0.350215	0.8127	0.813433	0.245706	1192.45	1102.27	538.448	534.631	505.925	245.153	434.056	402.757	200.575	46.6938	49.2855	3.98687	0.00676233	0.0781275	0.0686422	0.0481585	105.536	48.05	39.3128
tent	32	X	3OT	100	3067.63	2844.5	1218.57	3211.17	2980	1255.34	143.54	133	56.0868	0.0471254	0.0460657	0.0155498	0.968723	1.12092	0.340715	0.8326	0.904164	0.29921	0.729018	0.745758	0.263501	2938.9	2793.95	1509.02	2493.47	2405.64	1202.39	2165.29	2189.12	991.236	238.84	246.047	10.993	0.00304777	0.06678	0.0586452	0.0516462	295.767	235.668	194.282
tent	32	X	F4	100	2937.3	2718	1185.13	3084.12	2846	1221.47	146.82	134	57.9926	0.0504283	0.0481181	0.0177009	1.82066	1.87117	0.158488	0.977453	0.998672	0.394668	0.742067	0.743333	0.279598	5394.64	4968.72	2334.1	2817.99	2725.84	1479.79	2119.66	2055.15	1038.19	232.285	239.409	11.3665	0.00346938	0.0310636	0.0773549	0.0548012	457.483	290.039	203.485
tent	32	X	F8	100	2523.57	2287	1085.72	2665.93	2415.5	1120.14	142.36	133	55.4951	0.0575712	0.0549002	0.0214778	2.20592	2.26652	0.388344	0.891583	0.875617	0.385582	0.725752	0.710366	0.29153	5506.21	5093.73	2418.39	2103.24	2055.25	1014.37	1730.86	1636.96	827.498	212.801	219.547	10.877	0.00420965	0.0761154	0.075574	0.0571399	474.005	198.817	162.19
tent	64	X	3OT	100	13229.3	12347	5395.03	13594.6	12685.5	5499.47	365.26	313	201.375	0.0280598	0.0247727	0.0128469	0.861974	0.997836	0.35591	0.720555	0.784714	0.309738	0.594084	0.592423	0.260156	11333.9	10639.8	6497.45	9314.84	9116.09	5081.52	7590.06	7308.95	3995	1057.43	1077.9	39.4696	0.00251799	0.0697583	0.0607087	0.0509906	1273.5	995.978	783.019
tent	64	X	F4	100	12909.7	12033	5304.05	13285.2	12373	5405.88	375.53	322	208.101	0.0296352	0.0254994	0.0141039	1.82249	1.87778	0.159342	0.890598	0.929016	0.423702	0.623325	0.60598	0.284731	23690.9	21238.1	10298.8	11269.3	11088.3	6548.53	7831.39	7428.03	4386.77	1039.59	1059.55	40.7878	0.00276436	0.031231	0.0830456	0.0558072	2018.57	1283.51	859.807
tent	64	X	F8	100	11122.9	10185.5	4915.46	11477.8	10604	5015.3	354.94	312	187.11	0.0331189	0.028792	0.0153956	2.20103	2.24391	0.392621	0.753032	0.700594	0.382575	0.60151	0.568065	0.295774	24151	21428.2	10773.5	7767	7445.1	4317.7	6239.52	6052.96	3429.56	963.429	982.999	36.6735	0.00301753	0.0769537	0.0749846	0.0579716	2111.62	846.269	672.193
tent	128	X	3OT	100	55606.6	51539.5	22518.7	56621.8	52925.5	22777.9	1015.24	778	761.835	0.0187077	0.0144536	0.0133677	0.792653	0.925606	0.355453	0.640523	0.67896	0.3087	0.501205	0.494384	0.251934	43941.3	42945.5	26212	34912.7	33402.6	20282.3	26980.2	26147.9	15443.9	4413.66	4464.46	149.32	0.00262006	0.0696688	0.0605053	0.0493791	5137.54	3975.33	3027
tent	128	X	F4	100	54853	50681	22315.2	55899.5	51822	22563.9	1046.45	831.5	768.185	0.0196342	0.0146966	0.0141265	1.82255	1.86157	0.156195	0.836545	0.871634	0.4364	0.541719	0.518689	0.289214	100649	92477.8	43141	44902.1	45532.2	27042.1	28893.3	27012.6	17542.3	4373.77	4422.52	150.564	0.00276879	0.0306143	0.0855344	0.0566859	8455.64	5300.24	3438.29
tent	128	X	F8	100	47354.5	42973	20774.4	48341.6	43878	21019.2	987.08	754	744.065	0.0218349	0.016942	0.0158936	2.1916	2.1904	0.386296	0.654102	0.611744	0.37882	0.503657	0.449226	0.287863	102403	94819.3	44913.7	28519.4	26780.6	17112.4	22122.4	21313	13313.7	4071.79	4119.76	145.837	0.00311515	0.075714	0.0742487	0.0564212	8803.08	3354.04	2609.48
tent	256	X	3OT	100	230687	220708	93719.2	233131	223534	94549.1	2444.06	1699	2200.57	0.0106066	0.00772539	0.00855481	0.737279	0.87944	0.35205	0.583323	0.618983	0.306334	0.435786	0.41782	0.245873	170638	167257	106719	132615	128561	83078.2	98161.5	93525.7	62962.7	18369	18531.6	431.311	0.00167674	0.0690017	0.0600414	0.048191	20916.9	16283.3	12340.7
tent	256	X	F4	100	228797	217552	93185.9	231335	220005	93983.8	2537.18	1806.5	2317.12	0.0111637	0.00787902	0.00941861	1.82162	1.85853	0.155454	0.799153	0.817413	0.446698	0.48807	0.450366	0.291773	419625	397078	180229	179366	180463	113576	109011	97460.4	72668.3	18264.4	18420.8	454.155	0.00184605	0.030469	0.0875528	0.0571875	35324.9	22260.9	14243
tent	256	X	F8	100	197926	186517	87408.8	200217	190770	88236.8	2291.05	1627	1769.59	0.0118037	0.00892449	0.0071826	2.1862	2.18473	0.389252	0.58704	0.533675	0.373846	0.433781	0.387214	0.279444	427244	401991	189841	106858	98881.1	70217.2	79724.1	72424.5	54330.9	17132.1	17294.4	346.839	0.00140779	0.0762933	0.0732738	0.0547711	37208.9	13762.6	10648.9
tent	512	X	3OT	100	937655	898276	382168	946188	903858	386953	8532.8	3674.5	21490.3	0.00819145	0.00462236	0.0150211	0.709519	0.83263	0.349864	0.551306	0.595263	0.301828	0.395526	0.387775	0.238775	668587	656403	427374	508778	494585	325922	361895	354750	241301	74905	75842.8	4212.09	0.00294413	0.0685733	0.0591582	0.0467999	83765.3	63880.7	47295.1
tent	512	X	F4	100	932679	895960	380096	941527	901403	384466	8848.17	3831.5	21792.5	0.0086567	0.00469514	0.0162319	1.82319	1.85999	0.153565	0.782912	0.789737	0.450983	0.456709	0.4215	0.289851	1.71155e+06	1.63767e+06	734433	717883	716852	469169	416390	381061	291368	74498.8	75355.3	4271.33	0.00318145	0.0300988	0.0883926	0.0568107	143949	91957.2	57108.1
tent	512	X	F8	100	808521	765573	358709	815428	771391	361993	6906.95	3674.5	10627.1	0.00821593	0.00544511	0.00920287	2.18842	2.1835	0.389483	0.551484	0.519677	0.370471	0.390793	0.346204	0.271595	1.74828e+06	1.6582e+06	785196	409825	377541	283584	293047	261250	213246	70306.9	70950.6	2082.91	0.00180376	0.0763386	0.0726124	0.0532325	153898	55582.6	41796.2
toilet	8	X	3OT	100	156.87	155.5	34.0435	185.2	182.5	39.1542	28.33	28.5	6.44331	0.153867	0.153628	0.0227173	1.28908	1.30659	0.113141	1.2285	1.25519	0.115463	1.131	1.14644	0.112145	201.81	205.242	44.2485	191.21	199.776	42.8271	175.264	181.91	41.1308	6.67253	7.67422	1.26289	0.00445259	0.0221757	0.0226308	0.0219804	8.6727	8.39412	8.06163
toilet	8	X	F4	100	134.01	133	29.1947	162.46	162	33.9252	28.45	28.5	6.52636	0.176682	0.175286	0.0311809	1.98415	1.99393	0.0228287	1.44492	1.48426	0.142784	1.1	1.13119	0.141654	266.075	264.361	58.7272	192.309	197.883	45.5332	146.397	156.541	38.4246	5.72217	6.64933	1.27917	0.00611146	0.00447443	0.0279857	0.0277642	11.5105	8.92451	7.53122
toilet	8	X	F8	100	117.52	116.5	26.7595	145.48	143.5	31.7177	27.96	28	6.3547	0.193712	0.191489	0.0301651	2.51844	2.53738	0.142041	1.37497	1.40111	0.175927	0.863754	0.883251	0.110884	295.553	297.765	65.3881	160.464	164.354	41.0679	101.158	101.761	29.8039	5.24486	6.21666	1.24552	0.00591237	0.02784	0.0344817	0.0217332	12.8161	8.04931	5.84157
toilet	16	X	3OT	100	741.34	723.5	199.863	824.09	803	215.332	82.75	84	22.496	0.102035	0.104718	0.0202626	1.17527	1.20419	0.16076	1.09759	1.12375	0.145657	1.05569	1.07481	0.141683	860.751	869.055	218.197	802.643	811.156	199.103	770.917	785.413	190.654	39.1732	42.205	4.40921	0.00397148	0.031509	0.0285487	0.0277699	42.7666	39.0242	37.3682
toilet	16	X	F4	100	671.94	657	185.098	755.1	735.5	199.585	83.16	84.5	22.3551	0.112483	0.11471	0.0241212	1.98402	1.99684	0.0231524	1.30182	1.35214	0.18752	1.13326	1.17477	0.160306	1333.52	1309.28	367.898	861.66	866.437	221.485	750.66	771.268	192.162	36.2793	39.1187	4.38161	0.00472775	0.00453788	0.036754	0.03142	72.1079	43.411	37.6638
toilet	16	X	F8	100	596.21	576	175.403	677.51	658.5	189.083	81.3	84	21.2344	0.123036	0.126884	0.0258229	2.50492	2.53981	0.142148	1.30626	1.31521	0.225169	1.0842	1.12106	0.166467	1485.03	1469	402.912	760.786	784.078	192.339	633.478	642.281	162.437	34.379	37.0602	4.16194	0.0050613	0.027861	0.0441331	0.0326276	78.9707	37.6985	31.8376
toilet	32	X	3OT	100	3580.3	3558	1008.48	3848.65	3874	1067.83	268.35	264	95.2906	0.0703841	0.0709569	0.0182768	1.07489	1.13464	0.209038	0.964668	1.00158	0.184582	0.920368	0.96584	0.179205	3815.26	4006.01	1207.71	3419.66	3472.11	1063.1	3257.55	3282.99	995.325	197.661	209.295	18.6769	0.00358225	0.0409714	0.0361782	0.0351242	236.71	208.368	195.084
toilet	32	X	F4	100	3377.49	3382	963.442	3648.47	3648	1021.2	270.98	267.5	96.5717	0.0752277	0.0757929	0.0200361	1.9833	1.99429	0.024005	1.16523	1.25315	0.237824	0.989215	1.04503	0.195733	6698	6702.97	1898.01	3899.01	4032	1259.02	3302.6	3340.7	1012.77	188.835	200.155	18.9281	0.00392707	0.00470499	0.0466135	0.0383636	372.01	246.767	198.502
toilet	32	X	F8	100	3000.41	2959.5	898.635	3251.74	3240.5	943.006	251.33	252	82.3772	0.0791403	0.0804943	0.02086	2.49931	2.54308	0.157316	1.13428	1.20152	0.264546	1.00167	1.06407	0.228707	7465.45	7483.04	2119.82	3324.39	3395.61	1025.64	2934.4	2963.45	876.964	176.132	184.829	16.1459	0.00408856	0.030834	0.051851	0.0448265	415.485	201.026	171.885
toilet	64	X	3OT	100	17401.1	16584.5	5087.58	18237.8	17571.5	5285.62	836.72	777	369.634	0.0462689	0.0444373	0.0164532	0.95808	1.03991	0.242899	0.821157	0.865833	0.206355	0.760073	0.804317	0.190718	16684.5	16509.3	6392.28	14257.8	14347.2	5354.81	13183.7	13533	4888.09	997.166	1035.98	72.4482	0.00322483	0.0476082	0.0404457	0.0373808	1252.89	1049.54	958.065
toilet	64	X	F4	100	16815	16199	4960.24	17673.9	17037	5150.72	858.88	781.5	424.505	0.0491631	0.0459179	0.0197771	1.97539	1.98874	0.0307037	1.04681	1.1231	0.282826	0.831722	0.896548	0.211232	33183.9	31969.5	9622.26	17609	17627.6	6930.85	13917.7	14252.4	5124.53	972.206	1009.54	83.2031	0.00387631	0.00601793	0.0554339	0.0414015	1885.96	1358.45	1004.41
toilet	64	X	F8	100	14967.9	14422.5	4483.2	15730.5	15280.5	4629	762.63	747.5	282.903	0.0496644	0.0478428	0.0160052	2.46951	2.48403	0.178208	0.946791	1.00889	0.274716	0.828825	0.896302	0.23661	36822.5	36053.7	10657	13899.3	14259.1	5082.97	12167.4	12790.6	4385.7	878.707	907.285	55.4491	0.00313702	0.0349288	0.0538444	0.0463756	2088.78	996.262	859.598
toilet	128	X	3OT	100	77662.5	74579	22907.8	79652.6	76837	23396.5	1990.1	1834.5	920.396	0.0252999	0.0236674	0.0103501	0.855599	0.930962	0.251215	0.699943	0.750561	0.208359	0.627739	0.668462	0.185757	67295.8	69487.6	28762.2	54897.2	57504.9	23413.5	49138.4	52026.4	20670.7	4489.92	4585.72	180.398	0.00202862	0.0492382	0.0408384	0.0364083	5637.38	4589.06	4051.46
toilet	128	X	F4	100	76331.6	72625	22587.2	78368.7	75266	23073.2	2037.01	1857	979.492	0.0264001	0.0245939	0.0113314	1.9717	1.9851	0.0324724	0.956049	1.04902	0.308083	0.70625	0.745893	0.216362	150312	144785	43618.7	74006	77051.2	32954.8	54372	56893.8	23131	4427.09	4522.35	191.98	0.00222095	0.00636459	0.0603842	0.042407	8549.27	6459.15	4533.68
toilet	128	X	F8	100	67847.5	65256.5	20054.8	69701	67118	20485	1853.49	1656.5	774.12	0.0269841	0.0260284	0.00964385	2.44881	2.46315	0.189394	0.796259	0.844641	0.271071	0.676364	0.704923	0.226796	165843	160716	48869.9	53531.5	56505.2	22441.2	45443.6	48612.7	18906.2	3930.74	4015.05	151.728	0.00189019	0.0371211	0.0531299	0.0444521	9578.51	4398.47	3705.61
toilet	256	X	3OT	100	325229	308793	98765.1	329682	314604	100065	4453.01	3750.5	2135.57	0.0135649	0.0126287	0.00528099	0.777817	0.858422	0.251721	0.608717	0.668463	0.208331	0.524478	0.562814	0.179818	257210	269477	117101	200754	214561	92952.9	172805	187312	79506.3	19358	19612.7	418.572	0.00103507	0.0493373	0.0408328	0.0352442	22951.9	18218.8	15583.2
toilet	256	X	F4	100	322596	306544	98007.3	327094	311178	99285.6	4498.15	3858	2119.39	0.0138561	0.0128254	0.00532994	1.96753	1.98302	0.0379195	0.892377	0.977262	0.321129	0.617125	0.67094	0.219567	633547	602078	187607	293150	310076	139869	201799	216331	94636.4	19209.4	19460	415.4	0.00104467	0.00743222	0.0629412	0.0430352	36770.9	27414.2	18548.7
toilet	256	X	F8	100	288669	273516	87548.3	293021	276675	88767.3	4352.19	3797	2033.98	0.0149562	0.0139939	0.00564626	2.42901	2.44113	0.196679	0.692073	0.73756	0.268809	0.55997	0.591749	0.21464	699815	675382	212667	198578	213735	92440.3	160651	173495	74509.5	17159.5	17398.4	398.66	0.00110667	0.038549	0.0526865	0.0420695	41682.6	18118.3	14603.9
toilet	512	X	3OT	100	1.33073e+06	1.26106e+06	422209	1.34137e+06	1269969	426014	10637.8	8448.5	6908.32	0.00786469	0.00688147	0.00426464	0.731917	0.819068	0.252345	0.554046	0.617761	0.209553	0.4593	0.50643	0.177605	993707	1.02663e+06	476721	750540	791381	373428	622382	676156	312352	82753	83498.7	1354.03	0.00083587	0.0494596	0.0410723	0.0348105	93437.4	73191.9	61220.9
toilet	512	X	F4	100	1.3248e+06	1.25657e+06	420297	1.33555e+06	1265472	424055	10743.7	8496.5	6892.89	0.00800216	0.00694524	0.00431455	1.96559	1.98288	0.0397674	0.859333	0.943333	0.330743	0.565843	0.618284	0.225358	2.59781e+06	2.46093e+06	799145	1.16276e+06	1.22216e+06	582948	763057	812150	387421	82378.2	83114.7	1351.01	0.000845651	0.00779441	0.0648257	0.0441701	156632	114258	75934.5
toilet	512	X	F8	100	1.18841e+06	1107881	375816	1.19888e+06	1.11433e+06	379275	10466.9	8448.5	6538.95	0.0087049	0.00768784	0.00467855	2.41815	2.42911	0.198979	0.631126	0.68047	0.27043	0.48512	0.519014	0.208864	2.86751e+06	2.75257e+06	905687	747129	801135	376435	574708	636831	292598	73659.9	74337.9	1281.63	0.000916996	0.0389998	0.0530044	0.0409373	177515	73781.2	57349.3
tv_stand	8	X	3OT	100	128.63	130	51.2078	157.58	159	57.0487	28.95	28	8.571	0.191852	0.18545	0.0457923	0.869364	0.845351	0.204973	0.777983	0.719927	0.174719	0.662886	0.646749	0.150562	113.04	103.566	52.314	101.515	93.0317	48.0951	86.9597	82.826	43.9662	10.0367	11.1815	1.67992	0.00897528	0.0401748	0.0342449	0.0295102	10.2535	9.42663	8.61738
tv_stand	8	X	F4	100	103.49	104	44.9029	132.68	134	50.3025	29.19	28	8.78784	0.232864	0.221501	0.0666305	1.8968	1.94871	0.12496	0.999733	0.999236	0.286878	0.631178	0.667293	0.311018	197.182	195.001	88.6115	106.812	103.398	56.4192	72.7288	65.738	52.6081	8.80097	9.85929	1.72242	0.0130596	0.0244921	0.0562282	0.0609595	17.3679	11.0582	10.3112
tv_stand	8	X	F8	100	100.34	97	43.2393	129.29	128	48.3813	28.95	28	8.571	0.236219	0.224523	0.0658133	2.00754	1.98811	0.214913	0.952361	0.997463	0.248467	0.584307	0.608784	0.281732	203.973	200.223	93.9637	97.4998	91.9352	47.9502	64.8368	61.8559	46.8369	8.47491	9.48274	1.67992	0.0128994	0.042123	0.0486996	0.0552194	18.4169	9.39824	9.18004
tv_stand	16	X	3OT	100	654.21	615	263.908	739.92	714.5	279.198	85.71	82	31.1602	0.1227	0.116598	0.0425354	0.762197	0.754952	0.173063	0.713796	0.71094	0.156532	0.655365	0.646145	0.131911	499.873	464.362	222.075	466.307	427.859	201.217	428.481	397.613	183.444	51.7259	54.7229	6.10739	0.00833694	0.0339203	0.0306803	0.0258545	43.5267	39.4386	35.955
tv_stand	16	X	F4	100	575.88	530	251.466	661.77	627	264.555	85.89	82	31.186	0.140304	0.131762	0.0539115	1.82393	1.84713	0.163445	0.897399	0.909708	0.195415	0.764512	0.769992	0.151391	1052.94	995.807	481.942	510.255	470.521	223.379	438.107	413.368	193.791	49.2874	51.8528	6.11245	0.0105667	0.0320352	0.0383013	0.0296727	94.4606	43.7824	37.9831
tv_stand	16	X	F8	100	557.12	520	240.068	642.83	611	253.439	85.71	82	31.1602	0.14327	0.135682	0.0537144	1.95794	1.97218	0.220889	0.872474	0.87898	0.184997	0.734788	0.754318	0.142124	1102.93	1024.32	521.109	475.85	460.997	191.463	403.738	402.889	167.179	47.0532	49.6741	6.10739	0.010528	0.0432943	0.0362595	0.0278563	102.137	37.5267	32.767
tv_stand	32	X	3OT	100	2968.16	2785	1143.64	3193.51	3025.5	1183.83	225.35	233.5	84.4485	0.0746395	0.0718813	0.0281557	0.56869	0.558783	0.147633	0.535116	0.525178	0.134196	0.508471	0.498543	0.127458	1669.59	1588.38	703.668	1572.46	1457.28	657.295	1491.91	1391.51	611.897	224.153	232.031	16.5519	0.00551852	0.0289361	0.0263024	0.0249818	137.919	128.83	119.932
tv_stand	32	X	F4	100	2770.68	2612	1114.46	2996.15	2812	1150.8	225.47	233.5	84.4285	0.0807701	0.0765171	0.0326513	1.79848	1.84731	0.184121	0.641976	0.634988	0.163051	0.572338	0.563146	0.141498	5021.36	4756.06	2195.82	1737.9	1665.96	707.188	1556.4	1471.96	642.189	218.435	225.556	16.548	0.00639965	0.0360876	0.0319581	0.0277337	430.38	138.609	125.869
tv_stand	32	X	F8	100	2705.75	2530	1086.71	2931.1	2740	1123.62	225.35	233.5	84.4485	0.0822619	0.0779882	0.0328472	1.9154	1.97351	0.230604	0.617519	0.61329	0.161824	0.554196	0.559716	0.137425	5237.13	5020.37	2327.84	1629.05	1561.25	655.282	1462.25	1407.37	566.064	212.995	220.229	16.5519	0.00643805	0.0451983	0.0317174	0.0269354	456.256	128.435	110.948
tv_stand	64	X	3OT	100	13573.7	12106.5	5647.29	14183.7	12866.5	5793.61	609.98	565.5	281.351	0.0456279	0.0416035	0.0195417	0.3978	0.383149	0.131448	0.375945	0.365088	0.116734	0.355902	0.350251	0.108616	5289.65	4714.83	2452.22	4999.13	4564.34	2250.46	4744.48	4326.93	2144.62	1106.87	1135.55	55.1447	0.00383017	0.0257639	0.0228799	0.0212887	480.635	441.091	420.346
tv_stand	64	X	F4	100	13087.4	11646	5559.3	13697.4	12329	5698.9	609.98	565.5	281.351	0.0476809	0.0432876	0.0212831	1.78889	1.85299	0.202297	0.435656	0.425608	0.135179	0.391848	0.389232	0.113228	23495	22055.2	10421.7	5559.54	5122.71	2476.66	5016.31	4697.2	2189.32	1089.62	1116.98	55.1447	0.00417149	0.0396502	0.026495	0.0221928	2042.65	485.426	429.107
tv_stand	64	X	F8	100	12882.3	11570	5483.87	13491.3	12230.5	5625.26	609.02	565.5	281.295	0.0482433	0.0441539	0.0212982	1.87868	1.95044	0.24079	0.418238	0.413588	0.123532	0.377238	0.37759	0.109583	24301.8	22817	10853.4	5233.3	4900.58	2223.39	4747.87	4460.63	2059.01	1074.84	1102.55	55.1339	0.00417445	0.0471947	0.0242123	0.0214782	2127.28	435.784	403.565
tv_stand	128	X	3OT	100	67747.4	61251	28850.3	69828.2	64244	29534.4	2080.82	1899.5	1142.44	0.0307027	0.0290213	0.0129519	0.265145	0.241549	0.0940697	0.24885	0.23294	0.0825026	0.238502	0.224356	0.076036	17823.7	14710	9718.29	16736.3	13988.6	8863.45	16079	13844.2	8466.53	5654.66	5788.75	223.919	0.00253857	0.0184377	0.0161705	0.0149031	1904.79	1737.24	1659.44
tv_stand	128	X	F4	100	66282.6	58759	28433.7	68365.8	62142.5	29097	2083.2	1899.5	1140.42	0.0315541	0.0295636	0.0135538	1.77362	1.80999	0.199891	0.286501	0.268588	0.0963623	0.262694	0.251241	0.0807601	118313	103293	54115	18773.3	15611.8	9949.83	17301.2	15004.2	9063.76	5573	5703.02	223.522	0.00265654	0.0391787	0.018887	0.015829	10606.5	1950.17	1776.5
tv_stand	128	X	F8	100	65682.2	58235	28144	67753.2	61495.5	28803.4	2071.02	1899.5	1129.62	0.0316313	0.0296206	0.0134632	1.83281	1.87289	0.223578	0.27284	0.261629	0.0873675	0.255396	0.246887	0.0768616	121231	105502	55777.5	17719.6	15231.1	9220.91	16628.6	14881.5	8535.9	5516.23	5645.47	221.405	0.00263878	0.0438213	0.017124	0.0150649	10932.4	1807.3	1673.04
tv_stand	256	X	3OT	100	320824	291722	129582	326809	296027	131778	5985.27	5366.5	3759.19	0.0185722	0.0167145	0.00886576	0.176341	0.160366	0.0812502	0.164181	0.151834	0.0690695	0.155316	0.14662	0.0613267	57488.9	44238.7	39346.3	53272.7	43579.2	34129	50621.1	42337.8	32259.9	25398	25828.4	736.801	0.00173769	0.015925	0.0135376	0.01202	7711.87	6689.29	6322.95
tv_stand	256	X	F4	100	316753	289610	128123	322779	293358	130290	6026	5368.5	3835.12	0.0189805	0.0169657	0.00920591	1.76714	1.82191	0.209889	0.190775	0.174505	0.0825086	0.17308	0.158921	0.0658017	565618	497373	257048	61107.5	49945	39988.1	55347.2	47013.2	33796.4	25112	25536.9	751.683	0.00180436	0.0411383	0.0161717	0.0128971	50381.4	7837.66	6624.09
tv_stand	256	X	F8	100	314946	288355	127146	320838	292139	129145	5891.82	5366.5	3466.96	0.0187941	0.0170212	0.00892594	1.80867	1.8672	0.227168	0.178416	0.162985	0.0702849	0.166306	0.154772	0.0618692	576276	503277	264521	56616.4	48446.8	34906	52825.9	45872.2	31845.7	24920.7	25312.4	679.524	0.00174948	0.0445249	0.0137758	0.0121264	51846.2	6841.57	6241.76
tv_stand	512	X	3OT	100	1.36238e+06	1285092	559365	1.37677e+06	1302468	564892	14397.1	12457.5	8780.44	0.0105613	0.0102134	0.00504869	0.11709	0.0949484	0.0724438	0.104897	0.0920003	0.0550938	0.0990188	0.091044	0.0457462	166930	118290	142931	148031	108263	113317	139844	107208	102976	109636	110719	1720.97	0.000989543	0.014199	0.0107984	0.00896625	28014.5	22210.2	20183.3
tv_stand	512	X	F4	100	1.35344e+06	1.27424e+06	555801	1.36791e+06	1293203	561268	14468	12457.5	8795.35	0.0107123	0.0102832	0.0050949	1.77026	1.82451	0.210561	0.125849	0.104722	0.0745363	0.111375	0.100926	0.0511728	2.42086e+06	2.1217e+06	1.11436e+06	177278	125653	146328	155650	121285	112479	108937	110008	1723.89	0.000998601	0.04127	0.0146091	0.0100299	218414	28680.3	22045.9
tv_stand	512	X	F8	100	1.34738e+06	1265955	551671	1.36175e+06	1283331	557077	14367.8	12457.5	8720.33	0.0106788	0.0102842	0.0051505	1.8016	1.85812	0.224493	0.112179	0.101232	0.0525049	0.1061	0.0991799	0.0459466	2.45594e+06	2.14128e+06	1.14141e+06	155990	121675	113714	147082	118038	102689	108128	109187	1709.18	0.0010095	0.0440006	0.010291	0.00900554	223716	22287.9	20127.1
vase	8	X	3OT	100	163	151.5	74.7668	188.61	172.5	82.4098	25.61	24	8.47205	0.144297	0.140683	0.0270682	1.30257	1.38817	0.225167	1.13476	1.1797	0.190448	1.01758	1.05411	0.185371	220.095	198.581	117.683	189.916	174.652	100.429	170.228	159.09	92.4878	14.6543	16.1523	1.66052	0.00530537	0.0441327	0.0373277	0.0363327	23.0658	19.684	18.1276
vase	8	X	F4	100	139.95	130	66.8963	166.26	155.5	74.9556	26.31	24	9.04723	0.168566	0.166667	0.0326996	1.92717	1.97835	0.0938299	1.39234	1.47232	0.292365	1.06197	1.10163	0.208483	273.267	250.568	136.611	204.3	190.279	119.064	154.294	143.463	89.5806	13.1117	14.6913	1.77326	0.00640913	0.0183907	0.0573036	0.0408627	26.7758	23.3366	17.5578
vase	8	X	F8	100	117.56	107	52.3883	143.17	132	59.6573	25.61	24	8.47205	0.188138	0.186127	0.0354534	2.49373	2.58566	0.335149	1.29296	1.34799	0.293081	0.908219	0.943981	0.179589	301.933	280.4	154.125	157.641	146.808	87.4789	109.976	101.429	60.1801	10.2681	11.6928	1.66052	0.00694886	0.0656892	0.057444	0.0351995	30.2085	17.1459	11.7953
vase	16	X	3OT	100	746.43	644	374.626	812.85	704	407.542	66.42	59.5	41.5965	0.0838986	0.0768923	0.0246515	1.29649	1.38523	0.22403	1.15128	1.20458	0.191504	1.05726	1.11546	0.181281	994.778	880.763	551.179	878.666	783.817	486.192	807.659	719.102	454.204	73.4268	79.8783	8.15291	0.00483169	0.0439099	0.0375347	0.0355311	108.031	95.2936	89.024
vase	16	X	F4	100	685.7	605	345.211	754.81	652.5	379.204	69.11	60	43.3578	0.0941605	0.0880718	0.028915	1.928	1.96806	0.0902218	1.42446	1.54679	0.284814	1.11594	1.17892	0.204122	1337.47	1153.9	697.9	1015.76	897.661	589.4	789.246	708.714	453.361	67.6613	74.3239	8.49812	0.00566734	0.0176835	0.0558234	0.040008	136.788	115.522	88.8587
vase	16	X	F8	100	550.6	485.5	268.794	616.43	553.5	300.643	65.83	59.5	39.438	0.109158	0.103513	0.0319394	2.60648	2.72138	0.316784	1.38767	1.47001	0.315334	1.13103	1.19973	0.241037	1466.96	1284.19	776.965	785.378	704.45	450.09	644.697	569.433	377.386	52.6837	58.9261	7.72985	0.00626013	0.0620896	0.0618054	0.0472432	152.285	88.2177	73.9677
vase	32	X	3OT	100	3363.2	2805	1966.55	3537.1	2933	2087.67	173.9	137.5	159.69	0.0484543	0.0417709	0.0213439	1.20252	1.26574	0.231709	1.08365	1.13276	0.208583	0.981847	1.02769	0.192824	4162.24	3503.11	2682.51	3735.08	3357.73	2379.95	3391.03	2990.08	2204.36	385.444	409.184	31.2993	0.0041834	0.0454149	0.0408822	0.0377935	525.772	466.47	432.054
vase	32	X	F4	100	3219.37	2705	1881.13	3399.9	2829	2002.54	180.53	138.5	160.024	0.0526025	0.0455991	0.0232129	1.92349	1.9636	0.0943353	1.36333	1.48776	0.308438	1.04688	1.09627	0.220548	6268.86	5032.03	3749.17	4586	3677.33	3005.9	3495.03	3046	2309.97	368.701	392.499	31.3647	0.00454972	0.0184897	0.0604539	0.0432275	734.837	589.156	452.755
vase	32	X	F8	100	2540.11	2171.5	1465.82	2707.79	2327	1568.67	167.68	137.5	136.975	0.0620028	0.0544905	0.0272741	2.62321	2.74753	0.318234	1.31554	1.39896	0.336221	1.13054	1.17975	0.277254	6800.43	5608.19	4102.94	3436.58	3040.38	2240.84	2953.66	2563.11	1967.8	287.3	307.46	26.847	0.00534571	0.0623738	0.0658993	0.0543418	804.176	439.204	385.689
vase	64	X	3OT	100	15324.9	12721	9692.9	16137	13123.5	10505.5	812.03	353.5	1273.13	0.0408903	0.0259425	0.0372342	1.12237	1.17472	0.258647	1.0072	1.06148	0.227122	0.888949	0.934881	0.202732	17961.4	14816.8	13090	15948.2	13657.1	11292.1	14071.4	12442.5	9938.34	1899.81	2059.07	249.533	0.0072979	0.0506948	0.0445159	0.0397355	2565.65	2213.25	1947.92
vase	64	X	F4	100	14792.4	12447	9252.12	15623.9	12844	10023.7	831.52	370.5	1282.68	0.0439909	0.0282003	0.0411428	1.92171	1.96274	0.0945912	1.32097	1.43862	0.349028	0.985276	1.04342	0.237942	28748.4	24339.4	18343.1	20577.7	17011.5	14769.7	15204	13519.2	10829.9	1813.42	1964.65	251.406	0.00806399	0.0185399	0.0684094	0.0466367	3595.25	2894.86	2122.67
vase	64	X	F8	100	11787.8	10191.5	7391.01	12436.1	10535.5	7885.9	648.34	349.5	803.763	0.046591	0.0332332	0.0349955	2.61879	2.72626	0.329493	1.24219	1.33038	0.361556	1.04742	1.10945	0.282959	31490.1	26929.7	20668	15120.1	13444.3	10888.5	12662.4	11030.3	9008.39	1448.64	1545.64	157.538	0.00685911	0.0645806	0.070865	0.05546	4050.93	2134.15	1765.64
vase	128	X	3OT	100	72411.5	63814.5	45222.8	75109.9	64969.5	46490.2	2698.4	930	3891.29	0.0343867	0.0159119	0.0402646	1.0582	1.09874	0.270089	0.945027	1.00778	0.238085	0.813969	0.857245	0.20677	78867	65996.1	54495.4	70080.3	59049.4	47964.7	60489	50982.5	41227.4	8863.67	9112.09	762.693	0.00789186	0.0529375	0.0466647	0.040527	10681.1	9401.08	8080.57
vase	128	X	F4	100	70734.3	62974.5	44625.2	73521.2	64293	45764	2786.84	1115.5	3963.35	0.037192	0.017301	0.0445371	1.91516	1.96563	0.107983	1.29786	1.45015	0.375368	0.939236	1.01115	0.258968	136954	120188	88675.7	96136	82401.7	69762.2	68881.2	61381.3	49081	8746.53	8969.74	776.816	0.00872927	0.0211646	0.0735722	0.0507577	17380.4	13673.4	9619.87
vase	128	X	F8	100	55989.3	47571	34514.7	57854.2	48441.5	35363.7	1864.95	930	2248.67	0.0329524	0.019551	0.0337483	2.61461	2.75998	0.354543	1.17712	1.28463	0.372171	0.964783	1.02033	0.276206	148994	131625	97050	67289.6	59361.7	47424.4	54521.7	46008.6	36942.1	6764.87	6931.29	440.739	0.00661467	0.0694905	0.0729456	0.0541364	19021.8	9295.18	7240.66
vase	256	X	3OT	100	316868	276280	184478	322020	282140	185912	5151.89	2114.5	7720.04	0.0175855	0.00778803	0.029979	0.981801	1.05	0.265447	0.882649	0.965392	0.241751	0.744688	0.816592	0.206028	318062	284526	210501	285192	260219	187829	241381	219703	158858	36157.6	36438.7	1513.13	0.00587589	0.0520276	0.0473832	0.0403815	41258.2	36814.5	31136.1
vase	256	X	F4	100	313845	274105	183741	319181	279069	185064	5336.47	2595.5	7906.8	0.0188504	0.00853615	0.0327152	1.90686	1.96847	0.127616	1.26664	1.43735	0.392505	0.895691	1.00081	0.270503	604703	521632	365974	413985	377725	288270	290784	276658	200290	36013.2	36272.6	1549.73	0.00641218	0.0250127	0.0769309	0.0530186	71730.9	56501	39256.8
vase	256	X	F8	100	246619	215634	142715	250779	219700	143616	4160.41	2110	5492.66	0.0188014	0.0100386	0.0309332	2.60425	2.77299	0.382166	1.12618	1.26479	0.384832	0.897759	0.983761	0.275948	650149	558219	399501	280329	263008	190927	221104	197805	144138	27972.2	28148.7	1076.56	0.00606291	0.0749045	0.0754271	0.0540857	78302.1	37421.7	28251.1
vase	512	X	3OT	100	1.3223e+06	1.15853e+06	750434	1.33763e+06	1162968	760189	15333.9	4605.5	50528.3	0.00984795	0.00425245	0.0248227	0.937896	1.02145	0.258275	0.84435	0.935313	0.238567	0.700628	0.772646	0.201993	1.27455e+06	1.12686e+06	844696	1.14099e+06	1.01885e+06	749355	949781	862398	626600	147085	148997	9903.55	0.00486524	0.0506219	0.0467592	0.0395905	165560	146874	122814
vase	512	X	F4	100	1.31461e+06	1.15551e+06	746647	1.33059e+06	1160948	755631	15977.1	5042	51241	0.0105672	0.00455461	0.0268963	1.90344	1.96259	0.133477	1.25209	1.41892	0.397812	0.8718	0.97639	0.276141	2.52722e+06	2.17921e+06	1.48473e+06	1.71232e+06	1.5234e+06	1.17584e+06	1.18686e+06	1.09898e+06	814013	146343	148104	10043.2	0.00527167	0.0261615	0.0779711	0.0541236	291008	230465	159547
vase	512	X	F8	100	1.03299e+06	900387	581202	1.04593e+06	904730	588377	12937.2	4576.5	40395.5	0.0110902	0.00537125	0.0269575	2.60149	2.77488	0.39055	1.09725	1.23876	0.387258	0.85739	0.935098	0.272074	2.71367e+06	2.36487e+06	1.61863e+06	1.14372e+06	1.04611e+06	777997	884329	792714	577743	113916	115322	7917.52	0.00528367	0.0765479	0.0759025	0.0533265	317252	152488	113238
wardrobe	8	X	3OT	100	150.18	144	48.7837	173.72	166	54.5409	23.54	23.5	6.53108	0.138039	0.133294	0.0195907	0.681966	0.653439	0.123292	0.653525	0.65069	0.0980905	0.603043	0.602363	0.0706704	102.922	95.6459	38.7145	98.1914	93.0486	36.2637	89.8862	85.5355	31.9585	9.5616	10.69	1.28009	0.00383978	0.0241653	0.0192257	0.0138514	7.58803	7.10769	6.26387
wardrobe	8	X	F4	100	126.23	120	40.201	149.86	142	45.7468	23.63	23.5	6.49888	0.160504	0.15493	0.0246539	1.75789	1.70565	0.135873	0.785441	0.799237	0.125852	0.617268	0.61399	0.0814725	221.073	206.936	70.7393	99.8721	95.2395	38.6322	77.532	71.0701	29.4608	7.87939	8.96637	1.27378	0.00483217	0.0266311	0.024667	0.0159686	13.8649	7.57192	5.77432
wardrobe	8	X	F8	100	125.33	120	40.1278	148.87	142	45.6992	23.54	23.5	6.53108	0.160896	0.155759	0.0245704	1.79046	1.73363	0.166187	0.771302	0.793267	0.109732	0.605813	0.609133	0.0774179	223.231	210.898	71.0388	97.259	95.0892	36.7769	75.5842	71.0701	29.1111	7.86506	8.95704	1.28009	0.0048158	0.0325727	0.0215076	0.0151739	13.9236	7.20828	5.70578
wardrobe	16	X	3OT	100	715.68	687	238.458	772.94	752	257.095	57.26	51.5	30.25	0.0739836	0.0666667	0.0231926	0.558431	0.508609	0.194205	0.517385	0.469371	0.168426	0.483079	0.435863	0.142968	404.698	356.705	206.817	372.913	332.512	179.741	347.743	310.289	161.679	46.7377	50.3907	5.929	0.00454574	0.0380642	0.0330114	0.0280217	40.5361	35.2292	31.6892
wardrobe	16	X	F4	100	655.1	637	217.276	712.48	685.5	234.287	57.38	51.5	30.3368	0.080775	0.0717424	0.0278309	1.80934	1.79015	0.129346	0.614693	0.568404	0.187301	0.530558	0.484325	0.129088	1183.74	1155.62	402.889	405.439	349.624	192.825	348.96	323.492	150.772	42.5861	45.9202	5.946	0.00545486	0.0253517	0.036711	0.0253012	78.9663	37.7937	29.5514
wardrobe	16	X	F8	100	643.71	623	213.749	700.94	669.5	230.32	57.23	51.5	30.2107	0.0820102	0.0734163	0.0284476	1.89151	1.86349	0.189533	0.575408	0.507262	0.158924	0.500583	0.454219	0.101909	1215.16	1156.63	419.663	369.554	348.976	156.736	322.744	309.457	129.662	41.8948	45.1427	5.92129	0.00557573	0.0371484	0.031149	0.0199741	82.254	30.7202	25.4137
wardrobe	32	X	3OT	100	3157.21	3052	1084.65	3298.56	3166	1143.14	141.35	121.5	91.2228	0.0419628	0.0352446	0.0164625	0.402456	0.378057	0.166294	0.373343	0.330374	0.152274	0.353301	0.31735	0.141	1295.76	1131.69	730.961	1201.15	1057.22	680.887	1136.68	969.499	646.752	212.592	224.055	17.8797	0.00322666	0.0325936	0.0298457	0.0276361	143.268	133.454	126.763
wardrobe	32	X	F4	100	3015.87	2930	1025.75	3157.73	3052	1079.83	141.86	121.5	91.4492	0.0442275	0.0365662	0.018502	1.83804	1.84204	0.118386	0.440453	0.393292	0.164508	0.38999	0.351208	0.137149	5546.16	5229.89	1956.09	1353.28	1208.43	739.918	1198.66	1041.22	647.91	201.047	211.646	17.924	0.00362638	0.0232037	0.0322437	0.0268813	383.394	145.024	126.99
wardrobe	32	X	F8	100	2972.1	2839	1012.43	3113.41	2975	1066.29	141.31	121.5	91.1906	0.0446808	0.0369642	0.0186508	1.91833	1.89954	0.156545	0.411279	0.360186	0.157205	0.371655	0.330643	0.127385	5706.03	5374.59	2030.77	1239.94	1081.31	682.2	1120.11	982.254	591.165	198.436	208.994	17.8734	0.00365556	0.0306828	0.0308121	0.0249675	398.032	133.711	115.868
wardrobe	64	X	3OT	100	14014.7	12875	5808.33	14369.8	13128.5	5998.51	355.1	268	262.451	0.0237982	0.0202267	0.0105615	0.28423	0.266763	0.124354	0.260871	0.24312	0.1121	0.246158	0.22004	0.103544	4106.02	3460.81	2614.82	3775.87	3079.05	2443.72	3560.24	2889.3	2315.6	1138.43	1175.71	51.4405	0.00207005	0.0243734	0.0219715	0.0202945	512.505	478.97	453.857
wardrobe	64	X	F4	100	13688.4	12638	5635.48	14044.7	12865.5	5820.82	356.28	270.5	262.271	0.024525	0.020594	0.0111835	1.85061	1.85622	0.116734	0.304054	0.283502	0.120092	0.269536	0.246207	0.101946	25398.4	23132.7	10860.7	4298.47	3529.41	2687.85	3819.73	3145.33	2433.43	1104.55	1140.88	51.4051	0.00219196	0.0228799	0.023538	0.0199814	2128.69	526.818	476.953
wardrobe	64	X	F8	100	13537.2	12457.5	5573.09	13891	12739	5754.52	353.82	268	261.145	0.0246562	0.0205412	0.0113019	1.91961	1.93474	0.13457	0.282799	0.262506	0.112265	0.2551	0.227461	0.096179	26085.9	23664.6	11250.1	3938.7	3217.91	2496.27	3560.2	3011.04	2278.7	1092.32	1127.89	51.1843	0.00221518	0.0263758	0.0220038	0.0188511	2205.02	489.268	446.625
wardrobe	128	X	3OT	100	63536.1	58272.5	30441.3	64559.1	59184.5	31086.5	1022.99	739	800.83	0.0149241	0.0126094	0.00698082	0.199392	0.179949	0.102486	0.180763	0.159313	0.0882577	0.170382	0.150452	0.0818932	13223.5	10727.7	9404.54	12042	9659.63	8630.9	11381.9	9024.93	8231.44	5966.5	6092.94	156.963	0.00136824	0.0200873	0.0172985	0.0160511	1843.29	1691.66	1613.36
wardrobe	128	X	F4	100	62710.3	57632.5	29956.5	63738.9	58602.5	30594.3	1028.66	766.5	798.431	0.0152619	0.0129398	0.00715	1.85881	1.88026	0.118791	0.210456	0.189634	0.0987181	0.186976	0.167697	0.0811729	117207	104979	59031.6	13817.9	11062.2	9668.58	12349.2	10640.5	8673.35	5871.47	5996.49	156.492	0.0014014	0.023283	0.0193487	0.0159099	11570.2	1895.04	1699.98
wardrobe	128	X	F8	100	62205.5	56475.5	29732.8	63226.6	57567.5	30365.6	1021.06	739	799.216	0.0152617	0.0127536	0.00725728	1.91254	1.93188	0.133297	0.195165	0.171439	0.0874841	0.177448	0.163743	0.0761859	119798	106244	60516.2	12712.1	10375.4	8914.22	11618.6	9390.34	8232.54	5827.63	5951.66	156.646	0.00142243	0.0261261	0.0171469	0.0149324	11861.2	1747.19	1613.58
wardrobe	256	X	3OT	100	290343	254398	149898	293379	255821	151649	3036.36	2243	2392.86	0.00979407	0.00782639	0.0053983	0.145209	0.132439	0.0876439	0.128261	0.117039	0.0721888	0.120719	0.107295	0.0652988	44416.8	35796.8	34254.8	39738.9	30033.9	30617	37461.7	28546.1	28726.7	29379.9	29723.2	469.001	0.00105807	0.0171782	0.014149	0.0127986	6713.94	6000.94	5630.43
wardrobe	256	X	F4	100	288155	251894	148659	291212	254689	150402	3056.95	2244.5	2393.07	0.00996238	0.00815533	0.00548621	1.86508	1.89012	0.128077	0.1518	0.141532	0.0855691	0.132919	0.121572	0.0684071	540383	465969	291297	46219.2	36545.9	35303.1	40792	32510.9	30686.4	29137.1	29478.9	469.041	0.0010753	0.0251031	0.0167716	0.0134078	57094.2	6919.42	6014.53
wardrobe	256	X	F8	100	286368	250985	147742	289403	254065	149476	3034.92	2243	2392.87	0.00994677	0.00791429	0.00555195	1.90842	1.93778	0.139665	0.136572	0.127627	0.0716312	0.125312	0.114659	0.0617809	550321	471614	297684	41609.6	33209.9	31326.8	38174.6	29967.9	28387.1	28957.4	29297.3	469.003	0.00108818	0.0273744	0.0140397	0.0121091	58346.2	6140.05	5563.88
wardrobe	512	X	3OT	100	1.19665e+06	1047178	612795	1.20411e+06	1053620	617140	7466.1	5556.5	6330.59	0.00578598	0.00456668	0.00343138	0.104501	0.0827341	0.0739951	0.0892807	0.0780971	0.058017	0.0839014	0.0734009	0.0535539	131332	101998	108495	113617	90042.1	91476.8	107213	87294.4	86244.6	120108	120959	1240.8	0.00067255	0.014503	0.0113713	0.0104966	21265	17929.5	16903.9
wardrobe	512	X	F4	100	1.1916e+06	1042414	610054	1.19913e+06	1048856	614402	7535.97	5556.5	6336.26	0.00587799	0.0047301	0.0034657	1.86307	1.88874	0.127851	0.109069	0.0850264	0.0735969	0.0925578	0.0812021	0.0567565	2.23138e+06	1.91331e+06	1.18975e+06	136818	110951	111714	117265	90125.4	92500.5	119571	120423	1241.91	0.000679278	0.0250587	0.014425	0.0111243	233192	21896	18130.1
wardrobe	512	X	F8	100	1.18603e+06	1040726	607420	1.19349e+06	1047168	611731	7460.94	5556.5	6328.61	0.00584434	0.00458661	0.00349807	1.89799	1.92209	0.136691	0.0936857	0.0819102	0.0579608	0.0866387	0.0746438	0.0519626	2.26471e+06	1.93315e+06	1.2101e+06	117875	90489.8	93198.7	109337	82126.1	85577	119054	119899	1240.41	0.000685622	0.0267915	0.0113603	0.0101847	237180	18267	16773.1
xbox	8	X	3OT	100	125.59	108	47.2426	145.46	123.5	54.4418	19.87	14.5	8.38668	0.136954	0.126051	0.0277037	0.64624	0.629249	0.151641	0.60332	0.588174	0.117094	0.560385	0.55357	0.093017	82.605	68.3769	40.9204	76.8481	61.0149	38.1604	70.9175	55.783	34.6848	9.25954	10.6706	1.64379	0.00542992	0.0297216	0.0229504	0.0182313	8.0204	7.47944	6.79823
xbox	8	X	F4	100	107.64	96	37.9597	127.51	110	44.7838	19.87	14.5	8.38668	0.155965	0.145631	0.0362066	1.89368	1.98986	0.164242	0.741103	0.721575	0.16125	0.642121	0.616313	0.107881	200.356	191.519	60.5596	80.6164	63.8915	39.7029	67.9546	57.9334	28.1407	7.4401	8.77762	1.64379	0.0070965	0.0321914	0.0316049	0.0211446	11.8697	7.78176	5.51559
xbox	8	X	F8	100	106.75	96	37.7433	126.62	110	44.5761	19.87	14.5	8.38668	0.157202	0.145631	0.0368195	1.93678	1.99498	0.195159	0.719884	0.6849	0.145047	0.628982	0.618913	0.0943144	202.816	191.519	61.6967	77.6438	62.1375	37.8149	66.0075	57.5589	26.7154	7.39768	8.73691	1.64379	0.00721663	0.0382512	0.0284292	0.0184856	12.0926	7.41171	5.23621
xbox	16	X	3OT	100	579.95	471	243.309	624.17	498	260.953	44.22	36	21.6933	0.0711516	0.0645686	0.0200424	0.567021	0.545545	0.173517	0.514369	0.498921	0.143932	0.48794	0.470569	0.136166	328.449	273.641	167.928	299.65	248.978	152.833	284.95	230.471	146.825	47.6885	51.1468	4.25188	0.00392832	0.0340092	0.0282107	0.0266886	32.9138	29.9552	28.7778
xbox	16	X	F4	100	535.7	442	219.324	579.97	474	236.374	44.27	36	21.7668	0.0767789	0.0695987	0.0239926	1.89414	1.99143	0.163612	0.62885	0.607272	0.186261	0.550162	0.527312	0.142126	992.53	867.514	351.106	335.498	278.482	164.267	293.768	244.401	140.882	42.9874	46.3294	4.2663	0.00470255	0.0320679	0.0365072	0.0278567	68.8168	32.1963	27.6129
xbox	16	X	F8	100	525.35	430	217.55	569.51	460	234.466	44.16	36	21.5649	0.0782447	0.0705135	0.0248289	2.01196	2.06629	0.22488	0.58224	0.555078	0.166775	0.522466	0.510139	0.124861	1028.94	919.551	361.771	305.719	246.453	151.172	273.594	218.848	128.633	42.6398	45.9553	4.22672	0.00486647	0.0440765	0.0326879	0.0244728	70.9071	29.6297	25.2122
xbox	32	X	3OT	100	2626.15	2163	1126.45	2741.39	2228.5	1185.4	115.24	93	74.6997	0.0407876	0.0353075	0.0174026	0.489953	0.457533	0.185607	0.429369	0.409862	0.156735	0.411564	0.397888	0.148757	1313.87	1045.23	820.123	1144.14	942.627	678.59	1096.41	908.362	652.172	220.783	232.339	14.6411	0.00341092	0.036379	0.03072	0.0291563	160.744	133.004	127.826
xbox	32	X	F4	100	2516.63	2090	1065.04	2632.66	2165	1123.23	116.03	93	75.7266	0.0429477	0.0365556	0.0191555	1.91008	1.98056	0.138605	0.527039	0.494736	0.197841	0.458079	0.43658	0.164333	4712.99	4118.22	1763.57	1344.19	1057.3	804.721	1171.2	947.594	696.285	208.747	220.154	14.8424	0.00375447	0.0271666	0.0387769	0.0322092	345.659	157.725	136.472
xbox	32	X	F8	100	2451.23	1976	1038.22	2566.36	2074	1094.89	115.13	93	74.4931	0.0438388	0.037225	0.0200962	2.05684	2.10507	0.192886	0.476384	0.443399	0.184768	0.436997	0.397854	0.159165	4938.41	4346.32	1862.35	1177.69	976.673	695.501	1084.12	882.515	635.938	203.491	214.598	14.6007	0.00393886	0.0378057	0.0362145	0.0311963	365.02	136.318	124.644
xbox	64	X	3OT	100	11860.8	11171.5	4732.46	12195.2	11463	4891.54	334.4	295	240.033	0.0266428	0.0226025	0.0146545	0.440178	0.443715	0.202834	0.368616	0.352954	0.161658	0.346757	0.340464	0.148085	5243.8	4358.12	3246.99	4406.14	3791.15	2662.81	4144.45	3453.1	2469.97	927.562	958.741	47.0465	0.00287228	0.0397555	0.031685	0.0290247	636.41	521.911	484.114
xbox	64	X	F4	100	11578.8	10915.5	4592.11	11917	11224.5	4747.69	338.24	297	240.046	0.0277674	0.0233087	0.0155713	1.91694	1.98165	0.125746	0.464498	0.462164	0.210424	0.38109	0.365056	0.160135	21854.7	21430.5	7748.05	5384.24	4564.78	3241.61	4452.71	3944.47	2622.18	900.054	930.546	47.0491	0.00305197	0.0246462	0.041243	0.0313865	1518.62	635.356	513.946
xbox	64	X	F8	100	11264	10589.5	4496.67	11597.6	10903	4647.94	333.6	295	240.011	0.0282177	0.0235025	0.0164912	2.07994	2.12614	0.192068	0.397341	0.376435	0.177885	0.3595	0.352511	0.154199	23021.7	22560.4	8218.57	4464.33	3992.52	2597.88	4068.24	3559.29	2403.88	881.348	910.996	47.0421	0.00323227	0.0376454	0.0348655	0.0302229	1610.84	509.184	471.161
xbox	128	X	3OT	100	51512.9	48806	21253.2	52564.6	49545.5	21857.9	1051.63	787.5	1051.68	0.0186472	0.0153056	0.0133674	0.391574	0.341366	0.243892	0.319473	0.283958	0.199921	0.292479	0.263607	0.175768	21233.2	15055	19290.3	17421.4	12887.8	15746.2	15949	12001.5	13882.8	4165.63	4284.16	206.129	0.00262002	0.0478029	0.0391845	0.0344505	3780.9	3086.25	2721.02
xbox	128	X	F4	100	50766.5	48307.5	20820.9	51827.2	48799	21406.2	1060.68	794.5	1057.05	0.0192089	0.0154659	0.0140251	1.92574	1.98146	0.11706	0.410715	0.348424	0.258544	0.319338	0.287497	0.187029	96630.9	93212.6	36978.5	21843.2	15510.1	19455	17074.7	13088.1	14317.2	4080.89	4195.62	207.181	0.00274893	0.0229438	0.0506746	0.0366577	7247.79	3813.19	2806.16
xbox	128	X	F8	100	49128.4	47178	19959.6	50139.4	47871.5	20436.4	1011.06	786	838.142	0.0193636	0.0156588	0.013635	2.09029	2.13591	0.198845	0.334239	0.294379	0.216586	0.294553	0.256956	0.168679	101658	98219.9	39657.3	16913.2	13017.3	13800.4	14936.3	11607.2	11193.9	3912.09	4005.53	164.276	0.00267246	0.0389736	0.0424509	0.033061	7772.83	2704.87	2194
xbox	256	X	3OT	100	217326	211192	91012.4	220498	213520	93314.3	3171.69	2118	3381.15	0.0127378	0.00926953	0.0098706	0.362434	0.320688	0.25241	0.28796	0.229282	0.207126	0.256553	0.205069	0.181266	84705.2	55729.1	84956.4	68006.3	43690.4	68941.8	60818.2	39769.2	60888.6	17838.4	18289.6	662.706	0.00193464	0.0494724	0.0405968	0.0355282	16651.5	13512.6	11934.2
xbox	256	X	F4	100	215139	209752	89327.8	218350	212079	91613	3210.61	2182.5	3424.2	0.013068	0.0095565	0.0102349	1.92959	1.98489	0.115167	0.382913	0.328603	0.2774	0.282367	0.224839	0.196569	410778	408569	160644	88605.9	57038.8	90657.8	65858.2	43032.6	64504.3	17508.3	17956.1	671.143	0.00200604	0.0225726	0.0543704	0.0385276	31486.2	17768.9	12642.9
xbox	256	X	F8	100	208035	204339	85074	211051	206665	87030.9	3015.41	2118	3100.99	0.0129422	0.00951822	0.0100892	2.09754	2.11851	0.203569	0.297458	0.22896	0.223068	0.257181	0.195558	0.184573	433377	416991	174775	65728.7	42403	64886.6	57072.2	38202.1	54330.3	16674.5	17058.1	607.794	0.00197747	0.0398995	0.0437213	0.0361763	34255.9	12717.8	10648.7
xbox	512	X	3OT	100	897644	874600	384188	908647	880333	397126	11003.4	5014.5	23441.7	0.00942003	0.00574665	0.0131589	0.332005	0.282491	0.25734	0.250837	0.181722	0.201037	0.217476	0.157556	0.173805	328234	204317	374302	250167	155405	282424	217920	132706	243151	75300.9	77836.7	4594.58	0.00257915	0.0504386	0.0394033	0.0340658	73363.2	55355.2	47657.6
xbox	512	X	F4	100	890812	870250	377209	901993	875983	389944	11180.8	5107.5	23737.8	0.00970866	0.00590118	0.0138887	1.93157	1.98162	0.112368	0.354479	0.290409	0.285097	0.244296	0.178848	0.192628	1.70463e+06	1.65785e+06	687824	347090	206438	395223	240587	142674	262196	73932.9	76429	4652.61	0.00272218	0.0220241	0.055879	0.037755	134814	77463.6	51390.4
xbox	512	X	F8	100	861168	846397	356966	871360	852122	366300	10192.4	4949.5	19573.5	0.0096704	0.00586464	0.0137115	2.09582	2.11653	0.205965	0.259297	0.181752	0.222568	0.219012	0.150735	0.18356	1.79744e+06	1.70178e+06	753668	242615	140227	274463	205401	124262	224513	69965.4	71794.9	3836.41	0.00268746	0.0403692	0.0436233	0.0359777	147719	53794.7	44004.6

## Sheet: Summary_PerResolution
Summary by resolution and method
resolution	axis	method	n_files	n_classes	mean_symbol_length	median_symbol_length	std_symbol_length	mean_raw_chars	median_raw_chars	std_raw_chars	mean_metadata_chars	median_metadata_chars	std_metadata_chars	mean_metadata_fraction	median_metadata_fraction	std_metadata_fraction	mean_H0_bits_per_symbol	median_H0_bits_per_symbol	std_H0_bits_per_symbol	mean_H1_bits_per_symbol	median_H1_bits_per_symbol	std_H1_bits_per_symbol	mean_H2_bits_per_symbol	median_H2_bits_per_symbol	std_H2_bits_per_symbol	mean_ideal_order0_bits	median_ideal_order0_bits	std_ideal_order0_bits	mean_ideal_order1_bits	median_ideal_order1_bits	std_ideal_order1_bits	mean_ideal_order2_bits	median_ideal_order2_bits	std_ideal_order2_bits	ci95_symbol_length	ci95_raw_chars	ci95_metadata_chars	ci95_metadata_fraction	ci95_H0_bits_per_symbol	ci95_H1_bits_per_symbol	ci95_H2_bits_per_symbol	ci95_ideal_order0_bits	ci95_ideal_order1_bits	ci95_ideal_order2_bits
8	X	3OT	3983	40	132.782	122	63.9692	158.349	148	70.0415	25.5672	27	8.60597	0.176894	0.162791	0.0614604	1.09117	1.11645	0.307904	0.984777	0.986902	0.275753	0.843468	0.822974	0.249012	147.24	131.488	84.2371	132.321	118.411	76.2935	114.092	101.745	68.4987	1.98665	2.17524	0.26727	0.00190874	0.00956237	0.00856388	0.00773342	2.6161	2.3694	2.12732
8	X	F4	3983	40	111.989	104	56.9886	137.95	128	62.7971	25.9608	28	8.84565	0.20952	0.189189	0.0828317	1.81816	1.92621	0.268928	1.12437	1.11259	0.347144	0.820749	0.800438	0.266526	210.344	193.602	117.198	129.539	113.7	81.7222	96.1211	82.564	64.0953	1.76986	1.95025	0.274714	0.00257245	0.00835195	0.010781	0.00827735	3.63975	2.538	1.99057
8	X	F8	3983	40	101.104	94	51.5569	126.561	118	57.04	25.4572	27	8.51315	0.222038	0.202073	0.0825543	2.13355	2.17625	0.469443	1.05291	1.00464	0.333788	0.710395	0.700485	0.208198	222.912	203.972	126.56	107.372	94.9389	64.594	74.2201	63.2551	48.0365	1.60117	1.77146	0.264388	0.00256384	0.0145792	0.0103663	0.00646587	3.93048	2.00606	1.49184
16	X	3OT	3983	40	577.259	528	317.006	640.567	592	337.417	63.3088	57	31.4002	0.111617	0.0977312	0.0504219	0.987157	1.00656	0.336468	0.902957	0.907999	0.313492	0.821002	0.80172	0.293132	563.214	492.501	358.283	514.484	454.219	326.809	470.257	414.435	303.825	9.84507	10.4789	0.975176	0.00156592	0.0104495	0.00973594	0.00910363	11.127	10.1495	9.43571
16	X	F4	3983	40	522.434	472	296.272	587.003	541	315.729	64.5697	59	32.1629	0.127003	0.108635	0.0639569	1.84079	1.92716	0.218649	1.0399	1.01459	0.384151	0.847873	0.809014	0.302321	985.797	891.653	592.837	540.758	472.772	363.927	441.93	392.128	295.785	9.20115	9.80539	0.998863	0.00198627	0.00679044	0.0119304	0.00938901	18.4114	11.3023	9.18603
16	X	F8	3983	40	473.805	422	274.559	536.408	483	292.443	62.6028	57	29.9996	0.135123	0.115124	0.0667829	2.18015	2.18815	0.417812	1.01563	0.946687	0.421404	0.804021	0.75261	0.301635	1050.55	952.689	634.019	462.723	415.698	296.622	373.709	330.125	245.927	8.52682	9.08223	0.93168	0.00207404	0.0129757	0.0130873	0.0093677	19.6903	9.212	7.6376
32	X	3OT	3983	40	2590.02	2333	1557.25	2769.18	2496	1629.33	179.166	151	125.203	0.0744947	0.060844	0.0440755	0.861664	0.847715	0.363304	0.784134	0.760673	0.335828	0.721367	0.693066	0.312366	2169.78	1790.05	1609.8	1970.12	1650.9	1452.46	1812.38	1522.46	1336.38	48.3626	50.6012	3.88834	0.00136883	0.0112829	0.0104296	0.00970096	49.9947	45.108	41.5033
32	X	F4	3983	40	2441.81	2183	1498.14	2624.5	2362	1566.97	182.689	157	128.463	0.0821793	0.0653096	0.0526951	1.84293	1.92252	0.201913	0.91013	0.850562	0.416502	0.756458	0.69403	0.339672	4604.91	4087.91	2963	2171.12	1784.76	1691.17	1792.34	1507.67	1347.66	46.5268	48.6646	3.98961	0.00163652	0.00627067	0.012935	0.010549	92.0202	52.5216	41.8535
32	X	F8	3983	40	2230.8	1952	1397.06	2405.62	2119	1455.84	174.811	150	114.309	0.0872974	0.0680967	0.0566846	2.17291	2.15835	0.39698	0.88548	0.781841	0.457416	0.749378	0.657771	0.379438	4902.79	4363.43	3162.05	1831.65	1566.82	1337.85	1567.14	1335.1	1160.15	43.3877	45.2131	3.55002	0.00176042	0.0123288	0.0142057	0.011784	98.2018	41.5488	36.03
64	X	3OT	3983	40	11996	10560	7828.86	12577.1	11037	8114.6	581.117	429	566	0.052829	0.0398794	0.038239	0.754967	0.719074	0.380396	0.674687	0.623135	0.345135	0.614427	0.566773	0.315519	8667.42	6538.49	7336.67	7710.03	5955.71	6491.33	6980.2	5500.32	5783.63	243.136	252.01	17.5779	0.00118757	0.0118137	0.0107186	0.00979887	227.85	201.597	179.619
64	X	F4	3983	40	11555.5	10120	7634.82	12147.8	10671	7904.97	592.219	439	581.023	0.0571107	0.0418829	0.0439115	1.8414	1.92261	0.202468	0.801976	0.713003	0.439725	0.653712	0.576788	0.347196	21776.7	18931.9	15037.3	8905.15	6609.59	7956.34	7156.43	5583.66	6035.11	237.11	245.5	18.0445	0.00136373	0.00628792	0.0136563	0.0107827	467.005	247.095	187.429
64	X	F8	3983	40	10640.3	9160	7199.35	11191.4	9766	7413.17	551.099	424	472.684	0.0599236	0.0433415	0.0468306	2.15766	2.13923	0.393997	0.757611	0.634775	0.458305	0.652728	0.535041	0.397707	23157.8	20233.3	16011.8	7244.95	5693.18	6000.13	6243	4970.48	5146.47	223.586	230.226	14.6799	0.00145439	0.0122361	0.0142333	0.0123513	497.268	186.342	159.831
128	X	3OT	3983	40	56123.5	48146	38651.7	58045.6	49735	39632	1922.18	1305	2145.82	0.0384225	0.0269827	0.0328522	0.663331	0.619765	0.392207	0.580655	0.511434	0.350228	0.519883	0.455057	0.312725	34743.4	24661.9	32130.3	30326.8	21884.8	28308	26858.7	19898.6	24563.4	1200.38	1230.83	66.6416	0.00102027	0.0121805	0.0108768	0.0097121	997.85	879.143	762.85
128	X	F4	3983	40	54764.5	47019	38003.6	56729.8	48599	38940.5	1965.32	1330	2218.49	0.0411103	0.0279776	0.0370051	1.84197	1.92327	0.202844	0.716416	0.613568	0.462096	0.56403	0.478831	0.348486	103256	86353.5	74970.3	36906.1	25170.6	36812.2	28558.2	20920.5	26811.5	1180.25	1209.35	68.8982	0.00114924	0.00629961	0.014351	0.0108227	2328.31	1143.25	832.667
128	X	F8	3983	40	50712.4	42867	36277.4	52513.4	44539	37057.5	1800.99	1277	1792.85	0.0425172	0.0286885	0.0387652	2.1434	2.10141	0.398204	0.649365	0.514602	0.453062	0.559407	0.438796	0.388222	109123	91420.2	78832.1	28559.7	21008.1	26313.1	24469.1	18320.7	22062.7	1126.65	1150.87	55.6796	0.00120391	0.0123668	0.0140705	0.0120568	2448.24	817.189	685.189
256	X	3OT	3983	40	247127	210388	170331	252518	214672	172946	5391.19	3534	6845.66	0.0256865	0.0166828	0.0259466	0.589359	0.536364	0.394319	0.503705	0.419268	0.349457	0.43991	0.359147	0.303632	133703	91463.8	131630	113979	78603.5	115054	98419.6	70118.4	97263.5	5289.85	5371.09	212.601	0.000805807	0.0122461	0.0108529	0.00942971	4087.94	3573.15	3020.65
256	X	F4	3983	40	243513	207172	168616	249047	211929	171122	5533.69	3601	7168.71	0.02728	0.0171638	0.0290208	1.8439	1.92685	0.201616	0.650795	0.530024	0.477622	0.488462	0.391869	0.346896	459305	386903	333033	147141	94363.2	158163	108387	75728.6	110849	5236.62	5314.44	222.634	0.000901282	0.00626148	0.0148332	0.0107733	10342.8	4911.98	3442.56
256	X	F8	3983	40	226201	191788	162344	231290	196040	164445	5089.2	3461	5760.12	0.0281697	0.0173739	0.0305494	2.13634	2.07101	0.400736	0.56104	0.414962	0.44518	0.474153	0.344747	0.369978	483423	404131	348128	107233	75861.6	108138	90043.8	65730.4	87886.4	5041.81	5107.06	178.888	0.000948755	0.0124454	0.0138257	0.0114902	10811.6	3358.39	2729.43
512	X	3OT	3983	40	1.03452e+06	876903	719015	1.04795e+06	886670	725510	13429.5	8396	20266	0.0157508	0.00933077	0.0187374	0.533462	0.48247	0.39092	0.444549	0.350115	0.344665	0.375839	0.282173	0.291547	504964	330266	530584	419073	267404	460847	349554	232736	380411	22330	22531.7	629.389	0.000581915	0.0121406	0.0107041	0.00905441	16478	14312.3	11814.2
512	X	F4	3983	40	1.02582e+06	869976	714871	1.03967e+06	880520	721167	13848.8	8661	21271.6	0.0166581	0.00966322	0.0207722	1.84672	1.93082	0.199287	0.603871	0.47381	0.488439	0.430211	0.322061	0.344032	1.93494e+06	1.61974e+06	1.40914e+06	572944	344080	661542	400585	258581	452408	22201.3	22396.8	660.619	0.00064511	0.00618913	0.0151692	0.0106844	43762.7	20545.1	14050.1
512	X	F8	3983	40	953633	811182	690360	966509	821630	695727	12875.8	8218	18132.2	0.017277	0.00982158	0.0219789	2.13426	2.06339	0.401626	0.494565	0.336968	0.43707	0.405069	0.270303	0.35178	2.03101e+06	1.69755e+06	1.46634e+06	392447	255765	437618	318825	213597	344938	21440.1	21606.8	563.121	0.000682585	0.012473	0.0135738	0.010925	45539.3	13590.8	10712.5

## Sheet: Paper_Entropy_Table
Compact entropy table for the paper
resolution	axis	method	n_files	n_classes	mean_symbol_length	mean_H0_bits_per_symbol	mean_H1_bits_per_symbol	mean_H2_bits_per_symbol	mean_ideal_order0_bits	mean_ideal_order1_bits	mean_ideal_order2_bits	ci95_ideal_order0_bits	ci95_ideal_order1_bits	ci95_ideal_order2_bits
8	X	3OT	3983	40	132.782	1.09117	0.984777	0.843468	147.24	132.321	114.092	2.6161	2.3694	2.12732
8	X	F4	3983	40	111.989	1.81816	1.12437	0.820749	210.344	129.539	96.1211	3.63975	2.538	1.99057
8	X	F8	3983	40	101.104	2.13355	1.05291	0.710395	222.912	107.372	74.2201	3.93048	2.00606	1.49184
16	X	3OT	3983	40	577.259	0.987157	0.902957	0.821002	563.214	514.484	470.257	11.127	10.1495	9.43571
16	X	F4	3983	40	522.434	1.84079	1.0399	0.847873	985.797	540.758	441.93	18.4114	11.3023	9.18603
16	X	F8	3983	40	473.805	2.18015	1.01563	0.804021	1050.55	462.723	373.709	19.6903	9.212	7.6376
32	X	3OT	3983	40	2590.02	0.861664	0.784134	0.721367	2169.78	1970.12	1812.38	49.9947	45.108	41.5033
32	X	F4	3983	40	2441.81	1.84293	0.91013	0.756458	4604.91	2171.12	1792.34	92.0202	52.5216	41.8535
32	X	F8	3983	40	2230.8	2.17291	0.88548	0.749378	4902.79	1831.65	1567.14	98.2018	41.5488	36.03
64	X	3OT	3983	40	11996	0.754967	0.674687	0.614427	8667.42	7710.03	6980.2	227.85	201.597	179.619
64	X	F4	3983	40	11555.5	1.8414	0.801976	0.653712	21776.7	8905.15	7156.43	467.005	247.095	187.429
64	X	F8	3983	40	10640.3	2.15766	0.757611	0.652728	23157.8	7244.95	6243	497.268	186.342	159.831
128	X	3OT	3983	40	56123.5	0.663331	0.580655	0.519883	34743.4	30326.8	26858.7	997.85	879.143	762.85
128	X	F4	3983	40	54764.5	1.84197	0.716416	0.56403	103256	36906.1	28558.2	2328.31	1143.25	832.667
128	X	F8	3983	40	50712.4	2.1434	0.649365	0.559407	109123	28559.7	24469.1	2448.24	817.189	685.189
256	X	3OT	3983	40	247127	0.589359	0.503705	0.43991	133703	113979	98419.6	4087.94	3573.15	3020.65
256	X	F4	3983	40	243513	1.8439	0.650795	0.488462	459305	147141	108387	10342.8	4911.98	3442.56
256	X	F8	3983	40	226201	2.13634	0.56104	0.474153	483423	107233	90043.8	10811.6	3358.39	2729.43
512	X	3OT	3983	40	1.03452e+06	0.533462	0.444549	0.375839	504964	419073	349554	16478	14312.3	11814.2
512	X	F4	3983	40	1.02582e+06	1.84672	0.603871	0.430211	1.93494e+06	572944	400585	43762.7	20545.1	14050.1
512	X	F8	3983	40	953633	2.13426	0.494565	0.405069	2.03101e+06	392447	318825	45539.3	13590.8	10712.5

## Sheet: Entropy_Winners
Overall winner counts by criterion
criterion	F4	3OT	F8	ties	total_pairs	interpretation
symbol_length	13	0	25761	2107	27881	F8 produces the shortest streams in most cases
raw_chars	0	0	25813	2068	27881	F8 produces the shortest streams in most cases
ideal_order0_bits	175	27424	111	171	27881	3OT dominates order-0 ideal code length
ideal_order1_bits	39	8968	17988	886	27881	F8 dominates contextual ideal code length
ideal_order2_bits	46	5643	21072	1120	27881	F8 dominates contextual ideal code length

## Sheet: Winners_ByResolution
Winner counts by criterion and resolution
criterion	resolution	F4	3OT	F8	ties	total_pairs
ideal_order0_bits	8	113	3637	79	154	3983
ideal_order0_bits	16	50	3891	29	13	3983
ideal_order0_bits	32	8	3970	3	2	3983
ideal_order0_bits	64	2	3979	0	2	3983
ideal_order0_bits	128	2	3981	0	0	3983
ideal_order0_bits	256	0	3983	0	0	3983
ideal_order0_bits	512	0	3983	0	0	3983
ideal_order1_bits	8	13	629	2819	522	3983
ideal_order1_bits	16	11	880	2931	161	3983
ideal_order1_bits	32	8	1120	2762	93	3983
ideal_order1_bits	64	3	1351	2588	41	3983
ideal_order1_bits	128	4	1524	2427	28	3983
ideal_order1_bits	256	0	1673	2288	22	3983
ideal_order1_bits	512	0	1791	2173	19	3983
ideal_order2_bits	8	22	417	2881	663	3983
ideal_order2_bits	16	10	532	3213	228	3983
ideal_order2_bits	32	6	675	3198	104	3983
ideal_order2_bits	64	2	756	3177	48	3983
ideal_order2_bits	128	5	994	2954	30	3983
ideal_order2_bits	256	1	1110	2847	25	3983
ideal_order2_bits	512	0	1159	2802	22	3983
raw_chars	8	0	0	2976	1007	3983
raw_chars	16	0	0	3539	444	3983
raw_chars	32	0	0	3765	218	3983
raw_chars	64	0	0	3850	133	3983
raw_chars	128	0	0	3885	98	3983
raw_chars	256	0	0	3897	86	3983
raw_chars	512	0	0	3901	82	3983
symbol_length	8	7	0	2940	1036	3983
symbol_length	16	3	0	3530	450	3983
symbol_length	32	1	0	3764	218	3983
symbol_length	64	2	0	3848	133	3983
symbol_length	128	0	0	3884	99	3983
symbol_length	256	0	0	3895	88	3983
symbol_length	512	0	0	3900	83	3983

## Sheet: Symbol_Distributions
Mean symbol probabilities by resolution and method
resolution	method	p_0	p_1	p_2	p_3	p_4	p_5	p_6	p_7
8	3OT	0.675804	0.113284	0.210913	0	0	0	0	0
8	F4	0.262147	0.234811	0.268232	0.234811	0	0	0	0
8	F8	0.240687	0.0230357	0.20397	0.0345604	0.23618	0.0253851	0.209512	0.0266689
16	3OT	0.729351	0.126931	0.143718	0	0	0	0	0
16	F4	0.269212	0.229423	0.271942	0.229423	0	0	0	0
16	F8	0.247574	0.0241695	0.197174	0.034224	0.24129	0.0254307	0.203547	0.0265904
32	3OT	0.771945	0.131626	0.0964286	0	0	0	0	0
32	F4	0.274275	0.224754	0.276217	0.224754	0	0	0	0
32	F8	0.253732	0.0233306	0.194384	0.0314003	0.248038	0.0245644	0.199447	0.0251034
64	3OT	0.801282	0.133229	0.0654891	0	0	0	0	0
64	F4	0.27679	0.222351	0.278508	0.222351	0	0	0	0
64	F8	0.257828	0.0219901	0.194042	0.0293011	0.251506	0.0239445	0.197931	0.0234578
128	3OT	0.820306	0.135654	0.0440395	0	0	0	0	0
128	F4	0.277005	0.222402	0.278191	0.222402	0	0	0	0
128	F8	0.259089	0.0209773	0.19544	0.0281696	0.251736	0.0235513	0.198573	0.0224633
256	3OT	0.832833	0.139572	0.0275945	0	0	0	0	0
256	F4	0.277304	0.222381	0.277934	0.222381	0	0	0	0
256	F8	0.259854	0.0204481	0.196136	0.0275319	0.251914	0.0233799	0.198705	0.0220312
512	3OT	0.840808	0.14326	0.0159329	0	0	0	0	0
512	F4	0.277185	0.222664	0.277487	0.222664	0	0	0	0
512	F8	0.259753	0.020272	0.196769	0.027155	0.251854	0.0232061	0.199022	0.0219683

## Sheet: Entropy_vs_Compression
Entropy summary joined with gzip/zstd compression bpv
class	resolution	method	n_files	mean_H0_bits_per_symbol	mean_H1_bits_per_symbol	mean_H2_bits_per_symbol	mean_ideal_order0_bits	mean_ideal_order1_bits	mean_ideal_order2_bits	mean_gzip_bpv	mean_zstd_bpv
airplane	8	3OT	100	1.30905	1.21218	0.995188	100.728	91.766	74.7973	1.04109	0.871563
airplane	8	F4	100	1.75559	1.39956	0.959689	96.8834	76.2902	51.2569	0.994375	0.825313
airplane	8	F8	100	2.08436	1.31991	0.809911	103.298	63.9485	38.3095	0.989531	0.830781
airplane	16	3OT	100	1.3366	1.2633	1.14361	306.089	288.265	260.97	0.212949	0.19334
airplane	16	F4	100	1.76772	1.48544	1.17793	317.608	266.761	211.289	0.203828	0.184141
airplane	16	F8	100	2.18727	1.50643	1.07514	347.16	237.536	168.522	0.200508	0.183223
airplane	32	3OT	100	1.28528	1.20567	1.13165	1043.68	979.108	919.724	0.0581006	0.0563574
airplane	32	F4	100	1.74849	1.38767	1.21828	1198.16	956.629	839.229	0.0556689	0.0545386
airplane	32	F8	100	2.18404	1.44963	1.20202	1306.83	867.414	719.191	0.0549854	0.0540356
airplane	64	3OT	100	1.19226	1.09123	1.04268	3940.38	3610.62	3446.3	0.0195999	0.018671
airplane	64	F4	100	1.73425	1.25686	1.10394	5123.22	3774.79	3296.03	0.0187521	0.0179636
airplane	64	F8	100	2.17793	1.29204	1.14743	5562.58	3309.73	2938.34	0.0184924	0.0179172
airplane	128	3OT	100	1.11276	0.994706	0.944433	16133.6	14470.6	13707.1	0.00800468	0.00727707
airplane	128	F4	100	1.71981	1.15672	0.984923	23036.5	15895	13421.7	0.00770294	0.00700043
airplane	128	F8	100	2.16373	1.15251	1.0442	24951.3	13406.8	12125.1	0.00758347	0.00696854
airplane	256	3OT	100	1.03407	0.912601	0.847637	69435	61590.6	56897.1	0.00353246	0.00299985
airplane	256	F4	100	1.70812	1.078	0.894323	108830	70510.4	57973.9	0.00342706	0.00292158
airplane	256	F8	100	2.14079	1.0371	0.937246	117540	57361.9	51740.3	0.0033587	0.00291987
airplane	512	3OT	100	0.968981	0.839583	0.761777	292903	255357	230064	0.00156059	0.0012072
airplane	512	F4	100	1.70994	1.02425	0.819517	498576	307316	243429	0.00152919	0.00118193
airplane	512	F8	100	2.14017	0.944274	0.837551	538427	239632	211708	0.00150334	0.00117837
bathtub	8	3OT	100	1.11555	1.00668	0.876829	127.312	114.381	99.2097	0.979531	0.817656
bathtub	8	F4	100	1.84292	1.11998	0.816772	179.797	108.974	79.7611	1.01203	0.86125
bathtub	8	F8	100	2.22197	1.0258	0.681685	198.3	91.667	60.6882	0.978281	0.858125
bathtub	16	3OT	100	1.02707	0.935739	0.853541	485.311	443.036	406.028	0.22041	0.196758
bathtub	16	F4	100	1.88099	1.06058	0.846609	827.411	463.116	375.04	0.221074	0.200078
bathtub	16	F8	100	2.28781	0.985743	0.768148	908.165	390.631	308.999	0.217871	0.200586
bathtub	32	3OT	100	0.896275	0.807761	0.732295	1912.81	1728.8	1580.77	0.0629272	0.0582715
bathtub	32	F4	100	1.91103	0.943228	0.753219	4071.34	1917.11	1563.41	0.0625537	0.0566504
bathtub	32	F8	100	2.30607	0.856399	0.707316	4428.3	1583.35	1335.59	0.0621558	0.0568823
bathtub	64	3OT	100	0.7751	0.676851	0.59383	7207	6276.91	5569.03	0.0203168	0.0183374
bathtub	64	F4	100	1.92063	0.827898	0.634398	18684	7450.27	5807.71	0.0202112	0.0178433
bathtub	64	F8	100	2.29833	0.710657	0.588432	20212.8	5786.39	4884.82	0.0199384	0.0177109
bathtub	128	3OT	100	0.693277	0.581821	0.490058	27073.3	22703.5	19232.9	0.00711136	0.00614109
bathtub	128	F4	100	1.92354	0.757684	0.538654	80593.4	28787.6	20846	0.00714756	0.00604656
bathtub	128	F8	100	2.29043	0.603594	0.487664	87039.5	20713.7	17002.6	0.00704376	0.00598747
bathtub	256	3OT	100	0.637088	0.51306	0.413766	105100	84720.3	69038.8	0.00284715	0.00222045
bathtub	256	F4	100	1.92122	0.708207	0.473091	340162	114873	77689.7	0.00287674	0.00220523
bathtub	256	F8	100	2.27168	0.530145	0.411966	365755	76753.1	60735.3	0.00282719	0.00217176
bathtub	512	3OT	100	0.586091	0.468822	0.361401	409119	326433	254578	0.00104287	0.000737932
bathtub	512	F4	100	1.92599	0.683612	0.435062	1.42458e+06	472069	302982	0.00106767	0.000741035
bathtub	512	F8	100	2.27796	0.483463	0.35668	1.52962e+06	294249	221114	0.0010508	0.000725544
bed	8	3OT	100	1.13548	1.01209	0.86275	169.261	150.563	127.364	0.889687	0.765469
bed	8	F4	100	1.8807	0.990744	0.688301	242.738	127.212	88.5266	0.878594	0.776563
bed	8	F8	100	2.21053	0.888111	0.626836	258.485	103.189	72.7807	0.881875	0.780156
bed	16	3OT	100	0.925221	0.834456	0.747233	649.533	582.263	522.807	0.195312	0.170781
bed	16	F4	100	1.81571	0.885408	0.698087	1192.26	575.311	457.658	0.189277	0.166484
bed	16	F8	100	2.10172	0.826315	0.623912	1272.24	493.679	380.822	0.189668	0.170273
bed	32	3OT	100	0.756992	0.681966	0.630101	2621.65	2343.69	2164.54	0.0559082	0.0497339
bed	32	F4	100	1.77289	0.751381	0.618738	5904.62	2469.5	2039.33	0.0534058	0.0474048
bed	32	F8	100	2.0156	0.703118	0.565841	6326.77	2155.78	1749.42	0.053269	0.0475293
bed	64	3OT	100	0.680498	0.591842	0.554398	11213.7	9680.47	9072.78	0.021156	0.0184531
bed	64	F4	100	1.79812	0.688967	0.568533	29054.7	10841.8	8928.85	0.0200348	0.0174484
bed	64	F8	100	2.03628	0.626139	0.529458	31177.3	9187.6	7829.09	0.0196555	0.0172086
bed	128	3OT	100	0.595726	0.492678	0.451202	46677.2	38200.7	34916.5	0.00902523	0.00697807
bed	128	F4	100	1.81859	0.609646	0.484424	139121	46235.1	36391	0.00862167	0.00669399
bed	128	F8	100	2.04571	0.523278	0.449884	149016	36791.5	31747.4	0.00846153	0.00664364
bed	256	3OT	100	0.526784	0.415018	0.370832	186788	145765	129541	0.0039154	0.00265451
bed	256	F4	100	1.83265	0.548239	0.411215	629495	190313	140994	0.00379588	0.00256556
bed	256	F8	100	2.05435	0.438133	0.374586	673696	140901	120087	0.00373204	0.00254348
bed	512	3OT	100	0.47333	0.350091	0.300595	714115	525777	448032	0.00159805	0.000976393
bed	512	F4	100	1.83381	0.498806	0.344907	2.67608e+06	746378	511501	0.00155923	0.000947712
bed	512	F8	100	2.05104	0.363754	0.300934	2.85713e+06	504947	414911	0.00153809	0.000936866
bench	8	3OT	100	1.1761	0.985279	0.79482	106.983	90.0507	71.6543	0.830937	0.699844
bench	8	F4	100	1.88367	1.09129	0.596616	132.579	80.4954	45.1156	0.839531	0.702969
bench	8	F8	100	2.17155	0.926811	0.494866	137.911	58.8959	31.9278	0.829688	0.709219
bench	16	3OT	100	1.0031	0.905792	0.7989	346.874	314.952	277.532	0.149316	0.13123
bench	16	F4	100	1.86192	1.02729	0.772123	542.874	306.395	233.499	0.150195	0.132734
bench	16	F8	100	2.1517	0.97445	0.667375	581.816	262.686	182.03	0.149805	0.133301
bench	32	3OT	100	0.848202	0.772424	0.70575	1205.33	1103.86	1003.7	0.0319629	0.0286841
bench	32	F4	100	1.81527	0.894315	0.698626	2312.18	1163.74	919.177	0.0314014	0.0284033
bench	32	F8	100	2.07518	0.851861	0.647417	2473.8	1015.16	779.575	0.0315161	0.0287109
bench	64	3OT	100	0.71915	0.643004	0.581185	4575.54	4096.19	3710.8	0.00815308	0.00725861
bench	64	F4	100	1.78791	0.745954	0.601691	10582	4472.13	3650.77	0.00797028	0.00701904
bench	64	F8	100	2.00786	0.695918	0.567535	11283.6	3859.42	3204.89	0.00794525	0.00705048
bench	128	3OT	100	0.614441	0.553007	0.510217	18992.7	17006.4	15584.3	0.00272686	0.00219738
bench	128	F4	100	1.78627	0.670418	0.560361	50830.7	19248.8	15962.7	0.00264385	0.00212891
bench	128	F8	100	1.98059	0.622774	0.532202	53965.1	16541.9	14097.2	0.00261448	0.00212692
bench	256	3OT	100	0.516347	0.458259	0.423771	74716.9	65943.2	60307.5	0.001021	0.000662975
bench	256	F4	100	1.80177	0.567482	0.472016	238555	78099	63770.5	0.00099721	0.000652595
bench	256	F8	100	1.98279	0.511168	0.450626	252258	64291.3	55924.1	0.000977006	0.00065146
bench	512	3OT	100	0.42902	0.362921	0.329798	270752	228502	204158	0.00041024	0.000221136
bench	512	F4	100	1.80959	0.472175	0.369285	1.03488e+06	291193	222874	0.000402725	0.000218005
bench	512	F8	100	1.9819	0.396716	0.349081	1.09241e+06	221718	191259	0.000392927	0.000218132
bookshelf	8	3OT	100	0.902763	0.795307	0.679419	112.438	97.881	81.5405	0.792344	0.689844
bookshelf	8	F4	100	1.72814	0.830651	0.606176	173.789	86.4975	60.6149	0.779062	0.702344
bookshelf	8	F8	100	1.85547	0.76003	0.538923	178.718	72.7583	49.6863	0.76875	0.695781
bookshelf	16	3OT	100	0.988668	0.889612	0.746156	560.124	502.645	426.637	0.152344	0.135684
bookshelf	16	F4	100	1.91412	1.00387	0.720429	963.494	503.04	370.154	0.152207	0.137324
bookshelf	16	F8	100	2.17627	0.931819	0.626089	1013.78	427.143	297.962	0.152168	0.13752
bookshelf	32	3OT	100	0.791364	0.750365	0.687437	1966.13	1870.66	1733.78	0.0313428	0.0268262
bookshelf	32	F4	100	1.92307	0.828468	0.687303	4644.44	1889.07	1605.07	0.0307544	0.0265967
bookshelf	32	F8	100	2.15274	0.803818	0.650301	4924	1739.97	1443.08	0.0308887	0.0269629
bookshelf	64	3OT	100	0.542685	0.523424	0.498988	6074.53	5873.52	5621.57	0.00740265	0.00574829
bookshelf	64	F4	100	1.90213	0.575301	0.508206	21919.3	6093.59	5466.59	0.00724762	0.00560272
bookshelf	64	F8	100	2.05663	0.5682	0.495421	22994.6	5825.36	5175.85	0.00723907	0.0056662
bookshelf	128	3OT	100	0.357015	0.342093	0.326911	18566.7	17788.6	17109.8	0.00238792	0.00141335
bookshelf	128	F4	100	1.87197	0.38126	0.344808	104481	19182.9	17610.5	0.00232162	0.00137852
bookshelf	128	F8	100	1.96822	0.372372	0.337656	107988	18378	16965	0.00231724	0.00139099
bookshelf	256	3OT	100	0.229969	0.216284	0.207503	58633.8	54889.4	52972.7	0.00102212	0.000384817
bookshelf	256	F4	100	1.86563	0.244681	0.226337	508888	61175	56465.9	0.00100413	0.000379524
bookshelf	256	F8	100	1.92639	0.235297	0.21994	520521	57774.7	54421.5	0.000999718	0.000381575
bookshelf	512	3OT	100	0.151264	0.136605	0.130318	167021	148472	142842	0.000457909	0.00010287
bookshelf	512	F4	100	1.873	0.15925	0.142674	2.19158e+06	173720	153333	0.000450835	0.000101377
bookshelf	512	F8	100	1.91614	0.145787	0.137151	2.22847e+06	154943	147004	0.000447401	0.000102117
bottle	8	3OT	100	1.0317	0.906785	0.758533	76.5353	65.9507	54.7709	0.848906	0.69375
bottle	8	F4	100	1.7702	0.949153	0.716665	109.829	59.4205	44.3487	0.82	0.710156
bottle	8	F8	100	1.95123	0.862728	0.641791	114.822	50.3779	37.334	0.819219	0.718594
bottle	16	3OT	100	0.966009	0.840556	0.773609	312.064	267.652	245.431	0.187246	0.158477
bottle	16	F4	100	1.77032	0.915742	0.769883	520.844	271.838	225.577	0.183184	0.163184
bottle	16	F8	100	2.0272	0.85054	0.729747	554.886	230.004	195.234	0.182695	0.165059
bottle	32	3OT	100	0.919238	0.755848	0.695232	1305.03	1067.09	978.422	0.0539355	0.0500586
bottle	32	F4	100	1.79888	0.893749	0.714217	2429.86	1223.2	968.249	0.0535864	0.0498291
bottle	32	F8	100	2.12282	0.790039	0.689772	2615.76	964.744	838.173	0.0534229	0.050332
bottle	64	3OT	100	0.873355	0.688441	0.611504	5323.78	4202.02	3732.86	0.018728	0.0175568
bottle	64	F4	100	1.81869	0.866271	0.653183	10760.5	5201.59	3898.68	0.0187109	0.0173309
bottle	64	F8	100	2.17827	0.726785	0.630316	11643.4	3866.69	3347.66	0.0185312	0.0172174
bottle	128	3OT	100	0.824021	0.640705	0.547659	22150.4	17279	14786.3	0.00740662	0.00665764
bottle	128	F4	100	1.82774	0.84219	0.607802	48133.1	22522.3	16160.3	0.00738865	0.00656666
bottle	128	F8	100	2.20292	0.677474	0.568292	52325.7	15963.5	13378.4	0.00724953	0.00646591
bottle	256	3OT	100	0.771632	0.589288	0.488245	90205.3	69296	57508.6	0.00298064	0.00234085
bottle	256	F4	100	1.82527	0.817183	0.565453	212043	96063.6	66169.2	0.00302836	0.00233236
bottle	256	F8	100	2.20325	0.628449	0.506619	230002	64696	52179.7	0.00294957	0.00229088
bottle	512	3OT	100	0.736668	0.552746	0.444082	361302	271908	218424	0.00119402	0.000809347
bottle	512	F4	100	1.82812	0.801098	0.536492	896931	395769	263261	0.00122799	0.000808597
bottle	512	F8	100	2.20818	0.595515	0.461712	972446	256894	198661	0.0012092	0.000787963
bowl	8	3OT	84	1.4165	1.19686	1.05342	273.242	229.719	201.842	1.30618	1.0971
bowl	8	F4	84	1.89781	1.46266	1.05528	315.151	243.511	175.44	1.31417	1.11626
bowl	8	F8	84	2.55919	1.32254	0.84102	344.92	177.239	112.107	1.27679	1.11272
bowl	16	3OT	84	1.37339	1.20267	1.09199	1086.45	950.124	864.033	0.343913	0.323521
bowl	16	F4	84	1.92892	1.47495	1.12691	1401.14	1075.35	823.371	0.345912	0.326683
bowl	16	F8	84	2.6549	1.43491	1.07642	1519.98	821.246	619.376	0.332706	0.317708
bowl	32	3OT	84	1.25664	1.10945	0.998957	4488.11	3965.44	3580.69	0.121666	0.116013
bowl	32	F4	84	1.9319	1.42929	1.07248	6580.44	4869.89	3676.46	0.122559	0.113845
bowl	32	F8	84	2.66116	1.37709	1.10114	7067.24	3623.98	2913.91	0.117809	0.110369
bowl	64	3OT	84	1.1876	1.02871	0.905359	19773.5	17144.1	15122.7	0.0512859	0.047251
bowl	64	F4	84	1.93409	1.39794	1.01422	30932.6	22373.4	16327.7	0.0517782	0.0460783
bowl	64	F8	84	2.66824	1.31202	1.0422	33498	16241.5	12950.8	0.0494232	0.0441484
bowl	128	3OT	84	1.10987	0.953493	0.822121	85629.1	73823.8	63837.2	0.0234582	0.0177209
bowl	128	F4	84	1.93841	1.37826	0.963368	145686	104172	73183.3	0.0239297	0.0176349
bowl	128	F8	84	2.68523	1.24943	0.967253	156464	71805.2	55686	0.0210807	0.0166506
bowl	256	3OT	84	1.02613	0.88749	0.749418	343863	297487	251514	0.00973041	0.00575152
bowl	256	F4	84	1.94492	1.35176	0.915338	638098	447620	304870	0.0101218	0.00582326
bowl	256	F8	84	2.69192	1.18738	0.894799	680293	296975	223947	0.00970623	0.00557462
bowl	512	3OT	84	0.972925	0.844996	0.701013	1.33304e+06	1.15971e+06	963862	0.00358346	0.00183649
bowl	512	F4	84	1.94665	1.33247	0.887261	2.63437e+06	1.8214e+06	1.22171e+06	0.00369789	0.00188308
bowl	512	F8	84	2.69225	1.15146	0.84926	2.78648e+06	1.18032e+06	871190	0.00356691	0.00180579
car	8	3OT	100	1.16945	1.00007	0.819363	107.775	91.1147	74.0941	0.829375	0.702344
car	8	F4	100	1.84296	1.00137	0.703622	138.105	75.2803	52.4525	0.814375	0.688906
car	8	F8	100	2.09158	0.929072	0.5919	143.764	63.8682	40.3554	0.811562	0.700156
car	16	3OT	100	1.26313	1.1378	1.04042	504.804	452.898	413.905	0.237012	0.207207
car	16	F4	100	1.86004	1.29213	1.03045	649.993	453.494	361.652	0.228691	0.202871
car	16	F8	100	2.32085	1.24864	0.933187	710.872	381.751	286.427	0.226172	0.204082
car	32	3OT	100	1.2544	1.16289	1.1094	2515.5	2331.18	2223	0.0967334	0.0900732
car	32	F4	100	1.88781	1.34267	1.17345	3486.23	2464.21	2154.17	0.0929468	0.0878735
car	32	F8	100	2.43894	1.38836	1.17806	3864.26	2178.38	1853.28	0.0904712	0.0868726
car	64	3OT	100	1.19268	1.09776	1.04603	12433.7	11452.5	10920.5	0.0468079	0.0427127
car	64	F4	100	1.90988	1.28837	1.11418	18743.6	12646.3	10953	0.045408	0.0414111
car	64	F8	100	2.48595	1.31458	1.1874	20807.9	10965.5	9921.57	0.0440869	0.0405801
car	128	3OT	100	1.13034	1.01934	0.953972	58843.6	53183	49860.5	0.0229589	0.0198247
car	128	F4	100	1.92719	1.23601	1.03198	95655.3	61729.6	51735.3	0.0223658	0.0193235
car	128	F8	100	2.51852	1.21194	1.09895	106258	51349.6	46680.2	0.0215414	0.018932
car	256	3OT	100	1.05544	0.931978	0.851567	253832	224812	206018	0.0104934	0.00827814
car	256	F4	100	1.93277	1.18488	0.94684	448568	277839	223097	0.0103667	0.00812851
car	256	F8	100	2.52353	1.10299	0.976554	497054	218826	194382	0.0100466	0.00804463
car	512	3OT	100	0.990159	0.856359	0.762893	1.03913e+06	901210	805998	0.00441583	0.00333447
car	512	F4	100	1.93391	1.14314	0.879219	1.97302e+06	1.1797e+06	911711	0.00439753	0.00328881
car	512	F8	100	2.52024	1.01518	0.86916	2.18329e+06	885702	761101	0.004279	0.00324432
chair	8	3OT	100	1.40649	1.33996	1.19395	215.856	204.464	181.946	1.27641	1.02406
chair	8	F4	100	1.97266	1.5152	1.12295	259.015	199.002	147.016	1.25141	1.03297
chair	8	F8	100	2.61385	1.46565	0.861109	283.034	158.41	93.2283	1.23609	1.04219
chair	16	3OT	100	1.27256	1.2087	1.1164	739.688	700.612	647.365	0.296738	0.266387
chair	16	F4	100	1.98242	1.40301	1.1371	1018.14	728.398	590.944	0.288223	0.26623
chair	16	F8	100	2.58111	1.41165	1.06292	1126.6	616.728	468.305	0.28457	0.266719
chair	32	3OT	100	1.15233	1.08284	0.989046	2822.57	2644.33	2416.78	0.0868384	0.0814307
chair	32	F4	100	1.98028	1.28466	1.03869	4416.12	2904.41	2345.51	0.0838062	0.0782129
chair	32	F8	100	2.53981	1.25396	1.01713	4885.91	2397.99	1969.75	0.0825854	0.0780444
chair	64	3OT	100	1.0585	0.975889	0.870762	11686.4	10747.8	9593.11	0.0317282	0.0286624
chair	64	F4	100	1.97833	1.17657	0.92907	20394.1	12326.5	9654.64	0.0305746	0.0273801
chair	64	F8	100	2.5194	1.08915	0.927869	22525.3	9648.2	8297.45	0.0299313	0.0269562
chair	128	3OT	100	0.998294	0.900539	0.781452	51213.1	46253.4	39971.1	0.0133287	0.0110905
chair	128	F4	100	1.97809	1.12294	0.849776	95212	55592	41498.2	0.01293	0.010698
chair	128	F8	100	2.51883	0.982162	0.841973	105513	40942.6	35216.8	0.0124541	0.0104849
chair	256	3OT	100	0.928184	0.833186	0.70244	211425	190741	159676	0.00531933	0.00391682
chair	256	F4	100	1.9804	1.07896	0.776084	426185	242862	171710	0.00523904	0.00383136
chair	256	F8	100	2.5343	0.892027	0.749784	470569	165892	139669	0.00507422	0.00377001
chair	512	3OT	100	0.875504	0.777573	0.640359	833682	745576	609001	0.00209745	0.00143556
chair	512	F4	100	1.98194	1.04897	0.724472	1.78917e+06	997243	679287	0.00207388	0.00140886
chair	512	F8	100	2.54259	0.83025	0.68546	1.96966e+06	650260	535893	0.00200571	0.00138074
cone	8	3OT	100	1.42902	1.27873	1.12708	220.536	193.962	170.09	1.24547	1.00937
cone	8	F4	100	1.94741	1.38552	1.02745	261.947	185.57	137.154	1.21969	1.02984
cone	8	F8	100	2.48089	1.34077	0.908062	261.992	141.055	95.8602	1.20875	1.03812
cone	16	3OT	100	1.30156	1.17109	1.02299	885.385	786.08	680.256	0.317852	0.293848
cone	16	F4	100	1.95274	1.31468	1.01716	1236.94	821.753	629.015	0.312461	0.29541
cone	16	F8	100	2.51005	1.29414	1.03168	1222.52	621.913	498.524	0.308105	0.29543
cone	32	3OT	100	1.16976	1.04942	0.880076	3528.18	3111.84	2581.21	0.0981689	0.0943481
cone	32	F4	100	1.94432	1.20757	0.894255	5640.08	3418.82	2495.11	0.0964355	0.0906665
cone	32	F8	100	2.48277	1.12604	0.93154	5553.7	2456.37	2039.76	0.0951392	0.0897583
cone	64	3OT	100	1.07659	0.961886	0.777673	14278.8	12537.1	10028.5	0.034227	0.031911
cone	64	F4	100	1.945	1.13704	0.804452	25184	14331.9	9994.65	0.0338773	0.0310233
cone	64	F8	100	2.47454	1.01198	0.818331	24938.2	9815.5	7982.88	0.0331668	0.0302866
cone	128	3OT	100	1.00177	0.888078	0.697454	56358.6	49147.2	38228.4	0.012597	0.0106166
cone	128	F4	100	1.94426	1.08078	0.730083	107951	58474.3	38859.9	0.012442	0.0104884
cone	128	F8	100	2.46167	0.913425	0.729702	107155	37927.1	30351.5	0.0116683	0.0102114
cone	256	3OT	100	0.951299	0.83615	0.636184	219251	189714	143122	0.00444781	0.00338195
cone	256	F4	100	1.94567	1.04194	0.675232	445200	232187	148323	0.00446222	0.00338196
cone	256	F8	100	2.455	0.844422	0.654117	441631	144245	112076	0.00436976	0.00329156
cone	512	3OT	100	0.923852	0.806749	0.599801	868615	746961	550264	0.00149637	0.00110236
cone	512	F4	100	1.94484	1.02451	0.646491	1.81802e+06	933926	581475	0.00150125	0.00110612
cone	512	F8	100	2.45254	0.806804	0.608977	1.80467e+06	562824	425051	0.00146475	0.00106444
cup	8	3OT	99	1.18775	1.09916	0.999694	244.624	225.774	205.019	1.38842	1.15956
cup	8	F4	99	1.9501	1.3168	1.05458	352.868	236.798	189.921	1.40672	1.22128
cup	8	F8	99	2.4425	1.24855	0.959426	388.841	195.88	152.033	1.39205	1.24495
cup	16	3OT	99	1.07374	0.995892	0.924204	949.727	877.408	812.069	0.379202	0.357205
cup	16	F4	99	1.93269	1.17336	0.968332	1593.56	965.594	792.425	0.380366	0.358369
cup	16	F8	99	2.43042	1.12914	0.958744	1752.83	795.839	680.293	0.375908	0.357067
cup	32	3OT	99	0.965107	0.871945	0.795756	4060.31	3655.4	3334.19	0.13842	0.131417
cup	32	F4	99	1.92025	1.05945	0.846513	7684.24	4233.91	3371.45	0.138006	0.127397
cup	32	F8	99	2.40336	0.989003	0.858969	8451.15	3392.63	2954.33	0.13572	0.12502
cup	64	3OT	99	0.870486	0.76347	0.675721	17636.6	15420.2	13648.4	0.0536397	0.0487655
cup	64	F4	99	1.90841	0.979428	0.738773	37637.3	19379.5	14548.7	0.053313	0.0477517
cup	64	F8	99	2.38261	0.863346	0.743003	41137.1	14432.7	12459.2	0.0522923	0.0469576
cup	128	3OT	99	0.804293	0.689913	0.593149	72451.2	62032.3	53234.5	0.0216412	0.0171694
cup	128	F4	99	1.907	0.937007	0.667269	168544	83620.8	59368.9	0.0219246	0.0170613
cup	128	F8	99	2.38485	0.778539	0.650052	183974	58275.4	48753.8	0.0212732	0.0167618
cup	256	3OT	99	0.7558	0.640123	0.535571	290728	246580	205803	0.0082417	0.00585488
cup	256	F4	99	1.90808	0.909069	0.624828	717956	350066	240480	0.00844378	0.00585143
cup	256	F8	99	2.38454	0.726217	0.588383	782738	233935	189639	0.00827744	0.00570646
cup	512	3OT	99	0.719395	0.604338	0.49291	1.13821e+06	958504	781445	0.0030191	0.00190559
cup	512	F4	99	1.90773	0.890831	0.595508	2.94221e+06	1.41539e+06	949111	0.00308391	0.00190863
cup	512	F8	99	2.38294	0.691478	0.545033	3.20281e+06	918859	724726	0.00301431	0.00186137
curtain	8	3OT	100	0.758585	0.697857	0.603778	59.657	54.6724	46.9724	0.661563	0.589375
curtain	8	F4	100	1.32454	0.651964	0.564425	79.0073	41.4095	36.2446	0.658594	0.585156
curtain	8	F8	100	1.36123	0.635366	0.558063	79.7013	40.1315	35.5202	0.659062	0.586875
curtain	16	3OT	100	0.602361	0.539455	0.487561	173.559	154.346	138.094	0.111445	0.099375
curtain	16	F4	100	1.38281	0.50116	0.450908	329.479	125.957	114.15	0.108945	0.0970703
curtain	16	F8	100	1.43419	0.487185	0.444261	333.67	120.178	110.106	0.108555	0.0968945
curtain	32	3OT	100	0.510011	0.448569	0.397701	586.303	513.691	454.095	0.0256421	0.0229565
curtain	32	F4	100	1.40357	0.428926	0.371233	1413.67	453.175	395.553	0.024751	0.0221533
curtain	32	F8	100	1.47916	0.410242	0.361869	1442.4	418.937	369.361	0.0246631	0.0223242
curtain	64	3OT	100	0.483868	0.414547	0.37173	2243.88	1929.73	1716	0.00832733	0.00764099
curtain	64	F4	100	1.37338	0.410085	0.350751	6166.88	1803.41	1562.12	0.0079422	0.00737274
curtain	64	F8	100	1.47075	0.386861	0.33387	6334.72	1622.45	1412.8	0.00791382	0.00733704
curtain	128	3OT	100	0.45502	0.388333	0.351068	8973.08	7688.58	6964.16	0.0035865	0.00321671
curtain	128	F4	100	1.35519	0.391457	0.336892	27664	7376.33	6488.66	0.00342102	0.00314938
curtain	128	F8	100	1.4583	0.375225	0.330795	28418.7	6608.17	5948.17	0.00338207	0.00313244
curtain	256	3OT	100	0.418787	0.351805	0.313928	35419.9	29554.4	26570	0.0015528	0.00128381
curtain	256	F4	100	1.34039	0.382692	0.315815	123612	30359.7	25628	0.00150084	0.00127184
curtain	256	F8	100	1.4508	0.355332	0.3145	126892	25999.8	23580.5	0.00148831	0.00128695
curtain	512	3OT	100	0.390077	0.314395	0.278874	141398	112368	99023.8	0.000642855	0.000502649
curtain	512	F4	100	1.34485	0.363723	0.290599	557027	125474	100490	0.000625902	0.000500311
curtain	512	F8	100	1.46236	0.323695	0.285933	571025	99971.8	89136.7	0.00062008	0.00050469
desk	8	3OT	100	1.08812	1.01243	0.879663	149.961	139.326	120.765	1.01562	0.860625
desk	8	F4	100	1.95599	1.12722	0.874931	233.812	133.732	104.179	1.02875	0.890156
desk	8	F8	100	2.28376	1.08706	0.768692	250.625	118.733	84.541	1.04172	0.895312
desk	16	3OT	100	0.818207	0.775981	0.72149	485.529	460.504	428.775	0.194453	0.172988
desk	16	F4	100	1.94534	0.878256	0.759623	1066.88	476.912	413.605	0.192871	0.176348
desk	16	F8	100	2.1811	0.863494	0.731171	1137.74	446.675	380.983	0.196328	0.178828
desk	32	3OT	100	0.57664	0.549258	0.520943	1549.49	1477.87	1406.75	0.0400513	0.0355225
desk	32	F4	100	1.92256	0.62814	0.55696	4975.6	1604.48	1438.57	0.0392578	0.0343579
desk	32	F8	100	2.08146	0.611989	0.542695	5232.27	1519.17	1360.2	0.0396875	0.0348999
desk	64	3OT	100	0.396531	0.377284	0.356806	4932.76	4700.87	4476.1	0.00975891	0.00796234
desk	64	F4	100	1.91286	0.429203	0.384096	23552.3	5196.47	4722.71	0.00961761	0.00769501
desk	64	F8	100	2.02415	0.415099	0.371243	24469.6	4942.2	4486.21	0.00967346	0.00776703
desk	128	3OT	100	0.254423	0.239791	0.22924	17582.9	16595.4	15916	0.00341015	0.00220833
desk	128	F4	100	1.89138	0.275563	0.251778	127687	18715.4	17242.6	0.00335564	0.00215237
desk	128	F8	100	1.95926	0.263928	0.244844	131064	17791.6	16611.1	0.00335026	0.00216667
desk	256	3OT	100	0.169307	0.154575	0.148728	57332.4	52937.6	51067.4	0.00145757	0.000596342
desk	256	F4	100	1.89359	0.183101	0.164798	604609	61689.9	56153.5	0.00137903	0.000584841
desk	256	F8	100	1.94079	0.169343	0.159731	616456	57349.4	54140.5	0.00137665	0.000592518
desk	512	3OT	100	0.118319	0.102606	0.097544	172253	152125	145138	0.000629781	0.000159289
desk	512	F4	100	1.89518	0.127106	0.109293	2.56053e+06	184978	162855	0.000590982	0.000155271
desk	512	F8	100	1.93232	0.110479	0.103897	2.60137e+06	163348	153993	0.00058436	0.000156136
door	8	3OT	100	0.743138	0.671608	0.586659	55.2802	49.2797	42.2211	0.661875	0.589531
door	8	F4	100	1.3056	0.612659	0.551856	76.6811	37.1583	32.9342	0.655781	0.570937
door	8	F8	100	1.34201	0.595976	0.543851	77.9243	35.3903	31.7868	0.654062	0.574219
door	16	3OT	100	0.606393	0.537843	0.472017	167.453	148.244	129.008	0.107129	0.0978125
door	16	F4	100	1.45211	0.469739	0.408395	348.973	116.343	101.25	0.102969	0.0956836
door	16	F8	100	1.51915	0.447828	0.393948	358.127	108.397	95.0659	0.102988	0.0959766
door	32	3OT	100	0.498265	0.433209	0.379691	584.625	505.103	442.896	0.0205933	0.0179614
door	32	F4	100	1.44331	0.411797	0.33591	1476.87	455.262	367.692	0.0196924	0.0173169
door	32	F8	100	1.52035	0.386429	0.318905	1525.99	411.817	337.068	0.019751	0.0174097
door	64	3OT	100	0.410072	0.352829	0.312482	2237.86	1924.44	1721.98	0.00515381	0.00442352
door	64	F4	100	1.45234	0.355915	0.292589	7126.47	1872.48	1553.55	0.00499176	0.00428436
door	64	F8	100	1.53083	0.330037	0.271486	7374.14	1689.02	1401.54	0.00498077	0.00420471
door	128	3OT	100	0.335385	0.286106	0.263457	9104.95	7878.93	7286.08	0.00169609	0.00128117
door	128	F4	100	1.45932	0.301678	0.258333	36853.4	7984.7	6928.91	0.00164509	0.00124001
door	128	F8	100	1.53147	0.276583	0.24297	37989.3	7165.15	6345.4	0.00163277	0.00122261
door	256	3OT	100	0.257478	0.218602	0.203335	30438.3	26131.9	24486.1	0.000612822	0.000366049
door	256	F4	100	1.47902	0.239739	0.202504	166607	27729.8	23993.6	0.000604429	0.000354366
door	256	F8	100	1.54623	0.211206	0.190539	171638	24296.9	22116.4	0.000600839	0.000352893
door	512	3OT	100	0.191515	0.1567	0.146241	96977.6	80586.2	75382.3	0.000228618	0.000112533
door	512	F4	100	1.48986	0.18336	0.149807	709808	91039.6	75575.4	0.00022633	0.000108493
door	512	F8	100	1.5468	0.152896	0.139242	728822	75485.1	69184.5	0.000225004	0.000108141
dresser	8	3OT	100	0.633346	0.587197	0.550291	107.766	100.125	93.6327	0.829844	0.736719
dresser	8	F4	100	1.95422	0.768	0.673529	297.612	115.767	101.725	0.85	0.785156
dresser	8	F8	100	2.01229	0.737396	0.661188	302.143	110.455	99.3067	0.849375	0.780312
dresser	16	3OT	100	0.490591	0.444535	0.424688	411.183	371.501	355.806	0.155859	0.140605
dresser	16	F4	100	1.93689	0.572913	0.501186	1517.38	445.626	391.469	0.155938	0.142832
dresser	16	F8	100	2.01461	0.534412	0.481926	1556.86	409.984	370.822	0.156738	0.143516
dresser	32	3OT	100	0.365215	0.335134	0.311654	1437.53	1322.14	1226.41	0.034209	0.0279858
dresser	32	F4	100	1.93348	0.408288	0.368134	7263.4	1545.7	1397.86	0.0337134	0.0274536
dresser	32	F8	100	2.01256	0.381424	0.347108	7468.44	1422.63	1295.53	0.0339868	0.0277075
dresser	64	3OT	100	0.257034	0.236136	0.222427	5113.3	4709.42	4440.62	0.00952545	0.00680939
dresser	64	F4	100	1.92464	0.281385	0.251	36035.9	5420.48	4857.56	0.00944366	0.0065802
dresser	64	F8	100	1.98703	0.263476	0.237143	36900.8	5045.82	4543.97	0.00942017	0.00656647
dresser	128	3OT	100	0.183094	0.16647	0.156366	18215.8	16928.4	16026.1	0.00371742	0.0019062
dresser	128	F4	100	1.9477	0.200486	0.18152	180751	19737	18315.1	0.00369324	0.00186207
dresser	128	F8	100	1.99411	0.186269	0.170959	183903	18677.8	17294.8	0.00368008	0.0018824
dresser	256	3OT	100	0.132081	0.113792	0.107885	57764.7	51923.8	49594.9	0.00164207	0.000487952
dresser	256	F4	100	1.95303	0.145387	0.123978	813115	63747.3	56500.4	0.00158589	0.000479531
dresser	256	F8	100	1.99215	0.126665	0.117023	824589	57806	53853.6	0.00158072	0.000484171
dresser	512	3OT	100	0.0978249	0.07808	0.0725441	174240	147420	139682	0.000697506	0.000164527
dresser	512	F4	100	1.95156	0.106646	0.0846495	3.46272e+06	190401	161292	0.000672809	0.000133088
dresser	512	F8	100	1.98631	0.0852737	0.0777467	3.50438e+06	161804	151253	0.000665468	0.00013336
flower_pot	8	3OT	100	1.33908	1.2121	1.08501	227.858	205.708	185.27	1.34172	1.11281
flower_pot	8	F4	100	1.95081	1.46287	1.10179	289.985	214.966	164.288	1.32578	1.13094
flower_pot	8	F8	100	2.56652	1.38164	0.902783	320.774	169.187	115.699	1.3	1.14094
flower_pot	16	3OT	100	1.34541	1.25153	1.17611	1005.65	931.392	875.328	0.417969	0.393613
flower_pot	16	F4	100	1.95554	1.50658	1.24499	1371.22	1018.54	837.066	0.416777	0.396465
flower_pot	16	F8	100	2.65718	1.58421	1.24953	1509.46	851.705	687.661	0.401035	0.386875
flower_pot	32	3OT	100	1.28211	1.18911	1.11837	4459.97	4117.26	3856.26	0.170237	0.162788
flower_pot	32	F4	100	1.94989	1.44947	1.21102	6585.09	4693.07	3866.04	0.169316	0.160776
flower_pot	32	F8	100	2.65195	1.52287	1.32313	7243.79	3862.84	3371.75	0.162776	0.15478
flower_pot	64	3OT	100	1.1968	1.09494	1.01366	18485.9	16775	15383.5	0.0680484	0.0629919
flower_pot	64	F4	100	1.94831	1.37405	1.11117	29936.2	20145.3	15926.6	0.0677313	0.062027
flower_pot	64	F8	100	2.63038	1.38925	1.22189	33015	16004.4	13940.8	0.0656937	0.0602481
flower_pot	128	3OT	100	1.10493	0.993517	0.898547	74332.6	66411.7	59302	0.0281162	0.0237118
flower_pot	128	F4	100	1.94782	1.30321	1.00831	134488	85354.8	64542.1	0.028217	0.0235667
flower_pot	128	F8	100	2.61802	1.24945	1.08213	147520	63953.6	54626.8	0.0271459	0.0230171
flower_pot	256	3OT	100	1.02569	0.90618	0.797324	287346	252935	219698	0.0108439	0.00832663
flower_pot	256	F4	100	1.94601	1.25006	0.91924	575033	348246	251142	0.0110633	0.00836361
flower_pot	256	F8	100	2.60977	1.13338	0.947688	628343	246467	203042	0.0107769	0.00822793
flower_pot	512	3OT	100	0.968972	0.842726	0.722062	1.11767e+06	970605	822719	0.00416188	0.00297956
flower_pot	512	F4	100	1.94605	1.21616	0.859788	2.37647e+06	1.40384e+06	980076	0.0042534	0.00299466
flower_pot	512	F8	100	2.60637	1.05319	0.848875	2.5934e+06	954349	759771	0.00412246	0.00292134
glass_box	8	3OT	100	0.829272	0.754559	0.635432	157.826	141.123	120.133	0.80125	0.737031
glass_box	8	F4	100	1.89324	0.92191	0.67572	296.878	143.122	108.443	0.839531	0.754375
glass_box	8	F8	100	1.95204	0.871332	0.661557	301.435	131.358	103.966	0.834219	0.738906
glass_box	16	3OT	100	0.664541	0.576193	0.5461	619.806	533.755	504.659	0.140898	0.129844
glass_box	16	F4	100	1.96509	0.771227	0.65476	1678.7	634.723	539.434	0.14168	0.130234
glass_box	16	F8	100	2.05493	0.722554	0.639982	1728.07	579.266	517.904	0.141895	0.131035
glass_box	32	3OT	100	0.501056	0.421231	0.392862	2068.51	1735.73	1612.52	0.0281421	0.0226099
glass_box	32	F4	100	1.9725	0.561922	0.477247	7774.86	2192.31	1851.14	0.0273926	0.0221216
glass_box	32	F8	100	2.07842	0.500592	0.459932	8060.12	1911.25	1733.84	0.0276343	0.0221899
glass_box	64	3OT	100	0.508152	0.416076	0.382127	9833.98	8201.05	7512.82	0.00830444	0.00581512
glass_box	64	F4	100	1.9776	0.556907	0.460431	38186	10457.1	8758.09	0.00796448	0.00566437
glass_box	64	F8	100	2.16121	0.497639	0.41191	40461.5	9167.34	7603.37	0.0079364	0.00556183
glass_box	128	3OT	100	0.318734	0.304816	0.275177	36697.7	35368.7	31914	0.00371738	0.00155197
glass_box	128	F4	100	1.97924	0.357144	0.336576	233304	40233	38181.8	0.00365612	0.00152618
glass_box	128	F8	100	2.07691	0.352683	0.312176	240994	39416.1	35079.2	0.00362568	0.00154037
glass_box	256	3OT	100	0.183941	0.17993	0.17675	101162	98829.2	97512.3	0.00176095	0.00032042
glass_box	256	F4	100	1.97971	0.20691	0.200256	1.10892e+06	112258	108549	0.00175416	0.000314913
glass_box	256	F8	100	2.03019	0.20369	0.197848	1.13008e+06	109586	106803	0.0017482	0.000319963
glass_box	512	3OT	100	0.108236	0.102686	0.101473	253905	239643	236667	0.00104552	7.71248e-05
glass_box	512	F4	100	1.97514	0.120128	0.114181	4.74241e+06	279732	264809	0.000842781	7.41738e-05
glass_box	512	F8	100	2.00696	0.114314	0.112476	4.80172e+06	264151	259769	0.000839601	7.40713e-05
guitar	8	3OT	100	0.885673	0.812146	0.571736	33.0941	29.4768	20.4218	0.692969	0.583438
guitar	8	F4	100	1.11679	0.870815	0.621523	29.6109	21.4215	15.2357	0.68	0.563594
guitar	8	F8	100	1.12349	0.870823	0.617889	29.6651	21.2892	14.9954	0.679531	0.573125
guitar	16	3OT	100	0.958197	0.849701	0.691964	127.028	112.285	92.7672	0.129961	0.109473
guitar	16	F4	100	1.47089	0.93067	0.773145	154.488	94.4333	77.0704	0.127188	0.108535
guitar	16	F8	100	1.54925	0.909005	0.745072	157.528	88.5792	71.4942	0.126406	0.108984
guitar	32	3OT	100	0.891845	0.804168	0.730734	423.112	384.051	351.423	0.0297534	0.0268604
guitar	32	F4	100	1.59681	0.864697	0.745088	658.561	348.527	300.724	0.0287183	0.0260352
guitar	32	F8	100	1.7325	0.829192	0.7214	688.166	322.915	280.741	0.0286792	0.0265552
guitar	64	3OT	100	0.782002	0.720169	0.682996	1628.3	1499.87	1428.11	0.00931396	0.00889343
guitar	64	F4	100	1.60775	0.80104	0.714221	3140.11	1504.17	1345.06	0.00902161	0.00848389
guitar	64	F8	100	1.76661	0.776508	0.693038	3320.96	1401.25	1256.34	0.00897766	0.00847778
guitar	128	3OT	100	0.683755	0.613921	0.586387	6360.96	5715.89	5465.05	0.00332661	0.00306152
guitar	128	F4	100	1.62619	0.693574	0.619392	14861.6	6049.1	5407.3	0.00324451	0.00293835
guitar	128	F8	100	1.79444	0.664071	0.605424	15710.4	5519.75	5050.06	0.00322876	0.00293163
guitar	256	3OT	100	0.600132	0.524081	0.494904	25192.2	21955.8	20704.8	0.00123501	0.00108811
guitar	256	F4	100	1.65034	0.598724	0.520303	69732.5	24141.5	20928.6	0.00120521	0.00104954
guitar	256	F8	100	1.83169	0.549946	0.501391	73889.5	20948.3	19102.4	0.00119569	0.0010503
guitar	512	3OT	100	0.50749	0.428255	0.397341	93797.8	78915.5	73126.7	0.000456781	0.000379379
guitar	512	F4	100	1.66441	0.508207	0.421968	309308	91322	75425.4	0.000447318	0.000370589
guitar	512	F8	100	1.83082	0.453251	0.401922	327007	77300.8	68397.9	0.000444285	0.000373444
keyboard	8	3OT	100	0.869086	0.782689	0.450558	50.0412	43.6928	25.006	0.602969	0.547813
keyboard	8	F4	100	1.09285	0.875587	0.327323	47.5163	35.5344	15.6006	0.591094	0.547969
keyboard	8	F8	100	1.09922	0.856053	0.327506	46.1067	33.749	15.2878	0.589531	0.549687
keyboard	16	3OT	100	0.817031	0.664519	0.519224	188.655	152.566	119.916	0.0883398	0.0810938
keyboard	16	F4	100	1.34912	0.715815	0.557184	265.413	137.254	106.252	0.0866602	0.0801953
keyboard	16	F8	100	1.38767	0.656144	0.548105	259.753	119.034	99.4517	0.0859961	0.0792383
keyboard	32	3OT	100	0.779365	0.649249	0.558355	764.742	638.216	549.999	0.017854	0.0152368
keyboard	32	F4	100	1.45761	0.640288	0.529116	1278.43	573.285	470.996	0.0173193	0.0147095
keyboard	32	F8	100	1.55849	0.591973	0.499771	1286.78	489.922	414.158	0.0171753	0.0149048
keyboard	64	3OT	100	0.837944	0.723933	0.61403	4043.11	3517	3015.7	0.00650238	0.00572906
keyboard	64	F4	100	1.50724	0.698249	0.570973	6771.22	3192.35	2623.22	0.00616058	0.00537292
keyboard	64	F8	100	1.68333	0.640345	0.530212	6993.16	2689.03	2243.67	0.00606079	0.00524811
keyboard	128	3OT	100	0.802228	0.715533	0.639546	20754.5	18506.8	16628.3	0.00279858	0.00245911
keyboard	128	F4	100	1.55112	0.723467	0.623247	37891.1	17725.9	15287.4	0.00265217	0.00231777
keyboard	128	F8	100	1.74977	0.684506	0.597035	39488.1	15295.8	13384.2	0.00260502	0.00227406
keyboard	256	3OT	100	0.736373	0.65814	0.597894	96325.4	86205.9	78501.7	0.00116548	0.000924606
keyboard	256	F4	100	1.61396	0.672083	0.572943	199291	85898.2	73132.4	0.00110582	0.000881448
keyboard	256	F8	100	1.83884	0.625897	0.552438	210270	72647.2	64364.9	0.0010813	0.000869718
keyboard	512	3OT	100	0.642472	0.567369	0.50304	379485	333362	296161	0.000488086	0.000320662
keyboard	512	F4	100	1.64566	0.598483	0.4767	915054	352320	277979	0.000465947	0.000309335
keyboard	512	F8	100	1.8733	0.517674	0.461899	966830	273579	244589	0.000448812	0.000306147
lamp	8	3OT	100	1.29598	1.19386	1.0256	134.966	123.418	106.405	1.13203	0.919063
lamp	8	F4	100	1.95083	1.52177	1.00509	163.202	126.706	89.7781	1.11344	0.924219
lamp	8	F8	100	2.45705	1.41455	0.807055	180.142	102.818	62.0797	1.11219	0.937813
lamp	16	3OT	100	1.23944	1.15637	1.07163	483.253	448.544	417.64	0.260195	0.238457
lamp	16	F4	100	1.94413	1.43064	1.17144	664.562	482.743	400.905	0.258379	0.239902
lamp	16	F8	100	2.47443	1.42833	1.06177	733.614	413.332	317.189	0.254219	0.239414
lamp	32	3OT	100	1.12459	1.02802	0.953434	1743.4	1588.2	1464.36	0.0734888	0.0703735
lamp	32	F4	100	1.93028	1.28853	1.06842	2797.09	1824.96	1509.4	0.0730347	0.0692261
lamp	32	F8	100	2.44459	1.27142	1.03848	3076.72	1532.25	1274.22	0.0721948	0.0690308
lamp	64	3OT	100	1.01818	0.905855	0.823431	6524.95	5783.64	5207.38	0.0237613	0.0222293
lamp	64	F4	100	1.92217	1.16277	0.923919	12016.4	7075.26	5561.68	0.0236313	0.0217291
lamp	64	F8	100	2.43011	1.09834	0.924734	13173.9	5587.51	4745.39	0.0233511	0.0215179
lamp	128	3OT	100	0.91547	0.791733	0.697312	25406.7	21883.5	19056.2	0.00870419	0.00771385
lamp	128	F4	100	1.91831	1.05882	0.796926	52900.6	28586.8	21225.5	0.00870476	0.00760479
lamp	128	F8	100	2.41433	0.940394	0.787227	57981.2	21166.7	17722.9	0.00853348	0.00751713
lamp	256	3OT	100	0.846531	0.710164	0.605608	100370	83839.9	70450.1	0.00330671	0.00270913
lamp	256	F4	100	1.91692	0.992681	0.705663	230194	116314	81273.7	0.00334012	0.0026979
lamp	256	F8	100	2.40713	0.832677	0.680617	251891	80836.8	65572.8	0.00328285	0.00266499
lamp	512	3OT	100	0.784954	0.645825	0.532269	403372	331986	270063	0.00124496	0.000932038
lamp	512	F4	100	1.91641	0.950535	0.639653	987749	485842	323899	0.00127066	0.00093406
lamp	512	F8	100	2.40789	0.751326	0.594096	1.07919e+06	319181	250487	0.00124359	0.000914475
laptop	8	3OT	100	0.999244	0.878933	0.699349	178.602	155.928	122.271	0.742656	0.661719
laptop	8	F4	100	1.8505	0.927963	0.678153	294.901	147.234	105.005	0.7525	0.690156
laptop	8	F8	100	2.11654	0.813278	0.592763	302.039	112.643	80.7149	0.757344	0.680312
laptop	16	3OT	100	0.819455	0.739941	0.584882	603.147	545.16	427.552	0.116602	0.101934
laptop	16	F4	100	1.8351	0.786643	0.538014	1241.13	542.487	362.844	0.117637	0.102695
laptop	16	F8	100	2.10021	0.649361	0.508772	1289.97	393.923	304.273	0.118086	0.104492
laptop	32	3OT	100	0.724497	0.640675	0.514893	2439.74	2142.64	1746.96	0.025918	0.0200659
laptop	32	F4	100	1.81353	0.698842	0.457022	5706.04	2242.61	1470.12	0.0252734	0.0196533
laptop	32	F8	100	2.06743	0.542658	0.414702	5955.24	1563.88	1210.61	0.0251074	0.0197241
laptop	64	3OT	100	0.653902	0.565623	0.438868	12547.6	10918.5	8535.98	0.00783295	0.00546143
laptop	64	F4	100	1.78843	0.633311	0.399092	32013.7	11760.3	7391.15	0.00758118	0.00524384
laptop	64	F8	100	2.04168	0.44803	0.348401	34000.8	7431.33	5809.06	0.0073288	0.00509613
laptop	128	3OT	100	0.598241	0.524968	0.386826	55305.7	48686.6	36004	0.00302811	0.00167618
laptop	128	F4	100	1.80509	0.599291	0.351202	153966	54344.1	31693.2	0.00294495	0.00161503
laptop	128	F8	100	2.07826	0.393715	0.305954	162667	31275.6	24343.6	0.00280182	0.00154884
laptop	256	3OT	100	0.548072	0.47198	0.337081	220878	192335	138024	0.00134294	0.000555968
laptop	256	F4	100	1.80445	0.561194	0.302415	670086	225333	121083	0.00132183	0.000544987
laptop	256	F8	100	2.07677	0.344943	0.264069	705583	120087	92650.5	0.00124026	0.000532026
laptop	512	3OT	100	0.51441	0.44207	0.297624	864615	748223	508875	0.00060008	0.000181006
laptop	512	F4	100	1.81074	0.54144	0.269511	2.7778e+06	904315	452086	0.000591062	0.000177723
laptop	512	F8	100	2.08419	0.308457	0.229497	2.91907e+06	447304	336699	0.000546599	0.000172333
mantel	8	3OT	100	1.22597	1.05151	0.869215	215.99	186.449	154.078	0.923906	0.805312
mantel	8	F4	100	1.92343	1.27618	0.880726	290.37	190.224	134.096	0.950937	0.812344
mantel	8	F8	100	2.35913	1.10775	0.667357	313.419	147.145	91.5596	0.937187	0.826406
mantel	16	3OT	100	1.01139	0.948799	0.863705	735.642	690.622	629.769	0.170313	0.147012
mantel	16	F4	100	1.92025	1.04357	0.860543	1319.33	691.637	580.021	0.168027	0.150332
mantel	16	F8	100	2.30182	1.01122	0.780615	1438.38	613.193	487.098	0.170859	0.154336
mantel	32	3OT	100	0.774132	0.733063	0.6837	2429.48	2298.01	2141.54	0.0355078	0.030332
mantel	32	F4	100	1.92395	0.776967	0.672273	5985.55	2328.14	2019.41	0.0348901	0.0300293
mantel	32	F8	100	2.22098	0.750956	0.648739	6458.48	2095.91	1820.71	0.0352222	0.0307837
mantel	64	3OT	100	0.572394	0.537655	0.495736	7678.65	7222.13	6613.52	0.00884705	0.00705048
mantel	64	F4	100	1.9263	0.568445	0.496717	25885.4	7411.26	6502.36	0.0083902	0.00680969
mantel	64	F8	100	2.14181	0.548155	0.464543	27509.4	6833.43	5769.25	0.00842651	0.00691376
mantel	128	3OT	100	0.467032	0.415638	0.378729	32634.7	28999	26218	0.00402283	0.00280872
mantel	128	F4	100	1.91042	0.460478	0.39423	135626	31427.8	27000.3	0.00385696	0.00271679
mantel	128	F8	100	2.0666	0.426056	0.360041	141955	28131.7	23733.7	0.00383091	0.00272686
mantel	256	3OT	100	0.381461	0.318297	0.282059	131793	110384	96654	0.00191249	0.00100382
mantel	256	F4	100	1.89457	0.381898	0.311704	670681	129525	106216	0.00184772	0.000974841
mantel	256	F8	100	2.01507	0.333019	0.277464	697350	109993	91407.1	0.0018268	0.000977812
mantel	512	3OT	100	0.317904	0.245686	0.2046	470181	364668	298941	0.000837188	0.000306899
mantel	512	F4	100	1.89526	0.31445	0.244921	2.90608e+06	459867	358024	0.000810785	0.000298612
mantel	512	F8	100	2.00988	0.249886	0.204762	3.01583e+06	356587	289606	0.000798647	0.000297562
monitor	8	3OT	100	0.91529	0.853787	0.764885	83.9114	77.0699	68.588	0.9175	0.75125
monitor	8	F4	100	1.92993	1.06615	0.849883	153.365	83.915	66.6334	0.940781	0.797031
monitor	8	F8	100	2.16989	0.952271	0.755403	163.454	70.7289	56.7288	0.937187	0.812656
monitor	16	3OT	100	0.720928	0.677498	0.63433	256.642	240.794	225.986	0.190098	0.17043
monitor	16	F4	100	1.88287	0.829575	0.736622	623.679	271.074	240.942	0.192012	0.175781
monitor	16	F8	100	2.0835	0.780546	0.690525	662.963	244.487	217.14	0.19334	0.176816
monitor	32	3OT	100	0.549434	0.507713	0.483637	849.449	786.257	751.021	0.0484351	0.0458374
monitor	32	F4	100	1.86642	0.611516	0.544206	2809.75	897.723	799.778	0.0484741	0.0448389
monitor	32	F8	100	2.0194	0.578319	0.523535	2952.37	817.56	743.469	0.0486597	0.0451978
monitor	64	3OT	100	0.415105	0.370498	0.348377	2985.78	2661.39	2506.02	0.0144592	0.0136938
monitor	64	F4	100	1.85147	0.452973	0.387957	13088.4	3155.62	2712.21	0.0143661	0.0133243
monitor	64	F8	100	1.97112	0.413597	0.371841	13632.9	2770.03	2508.13	0.0143771	0.0133994
monitor	128	3OT	100	0.336948	0.282815	0.261104	11049.1	9246.83	8512.2	0.00475483	0.0043148
monitor	128	F4	100	1.83546	0.359961	0.292345	60231.4	11571.4	9402.94	0.00473976	0.00422779
monitor	128	F8	100	1.94652	0.306394	0.274966	62535	9445.48	8493.35	0.00473465	0.00424629
monitor	256	3OT	100	0.289894	0.228316	0.201653	40654.6	32136.3	28223.9	0.00157862	0.00131341
monitor	256	F4	100	1.8336	0.303748	0.22901	262346	42313.2	31854.2	0.0015912	0.00129088
monitor	256	F8	100	1.94371	0.237742	0.208077	271839	31723.8	27649.6	0.00158536	0.00129713
monitor	512	3OT	100	0.257473	0.190713	0.161454	153036	113417	95145.5	0.000540371	0.00041485
monitor	512	F4	100	1.83276	0.269229	0.186487	1.10415e+06	158356	109825	0.000546424	0.000402597
monitor	512	F8	100	1.9425	0.194222	0.163537	1.14421e+06	109546	91571.8	0.000543155	0.000402398
night_stand	8	3OT	100	0.809695	0.744551	0.677976	189.158	174.004	158.579	1.01641	0.897344
night_stand	8	F4	100	1.9617	0.961867	0.80929	405.103	193.941	163.801	1.02656	0.936719
night_stand	8	F8	100	2.11449	0.919135	0.76143	419.734	179.075	149.604	1.02578	0.935
night_stand	16	3OT	100	0.652949	0.597516	0.554384	689.312	629.504	586.588	0.209902	0.186465
night_stand	16	F4	100	1.95903	0.731249	0.632778	1984.45	717.402	624.904	0.207656	0.185918
night_stand	16	F8	100	2.12591	0.687113	0.6018	2077.2	651.071	574.431	0.208633	0.18752
night_stand	32	3OT	100	0.515021	0.466762	0.435219	2490.06	2250	2105.02	0.0489331	0.0418823
night_stand	32	F4	100	1.9536	0.560861	0.479734	9497.55	2607.83	2236.37	0.0482251	0.0405981
night_stand	32	F8	100	2.11091	0.516521	0.451433	9948.23	2314.66	2038.94	0.0484937	0.041084
night_stand	64	3OT	100	0.372053	0.332668	0.308948	9421.75	8374.79	7794.51	0.0157867	0.0121158
night_stand	64	F4	100	1.94595	0.403009	0.349663	50588.8	9915.87	8616.58	0.0155133	0.0117188
night_stand	64	F8	100	2.06224	0.366196	0.326777	52454.4	8763.54	7862.16	0.0154535	0.0117401
night_stand	128	3OT	100	0.28544	0.241917	0.225383	32962.7	27939.8	25926.1	0.00565907	0.00317951
night_stand	128	F4	100	1.94791	0.308687	0.251576	236593	35297.8	28820.2	0.00563175	0.00311775
night_stand	128	F8	100	2.04951	0.26065	0.235453	244089	29143.4	26264	0.00558334	0.00313057
night_stand	256	3OT	100	0.221823	0.174044	0.157116	107200	84042	75644.4	0.0022458	0.000896688
night_stand	256	F4	100	1.94802	0.239999	0.179929	989885	115319	86918.6	0.00224436	0.000880327
night_stand	256	F8	100	2.03833	0.183461	0.162669	1.01802e+06	86216.4	76500.5	0.00222615	0.000884829
night_stand	512	3OT	100	0.183322	0.130098	0.112106	365215	258946	221544	0.000941415	0.00028685
night_stand	512	F4	100	1.94798	0.199517	0.1321	4.09151e+06	394826	263378	0.000908176	0.000273094
night_stand	512	F8	100	2.03187	0.134316	0.113837	4.19944e+06	259641	219695	0.000897549	0.000272803
person	8	3OT	100	1.2246	1.08512	0.938993	85.5045	75.0647	64.4317	0.929375	0.734844
person	8	F4	100	1.76233	1.16782	0.849501	99.9791	67.1347	47.9634	0.907656	0.739531
person	8	F8	100	2.16127	1.05299	0.683536	106.629	51.5902	32.448	0.895469	0.743437
person	16	3OT	100	1.27254	1.16766	1.0945	305.627	280.235	262.554	0.217207	0.189844
person	16	F4	100	1.7822	1.31294	1.09117	370.531	277.615	230.265	0.210566	0.187266
person	16	F8	100	2.30125	1.35308	1.02973	404.765	239.941	181.427	0.206719	0.186445
person	32	3OT	100	1.28141	1.17164	1.12443	1300.35	1192.76	1145.63	0.0752588	0.0714502
person	32	F4	100	1.79637	1.35361	1.17936	1630.78	1254.91	1088.99	0.0736035	0.0716235
person	32	F8	100	2.37636	1.4592	1.26009	1784.62	1104.78	954.496	0.0717578	0.071001
person	64	3OT	100	1.23601	1.13033	1.08157	5809.72	5332.92	5106.57	0.0332153	0.0316785
person	64	F4	100	1.80918	1.3348	1.14124	7835.63	5951.98	5066.72	0.032901	0.0311591
person	64	F8	100	2.4313	1.42468	1.31066	8495.98	5041.51	4638.99	0.0320654	0.0303461
person	128	3OT	100	1.16237	1.06267	0.999437	25317	23216.5	21840.2	0.015249	0.0141151
person	128	F4	100	1.81512	1.29621	1.06978	36990.1	27449.6	22567.9	0.0151905	0.0138173
person	128	F8	100	2.45762	1.34064	1.23389	39942.8	22192.5	20401.1	0.0147805	0.0134906
person	256	3OT	100	1.09192	0.997055	0.915593	106351	97221	89352	0.00690201	0.00590236
person	256	F4	100	1.81795	1.26613	1.00954	167090	121491	96513	0.00695406	0.00585718
person	256	F8	100	2.47141	1.26624	1.13062	180465	94327	84149.1	0.00669649	0.00581084
person	512	3OT	100	1.02619	0.932375	0.834564	429251	389885	349324	0.00286218	0.00236181
person	512	F4	100	1.81962	1.24181	0.958441	723115	516324	396724	0.00289971	0.00233577
person	512	F8	100	2.47981	1.19805	1.02768	781406	384799	329587	0.00284824	0.00230958
piano	8	3OT	100	1.27128	1.15775	0.993548	199.229	181.074	153.004	1.19969	0.995156
piano	8	F4	100	1.94217	1.33835	0.98182	255.422	176.71	128.932	1.17656	1.01766
piano	8	F8	100	2.40927	1.22536	0.824945	275.946	141.099	94.8638	1.16484	1.02391
piano	16	3OT	100	1.02486	0.971524	0.904566	753.593	712.626	660.244	0.284707	0.262598
piano	16	F4	100	1.89068	1.09824	0.937356	1243.62	718.137	614.156	0.275098	0.257051
piano	16	F8	100	2.24845	1.08812	0.864391	1344.83	642.05	513.514	0.273926	0.259004
piano	32	3OT	100	0.813095	0.761819	0.717536	2692.96	2527.59	2381.8	0.0747998	0.0698022
piano	32	F4	100	1.86058	0.846943	0.751424	5810.78	2625.4	2335.94	0.0721558	0.0663989
piano	32	F8	100	2.14259	0.828793	0.712738	6238.26	2374.38	2050.8	0.0718311	0.0666455
piano	64	3OT	100	0.650623	0.597693	0.558472	9694.8	8932.82	8356.36	0.0224673	0.0200223
piano	64	F4	100	1.85365	0.661886	0.588677	26734.2	9492.52	8469.12	0.0215353	0.019111
piano	64	F8	100	2.0862	0.635018	0.560009	28526.5	8547.46	7568.5	0.0214804	0.0192053
piano	128	3OT	100	0.516953	0.460659	0.423546	35341.1	31559.6	29132.1	0.00767067	0.00637184
piano	128	F4	100	1.8584	0.523641	0.452453	123569	34851.5	30204.4	0.00742428	0.00619095
piano	128	F8	100	2.05014	0.482191	0.425508	131241	30636.7	27146	0.00738953	0.00621109
piano	256	3OT	100	0.429956	0.364556	0.321098	135360	114649	100609	0.00275461	0.00208719
piano	256	F4	100	1.85738	0.432347	0.34836	557302	133576	107185	0.00267319	0.00203676
piano	256	F8	100	2.02736	0.367092	0.312981	590731	108344	92185.1	0.00263642	0.00204021
piano	512	3OT	100	0.36134	0.289918	0.239075	492819	393048	320577	0.00100447	0.000663183
piano	512	F4	100	1.86501	0.36881	0.272553	2.38116e+06	497458	364434	0.000968826	0.000647308
piano	512	F8	100	2.02172	0.286315	0.234251	2.50024e+06	363248	295552	0.000955132	0.000647063
plant	8	3OT	100	1.44505	1.35138	1.21946	198.286	184.688	167.838	1.35266	1.12828
plant	8	F4	100	1.88278	1.60021	1.20943	215.825	186.374	140.436	1.32172	1.12234
plant	8	F8	100	2.6031	1.63279	0.928115	232.039	146.399	82.8159	1.26438	1.09406
plant	16	3OT	100	1.46473	1.41438	1.35506	873.284	846.355	815.668	0.467715	0.442578
plant	16	F4	100	1.89303	1.67702	1.45595	967.731	871.819	762.1	0.459121	0.440703
plant	16	F8	100	2.67436	1.95493	1.50825	1047.81	777.729	613.103	0.430176	0.418711
plant	32	3OT	100	1.42209	1.36513	1.31949	3824.19	3683.33	3573.39	0.205154	0.198032
plant	32	F4	100	1.87944	1.63228	1.46142	4367.67	3869.07	3459.54	0.201509	0.195354
plant	32	F8	100	2.6306	1.93422	1.69595	4712.5	3500.27	3125.2	0.190242	0.18501
plant	64	3OT	100	1.36902	1.29808	1.2421	15768.7	15034.5	14459.9	0.0913678	0.0867532
plant	64	F4	100	1.87524	1.57895	1.39524	18933.2	16323.1	14384.3	0.0900385	0.0849484
plant	64	F8	100	2.60815	1.81632	1.64166	20475.9	14452.3	13212.7	0.0856708	0.0806516
plant	128	3OT	100	1.29425	1.21162	1.14073	62880.1	59243.9	56163.3	0.0387629	0.0352864
plant	128	F4	100	1.87468	1.51098	1.29046	81081.5	67559.4	57654.3	0.0384104	0.0350218
plant	128	F8	100	2.59479	1.66299	1.48482	87661.3	57406.6	51822.3	0.0367843	0.0338219
plant	256	3OT	100	1.19941	1.10724	1.01981	236750	219999	204177	0.0152552	0.0134372
plant	256	F4	100	1.87149	1.43559	1.17193	334305	268173	219265	0.0151722	0.0134643
plant	256	F8	100	2.57912	1.49894	1.2979	362451	217031	189924	0.0146703	0.0131455
plant	512	3OT	100	1.11039	1.01414	0.910597	884709	813482	736844	0.00580174	0.00498769
plant	512	F4	100	1.87073	1.373	1.07215	1.36778e+06	1.06001e+06	830670	0.00576897	0.00499736
plant	512	F8	100	2.57484	1.36635	1.14152	1.47357e+06	812754	685595	0.00558449	0.00487564
radio	8	3OT	100	0.880122	0.80439	0.70101	135.36	123.188	107.28	0.82	0.719531
radio	8	F4	100	1.85857	0.992185	0.716255	238.592	125.337	92.7288	0.833281	0.732344
radio	8	F8	100	1.96386	0.950406	0.66691	244.154	116.201	84.3616	0.830313	0.730781
radio	16	3OT	100	0.743061	0.681942	0.631955	537.188	489.848	455.025	0.177852	0.156523
radio	16	F4	100	1.87775	0.828887	0.693043	1245.77	530.691	450.445	0.174512	0.156016
radio	16	F8	100	2.02297	0.777713	0.660543	1292.38	473.373	411.841	0.174258	0.157129
radio	32	3OT	100	0.641337	0.568123	0.532238	2073.22	1830.83	1718.07	0.0472949	0.0417798
radio	32	F4	100	1.89655	0.688754	0.577969	5955.87	2087.68	1758.3	0.0455298	0.0399438
radio	32	F8	100	2.0825	0.614331	0.542641	6245.29	1770.04	1571.28	0.0453394	0.0398633
radio	64	3OT	100	0.536723	0.469136	0.434397	7608.26	6612.7	6124.01	0.0146899	0.0127982
radio	64	F4	100	1.90822	0.565578	0.467808	26737.7	7724.8	6408.1	0.0141138	0.012211
radio	64	F8	100	2.09774	0.495264	0.435042	28103.1	6412.04	5647.56	0.0139832	0.0120737
radio	128	3OT	100	0.449997	0.379254	0.349534	27067.7	22708.7	20913.6	0.00523579	0.00415462
radio	128	F4	100	1.91327	0.471162	0.376204	115875	27648.1	21958.2	0.00506355	0.00402477
radio	128	F8	100	2.0944	0.396055	0.348358	121879	21919	19439.7	0.00500248	0.00399899
radio	256	3OT	100	0.381364	0.31153	0.280249	94303.4	75987.9	68896.2	0.00202847	0.0013831
radio	256	F4	100	1.91803	0.398537	0.305537	485259	97228	73286.2	0.00197189	0.00134983
radio	256	F8	100	2.08707	0.320755	0.280032	508466	72776.1	64455.4	0.00194281	0.00134142
radio	512	3OT	100	0.319242	0.24686	0.217768	325841	248431	218984	0.000780273	0.000457532
radio	512	F4	100	1.91876	0.340437	0.241174	1.99758e+06	343815	238908	0.000767188	0.00044346
radio	512	F8	100	2.07185	0.253302	0.215806	2.08314e+06	237261	204022	0.000757028	0.000442674
range_hood	8	3OT	100	1.27818	1.16287	0.90653	219.228	199.563	154.221	0.93875	0.810469
range_hood	8	F4	100	1.96411	1.27875	0.841431	282.023	184.781	121.941	0.967812	0.820312
range_hood	8	F8	100	2.43804	1.11966	0.667664	306.644	141.29	85.0831	0.967187	0.837344
range_hood	16	3OT	100	1.12333	1.03675	0.932534	879.361	811.489	729.916	0.198281	0.172012
range_hood	16	F4	100	1.96893	1.1723	0.900713	1368.98	820.937	635.062	0.193906	0.174023
range_hood	16	F8	100	2.39044	1.1113	0.843979	1493.76	695.46	533.323	0.196309	0.179238
range_hood	32	3OT	100	0.935227	0.840524	0.754223	3398.59	3062.17	2736.35	0.0448975	0.0395312
range_hood	32	F4	100	1.96351	0.930243	0.751436	6637.73	3195.14	2571.95	0.0431787	0.0378589
range_hood	32	F8	100	2.31369	0.854397	0.707887	7150.23	2649.24	2197.77	0.0432568	0.0387524
range_hood	64	3OT	100	0.78306	0.667829	0.571123	12643.5	10792.6	9166.81	0.0116989	0.00940033
range_hood	64	F4	100	1.95878	0.74692	0.587238	30096.2	11668.2	9161.83	0.0109061	0.00886627
range_hood	64	F8	100	2.25689	0.654362	0.525059	32123.3	9379.22	7464.24	0.0108344	0.008974
range_hood	128	3OT	100	0.67571	0.541729	0.44023	53142.4	42805.4	34363.6	0.00419895	0.00278332
range_hood	128	F4	100	1.95105	0.639322	0.479841	146751	48964.5	36919	0.00395493	0.00266216
range_hood	128	F8	100	2.20302	0.529685	0.406247	155449	37935.8	28711.9	0.00386871	0.00267757
range_hood	256	3OT	100	0.593708	0.448465	0.344661	205044	156224	118112	0.00163196	0.000794401
range_hood	256	F4	100	1.94337	0.562924	0.397324	651588	191275	135999	0.00154655	0.000767884
range_hood	256	F8	100	2.17796	0.426655	0.325381	688956	136330	102697	0.00150073	0.000770626
range_hood	512	3OT	100	0.530327	0.381429	0.269665	760142	551850	382602	0.000666768	0.000235682
range_hood	512	F4	100	1.94232	0.500058	0.326338	2.73989e+06	711291	468515	0.000641254	0.000231463
range_hood	512	F8	100	2.16854	0.3468	0.249583	2.889e+06	465184	329094	0.000614528	0.00022815
sink	8	3OT	100	1.17673	1.07806	0.909581	180.426	164.897	139.482	1.04531	0.885
sink	8	F4	100	1.85863	1.2339	0.886377	240.578	155.964	112.222	1.06625	0.912188
sink	8	F8	100	2.25508	1.13893	0.755412	269.553	131.981	87.5372	1.02891	0.89875
sink	16	3OT	100	0.997046	0.93925	0.853696	655.977	616.829	563.218	0.208359	0.183242
sink	16	F4	100	1.89904	1.06543	0.854501	1167.72	634.167	512.876	0.209961	0.189414
sink	16	F8	100	2.28488	0.994963	0.763622	1298.43	548.591	427.009	0.204609	0.186641
sink	32	3OT	100	0.795358	0.743091	0.68552	2184.94	2045.05	1897.39	0.0478516	0.0430029
sink	32	F4	100	1.90972	0.841369	0.70133	5222.6	2189.54	1845.25	0.0476978	0.0425098
sink	32	F8	100	2.23379	0.786436	0.644283	5720.21	1927.71	1604.81	0.0464502	0.0415796
sink	64	3OT	100	0.632959	0.570451	0.527994	7519.06	6801.64	6321.21	0.0136438	0.0118668
sink	64	F4	100	1.91643	0.6663	0.555233	23549.8	7700.28	6474.3	0.0133957	0.0115543
sink	64	F8	100	2.18624	0.603096	0.512318	25399.7	6605.27	5687.21	0.0130072	0.0111746
sink	128	3OT	100	0.536201	0.456243	0.417437	26519.8	22725.4	20896.2	0.00461132	0.00353321
sink	128	F4	100	1.92322	0.567132	0.445179	103183	27641.9	21943.6	0.00455036	0.00347935
sink	128	F8	100	2.16616	0.476981	0.409228	110010	22058.1	19209.8	0.0044257	0.00339333
sink	256	3OT	100	0.452941	0.366552	0.328166	93260.2	75717.6	67881.6	0.00175315	0.00112262
sink	256	F4	100	1.92363	0.488063	0.361852	435749	99557.3	74130.4	0.00175412	0.00112058
sink	256	F8	100	2.14323	0.382471	0.326651	461819	73675	63315.5	0.00171292	0.00109788
sink	512	3OT	100	0.401179	0.307739	0.265479	335045	256541	220691	0.000688821	0.00037358
sink	512	F4	100	1.92186	0.438255	0.302994	1.79495e+06	363651	250270	0.00069599	0.000371971
sink	512	F8	100	2.12816	0.31907	0.265356	1.89488e+06	247573	205469	0.000680455	0.000364478
sofa	8	3OT	100	1.0058	0.840119	0.754561	93.2155	76.9948	68.2961	0.830469	0.710781
sofa	8	F4	100	1.81955	0.956597	0.712851	144.004	75.4137	55.4167	0.834063	0.730156
sofa	8	F8	100	2.06326	0.870492	0.652304	151.954	63.4729	46.8963	0.841719	0.731406
sofa	16	3OT	100	0.922047	0.819869	0.735762	373.721	333.545	298.939	0.175449	0.155098
sofa	16	F4	100	1.79654	0.931048	0.74509	671.877	345.87	278.987	0.17375	0.154453
sofa	16	F8	100	2.07758	0.8693	0.685164	724.332	302.257	239.131	0.174727	0.158145
sofa	32	3OT	100	0.763587	0.700527	0.659269	1714.72	1575.81	1486.48	0.0502783	0.0455298
sofa	32	F4	100	1.78506	0.792704	0.690956	3860.06	1674.75	1465.55	0.0490112	0.0438696
sofa	32	F8	100	2.02786	0.759443	0.653803	4152.84	1520	1316.72	0.0485889	0.0441309
sofa	64	3OT	100	0.630585	0.553006	0.52234	6977.93	6099.7	5769.56	0.0169446	0.0150732
sofa	64	F4	100	1.80139	0.654108	0.547661	19336.7	6989.3	5840.5	0.0164511	0.0144843
sofa	64	F8	100	2.02876	0.587021	0.524181	20721.1	5900.17	5290.02	0.0162836	0.0144629
sofa	128	3OT	100	0.568902	0.467694	0.430253	28126.1	23000.4	21155	0.00647995	0.00539501
sofa	128	F4	100	1.81673	0.592529	0.461146	87658.6	28744.5	22229.5	0.00631241	0.00520149
sofa	128	F8	100	2.05381	0.487488	0.430955	94037.4	22006.1	19486.3	0.00621994	0.00517864
sofa	256	3OT	100	0.518473	0.406618	0.359745	109912	85975.8	75971.7	0.00261946	0.00193367
sofa	256	F4	100	1.82516	0.549824	0.397945	379222	115269	83119.5	0.0025755	0.00188414
sofa	256	F8	100	2.06371	0.420446	0.358982	406760	81811.9	70005.1	0.00254188	0.00188408
sofa	512	3OT	100	0.486713	0.365889	0.312132	440002	330053	281355	0.0010809	0.000711742
sofa	512	F4	100	1.8292	0.527375	0.358118	1.60931e+06	471922	319397	0.00106653	0.00069722
sofa	512	F8	100	2.07113	0.37756	0.310106	1.728e+06	312814	257114	0.00105046	0.000694222
stairs	8	3OT	100	1.4126	1.26622	1.06449	166.505	150.553	128.253	1.14922	0.954375
stairs	8	F4	100	1.94351	1.34214	0.964246	191.761	137.092	99.6409	1.11875	0.959375
stairs	8	F8	100	2.46925	1.34054	0.789092	197.356	109.101	65.6381	1.09688	0.947344
stairs	16	3OT	100	1.28777	1.19415	1.07209	565.158	524.049	477.433	0.25709	0.234023
stairs	16	F4	100	1.93034	1.29247	1.04631	776.606	518.149	425.235	0.248438	0.235176
stairs	16	F8	100	2.46514	1.34467	1.02149	815.123	436.362	337.556	0.244102	0.232031
stairs	32	3OT	100	1.14691	1.08478	0.96501	1967.64	1857.71	1675.94	0.0724365	0.0676147
stairs	32	F4	100	1.92572	1.1791	0.996057	3234.26	1902.27	1627.88	0.0695923	0.0655688
stairs	32	F8	100	2.41589	1.23351	0.988673	3456.36	1669.6	1368.51	0.0691699	0.0655029
stairs	64	3OT	100	0.936399	0.889522	0.823797	6858.81	6519.33	6058.73	0.0237964	0.0219156
stairs	64	F4	100	1.90611	0.990596	0.862129	14134.8	6799.19	5950.99	0.0229565	0.0209964
stairs	64	F8	100	2.27004	0.999411	0.832535	15244.9	6176.83	5222.1	0.0227954	0.0208929
stairs	128	3OT	100	0.713253	0.659038	0.616811	22391.2	20656	19308.8	0.00805717	0.00695423
stairs	128	F4	100	1.89061	0.74184	0.647739	61564.2	22299.4	19362.2	0.00779396	0.00672108
stairs	128	F8	100	2.14421	0.725229	0.624917	65226.8	20143.9	17432.1	0.00778831	0.00674614
stairs	256	3OT	100	0.547882	0.477906	0.439596	76714.3	66424.3	61006.8	0.0030201	0.00238015
stairs	256	F4	100	1.87073	0.562265	0.478061	273684	76352.2	64020.2	0.00293631	0.002335
stairs	256	F8	100	2.05875	0.516217	0.451263	286809	65420	57131.1	0.00292586	0.00234582
stairs	512	3OT	100	0.43902	0.354748	0.313334	265758	211923	187219	0.00106475	0.000790073
stairs	512	F4	100	1.87426	0.442357	0.348245	1.17744e+06	264174	204271	0.00104256	0.000775915
stairs	512	F8	100	2.03689	0.369017	0.314595	1.22784e+06	205695	175306	0.00103992	0.000779679
stool	8	3OT	100	1.27773	1.19414	1.05007	168.481	156.504	137.811	1.22828	1.01281
stool	8	F4	100	1.93785	1.44657	1.04958	212.654	156.223	114.924	1.21031	1.0225
stool	8	F8	100	2.42266	1.38373	0.836761	232.46	131.274	81.4301	1.20516	1.03672
stool	16	3OT	100	1.12638	1.0657	0.993145	541.949	508.765	474.936	0.27959	0.259453
stool	16	F4	100	1.94632	1.27802	1.04837	835.439	532.216	437.273	0.274473	0.258477
stool	16	F8	100	2.37535	1.27916	0.969986	916.22	475.947	367.637	0.274219	0.260293
stool	32	3OT	100	0.963783	0.893456	0.841252	1865.22	1716.26	1618.99	0.0770386	0.0738403
stool	32	F4	100	1.93365	1.08049	0.90949	3548.59	1886.03	1583.85	0.0755688	0.0714331
stool	32	F8	100	2.29912	1.05987	0.880781	3854.96	1658.73	1407.43	0.0755225	0.0717578
stool	64	3OT	100	0.844468	0.757553	0.708862	7227.3	6416.91	6010.12	0.0257254	0.0238864
stool	64	F4	100	1.92591	0.925998	0.772132	16135.5	7409.25	6082.43	0.0252139	0.02306
stool	64	F8	100	2.26109	0.866986	0.756941	17472.4	6209.96	5474.47	0.0250665	0.0229813
stool	128	3OT	100	0.755884	0.651469	0.598717	28437	24281.5	22239	0.00936409	0.00816814
stool	128	F4	100	1.92257	0.823635	0.651823	72329.4	29857.3	23214.5	0.00924297	0.00797096
stool	128	F8	100	2.25384	0.721444	0.63664	78127.9	23207.7	20505.8	0.00911465	0.00792965
stool	256	3OT	100	0.688603	0.569134	0.510484	111908	92050.5	82109.2	0.00344726	0.00271752
stool	256	F4	100	1.92375	0.757104	0.562514	314694	120582	88573.3	0.00343164	0.00268015
stool	256	F8	100	2.26384	0.617514	0.535327	340057	87326	75203.2	0.00338419	0.00267769
stool	512	3OT	100	0.630545	0.506644	0.437633	426756	341668	294117	0.00124144	0.000907634
stool	512	F4	100	1.92521	0.710661	0.501223	1.31549e+06	475273	332758	0.00123998	0.000898575
stool	512	F8	100	2.26915	0.54905	0.457317	1.42e+06	325130	270161	0.00122203	0.000893892
table	8	3OT	100	1.08885	0.992597	0.839834	166.178	151.337	128.935	1.08969	0.929219
table	8	F4	100	1.82205	1.0827	0.815032	238.729	143.722	108.778	1.0825	0.951719
table	8	F8	100	2.11909	0.987233	0.732331	253.141	120.378	88.5092	1.08438	0.953281
table	16	3OT	100	0.86167	0.787021	0.715835	519.925	474.715	431.116	0.219375	0.203086
table	16	F4	100	1.75012	0.864601	0.695694	956.319	478.139	384.323	0.216641	0.201367
table	16	F8	100	1.98454	0.826861	0.642215	1020.67	427.017	333.772	0.218203	0.20248
table	32	3OT	100	0.672991	0.613708	0.559407	1667.79	1522.75	1394.32	0.0513086	0.0477563
table	32	F4	100	1.7059	0.676075	0.559631	4042.73	1596.63	1329.43	0.0504639	0.0463135
table	32	F8	100	1.8948	0.638184	0.523606	4287.59	1423.14	1185.93	0.0505884	0.0465747
table	64	3OT	100	0.51165	0.466354	0.431928	6014.08	5483.38	5091.13	0.0167401	0.0149857
table	64	F4	100	1.66477	0.520491	0.44365	19303.7	5906.93	5058.27	0.0164792	0.0146338
table	64	F8	100	1.80919	0.487304	0.419875	20288.8	5275.92	4628.75	0.0163748	0.014617
table	128	3OT	100	0.387495	0.340056	0.315668	23176.9	20323.9	18811.5	0.00627476	0.00498276
table	128	F4	100	1.6435	0.393448	0.329503	96567.3	23115.1	19275.1	0.00619675	0.00490093
table	128	F8	100	1.75828	0.35206	0.311892	100789	19726.3	17672.3	0.00615177	0.00491261
table	256	3OT	100	0.316459	0.263474	0.238752	85329.1	71275.4	63455.9	0.00234654	0.00157938
table	256	F4	100	1.64354	0.321489	0.256532	431749	85337.9	67652.7	0.00232898	0.00156227
table	256	F8	100	1.74844	0.268754	0.236442	448801	68581.1	59969.2	0.00231477	0.00157091
table	512	3OT	100	0.262643	0.205169	0.178537	299660	237159	202880	0.000852012	0.000508323
table	512	F4	100	1.64995	0.26971	0.198866	1.83923e+06	311467	228127	0.000835969	0.000500404
table	512	F8	100	1.74894	0.205452	0.175235	1.90952e+06	224985	192867	0.000827435	0.000500273
tent	8	3OT	100	1.17747	1.00909	0.859699	178.434	151.919	129.168	1.03703	0.886719
tent	8	F4	100	1.80643	1.1203	0.828427	233.673	144.01	107.011	1.02625	0.894687
tent	8	F8	100	2.12065	1.01528	0.72999	239.028	113.645	82.4001	1.01875	0.899687
tent	16	3OT	100	1.08815	0.949026	0.84884	748.89	648.915	578.978	0.258926	0.234883
tent	16	F4	100	1.8056	1.07419	0.84354	1169.69	677.564	529.727	0.252773	0.232734
tent	16	F8	100	2.17334	1.014	0.8127	1192.45	534.631	434.056	0.249883	0.23291
tent	32	3OT	100	0.968723	0.8326	0.729018	2938.9	2493.47	2165.29	0.0736353	0.0685742
tent	32	F4	100	1.82066	0.977453	0.742067	5394.64	2817.99	2119.66	0.0717871	0.0661328
tent	32	F8	100	2.20592	0.891583	0.725752	5506.21	2103.24	1730.86	0.0708203	0.0656738
tent	64	3OT	100	0.861974	0.720555	0.594084	11333.9	9314.84	7590.06	0.0243188	0.0220129
tent	64	F4	100	1.82249	0.890598	0.623325	23690.9	11269.3	7831.39	0.0237787	0.0213055
tent	64	F8	100	2.20103	0.753032	0.60151	24151	7767	6239.52	0.0233105	0.0209531
tent	128	3OT	100	0.792653	0.640523	0.501205	43941.3	34912.7	26980.2	0.00861374	0.00724743
tent	128	F4	100	1.82255	0.836545	0.541719	100649	44902.1	28893.3	0.00853241	0.0071595
tent	128	F8	100	2.1916	0.654102	0.503657	102403	28519.4	22122.4	0.00825172	0.00698692
[truncated: 111 more rows]

## Sheet: Figures_Data
Figure data and charts
[truncated: 57 more rows]

[truncated: 1 more sheets: PerFile]
