# Supplementary material for: Contour-Based Chain-Code Serialization for Lossless Compression of Voxelized 3D Objects
Source: Entropy (Basel). 2026 Jul 8;28(7):774. doi: 10.3390/e28070774 (PMC13408810; doi:10.3390/e28070774)
Supplement: Supplementary file 1 [file entropy-28-00774-s001.zip › S4_FourClass_XYZ_Ablation_Study.xlsx]

## Sheet: Results
dataset	class	split	model_id	resolution	axis_slices	format	file_path	occupied_voxels	occupancy_ratio	original_bytes	compressed_bytes	compressed_kib	compression_ratio	bpv	bpo	compressor	compress_level	compress_time_s	encode_wall_time_s	encode_cpu_time_s	encode_rss_before_bytes	encode_rss_after_bytes	encode_rss_delta_bytes	encode_peak_rss_bytes	encode_private_before_bytes	encode_private_after_bytes	encode_private_delta_bytes	encode_peak_private_bytes	encode_gc_gen0_delta	encode_gc_gen1_delta	encode_gc_gen2_delta	compress_wall_time_s	compress_cpu_time_s	compress_rss_before_bytes	compress_rss_after_bytes	compress_rss_delta_bytes	compress_peak_rss_bytes	compress_private_before_bytes	compress_private_after_bytes	compress_private_delta_bytes	compress_peak_private_bytes	compress_gc_gen0_delta	compress_gc_gen1_delta	compress_gc_gen2_delta	has_encoding_metrics	encode_source_csv	encode_managed_before_bytes	encode_managed_after_bytes	encode_managed_delta_bytes
ModelNet40	airplane		airplane_0001	128	x	chaincode_3OT_text	c:\temp\ProcesamientoVoxelesModelNet40\rev\CodigosDeCadena\airplane\128\airplane_0001_X.3OT	18083	0.00862265	24248	2398	2.3418	10.1118	0.00914764	1.06089	gzip	9	0.0083981	0.055226	0.078125	69603328	73330688	3727360	73330688	54054912	57602048	3547136	57602048	4	1	1	0.0109346	0									347	0	0	1	c:\temp\ProcesamientoVoxelesModelNet40\rev\CodigosDeCadena\airplane\encoding_cost_metrics.csv	22572288	10999024	-11573264
ModelNet40	airplane		airplane_0001	128	x	chaincode_3OT_text	c:\temp\ProcesamientoVoxelesModelNet40\rev\CodigosDeCadena\airplane\128\airplane_0001_X.3OT	18083	0.00862265	24248	2160	2.10938	11.2259	0.00823975	0.955594	zstd	19	0.0147186	0.055226	0.078125	69603328	73330688	3727360	73330688	54054912	57602048	3547136	57602048	4	1	1	0.0155622	0.015625									64	0	0	1	c:\temp\ProcesamientoVoxelesModelNet40\rev\CodigosDeCadena\airplane\encoding_cost_metrics.csv	22572288	10999024	-11573264
ModelNet40	airplane		airplane_0001	128	x	chaincode_3OTABS_text	c:\temp\ProcesamientoVoxelesModelNet40\rev\CodigosDeCadena\airplane\128\airplane_0001_X.3OTABS	18083	0.00862265	24580	2315	2.26074	10.6177	0.00883102	1.02417	gzip	9	0.0077415	0.055226	0.078125	69603328	73330688	3727360	73330688	54054912	57602048	3547136	57602048	4	1	1	0.0080589	0									56	0	0	1	c:\temp\ProcesamientoVoxelesModelNet40\rev\CodigosDeCadena\airplane\encoding_cost_metrics.csv	22572288	10999024	-11573264
ModelNet40	airplane		airplane_0001	128	x	chaincode_3OTABS_text	c:\temp\ProcesamientoVoxelesModelNet40\rev\CodigosDeCadena\airplane\128\airplane_0001_X.3OTABS	18083	0.00862265	24580	2075	2.02637	11.8458	0.0079155	0.917989	zstd	19	0.0143383	0.055226	0.078125	69603328	73330688	3727360	73330688	54054912	57602048	3547136	57602048	4	1	1	0.0150229	0.015625									71	0	0	1	c:\temp\ProcesamientoVoxelesModelNet40\rev\CodigosDeCadena\airplane\encoding_cost_metrics.csv	22572288	10999024	-11573264
ModelNet40	airplane		airplane_0001	128	x	chaincode_3OTINT_text	c:\temp\ProcesamientoVoxelesModelNet40\rev\CodigosDeCadena\airplane\128\airplane_0001_X.3OTINT	18083	0.00862265	24248	2398	2.3418	10.1118	0.00914764	1.06089	gzip	9	0.0068227	0.055226	0.078125	69603328	73330688	3727360	73330688	54054912	57602048	3547136	57602048	4	1	1	0.0072682	0									55	0	0	1	c:\temp\ProcesamientoVoxelesModelNet40\rev\CodigosDeCadena\airplane\encoding_cost_metrics.csv	22572288	10999024	-11573264
ModelNet40	airplane		airplane_0001	128	x	chaincode_3OTINT_text	c:\temp\ProcesamientoVoxelesModelNet40\rev\CodigosDeCadena\airplane\128\airplane_0001_X.3OTINT	18083	0.00862265	24248	2163	2.1123	11.2104	0.00825119	0.956921	zstd	19	0.0143626	0.055226	0.078125	69603328	73330688	3727360	73330688	54054912	57602048	3547136	57602048	4	1	1	0.0148063	0.015625									55	0	0	1	c:\temp\ProcesamientoVoxelesModelNet40\rev\CodigosDeCadena\airplane\encoding_cost_metrics.csv	22572288	10999024	-11573264
ModelNet40	airplane		airplane_0001	128	x	chaincode_3OTSEP_text	c:\temp\ProcesamientoVoxelesModelNet40\rev\CodigosDeCadena\airplane\128\airplane_0001_X.3OTSEP	18083	0.00862265	24979	2466	2.4082	10.1294	0.00940704	1.09097	gzip	9	0.0074159	0.055226	0.078125	69603328	73330688	3727360	73330688	54054912	57602048	3547136	57602048	4	1	1	0.0080173	0									57	0	0	1	c:\temp\ProcesamientoVoxelesModelNet40\rev\CodigosDeCadena\airplane\encoding_cost_metrics.csv	22572288	10999024	-11573264
ModelNet40	airplane		airplane_0001	128	x	chaincode_3OTSEP_text	c:\temp\ProcesamientoVoxelesModelNet40\rev\CodigosDeCadena\airplane\128\airplane_0001_X.3OTSEP	18083	0.00862265	24979	2217	2.16504	11.267	0.00845718	0.980811	zstd	19	0.0162087	0.055226	0.078125	69603328	73330688	3727360	73330688	54054912	57602048	3547136	57602048	4	1	1	0.0169151	0.015625									58	0	0	1	c:\temp\ProcesamientoVoxelesModelNet40\rev\CodigosDeCadena\airplane\encoding_cost_metrics.csv	22572288	10999024	-11573264
ModelNet40	airplane		airplane_0001	128	x	chaincode_F4_text	c:\temp\ProcesamientoVoxelesModelNet40\rev\CodigosDeCadena\airplane\128\airplane_0001_X.F4	18083	0.00862265	22658	2330	2.27539	9.72446	0.00888824	1.0308	gzip	9	0.0044475	0.0534684	0.078125	65265664	64806912	-458752	65294336	49737728	49098752	-638976	49790976	3	2	1	0.0049018	0									55	0	0	1	c:\temp\ProcesamientoVoxelesModelNet40\rev\CodigosDeCadena\airplane\encoding_cost_metrics.csv	13033240	14393616	1360376
ModelNet40	airplane		airplane_0001	128	x	chaincode_F4_text	c:\temp\ProcesamientoVoxelesModelNet40\rev\CodigosDeCadena\airplane\128\airplane_0001_X.F4	18083	0.00862265	22658	2077	2.02832	10.909	0.00792313	0.918874	zstd	19	0.0140789	0.0534684	0.078125	65265664	64806912	-458752	65294336	49737728	49098752	-638976	49790976	3	2	1	0.0144449	0.015625									56	0	0	1	c:\temp\ProcesamientoVoxelesModelNet40\rev\CodigosDeCadena\airplane\encoding_cost_metrics.csv	13033240	14393616	1360376
ModelNet40	airplane		airplane_0001	128	x	chaincode_F4ABS_text	c:\temp\ProcesamientoVoxelesModelNet40\rev\CodigosDeCadena\airplane\128\airplane_0001_X.F4ABS	18083	0.00862265	22991	2251	2.19824	10.2137	0.00858688	0.995852	gzip	9	0.0045302	0.0534684	0.078125	65265664	64806912	-458752	65294336	49737728	49098752	-638976	49790976	3	2	1	0.0050133	0									56	0	0	1	c:\temp\ProcesamientoVoxelesModelNet40\rev\CodigosDeCadena\airplane\encoding_cost_metrics.csv	13033240	14393616	1360376
ModelNet40	airplane		airplane_0001	128	x	chaincode_F4ABS_text	c:\temp\ProcesamientoVoxelesModelNet40\rev\CodigosDeCadena\airplane\128\airplane_0001_X.F4ABS	18083	0.00862265	22991	1990	1.94336	11.5533	0.00759125	0.880385	zstd	19	0.014443	0.0534684	0.078125	65265664	64806912	-458752	65294336	49737728	49098752	-638976	49790976	3	2	1	0.0148299	0.015625									55	0	0	1	c:\temp\ProcesamientoVoxelesModelNet40\rev\CodigosDeCadena\airplane\encoding_cost_metrics.csv	13033240	14393616	1360376
ModelNet40	airplane		airplane_0001	128	x	chaincode_F4INT_text	c:\temp\ProcesamientoVoxelesModelNet40\rev\CodigosDeCadena\airplane\128\airplane_0001_X.F4INT	18083	0.00862265	22658	2324	2.26953	9.74957	0.00886536	1.02815	gzip	9	0.0050287	0.0534684	0.078125	65265664	64806912	-458752	65294336	49737728	49098752	-638976	49790976	3	2	1	0.0054649	0									55	0	0	1	c:\temp\ProcesamientoVoxelesModelNet40\rev\CodigosDeCadena\airplane\encoding_cost_metrics.csv	13033240	14393616	1360376
ModelNet40	airplane		airplane_0001	128	x	chaincode_F4INT_text	c:\temp\ProcesamientoVoxelesModelNet40\rev\CodigosDeCadena\airplane\128\airplane_0001_X.F4INT	18083	0.00862265	22658	2094	2.04492	10.8204	0.00798798	0.926395	zstd	19	0.0145092	0.0534684	0.078125	65265664	64806912	-458752	65294336	49737728	49098752	-638976	49790976	3	2	1	0.0148868	0.015625									71	0	0	1	c:\temp\ProcesamientoVoxelesModelNet40\rev\CodigosDeCadena\airplane\encoding_cost_metrics.csv	13033240	14393616	1360376
ModelNet40	airplane		airplane_0001	128	x	chaincode_F4SEP_text	c:\temp\ProcesamientoVoxelesModelNet40\rev\CodigosDeCadena\airplane\128\airplane_0001_X.F4SEP	18083	0.00862265	23390	2368	2.3125	9.87753	0.0090332	1.04761	gzip	9	0.0047854	0.0534684	0.078125	65265664	64806912	-458752	65294336	49737728	49098752	-638976	49790976	3	2	1	0.0054512	0.015625									55	0	0	1	c:\temp\ProcesamientoVoxelesModelNet40\rev\CodigosDeCadena\airplane\encoding_cost_metrics.csv	13033240	14393616	1360376
ModelNet40	airplane		airplane_0001	128	x	chaincode_F4SEP_text	c:\temp\ProcesamientoVoxelesModelNet40\rev\CodigosDeCadena\airplane\128\airplane_0001_X.F4SEP	18083	0.00862265	23390	2124	2.07422	11.0122	0.00810242	0.939667	zstd	19	0.0131856	0.0534684	0.078125	65265664	64806912	-458752	65294336	49737728	49098752	-638976	49790976	3	2	1	0.0138453	0.015625									55	0	0	1	c:\temp\ProcesamientoVoxelesModelNet40\rev\CodigosDeCadena\airplane\encoding_cost_metrics.csv	13033240	14393616	1360376
ModelNet40	airplane		airplane_0001	128	x	chaincode_F8_text	c:\temp\ProcesamientoVoxelesModelNet40\rev\CodigosDeCadena\airplane\128\airplane_0001_X.F8	18083	0.00862265	18655	2269	2.21582	8.22168	0.00865555	1.00382	gzip	9	0.0030667	0.055044	0.09375	65298432	68444160	3145728	68472832	49614848	52740096	3125248	52793344	2	1	0	0.0035104	0									55	0	0	1	c:\temp\ProcesamientoVoxelesModelNet40\rev\CodigosDeCadena\airplane\encoding_cost_metrics.csv	16002384	20599928	4597544
ModelNet40	airplane		airplane_0001	128	x	chaincode_F8_text	c:\temp\ProcesamientoVoxelesModelNet40\rev\CodigosDeCadena\airplane\128\airplane_0001_X.F8	18083	0.00862265	18655	2069	2.02051	9.01643	0.00789261	0.915335	zstd	19	0.0104255	0.055044	0.09375	65298432	68444160	3145728	68472832	49614848	52740096	3125248	52793344	2	1	0	0.0107903	0									55	0	0	1	c:\temp\ProcesamientoVoxelesModelNet40\rev\CodigosDeCadena\airplane\encoding_cost_metrics.csv	16002384	20599928	4597544
ModelNet40	airplane		airplane_0001	128	x	chaincode_F8ABS_text	c:\temp\ProcesamientoVoxelesModelNet40\rev\CodigosDeCadena\airplane\128\airplane_0001_X.F8ABS	18083	0.00862265	18978	2196	2.14453	8.64208	0.00837708	0.97152	gzip	9	0.0042034	0.055044	0.09375	65298432	68444160	3145728	68472832	49614848	52740096	3125248	52793344	2	1	0	0.0049111	0									56	0	0	1	c:\temp\ProcesamientoVoxelesModelNet40\rev\CodigosDeCadena\airplane\encoding_cost_metrics.csv	16002384	20599928	4597544
ModelNet40	airplane		airplane_0001	128	x	chaincode_F8ABS_text	c:\temp\ProcesamientoVoxelesModelNet40\rev\CodigosDeCadena\airplane\128\airplane_0001_X.F8ABS	18083	0.00862265	18978	1986	1.93945	9.55589	0.00757599	0.878615	zstd	19	0.0106617	0.055044	0.09375	65298432	68444160	3145728	68472832	49614848	52740096	3125248	52793344	2	1	0	0.0135607	0.015625									55	0	0	1	c:\temp\ProcesamientoVoxelesModelNet40\rev\CodigosDeCadena\airplane\encoding_cost_metrics.csv	16002384	20599928	4597544
ModelNet40	airplane		airplane_0001	128	x	chaincode_F8INT_text	c:\temp\ProcesamientoVoxelesModelNet40\rev\CodigosDeCadena\airplane\128\airplane_0001_X.F8INT	18083	0.00862265	18655	2264	2.21094	8.23984	0.00863647	1.0016	gzip	9	0.0025835	0.055044	0.09375	65298432	68444160	3145728	68472832	49614848	52740096	3125248	52793344	2	1	0	0.0032125	0.03125									55	0	0	1	c:\temp\ProcesamientoVoxelesModelNet40\rev\CodigosDeCadena\airplane\encoding_cost_metrics.csv	16002384	20599928	4597544
ModelNet40	airplane		airplane_0001	128	x	chaincode_F8INT_text	c:\temp\ProcesamientoVoxelesModelNet40\rev\CodigosDeCadena\airplane\128\airplane_0001_X.F8INT	18083	0.00862265	18655	2058	2.00977	9.06463	0.00785065	0.910468	zstd	19	0.0114827	0.055044	0.09375	65298432	68444160	3145728	68472832	49614848	52740096	3125248	52793344	2	1	0	0.0119716	0.015625									55	0	0	1	c:\temp\ProcesamientoVoxelesModelNet40\rev\CodigosDeCadena\airplane\encoding_cost_metrics.csv	16002384	20599928	4597544
ModelNet40	airplane		airplane_0001	128	x	chaincode_F8SEP_text	c:\temp\ProcesamientoVoxelesModelNet40\rev\CodigosDeCadena\airplane\128\airplane_0001_X.F8SEP	18083	0.00862265	19377	2307	2.25293	8.39922	0.00880051	1.02063	gzip	9	0.0027793	0.055044	0.09375	65298432	68444160	3145728	68472832	49614848	52740096	3125248	52793344	2	1	0	0.0031861	0									55	0	0	1	c:\temp\ProcesamientoVoxelesModelNet40\rev\CodigosDeCadena\airplane\encoding_cost_metrics.csv	16002384	20599928	4597544
ModelNet40	airplane		airplane_0001	128	x	chaincode_F8SEP_text	c:\temp\ProcesamientoVoxelesModelNet40\rev\CodigosDeCadena\airplane\128\airplane_0001_X.F8SEP	18083	0.00862265	19377	2101	2.05176	9.22275	0.00801468	0.929492	zstd	19	0.010517	0.055044	0.09375	65298432	68444160	3145728	68472832	49614848	52740096	3125248	52793344	2	1	0	0.0111761	0									55	0	0	1	c:\temp\ProcesamientoVoxelesModelNet40\rev\CodigosDeCadena\airplane\encoding_cost_metrics.csv	16002384	20599928	4597544
ModelNet40	airplane		airplane_0001	128	y	chaincode_3OT_text	c:\temp\ProcesamientoVoxelesModelNet40\rev\CodigosDeCadena\airplane\128\airplane_0001_Y.3OT	18083	0.00862265	23954	3138	3.06445	7.63352	0.0119705	1.38827	gzip	9	0.0078239	0.0525674	0.046875	73330688	73330688	0	73359360	57602048	57602048	0	57655296	2	1	0	0.008244	0.015625									55	0	0	1	c:\temp\ProcesamientoVoxelesModelNet40\rev\CodigosDeCadena\airplane\encoding_cost_metrics.csv	11089136	14701720	3612584
ModelNet40	airplane		airplane_0001	128	y	chaincode_3OT_text	c:\temp\ProcesamientoVoxelesModelNet40\rev\CodigosDeCadena\airplane\128\airplane_0001_Y.3OT	18083	0.00862265	23954	2820	2.75391	8.49433	0.0107574	1.24758	zstd	19	0.0123419	0.0525674	0.046875	73330688	73330688	0	73359360	57602048	57602048	0	57655296	2	1	0	0.0129984	0.015625									55	0	0	1	c:\temp\ProcesamientoVoxelesModelNet40\rev\CodigosDeCadena\airplane\encoding_cost_metrics.csv	11089136	14701720	3612584
ModelNet40	airplane		airplane_0001	128	y	chaincode_3OTABS_text	c:\temp\ProcesamientoVoxelesModelNet40\rev\CodigosDeCadena\airplane\128\airplane_0001_Y.3OTABS	18083	0.00862265	24085	3131	3.05762	7.69243	0.0119438	1.38517	gzip	9	0.0078897	0.0525674	0.046875	73330688	73330688	0	73359360	57602048	57602048	0	57655296	2	1	0	0.0083741	0									55	0	0	1	c:\temp\ProcesamientoVoxelesModelNet40\rev\CodigosDeCadena\airplane\encoding_cost_metrics.csv	11089136	14701720	3612584
ModelNet40	airplane		airplane_0001	128	y	chaincode_3OTABS_text	c:\temp\ProcesamientoVoxelesModelNet40\rev\CodigosDeCadena\airplane\128\airplane_0001_Y.3OTABS	18083	0.00862265	24085	2811	2.74512	8.56813	0.0107231	1.2436	zstd	19	0.0121768	0.0525674	0.046875	73330688	73330688	0	73359360	57602048	57602048	0	57655296	2	1	0	0.0126256	0.015625									57	0	0	1	c:\temp\ProcesamientoVoxelesModelNet40\rev\CodigosDeCadena\airplane\encoding_cost_metrics.csv	11089136	14701720	3612584
ModelNet40	airplane		airplane_0001	128	y	chaincode_3OTINT_text	c:\temp\ProcesamientoVoxelesModelNet40\rev\CodigosDeCadena\airplane\128\airplane_0001_Y.3OTINT	18083	0.00862265	23954	3137	3.06348	7.63596	0.0119667	1.38782	gzip	9	0.0084223	0.0525674	0.046875	73330688	73330688	0	73359360	57602048	57602048	0	57655296	2	1	0	0.0089034	0.015625									58	0	0	1	c:\temp\ProcesamientoVoxelesModelNet40\rev\CodigosDeCadena\airplane\encoding_cost_metrics.csv	11089136	14701720	3612584
ModelNet40	airplane		airplane_0001	128	y	chaincode_3OTINT_text	c:\temp\ProcesamientoVoxelesModelNet40\rev\CodigosDeCadena\airplane\128\airplane_0001_Y.3OTINT	18083	0.00862265	23954	2844	2.77734	8.42264	0.010849	1.2582	zstd	19	0.0120387	0.0525674	0.046875	73330688	73330688	0	73359360	57602048	57602048	0	57655296	2	1	0	0.0124772	0.03125									55	0	0	1	c:\temp\ProcesamientoVoxelesModelNet40\rev\CodigosDeCadena\airplane\encoding_cost_metrics.csv	11089136	14701720	3612584
ModelNet40	airplane		airplane_0001	128	y	chaincode_3OTSEP_text	c:\temp\ProcesamientoVoxelesModelNet40\rev\CodigosDeCadena\airplane\128\airplane_0001_Y.3OTSEP	18083	0.00862265	24291	3279	3.20215	7.40805	0.0125084	1.45064	gzip	9	0.007378	0.0525674	0.046875	73330688	73330688	0	73359360	57602048	57602048	0	57655296	2	1	0	0.0078354	0									55	0	0	1	c:\temp\ProcesamientoVoxelesModelNet40\rev\CodigosDeCadena\airplane\encoding_cost_metrics.csv	11089136	14701720	3612584
ModelNet40	airplane		airplane_0001	128	y	chaincode_3OTSEP_text	c:\temp\ProcesamientoVoxelesModelNet40\rev\CodigosDeCadena\airplane\128\airplane_0001_Y.3OTSEP	18083	0.00862265	24291	2936	2.86719	8.2735	0.0112	1.2989	zstd	19	0.0125505	0.0525674	0.046875	73330688	73330688	0	73359360	57602048	57602048	0	57655296	2	1	0	0.0130032	0.015625									55	0	0	1	c:\temp\ProcesamientoVoxelesModelNet40\rev\CodigosDeCadena\airplane\encoding_cost_metrics.csv	11089136	14701720	3612584
ModelNet40	airplane		airplane_0001	128	y	chaincode_F4_text	c:\temp\ProcesamientoVoxelesModelNet40\rev\CodigosDeCadena\airplane\128\airplane_0001_Y.F4	18083	0.00862265	23033	3114	3.04102	7.3966	0.011879	1.37765	gzip	9	0.004936	0.0511711	0.0625	64806912	64598016	-208896	64835584	49098752	48893952	-204800	49152000	3	1	0	0.0054293	0									55	0	0	1	c:\temp\ProcesamientoVoxelesModelNet40\rev\CodigosDeCadena\airplane\encoding_cost_metrics.csv	14483728	11585424	-2898304
ModelNet40	airplane		airplane_0001	128	y	chaincode_F4_text	c:\temp\ProcesamientoVoxelesModelNet40\rev\CodigosDeCadena\airplane\128\airplane_0001_Y.F4	18083	0.00862265	23033	2780	2.71484	8.28525	0.0106049	1.22988	zstd	19	0.0118797	0.0511711	0.0625	64806912	64598016	-208896	64835584	49098752	48893952	-204800	49152000	3	1	0	0.0125361	0.03125									55	0	0	1	c:\temp\ProcesamientoVoxelesModelNet40\rev\CodigosDeCadena\airplane\encoding_cost_metrics.csv	14483728	11585424	-2898304
ModelNet40	airplane		airplane_0001	128	y	chaincode_F4ABS_text	c:\temp\ProcesamientoVoxelesModelNet40\rev\CodigosDeCadena\airplane\128\airplane_0001_Y.F4ABS	18083	0.00862265	23177	3114	3.04102	7.44284	0.011879	1.37765	gzip	9	0.0045904	0.0511711	0.0625	64806912	64598016	-208896	64835584	49098752	48893952	-204800	49152000	3	1	0	0.0050107	0									55	0	0	1	c:\temp\ProcesamientoVoxelesModelNet40\rev\CodigosDeCadena\airplane\encoding_cost_metrics.csv	14483728	11585424	-2898304
ModelNet40	airplane		airplane_0001	128	y	chaincode_F4ABS_text	c:\temp\ProcesamientoVoxelesModelNet40\rev\CodigosDeCadena\airplane\128\airplane_0001_Y.F4ABS	18083	0.00862265	23177	2774	2.70898	8.35508	0.010582	1.22723	zstd	19	0.0118553	0.0511711	0.0625	64806912	64598016	-208896	64835584	49098752	48893952	-204800	49152000	3	1	0	0.0122406	0.015625									55	0	0	1	c:\temp\ProcesamientoVoxelesModelNet40\rev\CodigosDeCadena\airplane\encoding_cost_metrics.csv	14483728	11585424	-2898304
ModelNet40	airplane		airplane_0001	128	y	chaincode_F4INT_text	c:\temp\ProcesamientoVoxelesModelNet40\rev\CodigosDeCadena\airplane\128\airplane_0001_Y.F4INT	18083	0.00862265	23033	3113	3.04004	7.39897	0.0118752	1.37721	gzip	9	0.0052579	0.0511711	0.0625	64806912	64598016	-208896	64835584	49098752	48893952	-204800	49152000	3	1	0	0.0058257	0.015625									55	0	0	1	c:\temp\ProcesamientoVoxelesModelNet40\rev\CodigosDeCadena\airplane\encoding_cost_metrics.csv	14483728	11585424	-2898304
ModelNet40	airplane		airplane_0001	128	y	chaincode_F4INT_text	c:\temp\ProcesamientoVoxelesModelNet40\rev\CodigosDeCadena\airplane\128\airplane_0001_Y.F4INT	18083	0.00862265	23033	2807	2.74121	8.20556	0.0107079	1.24183	zstd	19	0.0114417	0.0511711	0.0625	64806912	64598016	-208896	64835584	49098752	48893952	-204800	49152000	3	1	0	0.0119591	0.015625									55	0	0	1	c:\temp\ProcesamientoVoxelesModelNet40\rev\CodigosDeCadena\airplane\encoding_cost_metrics.csv	14483728	11585424	-2898304
ModelNet40	airplane		airplane_0001	128	y	chaincode_F4SEP_text	c:\temp\ProcesamientoVoxelesModelNet40\rev\CodigosDeCadena\airplane\128\airplane_0001_Y.F4SEP	18083	0.00862265	23379	3184	3.10938	7.34265	0.012146	1.40862	gzip	9	0.005354	0.0511711	0.0625	64806912	64598016	-208896	64835584	49098752	48893952	-204800	49152000	3	1	0	0.0057935	0									57	0	0	1	c:\temp\ProcesamientoVoxelesModelNet40\rev\CodigosDeCadena\airplane\encoding_cost_metrics.csv	14483728	11585424	-2898304
ModelNet40	airplane		airplane_0001	128	y	chaincode_F4SEP_text	c:\temp\ProcesamientoVoxelesModelNet40\rev\CodigosDeCadena\airplane\128\airplane_0001_Y.F4SEP	18083	0.00862265	23379	2858	2.79102	8.1802	0.0109024	1.26439	zstd	19	0.0122246	0.0511711	0.0625	64806912	64598016	-208896	64835584	49098752	48893952	-204800	49152000	3	1	0	0.0126918	0.015625									55	0	0	1	c:\temp\ProcesamientoVoxelesModelNet40\rev\CodigosDeCadena\airplane\encoding_cost_metrics.csv	14483728	11585424	-2898304
ModelNet40	airplane		airplane_0001	128	y	chaincode_F8_text	c:\temp\ProcesamientoVoxelesModelNet40\rev\CodigosDeCadena\airplane\128\airplane_0001_Y.F8	18083	0.00862265	20490	3074	3.00195	6.66558	0.0117264	1.35995	gzip	9	0.0038482	0.0517808	0.046875	68444160	68755456	311296	68755456	52740096	53071872	331776	53071872	3	0	0	0.0042757	0									55	0	0	1	c:\temp\ProcesamientoVoxelesModelNet40\rev\CodigosDeCadena\airplane\encoding_cost_metrics.csv	20690040	18643056	-2046984
ModelNet40	airplane		airplane_0001	128	y	chaincode_F8_text	c:\temp\ProcesamientoVoxelesModelNet40\rev\CodigosDeCadena\airplane\128\airplane_0001_Y.F8	18083	0.00862265	20490	2785	2.71973	7.35727	0.0106239	1.2321	zstd	19	0.0094243	0.0517808	0.046875	68444160	68755456	311296	68755456	52740096	53071872	331776	53071872	3	0	0	0.0100933	0									55	0	0	1	c:\temp\ProcesamientoVoxelesModelNet40\rev\CodigosDeCadena\airplane\encoding_cost_metrics.csv	20690040	18643056	-2046984
ModelNet40	airplane		airplane_0001	128	y	chaincode_F8ABS_text	c:\temp\ProcesamientoVoxelesModelNet40\rev\CodigosDeCadena\airplane\128\airplane_0001_Y.F8ABS	18083	0.00862265	20613	3071	2.99902	6.71215	0.0117149	1.35862	gzip	9	0.003835	0.0517808	0.046875	68444160	68755456	311296	68755456	52740096	53071872	331776	53071872	3	0	0	0.0042073	0									55	0	0	1	c:\temp\ProcesamientoVoxelesModelNet40\rev\CodigosDeCadena\airplane\encoding_cost_metrics.csv	20690040	18643056	-2046984
ModelNet40	airplane		airplane_0001	128	y	chaincode_F8ABS_text	c:\temp\ProcesamientoVoxelesModelNet40\rev\CodigosDeCadena\airplane\128\airplane_0001_Y.F8ABS	18083	0.00862265	20613	2774	2.70898	7.43079	0.010582	1.22723	zstd	19	0.0092205	0.0517808	0.046875	68444160	68755456	311296	68755456	52740096	53071872	331776	53071872	3	0	0	0.0096132	0									55	0	0	1	c:\temp\ProcesamientoVoxelesModelNet40\rev\CodigosDeCadena\airplane\encoding_cost_metrics.csv	20690040	18643056	-2046984
ModelNet40	airplane		airplane_0001	128	y	chaincode_F8INT_text	c:\temp\ProcesamientoVoxelesModelNet40\rev\CodigosDeCadena\airplane\128\airplane_0001_Y.F8INT	18083	0.00862265	20490	3067	2.99512	6.6808	0.0116997	1.35685	gzip	9	0.0037176	0.0517808	0.046875	68444160	68755456	311296	68755456	52740096	53071872	331776	53071872	3	0	0	0.0040874	0									55	0	0	1	c:\temp\ProcesamientoVoxelesModelNet40\rev\CodigosDeCadena\airplane\encoding_cost_metrics.csv	20690040	18643056	-2046984
ModelNet40	airplane		airplane_0001	128	y	chaincode_F8INT_text	c:\temp\ProcesamientoVoxelesModelNet40\rev\CodigosDeCadena\airplane\128\airplane_0001_Y.F8INT	18083	0.00862265	20490	2790	2.72461	7.34409	0.010643	1.23431	zstd	19	0.009357	0.0517808	0.046875	68444160	68755456	311296	68755456	52740096	53071872	331776	53071872	3	0	0	0.0097376	0.015625									55	0	0	1	c:\temp\ProcesamientoVoxelesModelNet40\rev\CodigosDeCadena\airplane\encoding_cost_metrics.csv	20690040	18643056	-2046984
ModelNet40	airplane		airplane_0001	128	y	chaincode_F8SEP_text	c:\temp\ProcesamientoVoxelesModelNet40\rev\CodigosDeCadena\airplane\128\airplane_0001_Y.F8SEP	18083	0.00862265	20820	3128	3.05469	6.65601	0.0119324	1.38384	gzip	9	0.0037886	0.0517808	0.046875	68444160	68755456	311296	68755456	52740096	53071872	331776	53071872	3	0	0	0.0042897	0.015625									55	0	0	1	c:\temp\ProcesamientoVoxelesModelNet40\rev\CodigosDeCadena\airplane\encoding_cost_metrics.csv	20690040	18643056	-2046984
ModelNet40	airplane		airplane_0001	128	y	chaincode_F8SEP_text	c:\temp\ProcesamientoVoxelesModelNet40\rev\CodigosDeCadena\airplane\128\airplane_0001_Y.F8SEP	18083	0.00862265	20820	2846	2.7793	7.31553	0.0108566	1.25908	zstd	19	0.0098596	0.0517808	0.046875	68444160	68755456	311296	68755456	52740096	53071872	331776	53071872	3	0	0	0.0103129	0.015625									55	0	0	1	c:\temp\ProcesamientoVoxelesModelNet40\rev\CodigosDeCadena\airplane\encoding_cost_metrics.csv	20690040	18643056	-2046984
ModelNet40	airplane		airplane_0001	128	z	chaincode_3OT_text	c:\temp\ProcesamientoVoxelesModelNet40\rev\CodigosDeCadena\airplane\128\airplane_0001_Z.3OT	18083	0.00862265	14316	2399	2.34277	5.96749	0.00915146	1.06133	gzip	9	0.0052521	0.0465257	0.0625	73330688	73330688	0	73359360	57602048	57602048	0	57655296	2	0	0	0.0056655	0									55	0	0	1	c:\temp\ProcesamientoVoxelesModelNet40\rev\CodigosDeCadena\airplane\encoding_cost_metrics.csv	14791832	13620008	-1171824
ModelNet40	airplane		airplane_0001	128	z	chaincode_3OT_text	c:\temp\ProcesamientoVoxelesModelNet40\rev\CodigosDeCadena\airplane\128\airplane_0001_Z.3OT	18083	0.00862265	14316	2236	2.18359	6.4025	0.00852966	0.989216	zstd	19	0.007134	0.0465257	0.0625	73330688	73330688	0	73359360	57602048	57602048	0	57655296	2	0	0	0.0075451	0									55	0	0	1	c:\temp\ProcesamientoVoxelesModelNet40\rev\CodigosDeCadena\airplane\encoding_cost_metrics.csv	14791832	13620008	-1171824
ModelNet40	airplane		airplane_0001	128	z	chaincode_3OTABS_text	c:\temp\ProcesamientoVoxelesModelNet40\rev\CodigosDeCadena\airplane\128\airplane_0001_Z.3OTABS	18083	0.00862265	14621	2424	2.36719	6.03177	0.00924683	1.07239	gzip	9	0.0050004	0.0465257	0.0625	73330688	73330688	0	73359360	57602048	57602048	0	57655296	2	0	0	0.0054609	0									57	0	0	1	c:\temp\ProcesamientoVoxelesModelNet40\rev\CodigosDeCadena\airplane\encoding_cost_metrics.csv	14791832	13620008	-1171824
ModelNet40	airplane		airplane_0001	128	z	chaincode_3OTABS_text	c:\temp\ProcesamientoVoxelesModelNet40\rev\CodigosDeCadena\airplane\128\airplane_0001_Z.3OTABS	18083	0.00862265	14621	2254	2.20117	6.48669	0.00859833	0.99718	zstd	19	0.007335	0.0465257	0.0625	73330688	73330688	0	73359360	57602048	57602048	0	57655296	2	0	0	0.008046	0									58	0	0	1	c:\temp\ProcesamientoVoxelesModelNet40\rev\CodigosDeCadena\airplane\encoding_cost_metrics.csv	14791832	13620008	-1171824
ModelNet40	airplane		airplane_0001	128	z	chaincode_3OTINT_text	c:\temp\ProcesamientoVoxelesModelNet40\rev\CodigosDeCadena\airplane\128\airplane_0001_Z.3OTINT	18083	0.00862265	14316	2396	2.33984	5.97496	0.00914001	1.06	gzip	9	0.0062795	0.0465257	0.0625	73330688	73330688	0	73359360	57602048	57602048	0	57655296	2	0	0	0.0067753	0									55	0	0	1	c:\temp\ProcesamientoVoxelesModelNet40\rev\CodigosDeCadena\airplane\encoding_cost_metrics.csv	14791832	13620008	-1171824
ModelNet40	airplane		airplane_0001	128	z	chaincode_3OTINT_text	c:\temp\ProcesamientoVoxelesModelNet40\rev\CodigosDeCadena\airplane\128\airplane_0001_Z.3OTINT	18083	0.00862265	14316	2237	2.18457	6.39964	0.00853348	0.989659	zstd	19	0.0067807	0.0465257	0.0625	73330688	73330688	0	73359360	57602048	57602048	0	57655296	2	0	0	0.007258	0									55	0	0	1	c:\temp\ProcesamientoVoxelesModelNet40\rev\CodigosDeCadena\airplane\encoding_cost_metrics.csv	14791832	13620008	-1171824
ModelNet40	airplane		airplane_0001	128	z	chaincode_3OTSEP_text	c:\temp\ProcesamientoVoxelesModelNet40\rev\CodigosDeCadena\airplane\128\airplane_0001_Z.3OTSEP	18083	0.00862265	14600	2518	2.45898	5.79825	0.00960541	1.11397	gzip	9	0.0044864	0.0465257	0.0625	73330688	73330688	0	73359360	57602048	57602048	0	57655296	2	0	0	0.0049298	0									55	0	0	1	c:\temp\ProcesamientoVoxelesModelNet40\rev\CodigosDeCadena\airplane\encoding_cost_metrics.csv	14791832	13620008	-1171824
ModelNet40	airplane		airplane_0001	128	z	chaincode_3OTSEP_text	c:\temp\ProcesamientoVoxelesModelNet40\rev\CodigosDeCadena\airplane\128\airplane_0001_Z.3OTSEP	18083	0.00862265	14600	2322	2.26758	6.28768	0.00885773	1.02726	zstd	19	0.0066702	0.0465257	0.0625	73330688	73330688	0	73359360	57602048	57602048	0	57655296	2	0	0	0.0071545	0									55	0	0	1	c:\temp\ProcesamientoVoxelesModelNet40\rev\CodigosDeCadena\airplane\encoding_cost_metrics.csv	14791832	13620008	-1171824
ModelNet40	airplane		airplane_0001	128	z	chaincode_F4_text	c:\temp\ProcesamientoVoxelesModelNet40\rev\CodigosDeCadena\airplane\128\airplane_0001_Z.F4	18083	0.00862265	13517	2332	2.27734	5.79631	0.00889587	1.03169	gzip	9	0.0032311	0.0464402	0.0625	64598016	64823296	225280	64851968	48893952	49156096	262144	49209344	1	0	0	0.0036807	0									55	0	0	1	c:\temp\ProcesamientoVoxelesModelNet40\rev\CodigosDeCadena\airplane\encoding_cost_metrics.csv	11675536	16552096	4876560
ModelNet40	airplane		airplane_0001	128	z	chaincode_F4_text	c:\temp\ProcesamientoVoxelesModelNet40\rev\CodigosDeCadena\airplane\128\airplane_0001_Z.F4	18083	0.00862265	13517	2173	2.12207	6.22043	0.00828934	0.961345	zstd	19	0.0074768	0.0464402	0.0625	64598016	64823296	225280	64851968	48893952	49156096	262144	49209344	1	0	0	0.0080907	0									55	0	0	1	c:\temp\ProcesamientoVoxelesModelNet40\rev\CodigosDeCadena\airplane\encoding_cost_metrics.csv	11675536	16552096	4876560
ModelNet40	airplane		airplane_0001	128	z	chaincode_F4ABS_text	c:\temp\ProcesamientoVoxelesModelNet40\rev\CodigosDeCadena\airplane\128\airplane_0001_Z.F4ABS	18083	0.00862265	13831	2361	2.30566	5.85811	0.0090065	1.04452	gzip	9	0.0031861	0.0464402	0.0625	64598016	64823296	225280	64851968	48893952	49156096	262144	49209344	1	0	0	0.0035982	0									55	0	0	1	c:\temp\ProcesamientoVoxelesModelNet40\rev\CodigosDeCadena\airplane\encoding_cost_metrics.csv	11675536	16552096	4876560
ModelNet40	airplane		airplane_0001	128	z	chaincode_F4ABS_text	c:\temp\ProcesamientoVoxelesModelNet40\rev\CodigosDeCadena\airplane\128\airplane_0001_Z.F4ABS	18083	0.00862265	13831	2192	2.14062	6.30976	0.00836182	0.969751	zstd	19	0.0075794	0.0464402	0.0625	64598016	64823296	225280	64851968	48893952	49156096	262144	49209344	1	0	0	0.0079914	0									55	0	0	1	c:\temp\ProcesamientoVoxelesModelNet40\rev\CodigosDeCadena\airplane\encoding_cost_metrics.csv	11675536	16552096	4876560
ModelNet40	airplane		airplane_0001	128	z	chaincode_F4INT_text	c:\temp\ProcesamientoVoxelesModelNet40\rev\CodigosDeCadena\airplane\128\airplane_0001_Z.F4INT	18083	0.00862265	13517	2332	2.27734	5.79631	0.00889587	1.03169	gzip	9	0.0029617	0.0464402	0.0625	64598016	64823296	225280	64851968	48893952	49156096	262144	49209344	1	0	0	0.0034101	0									55	0	0	1	c:\temp\ProcesamientoVoxelesModelNet40\rev\CodigosDeCadena\airplane\encoding_cost_metrics.csv	11675536	16552096	4876560
ModelNet40	airplane		airplane_0001	128	z	chaincode_F4INT_text	c:\temp\ProcesamientoVoxelesModelNet40\rev\CodigosDeCadena\airplane\128\airplane_0001_Z.F4INT	18083	0.00862265	13517	2169	2.11816	6.2319	0.00827408	0.959575	zstd	19	0.006931	0.0464402	0.0625	64598016	64823296	225280	64851968	48893952	49156096	262144	49209344	1	0	0	0.0073037	0									55	0	0	1	c:\temp\ProcesamientoVoxelesModelNet40\rev\CodigosDeCadena\airplane\encoding_cost_metrics.csv	11675536	16552096	4876560
ModelNet40	airplane		airplane_0001	128	z	chaincode_F4SEP_text	c:\temp\ProcesamientoVoxelesModelNet40\rev\CodigosDeCadena\airplane\128\airplane_0001_Z.F4SEP	18083	0.00862265	13806	2387	2.33105	5.78383	0.00910568	1.05602	gzip	9	0.0028654	0.0464402	0.0625	64598016	64823296	225280	64851968	48893952	49156096	262144	49209344	1	0	0	0.0035792	0									55	0	0	1	c:\temp\ProcesamientoVoxelesModelNet40\rev\CodigosDeCadena\airplane\encoding_cost_metrics.csv	11675536	16552096	4876560
ModelNet40	airplane		airplane_0001	128	z	chaincode_F4SEP_text	c:\temp\ProcesamientoVoxelesModelNet40\rev\CodigosDeCadena\airplane\128\airplane_0001_Z.F4SEP	18083	0.00862265	13806	2229	2.17676	6.19381	0.00850296	0.98612	zstd	19	0.0072123	0.0464402	0.0625	64598016	64823296	225280	64851968	48893952	49156096	262144	49209344	1	0	0	0.0076632	0									55	0	0	1	c:\temp\ProcesamientoVoxelesModelNet40\rev\CodigosDeCadena\airplane\encoding_cost_metrics.csv	11675536	16552096	4876560
ModelNet40	airplane		airplane_0001	128	z	chaincode_F8_text	c:\temp\ProcesamientoVoxelesModelNet40\rev\CodigosDeCadena\airplane\128\airplane_0001_Z.F8	18083	0.00862265	12227	2322	2.26758	5.26572	0.00885773	1.02726	gzip	9	0.0022859	0.0488705	0.0625	68755456	69193728	438272	69222400	53071872	53530624	458752	53583872	2	0	0	0.0027372	0									55	0	0	1	c:\temp\ProcesamientoVoxelesModelNet40\rev\CodigosDeCadena\airplane\encoding_cost_metrics.csv	18733168	17953504	-779664
ModelNet40	airplane		airplane_0001	128	z	chaincode_F8_text	c:\temp\ProcesamientoVoxelesModelNet40\rev\CodigosDeCadena\airplane\128\airplane_0001_Z.F8	18083	0.00862265	12227	2157	2.10645	5.66852	0.0082283	0.954266	zstd	19	0.0065807	0.0488705	0.0625	68755456	69193728	438272	69222400	53071872	53530624	458752	53583872	2	0	0	0.0068823	0									55	0	0	1	c:\temp\ProcesamientoVoxelesModelNet40\rev\CodigosDeCadena\airplane\encoding_cost_metrics.csv	18733168	17953504	-779664
ModelNet40	airplane		airplane_0001	128	z	chaincode_F8ABS_text	c:\temp\ProcesamientoVoxelesModelNet40\rev\CodigosDeCadena\airplane\128\airplane_0001_Z.F8ABS	18083	0.00862265	12521	2332	2.27734	5.36921	0.00889587	1.03169	gzip	9	0.0026939	0.0488705	0.0625	68755456	69193728	438272	69222400	53071872	53530624	458752	53583872	2	0	0	0.0031094	0									55	0	0	1	c:\temp\ProcesamientoVoxelesModelNet40\rev\CodigosDeCadena\airplane\encoding_cost_metrics.csv	18733168	17953504	-779664
ModelNet40	airplane		airplane_0001	128	z	chaincode_F8ABS_text	c:\temp\ProcesamientoVoxelesModelNet40\rev\CodigosDeCadena\airplane\128\airplane_0001_Z.F8ABS	18083	0.00862265	12521	2176	2.125	5.75414	0.00830078	0.962672	zstd	19	0.0065732	0.0488705	0.0625	68755456	69193728	438272	69222400	53071872	53530624	458752	53583872	2	0	0	0.0069471	0									55	0	0	1	c:\temp\ProcesamientoVoxelesModelNet40\rev\CodigosDeCadena\airplane\encoding_cost_metrics.csv	18733168	17953504	-779664
ModelNet40	airplane		airplane_0001	128	z	chaincode_F8INT_text	c:\temp\ProcesamientoVoxelesModelNet40\rev\CodigosDeCadena\airplane\128\airplane_0001_Z.F8INT	18083	0.00862265	12227	2318	2.26367	5.27481	0.00884247	1.02549	gzip	9	0.0023873	0.0488705	0.0625	68755456	69193728	438272	69222400	53071872	53530624	458752	53583872	2	0	0	0.0031609	0									55	0	0	1	c:\temp\ProcesamientoVoxelesModelNet40\rev\CodigosDeCadena\airplane\encoding_cost_metrics.csv	18733168	17953504	-779664
ModelNet40	airplane		airplane_0001	128	z	chaincode_F8INT_text	c:\temp\ProcesamientoVoxelesModelNet40\rev\CodigosDeCadena\airplane\128\airplane_0001_Z.F8INT	18083	0.00862265	12227	2151	2.10059	5.68433	0.00820541	0.951612	zstd	19	0.0057336	0.0488705	0.0625	68755456	69193728	438272	69222400	53071872	53530624	458752	53583872	2	0	0	0.0061782	0									55	0	0	1	c:\temp\ProcesamientoVoxelesModelNet40\rev\CodigosDeCadena\airplane\encoding_cost_metrics.csv	18733168	17953504	-779664
ModelNet40	airplane		airplane_0001	128	z	chaincode_F8SEP_text	c:\temp\ProcesamientoVoxelesModelNet40\rev\CodigosDeCadena\airplane\128\airplane_0001_Z.F8SEP	18083	0.00862265	12507	2370	2.31445	5.27722	0.00904083	1.0485	gzip	9	0.0023799	0.0488705	0.0625	68755456	69193728	438272	69222400	53071872	53530624	458752	53583872	2	0	0	0.0028382	0									55	0	0	1	c:\temp\ProcesamientoVoxelesModelNet40\rev\CodigosDeCadena\airplane\encoding_cost_metrics.csv	18733168	17953504	-779664
ModelNet40	airplane		airplane_0001	128	z	chaincode_F8SEP_text	c:\temp\ProcesamientoVoxelesModelNet40\rev\CodigosDeCadena\airplane\128\airplane_0001_Z.F8SEP	18083	0.00862265	12507	2208	2.15625	5.6644	0.00842285	0.976829	zstd	19	0.0068041	0.0488705	0.0625	68755456	69193728	438272	69222400	53071872	53530624	458752	53583872	2	0	0	0.0071725	0									55	0	0	1	c:\temp\ProcesamientoVoxelesModelNet40\rev\CodigosDeCadena\airplane\encoding_cost_metrics.csv	18733168	17953504	-779664
ModelNet40	airplane		airplane_0002	128	x	chaincode_3OT_text	c:\temp\ProcesamientoVoxelesModelNet40\rev\CodigosDeCadena\airplane\128\airplane_0002_X.3OT	10262	0.0048933	17014	2344	2.28906	7.25853	0.00894165	1.82732	gzip	9	0.0071002	0.0482401	0.0625	64090112	66449408	2359296	66449408	48340992	50704384	2363392	50757632	2	0	0	0.007518	0									55	0	0	1	c:\temp\ProcesamientoVoxelesModelNet40\rev\CodigosDeCadena\airplane\encoding_cost_metrics.csv	12834032	15123776	2289744
ModelNet40	airplane		airplane_0002	128	x	chaincode_3OT_text	c:\temp\ProcesamientoVoxelesModelNet40\rev\CodigosDeCadena\airplane\128\airplane_0002_X.3OT	10262	0.0048933	17014	2058	2.00977	8.26725	0.00785065	1.60437	zstd	19	0.0075966	0.0482401	0.0625	64090112	66449408	2359296	66449408	48340992	50704384	2363392	50757632	2	0	0	0.0081833	0									55	0	0	1	c:\temp\ProcesamientoVoxelesModelNet40\rev\CodigosDeCadena\airplane\encoding_cost_metrics.csv	12834032	15123776	2289744
ModelNet40	airplane		airplane_0002	128	x	chaincode_3OTABS_text	c:\temp\ProcesamientoVoxelesModelNet40\rev\CodigosDeCadena\airplane\128\airplane_0002_X.3OTABS	10262	0.0048933	17108	2342	2.28711	7.30487	0.00893402	1.82576	gzip	9	0.0068739	0.0482401	0.0625	64090112	66449408	2359296	66449408	48340992	50704384	2363392	50757632	2	0	0	0.0073427	0									55	0	0	1	c:\temp\ProcesamientoVoxelesModelNet40\rev\CodigosDeCadena\airplane\encoding_cost_metrics.csv	12834032	15123776	2289744
ModelNet40	airplane		airplane_0002	128	x	chaincode_3OTABS_text	c:\temp\ProcesamientoVoxelesModelNet40\rev\CodigosDeCadena\airplane\128\airplane_0002_X.3OTABS	10262	0.0048933	17108	2052	2.00391	8.33723	0.00782776	1.59969	zstd	19	0.0073455	0.0482401	0.0625	64090112	66449408	2359296	66449408	48340992	50704384	2363392	50757632	2	0	0	0.0077905	0									55	0	0	1	c:\temp\ProcesamientoVoxelesModelNet40\rev\CodigosDeCadena\airplane\encoding_cost_metrics.csv	12834032	15123776	2289744
ModelNet40	airplane		airplane_0002	128	x	chaincode_3OTINT_text	c:\temp\ProcesamientoVoxelesModelNet40\rev\CodigosDeCadena\airplane\128\airplane_0002_X.3OTINT	10262	0.0048933	17014	2381	2.3252	7.14574	0.00908279	1.85617	gzip	9	0.0068672	0.0482401	0.0625	64090112	66449408	2359296	66449408	48340992	50704384	2363392	50757632	2	0	0	0.0075534	0									55	0	0	1	c:\temp\ProcesamientoVoxelesModelNet40\rev\CodigosDeCadena\airplane\encoding_cost_metrics.csv	12834032	15123776	2289744
ModelNet40	airplane		airplane_0002	128	x	chaincode_3OTINT_text	c:\temp\ProcesamientoVoxelesModelNet40\rev\CodigosDeCadena\airplane\128\airplane_0002_X.3OTINT	10262	0.0048933	17014	2069	2.02051	8.2233	0.00789261	1.61294	zstd	19	0.0081121	0.0482401	0.0625	64090112	66449408	2359296	66449408	48340992	50704384	2363392	50757632	2	0	0	0.0085683	0.015625									55	0	0	1	c:\temp\ProcesamientoVoxelesModelNet40\rev\CodigosDeCadena\airplane\encoding_cost_metrics.csv	12834032	15123776	2289744
ModelNet40	airplane		airplane_0002	128	x	chaincode_3OTSEP_text	c:\temp\ProcesamientoVoxelesModelNet40\rev\CodigosDeCadena\airplane\128\airplane_0002_X.3OTSEP	10262	0.0048933	17366	2447	2.38965	7.09685	0.00933456	1.90762	gzip	9	0.0060412	0.0482401	0.0625	64090112	66449408	2359296	66449408	48340992	50704384	2363392	50757632	2	0	0	0.0065006	0.015625									55	0	0	1	c:\temp\ProcesamientoVoxelesModelNet40\rev\CodigosDeCadena\airplane\encoding_cost_metrics.csv	12834032	15123776	2289744
ModelNet40	airplane		airplane_0002	128	x	chaincode_3OTSEP_text	c:\temp\ProcesamientoVoxelesModelNet40\rev\CodigosDeCadena\airplane\128\airplane_0002_X.3OTSEP	10262	0.0048933	17366	2149	2.09863	8.08097	0.00819778	1.67531	zstd	19	0.0078062	0.0482401	0.0625	64090112	66449408	2359296	66449408	48340992	50704384	2363392	50757632	2	0	0	0.0082326	0									55	0	0	1	c:\temp\ProcesamientoVoxelesModelNet40\rev\CodigosDeCadena\airplane\encoding_cost_metrics.csv	12834032	15123776	2289744
ModelNet40	airplane		airplane_0002	128	x	chaincode_F4_text	c:\temp\ProcesamientoVoxelesModelNet40\rev\CodigosDeCadena\airplane\128\airplane_0002_X.F4	10262	0.0048933	16038	2273	2.21973	7.05587	0.00867081	1.77197	gzip	9	0.0032047	0.0467637	0.03125	73330688	73330688	0	73359360	57602048	57602048	0	57655296	2	0	0	0.0043069	0									55	0	0	1	c:\temp\ProcesamientoVoxelesModelNet40\rev\CodigosDeCadena\airplane\encoding_cost_metrics.csv	15597704	18053152	2455448
ModelNet40	airplane		airplane_0002	128	x	chaincode_F4_text	c:\temp\ProcesamientoVoxelesModelNet40\rev\CodigosDeCadena\airplane\128\airplane_0002_X.F4	10262	0.0048933	16038	1983	1.93652	8.08775	0.00756454	1.5459	zstd	19	0.0076859	0.0467637	0.03125	73330688	73330688	0	73359360	57602048	57602048	0	57655296	2	0	0	0.0079677	0									55	0	0	1	c:\temp\ProcesamientoVoxelesModelNet40\rev\CodigosDeCadena\airplane\encoding_cost_metrics.csv	15597704	18053152	2455448
ModelNet40	airplane		airplane_0002	128	x	chaincode_F4ABS_text	c:\temp\ProcesamientoVoxelesModelNet40\rev\CodigosDeCadena\airplane\128\airplane_0002_X.F4ABS	10262	0.0048933	16134	2266	2.21289	7.12004	0.0086441	1.76652	gzip	9	0.0030992	0.0467637	0.03125	73330688	73330688	0	73359360	57602048	57602048	0	57655296	2	0	0	0.0035118	0									55	0	0	1	c:\temp\ProcesamientoVoxelesModelNet40\rev\CodigosDeCadena\airplane\encoding_cost_metrics.csv	15597704	18053152	2455448
ModelNet40	airplane		airplane_0002	128	x	chaincode_F4ABS_text	c:\temp\ProcesamientoVoxelesModelNet40\rev\CodigosDeCadena\airplane\128\airplane_0002_X.F4ABS	10262	0.0048933	16134	1972	1.92578	8.18154	0.00752258	1.53732	zstd	19	0.0099947	0.0467637	0.03125	73330688	73330688	0	73359360	57602048	57602048	0	57655296	2	0	0	0.0107936	0.015625									55	0	0	1	c:\temp\ProcesamientoVoxelesModelNet40\rev\CodigosDeCadena\airplane\encoding_cost_metrics.csv	15597704	18053152	2455448
ModelNet40	airplane		airplane_0002	128	x	chaincode_F4INT_text	c:\temp\ProcesamientoVoxelesModelNet40\rev\CodigosDeCadena\airplane\128\airplane_0002_X.F4INT	10262	0.0048933	16038	2303	2.24902	6.96396	0.00878525	1.79536	gzip	9	0.0029513	0.0467637	0.03125	73330688	73330688	0	73359360	57602048	57602048	0	57655296	2	0	0	0.0033514	0									55	0	0	1	c:\temp\ProcesamientoVoxelesModelNet40\rev\CodigosDeCadena\airplane\encoding_cost_metrics.csv	15597704	18053152	2455448
ModelNet40	airplane		airplane_0002	128	x	chaincode_F4INT_text	c:\temp\ProcesamientoVoxelesModelNet40\rev\CodigosDeCadena\airplane\128\airplane_0002_X.F4INT	10262	0.0048933	16038	1983	1.93652	8.08775	0.00756454	1.5459	zstd	19	0.0072654	0.0467637	0.03125	73330688	73330688	0	73359360	57602048	57602048	0	57655296	2	0	0	0.0077867	0									55	0	0	1	c:\temp\ProcesamientoVoxelesModelNet40\rev\CodigosDeCadena\airplane\encoding_cost_metrics.csv	15597704	18053152	2455448
ModelNet40	airplane		airplane_0002	128	x	chaincode_F4SEP_text	c:\temp\ProcesamientoVoxelesModelNet40\rev\CodigosDeCadena\airplane\128\airplane_0002_X.F4SEP	10262	0.0048933	16392	2320	2.26562	7.06552	0.0088501	1.80861	gzip	9	0.0031118	0.0467637	0.03125	73330688	73330688	0	73359360	57602048	57602048	0	57655296	2	0	0	0.0035883	0									55	0	0	1	c:\temp\ProcesamientoVoxelesModelNet40\rev\CodigosDeCadena\airplane\encoding_cost_metrics.csv	15597704	18053152	2455448
ModelNet40	airplane		airplane_0002	128	x	chaincode_F4SEP_text	c:\temp\ProcesamientoVoxelesModelNet40\rev\CodigosDeCadena\airplane\128\airplane_0002_X.F4SEP	10262	0.0048933	16392	2050	2.00195	7.9961	0.00782013	1.59813	zstd	19	0.0073653	0.0467637	0.03125	73330688	73330688	0	73359360	57602048	57602048	0	57655296	2	0	0	0.0078033	0									55	0	0	1	c:\temp\ProcesamientoVoxelesModelNet40\rev\CodigosDeCadena\airplane\encoding_cost_metrics.csv	15597704	18053152	2455448
ModelNet40	airplane		airplane_0002	128	x	chaincode_F8_text	c:\temp\ProcesamientoVoxelesModelNet40\rev\CodigosDeCadena\airplane\128\airplane_0002_X.F8	10262	0.0048933	12868	2213	2.16113	5.81473	0.00844193	1.7252	gzip	9	0.0020759	0.0491208	0.046875	69353472	71892992	2539520	71892992	53592064	56152064	2560000	56152064	2	0	0	0.0027371	0									55	0	0	1	c:\temp\ProcesamientoVoxelesModelNet40\rev\CodigosDeCadena\airplane\encoding_cost_metrics.csv	15329104	18628504	3299400
ModelNet40	airplane		airplane_0002	128	x	chaincode_F8_text	c:\temp\ProcesamientoVoxelesModelNet40\rev\CodigosDeCadena\airplane\128\airplane_0002_X.F8	10262	0.0048933	12868	1971	1.9248	6.52867	0.00751877	1.53654	zstd	19	0.0060991	0.0491208	0.046875	69353472	71892992	2539520	71892992	53592064	56152064	2560000	56152064	2	0	0	0.0066371	0									55	0	0	1	c:\temp\ProcesamientoVoxelesModelNet40\rev\CodigosDeCadena\airplane\encoding_cost_metrics.csv	15329104	18628504	3299400
ModelNet40	airplane		airplane_0002	128	x	chaincode_F8ABS_text	c:\temp\ProcesamientoVoxelesModelNet40\rev\CodigosDeCadena\airplane\128\airplane_0002_X.F8ABS	10262	0.0048933	12956	2207	2.15527	5.87041	0.00841904	1.72052	gzip	9	0.0019378	0.0491208	0.046875	69353472	71892992	2539520	71892992	53592064	56152064	2560000	56152064	2	0	0	0.0023487	0									55	0	0	1	c:\temp\ProcesamientoVoxelesModelNet40\rev\CodigosDeCadena\airplane\encoding_cost_metrics.csv	15329104	18628504	3299400
ModelNet40	airplane		airplane_0002	128	x	chaincode_F8ABS_text	c:\temp\ProcesamientoVoxelesModelNet40\rev\CodigosDeCadena\airplane\128\airplane_0002_X.F8ABS	10262	0.0048933	12956	1952	1.90625	6.6373	0.00744629	1.52173	zstd	19	0.0054393	0.0491208	0.046875	69353472	71892992	2539520	71892992	53592064	56152064	2560000	56152064	2	0	0	0.0059051	0									55	0	0	1	c:\temp\ProcesamientoVoxelesModelNet40\rev\CodigosDeCadena\airplane\encoding_cost_metrics.csv	15329104	18628504	3299400
ModelNet40	airplane		airplane_0002	128	x	chaincode_F8INT_text	c:\temp\ProcesamientoVoxelesModelNet40\rev\CodigosDeCadena\airplane\128\airplane_0002_X.F8INT	10262	0.0048933	12868	2220	2.16797	5.7964	0.00846863	1.73066	gzip	9	0.0023676	0.0491208	0.046875	69353472	71892992	2539520	71892992	53592064	56152064	2560000	56152064	2	0	0	0.0027959	0									55	0	0	1	c:\temp\ProcesamientoVoxelesModelNet40\rev\CodigosDeCadena\airplane\encoding_cost_metrics.csv	15329104	18628504	3299400
ModelNet40	airplane		airplane_0002	128	x	chaincode_F8INT_text	c:\temp\ProcesamientoVoxelesModelNet40\rev\CodigosDeCadena\airplane\128\airplane_0002_X.F8INT	10262	0.0048933	12868	1972	1.92578	6.52535	0.00752258	1.53732	zstd	19	0.0054862	0.0491208	0.046875	69353472	71892992	2539520	71892992	53592064	56152064	2560000	56152064	2	0	0	0.0061499	0									55	0	0	1	c:\temp\ProcesamientoVoxelesModelNet40\rev\CodigosDeCadena\airplane\encoding_cost_metrics.csv	15329104	18628504	3299400
ModelNet40	airplane		airplane_0002	128	x	chaincode_F8SEP_text	c:\temp\ProcesamientoVoxelesModelNet40\rev\CodigosDeCadena\airplane\128\airplane_0002_X.F8SEP	10262	0.0048933	13216	2265	2.21191	5.83488	0.00864029	1.76574	gzip	9	0.002108	0.0491208	0.046875	69353472	71892992	2539520	71892992	53592064	56152064	2560000	56152064	2	0	0	0.0027069	0									55	0	0	1	c:\temp\ProcesamientoVoxelesModelNet40\rev\CodigosDeCadena\airplane\encoding_cost_metrics.csv	15329104	18628504	3299400
ModelNet40	airplane		airplane_0002	128	x	chaincode_F8SEP_text	c:\temp\ProcesamientoVoxelesModelNet40\rev\CodigosDeCadena\airplane\128\airplane_0002_X.F8SEP	10262	0.0048933	13216	2040	1.99219	6.47843	0.00778198	1.59033	zstd	19	0.0055364	0.0491208	0.046875	69353472	71892992	2539520	71892992	53592064	56152064	2560000	56152064	2	0	0	0.0061167	0.03125									55	0	0	1	c:\temp\ProcesamientoVoxelesModelNet40\rev\CodigosDeCadena\airplane\encoding_cost_metrics.csv	15329104	18628504	3299400
ModelNet40	airplane		airplane_0002	128	y	chaincode_3OT_text	c:\temp\ProcesamientoVoxelesModelNet40\rev\CodigosDeCadena\airplane\128\airplane_0002_Y.3OT	10262	0.0048933	10962	1472	1.4375	7.44701	0.00561523	1.14753	gzip	9	0.003072	0.0512527	0.046875	66449408	66404352	-45056	66478080	50704384	50626560	-77824	50757632	2	1	0	0.0038892	0.015625									55	0	0	1	c:\temp\ProcesamientoVoxelesModelNet40\rev\CodigosDeCadena\airplane\encoding_cost_metrics.csv	15213888	14007304	-1206584
ModelNet40	airplane		airplane_0002	128	y	chaincode_3OT_text	c:\temp\ProcesamientoVoxelesModelNet40\rev\CodigosDeCadena\airplane\128\airplane_0002_Y.3OT	10262	0.0048933	10962	1382	1.34961	7.93198	0.00527191	1.07737	zstd	19	0.0060953	0.0512527	0.046875	66449408	66404352	-45056	66478080	50704384	50626560	-77824	50757632	2	1	0	0.0067146	0.015625									55	0	0	1	c:\temp\ProcesamientoVoxelesModelNet40\rev\CodigosDeCadena\airplane\encoding_cost_metrics.csv	15213888	14007304	-1206584
ModelNet40	airplane		airplane_0002	128	y	chaincode_3OTABS_text	c:\temp\ProcesamientoVoxelesModelNet40\rev\CodigosDeCadena\airplane\128\airplane_0002_Y.3OTABS	10262	0.0048933	10970	1456	1.42188	7.53434	0.0055542	1.13506	gzip	9	0.0030599	0.0512527	0.046875	66449408	66404352	-45056	66478080	50704384	50626560	-77824	50757632	2	1	0	0.0035048	0									55	0	0	1	c:\temp\ProcesamientoVoxelesModelNet40\rev\CodigosDeCadena\airplane\encoding_cost_metrics.csv	15213888	14007304	-1206584
ModelNet40	airplane		airplane_0002	128	y	chaincode_3OTABS_text	c:\temp\ProcesamientoVoxelesModelNet40\rev\CodigosDeCadena\airplane\128\airplane_0002_Y.3OTABS	10262	0.0048933	10970	1370	1.33789	8.0073	0.00522614	1.06802	zstd	19	0.0058977	0.0512527	0.046875	66449408	66404352	-45056	66478080	50704384	50626560	-77824	50757632	2	1	0	0.0063055	0									55	0	0	1	c:\temp\ProcesamientoVoxelesModelNet40\rev\CodigosDeCadena\airplane\encoding_cost_metrics.csv	15213888	14007304	-1206584
ModelNet40	airplane		airplane_0002	128	y	chaincode_3OTINT_text	c:\temp\ProcesamientoVoxelesModelNet40\rev\CodigosDeCadena\airplane\128\airplane_0002_Y.3OTINT	10262	0.0048933	10962	1482	1.44727	7.39676	0.00565338	1.15533	gzip	9	0.0034653	0.0512527	0.046875	66449408	66404352	-45056	66478080	50704384	50626560	-77824	50757632	2	1	0	0.0040218	0									55	0	0	1	c:\temp\ProcesamientoVoxelesModelNet40\rev\CodigosDeCadena\airplane\encoding_cost_metrics.csv	15213888	14007304	-1206584
ModelNet40	airplane		airplane_0002	128	y	chaincode_3OTINT_text	c:\temp\ProcesamientoVoxelesModelNet40\rev\CodigosDeCadena\airplane\128\airplane_0002_Y.3OTINT	10262	0.0048933	10962	1383	1.35059	7.92625	0.00527573	1.07815	zstd	19	0.0061457	0.0512527	0.046875	66449408	66404352	-45056	66478080	50704384	50626560	-77824	50757632	2	1	0	0.0065658	0.015625									55	0	0	1	c:\temp\ProcesamientoVoxelesModelNet40\rev\CodigosDeCadena\airplane\encoding_cost_metrics.csv	15213888	14007304	-1206584
ModelNet40	airplane		airplane_0002	128	y	chaincode_3OTSEP_text	c:\temp\ProcesamientoVoxelesModelNet40\rev\CodigosDeCadena\airplane\128\airplane_0002_Y.3OTSEP	10262	0.0048933	11147	1530	1.49414	7.28562	0.00583649	1.19275	gzip	9	0.0030326	0.0512527	0.046875	66449408	66404352	-45056	66478080	50704384	50626560	-77824	50757632	2	1	0	0.0037541	0.03125									55	0	0	1	c:\temp\ProcesamientoVoxelesModelNet40\rev\CodigosDeCadena\airplane\encoding_cost_metrics.csv	15213888	14007304	-1206584
ModelNet40	airplane		airplane_0002	128	y	chaincode_3OTSEP_text	c:\temp\ProcesamientoVoxelesModelNet40\rev\CodigosDeCadena\airplane\128\airplane_0002_Y.3OTSEP	10262	0.0048933	11147	1444	1.41016	7.71953	0.00550842	1.12571	zstd	19	0.0068536	0.0512527	0.046875	66449408	66404352	-45056	66478080	50704384	50626560	-77824	50757632	2	1	0	0.0074313	0.015625									60	0	0	1	c:\temp\ProcesamientoVoxelesModelNet40\rev\CodigosDeCadena\airplane\encoding_cost_metrics.csv	15213888	14007304	-1206584
ModelNet40	airplane		airplane_0002	128	y	chaincode_F4_text	c:\temp\ProcesamientoVoxelesModelNet40\rev\CodigosDeCadena\airplane\128\airplane_0002_Y.F4	10262	0.0048933	10479	1444	1.41016	7.25693	0.00550842	1.12571	gzip	9	0.0031758	0.0421808	0.03125	73330688	69099520	-4231168	73359360	57602048	53329920	-4272128	57655296	3	2	1	0.0036155	0.015625									55	0	0	1	c:\temp\ProcesamientoVoxelesModelNet40\rev\CodigosDeCadena\airplane\encoding_cost_metrics.csv	18143264	11977064	-6166200
ModelNet40	airplane		airplane_0002	128	y	chaincode_F4_text	c:\temp\ProcesamientoVoxelesModelNet40\rev\CodigosDeCadena\airplane\128\airplane_0002_Y.F4	10262	0.0048933	10479	1359	1.32715	7.71082	0.00518417	1.05944	zstd	19	0.0062034	0.0421808	0.03125	73330688	69099520	-4231168	73359360	57602048	53329920	-4272128	57655296	3	2	1	0.0065374	0.015625									55	0	0	1	c:\temp\ProcesamientoVoxelesModelNet40\rev\CodigosDeCadena\airplane\encoding_cost_metrics.csv	18143264	11977064	-6166200
ModelNet40	airplane		airplane_0002	128	y	chaincode_F4ABS_text	c:\temp\ProcesamientoVoxelesModelNet40\rev\CodigosDeCadena\airplane\128\airplane_0002_Y.F4ABS	10262	0.0048933	10487	1431	1.39746	7.32844	0.00545883	1.11557	gzip	9	0.0024047	0.0421808	0.03125	73330688	69099520	-4231168	73359360	57602048	53329920	-4272128	57655296	3	2	1	0.0028555	0									55	0	0	1	c:\temp\ProcesamientoVoxelesModelNet40\rev\CodigosDeCadena\airplane\encoding_cost_metrics.csv	18143264	11977064	-6166200
ModelNet40	airplane		airplane_0002	128	y	chaincode_F4ABS_text	c:\temp\ProcesamientoVoxelesModelNet40\rev\CodigosDeCadena\airplane\128\airplane_0002_Y.F4ABS	10262	0.0048933	10487	1338	1.30664	7.83782	0.00510406	1.04307	zstd	19	0.0062487	0.0421808	0.03125	73330688	69099520	-4231168	73359360	57602048	53329920	-4272128	57655296	3	2	1	0.0066883	0.015625									55	0	0	1	c:\temp\ProcesamientoVoxelesModelNet40\rev\CodigosDeCadena\airplane\encoding_cost_metrics.csv	18143264	11977064	-6166200
ModelNet40	airplane		airplane_0002	128	y	chaincode_F4INT_text	c:\temp\ProcesamientoVoxelesModelNet40\rev\CodigosDeCadena\airplane\128\airplane_0002_Y.F4INT	10262	0.0048933	10479	1448	1.41406	7.23688	0.00552368	1.12882	gzip	9	0.0024195	0.0421808	0.03125	73330688	69099520	-4231168	73359360	57602048	53329920	-4272128	57655296	3	2	1	0.0027759	0									55	0	0	1	c:\temp\ProcesamientoVoxelesModelNet40\rev\CodigosDeCadena\airplane\encoding_cost_metrics.csv	18143264	11977064	-6166200
ModelNet40	airplane		airplane_0002	128	y	chaincode_F4INT_text	c:\temp\ProcesamientoVoxelesModelNet40\rev\CodigosDeCadena\airplane\128\airplane_0002_Y.F4INT	10262	0.0048933	10479	1352	1.32031	7.75074	0.00515747	1.05399	zstd	19	0.0061743	0.0421808	0.03125	73330688	69099520	-4231168	73359360	57602048	53329920	-4272128	57655296	3	2	1	0.0065446	0									55	0	0	1	c:\temp\ProcesamientoVoxelesModelNet40\rev\CodigosDeCadena\airplane\encoding_cost_metrics.csv	18143264	11977064	-6166200
ModelNet40	airplane		airplane_0002	128	y	chaincode_F4SEP_text	c:\temp\ProcesamientoVoxelesModelNet40\rev\CodigosDeCadena\airplane\128\airplane_0002_Y.F4SEP	10262	0.0048933	10664	1472	1.4375	7.24457	0.00561523	1.14753	gzip	9	0.0027801	0.0421808	0.03125	73330688	69099520	-4231168	73359360	57602048	53329920	-4272128	57655296	3	2	1	0.00323	0									55	0	0	1	c:\temp\ProcesamientoVoxelesModelNet40\rev\CodigosDeCadena\airplane\encoding_cost_metrics.csv	18143264	11977064	-6166200
ModelNet40	airplane		airplane_0002	128	y	chaincode_F4SEP_text	c:\temp\ProcesamientoVoxelesModelNet40\rev\CodigosDeCadena\airplane\128\airplane_0002_Y.F4SEP	10262	0.0048933	10664	1387	1.35449	7.68854	0.00529099	1.08127	zstd	19	0.0055469	0.0421808	0.03125	73330688	69099520	-4231168	73359360	57602048	53329920	-4272128	57655296	3	2	1	0.0060204	0									55	0	0	1	c:\temp\ProcesamientoVoxelesModelNet40\rev\CodigosDeCadena\airplane\encoding_cost_metrics.csv	18143264	11977064	-6166200
ModelNet40	airplane		airplane_0002	128	y	chaincode_F8_text	c:\temp\ProcesamientoVoxelesModelNet40\rev\CodigosDeCadena\airplane\128\airplane_0002_Y.F8	10262	0.0048933	9606	1420	1.38672	6.76479	0.00541687	1.107	gzip	9	0.0025155	0.0397795	0.046875	71983104	63401984	-8581120	71983104	56217600	47620096	-8597504	56217600	1	0	0	0.0029788	0									55	0	0	1	c:\temp\ProcesamientoVoxelesModelNet40\rev\CodigosDeCadena\airplane\encoding_cost_metrics.csv	18718616	14523800	-4194816
ModelNet40	airplane		airplane_0002	128	y	chaincode_F8_text	c:\temp\ProcesamientoVoxelesModelNet40\rev\CodigosDeCadena\airplane\128\airplane_0002_Y.F8	10262	0.0048933	9606	1350	1.31836	7.11556	0.00514984	1.05243	zstd	19	0.0055698	0.0397795	0.046875	71983104	63401984	-8581120	71983104	56217600	47620096	-8597504	56217600	1	0	0	0.0059552	0									55	0	0	1	c:\temp\ProcesamientoVoxelesModelNet40\rev\CodigosDeCadena\airplane\encoding_cost_metrics.csv	18718616	14523800	-4194816
ModelNet40	airplane		airplane_0002	128	y	chaincode_F8ABS_text	c:\temp\ProcesamientoVoxelesModelNet40\rev\CodigosDeCadena\airplane\128\airplane_0002_Y.F8ABS	10262	0.0048933	9614	1408	1.375	6.82812	0.00537109	1.09764	gzip	9	0.0022347	0.0397795	0.046875	71983104	63401984	-8581120	71983104	56217600	47620096	-8597504	56217600	1	0	0	0.0026204	0									55	0	0	1	c:\temp\ProcesamientoVoxelesModelNet40\rev\CodigosDeCadena\airplane\encoding_cost_metrics.csv	18718616	14523800	-4194816
ModelNet40	airplane		airplane_0002	128	y	chaincode_F8ABS_text	c:\temp\ProcesamientoVoxelesModelNet40\rev\CodigosDeCadena\airplane\128\airplane_0002_Y.F8ABS	10262	0.0048933	9614	1344	1.3125	7.15327	0.00512695	1.04775	zstd	19	0.005293	0.0397795	0.046875	71983104	63401984	-8581120	71983104	56217600	47620096	-8597504	56217600	1	0	0	0.0057185	0.015625									55	0	0	1	c:\temp\ProcesamientoVoxelesModelNet40\rev\CodigosDeCadena\airplane\encoding_cost_metrics.csv	18718616	14523800	-4194816
ModelNet40	airplane		airplane_0002	128	y	chaincode_F8INT_text	c:\temp\ProcesamientoVoxelesModelNet40\rev\CodigosDeCadena\airplane\128\airplane_0002_Y.F8INT	10262	0.0048933	9606	1438	1.4043	6.68011	0.00548553	1.12103	gzip	9	0.0024116	0.0397795	0.046875	71983104	63401984	-8581120	71983104	56217600	47620096	-8597504	56217600	1	0	0	0.0027854	0									55	0	0	1	c:\temp\ProcesamientoVoxelesModelNet40\rev\CodigosDeCadena\airplane\encoding_cost_metrics.csv	18718616	14523800	-4194816
ModelNet40	airplane		airplane_0002	128	y	chaincode_F8INT_text	c:\temp\ProcesamientoVoxelesModelNet40\rev\CodigosDeCadena\airplane\128\airplane_0002_Y.F8INT	10262	0.0048933	9606	1359	1.32715	7.06843	0.00518417	1.05944	zstd	19	0.005098	0.0397795	0.046875	71983104	63401984	-8581120	71983104	56217600	47620096	-8597504	56217600	1	0	0	0.0055426	0.03125									55	0	0	1	c:\temp\ProcesamientoVoxelesModelNet40\rev\CodigosDeCadena\airplane\encoding_cost_metrics.csv	18718616	14523800	-4194816
ModelNet40	airplane		airplane_0002	128	y	chaincode_F8SEP_text	c:\temp\ProcesamientoVoxelesModelNet40\rev\CodigosDeCadena\airplane\128\airplane_0002_Y.F8SEP	10262	0.0048933	9788	1461	1.42676	6.69952	0.00557327	1.13896	gzip	9	0.002086	0.0397795	0.046875	71983104	63401984	-8581120	71983104	56217600	47620096	-8597504	56217600	1	0	0	0.0025077	0.03125									55	0	0	1	c:\temp\ProcesamientoVoxelesModelNet40\rev\CodigosDeCadena\airplane\encoding_cost_metrics.csv	18718616	14523800	-4194816
ModelNet40	airplane		airplane_0002	128	y	chaincode_F8SEP_text	c:\temp\ProcesamientoVoxelesModelNet40\rev\CodigosDeCadena\airplane\128\airplane_0002_Y.F8SEP	10262	0.0048933	9788	1382	1.34961	7.08249	0.00527191	1.07737	zstd	19	0.0052344	0.0397795	0.046875	71983104	63401984	-8581120	71983104	56217600	47620096	-8597504	56217600	1	0	0	0.00567	0.015625									55	0	0	1	c:\temp\ProcesamientoVoxelesModelNet40\rev\CodigosDeCadena\airplane\encoding_cost_metrics.csv	18718616	14523800	-4194816
ModelNet40	airplane		airplane_0002	128	z	chaincode_3OT_text	c:\temp\ProcesamientoVoxelesModelNet40\rev\CodigosDeCadena\airplane\128\airplane_0002_Z.3OT	10262	0.0048933	9307	1362	1.33008	6.83333	0.00519562	1.06178	gzip	9	0.003483	0.0392987	0.03125	66404352	66605056	200704	66629632	50626560	50888704	262144	50937856	1	0	0	0.0038396	0.015625									55	0	0	1	c:\temp\ProcesamientoVoxelesModelNet40\rev\CodigosDeCadena\airplane\encoding_cost_metrics.csv	14097416	17167456	3070040
ModelNet40	airplane		airplane_0002	128	z	chaincode_3OT_text	c:\temp\ProcesamientoVoxelesModelNet40\rev\CodigosDeCadena\airplane\128\airplane_0002_Z.3OT	10262	0.0048933	9307	1298	1.26758	7.17026	0.00495148	1.01189	zstd	19	0.0046731	0.0392987	0.03125	66404352	66605056	200704	66629632	50626560	50888704	262144	50937856	1	0	0	0.0051685	0									55	0	0	1	c:\temp\ProcesamientoVoxelesModelNet40\rev\CodigosDeCadena\airplane\encoding_cost_metrics.csv	14097416	17167456	3070040
ModelNet40	airplane		airplane_0002	128	z	chaincode_3OTABS_text	c:\temp\ProcesamientoVoxelesModelNet40\rev\CodigosDeCadena\airplane\128\airplane_0002_Z.3OTABS	10262	0.0048933	9343	1354	1.32227	6.9003	0.0051651	1.05554	gzip	9	0.0029517	0.0392987	0.03125	66404352	66605056	200704	66629632	50626560	50888704	262144	50937856	1	0	0	0.0033796	0									55	0	0	1	c:\temp\ProcesamientoVoxelesModelNet40\rev\CodigosDeCadena\airplane\encoding_cost_metrics.csv	14097416	17167456	3070040
ModelNet40	airplane		airplane_0002	128	z	chaincode_3OTABS_text	c:\temp\ProcesamientoVoxelesModelNet40\rev\CodigosDeCadena\airplane\128\airplane_0002_Z.3OTABS	10262	0.0048933	9343	1294	1.26367	7.22025	0.00493622	1.00877	zstd	19	0.0042649	0.0392987	0.03125	66404352	66605056	200704	66629632	50626560	50888704	262144	50937856	1	0	0	0.0046356	0									55	0	0	1	c:\temp\ProcesamientoVoxelesModelNet40\rev\CodigosDeCadena\airplane\encoding_cost_metrics.csv	14097416	17167456	3070040
ModelNet40	airplane		airplane_0002	128	z	chaincode_3OTINT_text	c:\temp\ProcesamientoVoxelesModelNet40\rev\CodigosDeCadena\airplane\128\airplane_0002_Z.3OTINT	10262	0.0048933	9307	1359	1.32715	6.84842	0.00518417	1.05944	gzip	9	0.0032669	0.0392987	0.03125	66404352	66605056	200704	66629632	50626560	50888704	262144	50937856	1	0	0	0.0037449	0									55	0	0	1	c:\temp\ProcesamientoVoxelesModelNet40\rev\CodigosDeCadena\airplane\encoding_cost_metrics.csv	14097416	17167456	3070040
ModelNet40	airplane		airplane_0002	128	z	chaincode_3OTINT_text	c:\temp\ProcesamientoVoxelesModelNet40\rev\CodigosDeCadena\airplane\128\airplane_0002_Z.3OTINT	10262	0.0048933	9307	1282	1.25195	7.25975	0.00489044	0.999415	zstd	19	0.0051798	0.0392987	0.03125	66404352	66605056	200704	66629632	50626560	50888704	262144	50937856	1	0	0	0.0056825	0									55	0	0	1	c:\temp\ProcesamientoVoxelesModelNet40\rev\CodigosDeCadena\airplane\encoding_cost_metrics.csv	14097416	17167456	3070040
ModelNet40	airplane		airplane_0002	128	z	chaincode_3OTSEP_text	c:\temp\ProcesamientoVoxelesModelNet40\rev\CodigosDeCadena\airplane\128\airplane_0002_Z.3OTSEP	10262	0.0048933	9421	1426	1.39258	6.60659	0.00543976	1.11167	gzip	9	0.0028889	0.0392987	0.03125	66404352	66605056	200704	66629632	50626560	50888704	262144	50937856	1	0	0	0.0032789	0									55	0	0	1	c:\temp\ProcesamientoVoxelesModelNet40\rev\CodigosDeCadena\airplane\encoding_cost_metrics.csv	14097416	17167456	3070040
ModelNet40	airplane		airplane_0002	128	z	chaincode_3OTSEP_text	c:\temp\ProcesamientoVoxelesModelNet40\rev\CodigosDeCadena\airplane\128\airplane_0002_Z.3OTSEP	10262	0.0048933	9421	1360	1.32812	6.92721	0.00518799	1.06022	zstd	19	0.0048463	0.0392987	0.03125	66404352	66605056	200704	66629632	50626560	50888704	262144	50937856	1	0	0	0.0053385	0									55	0	0	1	c:\temp\ProcesamientoVoxelesModelNet40\rev\CodigosDeCadena\airplane\encoding_cost_metrics.csv	14097416	17167456	3070040
ModelNet40	airplane		airplane_0002	128	z	chaincode_F4_text	c:\temp\ProcesamientoVoxelesModelNet40\rev\CodigosDeCadena\airplane\128\airplane_0002_Z.F4	10262	0.0048933	9019	1359	1.32715	6.6365	0.00518417	1.05944	gzip	9	0.0021322	0.0398771	0.046875	69099520	69099520	0	69128192	53329920	53329920	0	53383168	1	0	0	0.0025359	0									55	0	0	1	c:\temp\ProcesamientoVoxelesModelNet40\rev\CodigosDeCadena\airplane\encoding_cost_metrics.csv	12067176	15254688	3187512
ModelNet40	airplane		airplane_0002	128	z	chaincode_F4_text	c:\temp\ProcesamientoVoxelesModelNet40\rev\CodigosDeCadena\airplane\128\airplane_0002_Z.F4	10262	0.0048933	9019	1293	1.2627	6.97525	0.0049324	1.00799	zstd	19	0.0047377	0.0398771	0.046875	69099520	69099520	0	69128192	53329920	53329920	0	53383168	1	0	0	0.0051137	0									55	0	0	1	c:\temp\ProcesamientoVoxelesModelNet40\rev\CodigosDeCadena\airplane\encoding_cost_metrics.csv	12067176	15254688	3187512
ModelNet40	airplane		airplane_0002	128	z	chaincode_F4ABS_text	c:\temp\ProcesamientoVoxelesModelNet40\rev\CodigosDeCadena\airplane\128\airplane_0002_Z.F4ABS	10262	0.0048933	9059	1352	1.32031	6.70044	0.00515747	1.05399	gzip	9	0.0020386	0.0398771	0.046875	69099520	69099520	0	69128192	53329920	53329920	0	53383168	1	0	0	0.0024407	0									55	0	0	1	c:\temp\ProcesamientoVoxelesModelNet40\rev\CodigosDeCadena\airplane\encoding_cost_metrics.csv	12067176	15254688	3187512
ModelNet40	airplane		airplane_0002	128	z	chaincode_F4ABS_text	c:\temp\ProcesamientoVoxelesModelNet40\rev\CodigosDeCadena\airplane\128\airplane_0002_Z.F4ABS	10262	0.0048933	9059	1294	1.26367	7.00077	0.00493622	1.00877	zstd	19	0.0049703	0.0398771	0.046875	69099520	69099520	0	69128192	53329920	53329920	0	53383168	1	0	0	0.0053504	0									60	0	0	1	c:\temp\ProcesamientoVoxelesModelNet40\rev\CodigosDeCadena\airplane\encoding_cost_metrics.csv	12067176	15254688	3187512
ModelNet40	airplane		airplane_0002	128	z	chaincode_F4INT_text	c:\temp\ProcesamientoVoxelesModelNet40\rev\CodigosDeCadena\airplane\128\airplane_0002_Z.F4INT	10262	0.0048933	9019	1358	1.32617	6.64138	0.00518036	1.05866	gzip	9	0.0020139	0.0398771	0.046875	69099520	69099520	0	69128192	53329920	53329920	0	53383168	1	0	0	0.0026865	0									55	0	0	1	c:\temp\ProcesamientoVoxelesModelNet40\rev\CodigosDeCadena\airplane\encoding_cost_metrics.csv	12067176	15254688	3187512
ModelNet40	airplane		airplane_0002	128	z	chaincode_F4INT_text	c:\temp\ProcesamientoVoxelesModelNet40\rev\CodigosDeCadena\airplane\128\airplane_0002_Z.F4INT	10262	0.0048933	9019	1275	1.24512	7.07373	0.00486374	0.993958	zstd	19	0.0048662	0.0398771	0.046875	69099520	69099520	0	69128192	53329920	53329920	0	53383168	1	0	0	0.0052877	0									55	0	0	1	c:\temp\ProcesamientoVoxelesModelNet40\rev\CodigosDeCadena\airplane\encoding_cost_metrics.csv	12067176	15254688	3187512
ModelNet40	airplane		airplane_0002	128	z	chaincode_F4SEP_text	c:\temp\ProcesamientoVoxelesModelNet40\rev\CodigosDeCadena\airplane\128\airplane_0002_Z.F4SEP	10262	0.0048933	9137	1399	1.36621	6.53109	0.00533676	1.09063	gzip	9	0.0020988	0.0398771	0.046875	69099520	69099520	0	69128192	53329920	53329920	0	53383168	1	0	0	0.0028679	0									55	0	0	1	c:\temp\ProcesamientoVoxelesModelNet40\rev\CodigosDeCadena\airplane\encoding_cost_metrics.csv	12067176	15254688	3187512
ModelNet40	airplane		airplane_0002	128	z	chaincode_F4SEP_text	c:\temp\ProcesamientoVoxelesModelNet40\rev\CodigosDeCadena\airplane\128\airplane_0002_Z.F4SEP	10262	0.0048933	9137	1333	1.30176	6.85446	0.00508499	1.03917	zstd	19	0.0046103	0.0398771	0.046875	69099520	69099520	0	69128192	53329920	53329920	0	53383168	1	0	0	0.0053102	0									55	0	0	1	c:\temp\ProcesamientoVoxelesModelNet40\rev\CodigosDeCadena\airplane\encoding_cost_metrics.csv	12067176	15254688	3187512
ModelNet40	airplane		airplane_0002	128	z	chaincode_F8_text	c:\temp\ProcesamientoVoxelesModelNet40\rev\CodigosDeCadena\airplane\128\airplane_0002_Z.F8	10262	0.0048933	8118	1336	1.30469	6.07635	0.00509644	1.04151	gzip	9	0.0024202	0.0417808	0.078125	63401984	63807488	405504	63836160	47620096	48078848	458752	48132096	2	0	0	0.002799	0									55	0	0	1	c:\temp\ProcesamientoVoxelesModelNet40\rev\CodigosDeCadena\airplane\encoding_cost_metrics.csv	14605720	12137368	-2468352
ModelNet40	airplane		airplane_0002	128	z	chaincode_F8_text	c:\temp\ProcesamientoVoxelesModelNet40\rev\CodigosDeCadena\airplane\128\airplane_0002_Z.F8	10262	0.0048933	8118	1267	1.2373	6.40726	0.00483322	0.987722	zstd	19	0.004467	0.0417808	0.078125	63401984	63807488	405504	63836160	47620096	48078848	458752	48132096	2	0	0	0.0049771	0									55	0	0	1	c:\temp\ProcesamientoVoxelesModelNet40\rev\CodigosDeCadena\airplane\encoding_cost_metrics.csv	14605720	12137368	-2468352
ModelNet40	airplane		airplane_0002	128	z	chaincode_F8ABS_text	c:\temp\ProcesamientoVoxelesModelNet40\rev\CodigosDeCadena\airplane\128\airplane_0002_Z.F8ABS	10262	0.0048933	8152	1327	1.2959	6.14318	0.0050621	1.0345	gzip	9	0.0017852	0.0417808	0.078125	63401984	63807488	405504	63836160	47620096	48078848	458752	48132096	2	0	0	0.0022271	0									55	0	0	1	c:\temp\ProcesamientoVoxelesModelNet40\rev\CodigosDeCadena\airplane\encoding_cost_metrics.csv	14605720	12137368	-2468352
ModelNet40	airplane		airplane_0002	128	z	chaincode_F8ABS_text	c:\temp\ProcesamientoVoxelesModelNet40\rev\CodigosDeCadena\airplane\128\airplane_0002_Z.F8ABS	10262	0.0048933	8152	1256	1.22656	6.49045	0.00479126	0.979146	zstd	19	0.0042408	0.0417808	0.078125	63401984	63807488	405504	63836160	47620096	48078848	458752	48132096	2	0	0	0.0046258	0.015625									55	0	0	1	c:\temp\ProcesamientoVoxelesModelNet40\rev\CodigosDeCadena\airplane\encoding_cost_metrics.csv	14605720	12137368	-2468352
ModelNet40	airplane		airplane_0002	128	z	chaincode_F8INT_text	c:\temp\ProcesamientoVoxelesModelNet40\rev\CodigosDeCadena\airplane\128\airplane_0002_Z.F8INT	10262	0.0048933	8118	1331	1.2998	6.09917	0.00507736	1.03761	gzip	9	0.0018413	0.0417808	0.078125	63401984	63807488	405504	63836160	47620096	48078848	458752	48132096	2	0	0	0.0022769	0.015625									55	0	0	1	c:\temp\ProcesamientoVoxelesModelNet40\rev\CodigosDeCadena\airplane\encoding_cost_metrics.csv	14605720	12137368	-2468352
ModelNet40	airplane		airplane_0002	128	z	chaincode_F8INT_text	c:\temp\ProcesamientoVoxelesModelNet40\rev\CodigosDeCadena\airplane\128\airplane_0002_Z.F8INT	10262	0.0048933	8118	1251	1.22168	6.48921	0.00477219	0.975248	zstd	19	0.0043117	0.0417808	0.078125	63401984	63807488	405504	63836160	47620096	48078848	458752	48132096	2	0	0	0.0049874	0									55	0	0	1	c:\temp\ProcesamientoVoxelesModelNet40\rev\CodigosDeCadena\airplane\encoding_cost_metrics.csv	14605720	12137368	-2468352
ModelNet40	airplane		airplane_0002	128	z	chaincode_F8SEP_text	c:\temp\ProcesamientoVoxelesModelNet40\rev\CodigosDeCadena\airplane\128\airplane_0002_Z.F8SEP	10262	0.0048933	8229	1368	1.33594	6.01535	0.00521851	1.06646	gzip	9	0.0021041	0.0417808	0.078125	63401984	63807488	405504	63836160	47620096	48078848	458752	48132096	2	0	0	0.0026208	0									55	0	0	1	c:\temp\ProcesamientoVoxelesModelNet40\rev\CodigosDeCadena\airplane\encoding_cost_metrics.csv	14605720	12137368	-2468352
ModelNet40	airplane		airplane_0002	128	z	chaincode_F8SEP_text	c:\temp\ProcesamientoVoxelesModelNet40\rev\CodigosDeCadena\airplane\128\airplane_0002_Z.F8SEP	10262	0.0048933	8229	1303	1.27246	6.31543	0.00497055	1.01579	zstd	19	0.0041655	0.0417808	0.078125	63401984	63807488	405504	63836160	47620096	48078848	458752	48132096	2	0	0	0.0046353	0									55	0	0	1	c:\temp\ProcesamientoVoxelesModelNet40\rev\CodigosDeCadena\airplane\encoding_cost_metrics.csv	14605720	12137368	-2468352
ModelNet40	airplane		airplane_0003	128	x	chaincode_3OT_text	c:\temp\ProcesamientoVoxelesModelNet40\rev\CodigosDeCadena\airplane\128\airplane_0003_X.3OT	13538	0.00645542	16141	2079	2.03027	7.76383	0.00793076	1.22854	gzip	9	0.0065316	0.053383	0.078125	67145728	70184960	3039232	70209536	51433472	54452224	3018752	54501376	2	0	0	0.0068803	0									55	0	0	1	c:\temp\ProcesamientoVoxelesModelNet40\rev\CodigosDeCadena\airplane\encoding_cost_metrics.csv	15454032	19590416	4136384
ModelNet40	airplane		airplane_0003	128	x	chaincode_3OT_text	c:\temp\ProcesamientoVoxelesModelNet40\rev\CodigosDeCadena\airplane\128\airplane_0003_X.3OT	13538	0.00645542	16141	1914	1.86914	8.43312	0.00730133	1.13104	zstd	19	0.0084758	0.053383	0.078125	67145728	70184960	3039232	70209536	51433472	54452224	3018752	54501376	2	0	0	0.0088643	0									55	0	0	1	c:\temp\ProcesamientoVoxelesModelNet40\rev\CodigosDeCadena\airplane\encoding_cost_metrics.csv	15454032	19590416	4136384
ModelNet40	airplane		airplane_0003	128	x	chaincode_3OTABS_text	c:\temp\ProcesamientoVoxelesModelNet40\rev\CodigosDeCadena\airplane\128\airplane_0003_X.3OTABS	13538	0.00645542	16182	2029	1.98145	7.97536	0.00774002	1.199	gzip	9	0.0056422	0.053383	0.078125	67145728	70184960	3039232	70209536	51433472	54452224	3018752	54501376	2	0	0	0.0060397	0									60	0	0	1	c:\temp\ProcesamientoVoxelesModelNet40\rev\CodigosDeCadena\airplane\encoding_cost_metrics.csv	15454032	19590416	4136384
ModelNet40	airplane		airplane_0003	128	x	chaincode_3OTABS_text	c:\temp\ProcesamientoVoxelesModelNet40\rev\CodigosDeCadena\airplane\128\airplane_0003_X.3OTABS	13538	0.00645542	16182	1873	1.8291	8.63962	0.00714493	1.10681	zstd	19	0.0084502	0.053383	0.078125	67145728	70184960	3039232	70209536	51433472	54452224	3018752	54501376	2	0	0	0.009011	0.015625									55	0	0	1	c:\temp\ProcesamientoVoxelesModelNet40\rev\CodigosDeCadena\airplane\encoding_cost_metrics.csv	15454032	19590416	4136384
ModelNet40	airplane		airplane_0003	128	x	chaincode_3OTINT_text	c:\temp\ProcesamientoVoxelesModelNet40\rev\CodigosDeCadena\airplane\128\airplane_0003_X.3OTINT	13538	0.00645542	16141	2099	2.0498	7.68985	0.00800705	1.24036	gzip	9	0.0055198	0.053383	0.078125	67145728	70184960	3039232	70209536	51433472	54452224	3018752	54501376	2	0	0	0.0059579	0.015625									55	0	0	1	c:\temp\ProcesamientoVoxelesModelNet40\rev\CodigosDeCadena\airplane\encoding_cost_metrics.csv	15454032	19590416	4136384
ModelNet40	airplane		airplane_0003	128	x	chaincode_3OTINT_text	c:\temp\ProcesamientoVoxelesModelNet40\rev\CodigosDeCadena\airplane\128\airplane_0003_X.3OTINT	13538	0.00645542	16141	1926	1.88086	8.38058	0.00734711	1.13813	zstd	19	0.009949	0.053383	0.078125	67145728	70184960	3039232	70209536	51433472	54452224	3018752	54501376	2	0	0	0.0106083	0.03125									55	0	0	1	c:\temp\ProcesamientoVoxelesModelNet40\rev\CodigosDeCadena\airplane\encoding_cost_metrics.csv	15454032	19590416	4136384
ModelNet40	airplane		airplane_0003	128	x	chaincode_3OTSEP_text	c:\temp\ProcesamientoVoxelesModelNet40\rev\CodigosDeCadena\airplane\128\airplane_0003_X.3OTSEP	13538	0.00645542	16455	2179	2.12793	7.55163	0.00831223	1.28763	gzip	9	0.0048997	0.053383	0.078125	67145728	70184960	3039232	70209536	51433472	54452224	3018752	54501376	2	0	0	0.0053272	0									55	0	0	1	c:\temp\ProcesamientoVoxelesModelNet40\rev\CodigosDeCadena\airplane\encoding_cost_metrics.csv	15454032	19590416	4136384
ModelNet40	airplane		airplane_0003	128	x	chaincode_3OTSEP_text	c:\temp\ProcesamientoVoxelesModelNet40\rev\CodigosDeCadena\airplane\128\airplane_0003_X.3OTSEP	13538	0.00645542	16455	1992	1.94531	8.26054	0.00759888	1.17713	zstd	19	0.0086877	0.053383	0.078125	67145728	70184960	3039232	70209536	51433472	54452224	3018752	54501376	2	0	0	0.0095336	0.015625									60	0	0	1	c:\temp\ProcesamientoVoxelesModelNet40\rev\CodigosDeCadena\airplane\encoding_cost_metrics.csv	15454032	19590416	4136384
ModelNet40	airplane		airplane_0003	128	x	chaincode_F4_text	c:\temp\ProcesamientoVoxelesModelNet40\rev\CodigosDeCadena\airplane\128\airplane_0003_X.F4	13538	0.00645542	15319	1984	1.9375	7.72127	0.00756836	1.1724	gzip	9	0.0045151	0.0525299	0.046875	66785280	69951488	3166208	69976064	51023872	54239232	3215360	54288384	4	1	1	0.0050046	0.015625									55	0	0	1	c:\temp\ProcesamientoVoxelesModelNet40\rev\CodigosDeCadena\airplane\encoding_cost_metrics.csv	18892344	10380816	-8511528
ModelNet40	airplane		airplane_0003	128	x	chaincode_F4_text	c:\temp\ProcesamientoVoxelesModelNet40\rev\CodigosDeCadena\airplane\128\airplane_0003_X.F4	13538	0.00645542	15319	1802	1.75977	8.50111	0.00687408	1.06485	zstd	19	0.0082223	0.0525299	0.046875	66785280	69951488	3166208	69976064	51023872	54239232	3215360	54288384	4	1	1	0.0086329	0.015625									56	0	0	1	c:\temp\ProcesamientoVoxelesModelNet40\rev\CodigosDeCadena\airplane\encoding_cost_metrics.csv	18892344	10380816	-8511528
ModelNet40	airplane		airplane_0003	128	x	chaincode_F4ABS_text	c:\temp\ProcesamientoVoxelesModelNet40\rev\CodigosDeCadena\airplane\128\airplane_0003_X.F4ABS	13538	0.00645542	15363	1932	1.88672	7.95186	0.00737	1.14168	gzip	9	0.004474	0.0525299	0.046875	66785280	69951488	3166208	69976064	51023872	54239232	3215360	54288384	4	1	1	0.0048731	0.015625									56	0	0	1	c:\temp\ProcesamientoVoxelesModelNet40\rev\CodigosDeCadena\airplane\encoding_cost_metrics.csv	18892344	10380816	-8511528
ModelNet40	airplane		airplane_0003	128	x	chaincode_F4ABS_text	c:\temp\ProcesamientoVoxelesModelNet40\rev\CodigosDeCadena\airplane\128\airplane_0003_X.F4ABS	13538	0.00645542	15363	1764	1.72266	8.70918	0.00672913	1.0424	zstd	19	0.0077523	0.0525299	0.046875	66785280	69951488	3166208	69976064	51023872	54239232	3215360	54288384	4	1	1	0.0081309	0.015625									55	0	0	1	c:\temp\ProcesamientoVoxelesModelNet40\rev\CodigosDeCadena\airplane\encoding_cost_metrics.csv	18892344	10380816	-8511528
ModelNet40	airplane		airplane_0003	128	x	chaincode_F4INT_text	c:\temp\ProcesamientoVoxelesModelNet40\rev\CodigosDeCadena\airplane\128\airplane_0003_X.F4INT	13538	0.00645542	15319	1987	1.94043	7.70961	0.0075798	1.17418	gzip	9	0.0037596	0.0525299	0.046875	66785280	69951488	3166208	69976064	51023872	54239232	3215360	54288384	4	1	1	0.0042299	0.03125									55	0	0	1	c:\temp\ProcesamientoVoxelesModelNet40\rev\CodigosDeCadena\airplane\encoding_cost_metrics.csv	18892344	10380816	-8511528
ModelNet40	airplane		airplane_0003	128	x	chaincode_F4INT_text	c:\temp\ProcesamientoVoxelesModelNet40\rev\CodigosDeCadena\airplane\128\airplane_0003_X.F4INT	13538	0.00645542	15319	1827	1.78418	8.38478	0.00696945	1.07963	zstd	19	0.007933	0.0525299	0.046875	66785280	69951488	3166208	69976064	51023872	54239232	3215360	54288384	4	1	1	0.0083443	0.03125									55	0	0	1	c:\temp\ProcesamientoVoxelesModelNet40\rev\CodigosDeCadena\airplane\encoding_cost_metrics.csv	18892344	10380816	-8511528
ModelNet40	airplane		airplane_0003	128	x	chaincode_F4SEP_text	c:\temp\ProcesamientoVoxelesModelNet40\rev\CodigosDeCadena\airplane\128\airplane_0003_X.F4SEP	13538	0.00645542	15636	2031	1.9834	7.69867	0.00774765	1.20018	gzip	9	0.0039765	0.0525299	0.046875	66785280	69951488	3166208	69976064	51023872	54239232	3215360	54288384	4	1	1	0.0044751	0									55	0	0	1	c:\temp\ProcesamientoVoxelesModelNet40\rev\CodigosDeCadena\airplane\encoding_cost_metrics.csv	18892344	10380816	-8511528
ModelNet40	airplane		airplane_0003	128	x	chaincode_F4SEP_text	c:\temp\ProcesamientoVoxelesModelNet40\rev\CodigosDeCadena\airplane\128\airplane_0003_X.F4SEP	13538	0.00645542	15636	1848	1.80469	8.46104	0.00704956	1.09204	zstd	19	0.0081315	0.0525299	0.046875	66785280	69951488	3166208	69976064	51023872	54239232	3215360	54288384	4	1	1	0.0087194	0									55	0	0	1	c:\temp\ProcesamientoVoxelesModelNet40\rev\CodigosDeCadena\airplane\encoding_cost_metrics.csv	18892344	10380816	-8511528
ModelNet40	airplane		airplane_0003	128	x	chaincode_F8_text	c:\temp\ProcesamientoVoxelesModelNet40\rev\CodigosDeCadena\airplane\128\airplane_0003_X.F8	13538	0.00645542	14097	1953	1.90723	7.21813	0.0074501	1.15408	gzip	9	0.0038653	0.0553444	0.0625	67330048	70447104	3117056	70447104	51589120	54738944	3149824	54738944	4	1	1	0.004356	0									55	0	0	1	c:\temp\ProcesamientoVoxelesModelNet40\rev\CodigosDeCadena\airplane\encoding_cost_metrics.csv	15712776	9550368	-6162408
ModelNet40	airplane		airplane_0003	128	x	chaincode_F8_text	c:\temp\ProcesamientoVoxelesModelNet40\rev\CodigosDeCadena\airplane\128\airplane_0003_X.F8	13538	0.00645542	14097	1788	1.74609	7.88423	0.00682068	1.05658	zstd	19	0.0078805	0.0553444	0.0625	67330048	70447104	3117056	70447104	51589120	54738944	3149824	54738944	4	1	1	0.0082467	0									55	0	0	1	c:\temp\ProcesamientoVoxelesModelNet40\rev\CodigosDeCadena\airplane\encoding_cost_metrics.csv	15712776	9550368	-6162408
ModelNet40	airplane		airplane_0003	128	x	chaincode_F8ABS_text	c:\temp\ProcesamientoVoxelesModelNet40\rev\CodigosDeCadena\airplane\128\airplane_0003_X.F8ABS	13538	0.00645542	14138	1907	1.8623	7.41374	0.00727463	1.1269	gzip	9	0.0046158	0.0553444	0.0625	67330048	70447104	3117056	70447104	51589120	54738944	3149824	54738944	4	1	1	0.0050639	0									56	0	0	1	c:\temp\ProcesamientoVoxelesModelNet40\rev\CodigosDeCadena\airplane\encoding_cost_metrics.csv	15712776	9550368	-6162408
ModelNet40	airplane		airplane_0003	128	x	chaincode_F8ABS_text	c:\temp\ProcesamientoVoxelesModelNet40\rev\CodigosDeCadena\airplane\128\airplane_0003_X.F8ABS	13538	0.00645542	14138	1755	1.71387	8.05584	0.00669479	1.03708	zstd	19	0.0087093	0.0553444	0.0625	67330048	70447104	3117056	70447104	51589120	54738944	3149824	54738944	4	1	1	0.0091585	0									55	0	0	1	c:\temp\ProcesamientoVoxelesModelNet40\rev\CodigosDeCadena\airplane\encoding_cost_metrics.csv	15712776	9550368	-6162408
ModelNet40	airplane		airplane_0003	128	x	chaincode_F8INT_text	c:\temp\ProcesamientoVoxelesModelNet40\rev\CodigosDeCadena\airplane\128\airplane_0003_X.F8INT	13538	0.00645542	14097	1961	1.91504	7.18868	0.00748062	1.15881	gzip	9	0.0035702	0.0553444	0.0625	67330048	70447104	3117056	70447104	51589120	54738944	3149824	54738944	4	1	1	0.0040094	0									55	0	0	1	c:\temp\ProcesamientoVoxelesModelNet40\rev\CodigosDeCadena\airplane\encoding_cost_metrics.csv	15712776	9550368	-6162408
ModelNet40	airplane		airplane_0003	128	x	chaincode_F8INT_text	c:\temp\ProcesamientoVoxelesModelNet40\rev\CodigosDeCadena\airplane\128\airplane_0003_X.F8INT	13538	0.00645542	14097	1818	1.77539	7.75413	0.00693512	1.07431	zstd	19	0.007184	0.0553444	0.0625	67330048	70447104	3117056	70447104	51589120	54738944	3149824	54738944	4	1	1	0.0076261	0									55	0	0	1	c:\temp\ProcesamientoVoxelesModelNet40\rev\CodigosDeCadena\airplane\encoding_cost_metrics.csv	15712776	9550368	-6162408
ModelNet40	airplane		airplane_0003	128	x	chaincode_F8SEP_text	c:\temp\ProcesamientoVoxelesModelNet40\rev\CodigosDeCadena\airplane\128\airplane_0003_X.F8SEP	13538	0.00645542	14411	2003	1.95605	7.19471	0.00764084	1.18363	gzip	9	0.0038022	0.0553444	0.0625	67330048	70447104	3117056	70447104	51589120	54738944	3149824	54738944	4	1	1	0.0042081	0									55	0	0	1	c:\temp\ProcesamientoVoxelesModelNet40\rev\CodigosDeCadena\airplane\encoding_cost_metrics.csv	15712776	9550368	-6162408
ModelNet40	airplane		airplane_0003	128	x	chaincode_F8SEP_text	c:\temp\ProcesamientoVoxelesModelNet40\rev\CodigosDeCadena\airplane\128\airplane_0003_X.F8SEP	13538	0.00645542	14411	1822	1.7793	7.90944	0.00695038	1.07667	zstd	19	0.0075188	0.0553444	0.0625	67330048	70447104	3117056	70447104	51589120	54738944	3149824	54738944	4	1	1	0.008	0.015625									55	0	0	1	c:\temp\ProcesamientoVoxelesModelNet40\rev\CodigosDeCadena\airplane\encoding_cost_metrics.csv	15712776	9550368	-6162408
ModelNet40	airplane		airplane_0003	128	y	chaincode_3OT_text	c:\temp\ProcesamientoVoxelesModelNet40\rev\CodigosDeCadena\airplane\128\airplane_0003_Y.3OT	13538	0.00645542	22255	2852	2.78516	7.8033	0.0108795	1.68533	gzip	9	0.0094514	0.0625802	0.078125	70184960	66625536	-3559424	70434816	54452224	50847744	-3604480	54697984	4	2	1	0.0099182	0.015625									55	0	0	1	c:\temp\ProcesamientoVoxelesModelNet40\rev\CodigosDeCadena\airplane\encoding_cost_metrics.csv	19680528	14207264	-5473264
ModelNet40	airplane		airplane_0003	128	y	chaincode_3OT_text	c:\temp\ProcesamientoVoxelesModelNet40\rev\CodigosDeCadena\airplane\128\airplane_0003_Y.3OT	13538	0.00645542	22255	2483	2.4248	8.96295	0.00947189	1.46728	zstd	19	0.010669	0.0625802	0.078125	70184960	66625536	-3559424	70434816	54452224	50847744	-3604480	54697984	4	2	1	0.0110832	0.03125									60	0	0	1	c:\temp\ProcesamientoVoxelesModelNet40\rev\CodigosDeCadena\airplane\encoding_cost_metrics.csv	19680528	14207264	-5473264
ModelNet40	airplane		airplane_0003	128	y	chaincode_3OTABS_text	c:\temp\ProcesamientoVoxelesModelNet40\rev\CodigosDeCadena\airplane\128\airplane_0003_Y.3OTABS	13538	0.00645542	22750	2857	2.79004	7.9629	0.0108986	1.68828	gzip	9	0.0094243	0.0625802	0.078125	70184960	66625536	-3559424	70434816	54452224	50847744	-3604480	54697984	4	2	1	0.0098247	0									55	0	0	1	c:\temp\ProcesamientoVoxelesModelNet40\rev\CodigosDeCadena\airplane\encoding_cost_metrics.csv	19680528	14207264	-5473264
ModelNet40	airplane		airplane_0003	128	y	chaincode_3OTABS_text	c:\temp\ProcesamientoVoxelesModelNet40\rev\CodigosDeCadena\airplane\128\airplane_0003_Y.3OTABS	13538	0.00645542	22750	2459	2.40137	9.25173	0.00938034	1.45309	zstd	19	0.0104135	0.0625802	0.078125	70184960	66625536	-3559424	70434816	54452224	50847744	-3604480	54697984	4	2	1	0.0107887	0.015625									55	0	0	1	c:\temp\ProcesamientoVoxelesModelNet40\rev\CodigosDeCadena\airplane\encoding_cost_metrics.csv	19680528	14207264	-5473264
ModelNet40	airplane		airplane_0003	128	y	chaincode_3OTINT_text	c:\temp\ProcesamientoVoxelesModelNet40\rev\CodigosDeCadena\airplane\128\airplane_0003_Y.3OTINT	13538	0.00645542	22255	2879	2.81152	7.73011	0.0109825	1.70129	gzip	9	0.0099216	0.0625802	0.078125	70184960	66625536	-3559424	70434816	54452224	50847744	-3604480	54697984	4	2	1	0.0103518	0.015625									55	0	0	1	c:\temp\ProcesamientoVoxelesModelNet40\rev\CodigosDeCadena\airplane\encoding_cost_metrics.csv	19680528	14207264	-5473264
ModelNet40	airplane		airplane_0003	128	y	chaincode_3OTINT_text	c:\temp\ProcesamientoVoxelesModelNet40\rev\CodigosDeCadena\airplane\128\airplane_0003_Y.3OTINT	13538	0.00645542	22255	2528	2.46875	8.8034	0.00964355	1.49387	zstd	19	0.0105455	0.0625802	0.078125	70184960	66625536	-3559424	70434816	54452224	50847744	-3604480	54697984	4	2	1	0.0109232	0									55	0	0	1	c:\temp\ProcesamientoVoxelesModelNet40\rev\CodigosDeCadena\airplane\encoding_cost_metrics.csv	19680528	14207264	-5473264
ModelNet40	airplane		airplane_0003	128	y	chaincode_3OTSEP_text	c:\temp\ProcesamientoVoxelesModelNet40\rev\CodigosDeCadena\airplane\128\airplane_0003_Y.3OTSEP	13538	0.00645542	22843	2965	2.89551	7.70422	0.0113106	1.75211	gzip	9	0.0080812	0.0625802	0.078125	70184960	66625536	-3559424	70434816	54452224	50847744	-3604480	54697984	4	2	1	0.0085243	0.015625									55	0	0	1	c:\temp\ProcesamientoVoxelesModelNet40\rev\CodigosDeCadena\airplane\encoding_cost_metrics.csv	19680528	14207264	-5473264
ModelNet40	airplane		airplane_0003	128	y	chaincode_3OTSEP_text	c:\temp\ProcesamientoVoxelesModelNet40\rev\CodigosDeCadena\airplane\128\airplane_0003_Y.3OTSEP	13538	0.00645542	22843	2577	2.5166	8.86418	0.00983047	1.52282	zstd	19	0.0109233	0.0625802	0.078125	70184960	66625536	-3559424	70434816	54452224	50847744	-3604480	54697984	4	2	1	0.011484	0.015625									55	0	0	1	c:\temp\ProcesamientoVoxelesModelNet40\rev\CodigosDeCadena\airplane\encoding_cost_metrics.csv	19680528	14207264	-5473264
ModelNet40	airplane		airplane_0003	128	y	chaincode_F4_text	c:\temp\ProcesamientoVoxelesModelNet40\rev\CodigosDeCadena\airplane\128\airplane_0003_Y.F4	13538	0.00645542	20889	2751	2.68652	7.59324	0.0104942	1.62565	gzip	9	0.0043098	0.0817197	0.046875	69951488	66576384	-3375104	69976064	54239232	50798592	-3440640	54288384	2	1	0	0.0047641	0									55	0	0	1	c:\temp\ProcesamientoVoxelesModelNet40\rev\CodigosDeCadena\airplane\encoding_cost_metrics.csv	10470928	15609880	5138952
ModelNet40	airplane		airplane_0003	128	y	chaincode_F4_text	c:\temp\ProcesamientoVoxelesModelNet40\rev\CodigosDeCadena\airplane\128\airplane_0003_Y.F4	13538	0.00645542	20889	2399	2.34277	8.70738	0.00915146	1.41764	zstd	19	0.0095201	0.0817197	0.046875	69951488	66576384	-3375104	69976064	54239232	50798592	-3440640	54288384	2	1	0	0.0099829	0									55	0	0	1	c:\temp\ProcesamientoVoxelesModelNet40\rev\CodigosDeCadena\airplane\encoding_cost_metrics.csv	10470928	15609880	5138952
ModelNet40	airplane		airplane_0003	128	y	chaincode_F4ABS_text	c:\temp\ProcesamientoVoxelesModelNet40\rev\CodigosDeCadena\airplane\128\airplane_0003_Y.F4ABS	13538	0.00645542	21408	2758	2.69336	7.76215	0.0105209	1.62978	gzip	9	0.0048562	0.0817197	0.046875	69951488	66576384	-3375104	69976064	54239232	50798592	-3440640	54288384	2	1	0	0.0052799	0									55	0	0	1	c:\temp\ProcesamientoVoxelesModelNet40\rev\CodigosDeCadena\airplane\encoding_cost_metrics.csv	10470928	15609880	5138952
ModelNet40	airplane		airplane_0003	128	y	chaincode_F4ABS_text	c:\temp\ProcesamientoVoxelesModelNet40\rev\CodigosDeCadena\airplane\128\airplane_0003_Y.F4ABS	13538	0.00645542	21408	2374	2.31836	9.01769	0.00905609	1.40287	zstd	19	0.0093485	0.0817197	0.046875	69951488	66576384	-3375104	69976064	54239232	50798592	-3440640	54288384	2	1	0	0.0097302	0									55	0	0	1	c:\temp\ProcesamientoVoxelesModelNet40\rev\CodigosDeCadena\airplane\encoding_cost_metrics.csv	10470928	15609880	5138952
ModelNet40	airplane		airplane_0003	128	y	chaincode_F4INT_text	c:\temp\ProcesamientoVoxelesModelNet40\rev\CodigosDeCadena\airplane\128\airplane_0003_Y.F4INT	13538	0.00645542	20889	2780	2.71484	7.51403	0.0106049	1.64278	gzip	9	0.0050074	0.0817197	0.046875	69951488	66576384	-3375104	69976064	54239232	50798592	-3440640	54288384	2	1	0	0.0054345	0									60	0	0	1	c:\temp\ProcesamientoVoxelesModelNet40\rev\CodigosDeCadena\airplane\encoding_cost_metrics.csv	10470928	15609880	5138952
ModelNet40	airplane		airplane_0003	128	y	chaincode_F4INT_text	c:\temp\ProcesamientoVoxelesModelNet40\rev\CodigosDeCadena\airplane\128\airplane_0003_Y.F4INT	13538	0.00645542	20889	2430	2.37305	8.5963	0.00926971	1.43596	zstd	19	0.0094522	0.0817197	0.046875	69951488	66576384	-3375104	69976064	54239232	50798592	-3440640	54288384	2	1	0	0.0098546	0.015625									55	0	0	1	c:\temp\ProcesamientoVoxelesModelNet40\rev\CodigosDeCadena\airplane\encoding_cost_metrics.csv	10470928	15609880	5138952
ModelNet40	airplane		airplane_0003	128	y	chaincode_F4SEP_text	c:\temp\ProcesamientoVoxelesModelNet40\rev\CodigosDeCadena\airplane\128\airplane_0003_Y.F4SEP	13538	0.00645542	21493	2808	2.74219	7.6542	0.0107117	1.65933	gzip	9	0.0046234	0.0817197	0.046875	69951488	66576384	-3375104	69976064	54239232	50798592	-3440640	54288384	2	1	0	0.0049964	0.03125									55	0	0	1	c:\temp\ProcesamientoVoxelesModelNet40\rev\CodigosDeCadena\airplane\encoding_cost_metrics.csv	10470928	15609880	5138952
ModelNet40	airplane		airplane_0003	128	y	chaincode_F4SEP_text	c:\temp\ProcesamientoVoxelesModelNet40\rev\CodigosDeCadena\airplane\128\airplane_0003_Y.F4SEP	13538	0.00645542	21493	2451	2.39355	8.76907	0.00934982	1.44837	zstd	19	0.009128	0.0817197	0.046875	69951488	66576384	-3375104	69976064	54239232	50798592	-3440640	54288384	2	1	0	0.0095799	0.03125									55	0	0	1	c:\temp\ProcesamientoVoxelesModelNet40\rev\CodigosDeCadena\airplane\encoding_cost_metrics.csv	10470928	15609880	5138952
ModelNet40	airplane		airplane_0003	128	y	chaincode_F8_text	c:\temp\ProcesamientoVoxelesModelNet40\rev\CodigosDeCadena\airplane\128\airplane_0003_Y.F8	13538	0.00645542	17028	2683	2.62012	6.34663	0.0102348	1.58546	gzip	9	0.0036081	0.0588475	0.046875	70447104	66486272	-3960832	70471680	54738944	50708480	-4030464	54788096	2	1	0	0.0041712	0									55	0	0	1	c:\temp\ProcesamientoVoxelesModelNet40\rev\CodigosDeCadena\airplane\encoding_cost_metrics.csv	9640480	15109640	5469160
ModelNet40	airplane		airplane_0003	128	y	chaincode_F8_text	c:\temp\ProcesamientoVoxelesModelNet40\rev\CodigosDeCadena\airplane\128\airplane_0003_Y.F8	13538	0.00645542	17028	2360	2.30469	7.21525	0.00900269	1.39459	zstd	19	0.006936	0.0588475	0.046875	70447104	66486272	-3960832	70471680	54738944	50708480	-4030464	54788096	2	1	0	0.0074043	0.015625									55	0	0	1	c:\temp\ProcesamientoVoxelesModelNet40\rev\CodigosDeCadena\airplane\encoding_cost_metrics.csv	9640480	15109640	5469160
ModelNet40	airplane		airplane_0003	128	y	chaincode_F8ABS_text	c:\temp\ProcesamientoVoxelesModelNet40\rev\CodigosDeCadena\airplane\128\airplane_0003_Y.F8ABS	13538	0.00645542	17393	2696	2.63281	6.45141	0.0102844	1.59315	gzip	9	0.0033338	0.0588475	0.046875	70447104	66486272	-3960832	70471680	54738944	50708480	-4030464	54788096	2	1	0	0.0038157	0									55	0	0	1	c:\temp\ProcesamientoVoxelesModelNet40\rev\CodigosDeCadena\airplane\encoding_cost_metrics.csv	9640480	15109640	5469160
ModelNet40	airplane		airplane_0003	128	y	chaincode_F8ABS_text	c:\temp\ProcesamientoVoxelesModelNet40\rev\CodigosDeCadena\airplane\128\airplane_0003_Y.F8ABS	13538	0.00645542	17393	2346	2.29102	7.4139	0.00894928	1.38632	zstd	19	0.0070564	0.0588475	0.046875	70447104	66486272	-3960832	70471680	54738944	50708480	-4030464	54788096	2	1	0	0.0074383	0									55	0	0	1	c:\temp\ProcesamientoVoxelesModelNet40\rev\CodigosDeCadena\airplane\encoding_cost_metrics.csv	9640480	15109640	5469160
ModelNet40	airplane		airplane_0003	128	y	chaincode_F8INT_text	c:\temp\ProcesamientoVoxelesModelNet40\rev\CodigosDeCadena\airplane\128\airplane_0003_Y.F8INT	13538	0.00645542	17028	2709	2.64551	6.28571	0.010334	1.60083	gzip	9	0.0029783	0.0588475	0.046875	70447104	66486272	-3960832	70471680	54738944	50708480	-4030464	54788096	2	1	0	0.0033375	0									55	0	0	1	c:\temp\ProcesamientoVoxelesModelNet40\rev\CodigosDeCadena\airplane\encoding_cost_metrics.csv	9640480	15109640	5469160
ModelNet40	airplane		airplane_0003	128	y	chaincode_F8INT_text	c:\temp\ProcesamientoVoxelesModelNet40\rev\CodigosDeCadena\airplane\128\airplane_0003_Y.F8INT	13538	0.00645542	17028	2393	2.33691	7.11575	0.00912857	1.41409	zstd	19	0.0068896	0.0588475	0.046875	70447104	66486272	-3960832	70471680	54738944	50708480	-4030464	54788096	2	1	0	0.0074684	0.015625									55	0	0	1	c:\temp\ProcesamientoVoxelesModelNet40\rev\CodigosDeCadena\airplane\encoding_cost_metrics.csv	9640480	15109640	5469160
ModelNet40	airplane		airplane_0003	128	y	chaincode_F8SEP_text	c:\temp\ProcesamientoVoxelesModelNet40\rev\CodigosDeCadena\airplane\128\airplane_0003_Y.F8SEP	13538	0.00645542	17559	2741	2.67676	6.40606	0.0104561	1.61974	gzip	9	0.0026848	0.0588475	0.046875	70447104	66486272	-3960832	70471680	54738944	50708480	-4030464	54788096	2	1	0	0.0030956	0									55	0	0	1	c:\temp\ProcesamientoVoxelesModelNet40\rev\CodigosDeCadena\airplane\encoding_cost_metrics.csv	9640480	15109640	5469160
ModelNet40	airplane		airplane_0003	128	y	chaincode_F8SEP_text	c:\temp\ProcesamientoVoxelesModelNet40\rev\CodigosDeCadena\airplane\128\airplane_0003_Y.F8SEP	13538	0.00645542	17559	2405	2.34863	7.30104	0.00917435	1.42118	zstd	19	0.0067029	0.0588475	0.046875	70447104	66486272	-3960832	70471680	54738944	50708480	-4030464	54788096	2	1	0	0.0071518	0									55	0	0	1	c:\temp\ProcesamientoVoxelesModelNet40\rev\CodigosDeCadena\airplane\encoding_cost_metrics.csv	9640480	15109640	5469160
ModelNet40	airplane		airplane_0003	128	z	chaincode_3OT_text	c:\temp\ProcesamientoVoxelesModelNet40\rev\CodigosDeCadena\airplane\128\airplane_0003_Z.3OT	13538	0.00645542	11005	1464	1.42969	7.51708	0.00558472	0.86512	gzip	9	0.0037794	0.0495521	0.046875	66625536	66981888	356352	66981888	50847744	51245056	397312	51245056	2	0	0	0.0042612	0									55	0	0	1	c:\temp\ProcesamientoVoxelesModelNet40\rev\CodigosDeCadena\airplane\encoding_cost_metrics.csv	14297376	11637848	-2659528
ModelNet40	airplane		airplane_0003	128	z	chaincode_3OT_text	c:\temp\ProcesamientoVoxelesModelNet40\rev\CodigosDeCadena\airplane\128\airplane_0003_Z.3OT	13538	0.00645542	11005	1390	1.35742	7.91727	0.00530243	0.821392	zstd	19	0.0057	0.0495521	0.046875	66625536	66981888	356352	66981888	50847744	51245056	397312	51245056	2	0	0	0.0060719	0.03125									55	0	0	1	c:\temp\ProcesamientoVoxelesModelNet40\rev\CodigosDeCadena\airplane\encoding_cost_metrics.csv	14297376	11637848	-2659528
ModelNet40	airplane		airplane_0003	128	z	chaincode_3OTABS_text	c:\temp\ProcesamientoVoxelesModelNet40\rev\CodigosDeCadena\airplane\128\airplane_0003_Z.3OTABS	13538	0.00645542	11073	1474	1.43945	7.51221	0.00562286	0.87103	gzip	9	0.0037289	0.0495521	0.046875	66625536	66981888	356352	66981888	50847744	51245056	397312	51245056	2	0	0	0.0043633	0.015625									55	0	0	1	c:\temp\ProcesamientoVoxelesModelNet40\rev\CodigosDeCadena\airplane\encoding_cost_metrics.csv	14297376	11637848	-2659528
ModelNet40	airplane		airplane_0003	128	z	chaincode_3OTABS_text	c:\temp\ProcesamientoVoxelesModelNet40\rev\CodigosDeCadena\airplane\128\airplane_0003_Z.3OTABS	13538	0.00645542	11073	1400	1.36719	7.90929	0.00534058	0.827301	zstd	19	0.0052307	0.0495521	0.046875	66625536	66981888	356352	66981888	50847744	51245056	397312	51245056	2	0	0	0.0056744	0.015625									55	0	0	1	c:\temp\ProcesamientoVoxelesModelNet40\rev\CodigosDeCadena\airplane\encoding_cost_metrics.csv	14297376	11637848	-2659528
ModelNet40	airplane		airplane_0003	128	z	chaincode_3OTINT_text	c:\temp\ProcesamientoVoxelesModelNet40\rev\CodigosDeCadena\airplane\128\airplane_0003_Z.3OTINT	13538	0.00645542	11005	1458	1.42383	7.54801	0.00556183	0.861575	gzip	9	0.003893	0.0495521	0.046875	66625536	66981888	356352	66981888	50847744	51245056	397312	51245056	2	0	0	0.0043086	0.015625									55	0	0	1	c:\temp\ProcesamientoVoxelesModelNet40\rev\CodigosDeCadena\airplane\encoding_cost_metrics.csv	14297376	11637848	-2659528
ModelNet40	airplane		airplane_0003	128	z	chaincode_3OTINT_text	c:\temp\ProcesamientoVoxelesModelNet40\rev\CodigosDeCadena\airplane\128\airplane_0003_Z.3OTINT	13538	0.00645542	11005	1383	1.35059	7.95734	0.00527573	0.817255	zstd	19	0.0051595	0.0495521	0.046875	66625536	66981888	356352	66981888	50847744	51245056	397312	51245056	2	0	0	0.0057402	0.015625									55	0	0	1	c:\temp\ProcesamientoVoxelesModelNet40\rev\CodigosDeCadena\airplane\encoding_cost_metrics.csv	14297376	11637848	-2659528
ModelNet40	airplane		airplane_0003	128	z	chaincode_3OTSEP_text	c:\temp\ProcesamientoVoxelesModelNet40\rev\CodigosDeCadena\airplane\128\airplane_0003_Z.3OTSEP	13538	0.00645542	11111	1523	1.4873	7.29547	0.00580978	0.899985	gzip	9	0.0034308	0.0495521	0.046875	66625536	66981888	356352	66981888	50847744	51245056	397312	51245056	2	0	0	0.0038758	0.03125									55	0	0	1	c:\temp\ProcesamientoVoxelesModelNet40\rev\CodigosDeCadena\airplane\encoding_cost_metrics.csv	14297376	11637848	-2659528
ModelNet40	airplane		airplane_0003	128	z	chaincode_3OTSEP_text	c:\temp\ProcesamientoVoxelesModelNet40\rev\CodigosDeCadena\airplane\128\airplane_0003_Z.3OTSEP	13538	0.00645542	11111	1448	1.41406	7.67334	0.00552368	0.855666	zstd	19	0.00584	0.0495521	0.046875	66625536	66981888	356352	66981888	50847744	51245056	397312	51245056	2	0	0	0.006273	0.015625									55	0	0	1	c:\temp\ProcesamientoVoxelesModelNet40\rev\CodigosDeCadena\airplane\encoding_cost_metrics.csv	14297376	11637848	-2659528
ModelNet40	airplane		airplane_0003	128	z	chaincode_F4_text	c:\temp\ProcesamientoVoxelesModelNet40\rev\CodigosDeCadena\airplane\128\airplane_0003_Z.F4	13538	0.00645542	10699	1427	1.39355	7.49755	0.00544357	0.843256	gzip	9	0.0025171	0.0453882	0.078125	66576384	67018752	442368	67043328	50798592	51261440	462848	51310592	2	0	0	0.0029978	0.03125									55	0	0	1	c:\temp\ProcesamientoVoxelesModelNet40\rev\CodigosDeCadena\airplane\encoding_cost_metrics.csv	15699992	13247168	-2452824
ModelNet40	airplane		airplane_0003	128	z	chaincode_F4_text	c:\temp\ProcesamientoVoxelesModelNet40\rev\CodigosDeCadena\airplane\128\airplane_0003_Z.F4	13538	0.00645542	10699	1348	1.31641	7.93694	0.00514221	0.796573	zstd	19	0.0051168	0.0453882	0.078125	66576384	67018752	442368	67043328	50798592	51261440	462848	51310592	2	0	0	0.0057829	0									55	0	0	1	c:\temp\ProcesamientoVoxelesModelNet40\rev\CodigosDeCadena\airplane\encoding_cost_metrics.csv	15699992	13247168	-2452824
ModelNet40	airplane		airplane_0003	128	z	chaincode_F4ABS_text	c:\temp\ProcesamientoVoxelesModelNet40\rev\CodigosDeCadena\airplane\128\airplane_0003_Z.F4ABS	13538	0.00645542	10767	1435	1.40137	7.50314	0.00547409	0.847983	gzip	9	0.0025094	0.0453882	0.078125	66576384	67018752	442368	67043328	50798592	51261440	462848	51310592	2	0	0	0.0031662	0									55	0	0	1	c:\temp\ProcesamientoVoxelesModelNet40\rev\CodigosDeCadena\airplane\encoding_cost_metrics.csv	15699992	13247168	-2452824
ModelNet40	airplane		airplane_0003	128	z	chaincode_F4ABS_text	c:\temp\ProcesamientoVoxelesModelNet40\rev\CodigosDeCadena\airplane\128\airplane_0003_Z.F4ABS	13538	0.00645542	10767	1350	1.31836	7.97556	0.00514984	0.797754	zstd	19	0.0056392	0.0453882	0.078125	66576384	67018752	442368	67043328	50798592	51261440	462848	51310592	2	0	0	0.0060236	0									55	0	0	1	c:\temp\ProcesamientoVoxelesModelNet40\rev\CodigosDeCadena\airplane\encoding_cost_metrics.csv	15699992	13247168	-2452824
ModelNet40	airplane		airplane_0003	128	z	chaincode_F4INT_text	c:\temp\ProcesamientoVoxelesModelNet40\rev\CodigosDeCadena\airplane\128\airplane_0003_Z.F4INT	13538	0.00645542	10699	1428	1.39453	7.4923	0.00544739	0.843847	gzip	9	0.0025257	0.0453882	0.078125	66576384	67018752	442368	67043328	50798592	51261440	462848	51310592	2	0	0	0.0029774	0									55	0	0	1	c:\temp\ProcesamientoVoxelesModelNet40\rev\CodigosDeCadena\airplane\encoding_cost_metrics.csv	15699992	13247168	-2452824
ModelNet40	airplane		airplane_0003	128	z	chaincode_F4INT_text	c:\temp\ProcesamientoVoxelesModelNet40\rev\CodigosDeCadena\airplane\128\airplane_0003_Z.F4INT	13538	0.00645542	10699	1344	1.3125	7.96057	0.00512695	0.794209	zstd	19	0.0059019	0.0453882	0.078125	66576384	67018752	442368	67043328	50798592	51261440	462848	51310592	2	0	0	0.0063567	0									55	0	0	1	c:\temp\ProcesamientoVoxelesModelNet40\rev\CodigosDeCadena\airplane\encoding_cost_metrics.csv	15699992	13247168	-2452824
ModelNet40	airplane		airplane_0003	128	z	chaincode_F4SEP_text	c:\temp\ProcesamientoVoxelesModelNet40\rev\CodigosDeCadena\airplane\128\airplane_0003_Z.F4SEP	13538	0.00645542	10805	1455	1.4209	7.42612	0.00555038	0.859802	gzip	9	0.0022834	0.0453882	0.078125	66576384	67018752	442368	67043328	50798592	51261440	462848	51310592	2	0	0	0.0027402	0									55	0	0	1	c:\temp\ProcesamientoVoxelesModelNet40\rev\CodigosDeCadena\airplane\encoding_cost_metrics.csv	15699992	13247168	-2452824
ModelNet40	airplane		airplane_0003	128	z	chaincode_F4SEP_text	c:\temp\ProcesamientoVoxelesModelNet40\rev\CodigosDeCadena\airplane\128\airplane_0003_Z.F4SEP	13538	0.00645542	10805	1385	1.35254	7.80144	0.00528336	0.818437	zstd	19	0.0074635	0.0453882	0.078125	66576384	67018752	442368	67043328	50798592	51261440	462848	51310592	2	0	0	0.0079289	0									60	0	0	1	c:\temp\ProcesamientoVoxelesModelNet40\rev\CodigosDeCadena\airplane\encoding_cost_metrics.csv	15699992	13247168	-2452824
ModelNet40	airplane		airplane_0003	128	z	chaincode_F8_text	c:\temp\ProcesamientoVoxelesModelNet40\rev\CodigosDeCadena\airplane\128\airplane_0003_Z.F8	13538	0.00645542	9529	1410	1.37695	6.75816	0.00537872	0.83321	gzip	9	0.0027618	0.0470387	0.0625	66486272	66977792	491520	67002368	50708480	51236864	528384	51286016	2	0	0	0.0032259	0									55	0	0	1	c:\temp\ProcesamientoVoxelesModelNet40\rev\CodigosDeCadena\airplane\encoding_cost_metrics.csv	15199752	13054696	-2145056
ModelNet40	airplane		airplane_0003	128	z	chaincode_F8_text	c:\temp\ProcesamientoVoxelesModelNet40\rev\CodigosDeCadena\airplane\128\airplane_0003_Z.F8	13538	0.00645542	9529	1347	1.31543	7.07424	0.0051384	0.795982	zstd	19	0.0048236	0.0470387	0.0625	66486272	66977792	491520	67002368	50708480	51236864	528384	51286016	2	0	0	0.0053579	0									55	0	0	1	c:\temp\ProcesamientoVoxelesModelNet40\rev\CodigosDeCadena\airplane\encoding_cost_metrics.csv	15199752	13054696	-2145056
ModelNet40	airplane		airplane_0003	128	z	chaincode_F8ABS_text	c:\temp\ProcesamientoVoxelesModelNet40\rev\CodigosDeCadena\airplane\128\airplane_0003_Z.F8ABS	13538	0.00645542	9597	1418	1.38477	6.76798	0.00540924	0.837938	gzip	9	0.0021387	0.0470387	0.0625	66486272	66977792	491520	67002368	50708480	51236864	528384	51286016	2	0	0	0.0026244	0									55	0	0	1	c:\temp\ProcesamientoVoxelesModelNet40\rev\CodigosDeCadena\airplane\encoding_cost_metrics.csv	15199752	13054696	-2145056
ModelNet40	airplane		airplane_0003	128	z	chaincode_F8ABS_text	c:\temp\ProcesamientoVoxelesModelNet40\rev\CodigosDeCadena\airplane\128\airplane_0003_Z.F8ABS	13538	0.00645542	9597	1359	1.32715	7.06181	0.00518417	0.803073	zstd	19	0.0047675	0.0470387	0.0625	66486272	66977792	491520	67002368	50708480	51236864	528384	51286016	2	0	0	0.0052897	0									55	0	0	1	c:\temp\ProcesamientoVoxelesModelNet40\rev\CodigosDeCadena\airplane\encoding_cost_metrics.csv	15199752	13054696	-2145056
ModelNet40	airplane		airplane_0003	128	z	chaincode_F8INT_text	c:\temp\ProcesamientoVoxelesModelNet40\rev\CodigosDeCadena\airplane\128\airplane_0003_Z.F8INT	13538	0.00645542	9529	1417	1.38379	6.72477	0.00540543	0.837347	gzip	9	0.0023508	0.0470387	0.0625	66486272	66977792	491520	67002368	50708480	51236864	528384	51286016	2	0	0	0.0030095	0									55	0	0	1	c:\temp\ProcesamientoVoxelesModelNet40\rev\CodigosDeCadena\airplane\encoding_cost_metrics.csv	15199752	13054696	-2145056
ModelNet40	airplane		airplane_0003	128	z	chaincode_F8INT_text	c:\temp\ProcesamientoVoxelesModelNet40\rev\CodigosDeCadena\airplane\128\airplane_0003_Z.F8INT	13538	0.00645542	9529	1334	1.30273	7.14318	0.00508881	0.7883	zstd	19	0.0047134	0.0470387	0.0625	66486272	66977792	491520	67002368	50708480	51236864	528384	51286016	2	0	0	0.0052085	0									55	0	0	1	c:\temp\ProcesamientoVoxelesModelNet40\rev\CodigosDeCadena\airplane\encoding_cost_metrics.csv	15199752	13054696	-2145056
ModelNet40	airplane		airplane_0003	128	z	chaincode_F8SEP_text	c:\temp\ProcesamientoVoxelesModelNet40\rev\CodigosDeCadena\airplane\128\airplane_0003_Z.F8SEP	13538	0.00645542	9635	1438	1.4043	6.70028	0.00548553	0.849756	gzip	9	0.0021181	0.0470387	0.0625	66486272	66977792	491520	67002368	50708480	51236864	528384	51286016	2	0	0	0.0027489	0									55	0	0	1	c:\temp\ProcesamientoVoxelesModelNet40\rev\CodigosDeCadena\airplane\encoding_cost_metrics.csv	15199752	13054696	-2145056
ModelNet40	airplane		airplane_0003	128	z	chaincode_F8SEP_text	c:\temp\ProcesamientoVoxelesModelNet40\rev\CodigosDeCadena\airplane\128\airplane_0003_Z.F8SEP	13538	0.00645542	9635	1373	1.34082	7.01748	0.00523758	0.811346	zstd	19	0.0050556	0.0470387	0.0625	66486272	66977792	491520	67002368	50708480	51236864	528384	51286016	2	0	0	0.0056589	0									55	0	0	1	c:\temp\ProcesamientoVoxelesModelNet40\rev\CodigosDeCadena\airplane\encoding_cost_metrics.csv	15199752	13054696	-2145056
ModelNet40	airplane		airplane_0004	128	x	chaincode_3OT_text	c:\temp\ProcesamientoVoxelesModelNet40\rev\CodigosDeCadena\airplane\128\airplane_0004_X.3OT	7906	0.00376987	10998	1801	1.75879	6.10661	0.00687027	1.82241	gzip	9	0.0050078	0.0262668	0.03125	71827456	72605696	778240	72634368	56102912	56889344	786432	56942592	1	0	0	0.0055695	0									55	0	0	1	c:\temp\ProcesamientoVoxelesModelNet40\rev\CodigosDeCadena\airplane\encoding_cost_metrics.csv	17620240	20724648	3104408
ModelNet40	airplane		airplane_0004	128	x	chaincode_3OT_text	c:\temp\ProcesamientoVoxelesModelNet40\rev\CodigosDeCadena\airplane\128\airplane_0004_X.3OT	7906	0.00376987	10998	1639	1.60059	6.71019	0.00625229	1.65849	zstd	19	0.0069231	0.0262668	0.03125	71827456	72605696	778240	72634368	56102912	56889344	786432	56942592	1	0	0	0.0073849	0									55	0	0	1	c:\temp\ProcesamientoVoxelesModelNet40\rev\CodigosDeCadena\airplane\encoding_cost_metrics.csv	17620240	20724648	3104408
ModelNet40	airplane		airplane_0004	128	x	chaincode_3OTABS_text	c:\temp\ProcesamientoVoxelesModelNet40\rev\CodigosDeCadena\airplane\128\airplane_0004_X.3OTABS	7906	0.00376987	11133	1812	1.76953	6.14404	0.00691223	1.83354	gzip	9	0.0055202	0.0262668	0.03125	71827456	72605696	778240	72634368	56102912	56889344	786432	56942592	1	0	0	0.0059811	0									55	0	0	1	c:\temp\ProcesamientoVoxelesModelNet40\rev\CodigosDeCadena\airplane\encoding_cost_metrics.csv	17620240	20724648	3104408
ModelNet40	airplane		airplane_0004	128	x	chaincode_3OTABS_text	c:\temp\ProcesamientoVoxelesModelNet40\rev\CodigosDeCadena\airplane\128\airplane_0004_X.3OTABS	7906	0.00376987	11133	1641	1.60254	6.78428	0.00625992	1.66051	zstd	19	0.0059032	0.0262668	0.03125	71827456	72605696	778240	72634368	56102912	56889344	786432	56942592	1	0	0	0.0063061	0									55	0	0	1	c:\temp\ProcesamientoVoxelesModelNet40\rev\CodigosDeCadena\airplane\encoding_cost_metrics.csv	17620240	20724648	3104408
ModelNet40	airplane		airplane_0004	128	x	chaincode_3OTINT_text	c:\temp\ProcesamientoVoxelesModelNet40\rev\CodigosDeCadena\airplane\128\airplane_0004_X.3OTINT	7906	0.00376987	10998	1814	1.77148	6.06284	0.00691986	1.83557	gzip	9	0.0043453	0.0262668	0.03125	71827456	72605696	778240	72634368	56102912	56889344	786432	56942592	1	0	0	0.0047978	0									55	0	0	1	c:\temp\ProcesamientoVoxelesModelNet40\rev\CodigosDeCadena\airplane\encoding_cost_metrics.csv	17620240	20724648	3104408
ModelNet40	airplane		airplane_0004	128	x	chaincode_3OTINT_text	c:\temp\ProcesamientoVoxelesModelNet40\rev\CodigosDeCadena\airplane\128\airplane_0004_X.3OTINT	7906	0.00376987	10998	1658	1.61914	6.63329	0.00632477	1.67771	zstd	19	0.0062711	0.0262668	0.03125	71827456	72605696	778240	72634368	56102912	56889344	786432	56942592	1	0	0	0.0066844	0									55	0	0	1	c:\temp\ProcesamientoVoxelesModelNet40\rev\CodigosDeCadena\airplane\encoding_cost_metrics.csv	17620240	20724648	3104408
ModelNet40	airplane		airplane_0004	128	x	chaincode_3OTSEP_text	c:\temp\ProcesamientoVoxelesModelNet40\rev\CodigosDeCadena\airplane\128\airplane_0004_X.3OTSEP	7906	0.00376987	11245	1892	1.84766	5.94345	0.00721741	1.9145	gzip	9	0.0036958	0.0262668	0.03125	71827456	72605696	778240	72634368	56102912	56889344	786432	56942592	1	0	0	0.0041179	0									55	0	0	1	c:\temp\ProcesamientoVoxelesModelNet40\rev\CodigosDeCadena\airplane\encoding_cost_metrics.csv	17620240	20724648	3104408
ModelNet40	airplane		airplane_0004	128	x	chaincode_3OTSEP_text	c:\temp\ProcesamientoVoxelesModelNet40\rev\CodigosDeCadena\airplane\128\airplane_0004_X.3OTSEP	7906	0.00376987	11245	1712	1.67188	6.56834	0.00653076	1.73236	zstd	19	0.0059042	0.0262668	0.03125	71827456	72605696	778240	72634368	56102912	56889344	786432	56942592	1	0	0	0.0064026	0									55	0	0	1	c:\temp\ProcesamientoVoxelesModelNet40\rev\CodigosDeCadena\airplane\encoding_cost_metrics.csv	17620240	20724648	3104408
ModelNet40	airplane		airplane_0004	128	x	chaincode_F4_text	c:\temp\ProcesamientoVoxelesModelNet40\rev\CodigosDeCadena\airplane\128\airplane_0004_X.F4	7906	0.00376987	10337	1803	1.76074	5.73322	0.0068779	1.82444	gzip	9	0.002522	0.0237048	0.015625	67158016	68767744	1609728	68767744	51441664	53014528	1572864	53014528	1	0	0	0.0031027	0									55	0	0	1	c:\temp\ProcesamientoVoxelesModelNet40\rev\CodigosDeCadena\airplane\encoding_cost_metrics.csv	12349592	14764496	2414904
ModelNet40	airplane		airplane_0004	128	x	chaincode_F4_text	c:\temp\ProcesamientoVoxelesModelNet40\rev\CodigosDeCadena\airplane\128\airplane_0004_X.F4	7906	0.00376987	10337	1636	1.59766	6.31846	0.00624084	1.65545	zstd	19	0.0056469	0.0237048	0.015625	67158016	68767744	1609728	68767744	51441664	53014528	1572864	53014528	1	0	0	0.0059992	0									55	0	0	1	c:\temp\ProcesamientoVoxelesModelNet40\rev\CodigosDeCadena\airplane\encoding_cost_metrics.csv	12349592	14764496	2414904
ModelNet40	airplane		airplane_0004	128	x	chaincode_F4ABS_text	c:\temp\ProcesamientoVoxelesModelNet40\rev\CodigosDeCadena\airplane\128\airplane_0004_X.F4ABS	7906	0.00376987	10475	1818	1.77539	5.76183	0.00693512	1.83962	gzip	9	0.0025208	0.0237048	0.015625	67158016	68767744	1609728	68767744	51441664	53014528	1572864	53014528	1	0	0	0.0029285	0									55	0	0	1	c:\temp\ProcesamientoVoxelesModelNet40\rev\CodigosDeCadena\airplane\encoding_cost_metrics.csv	12349592	14764496	2414904
ModelNet40	airplane		airplane_0004	128	x	chaincode_F4ABS_text	c:\temp\ProcesamientoVoxelesModelNet40\rev\CodigosDeCadena\airplane\128\airplane_0004_X.F4ABS	7906	0.00376987	10475	1644	1.60547	6.37165	0.00627136	1.66355	zstd	19	0.0052893	0.0237048	0.015625	67158016	68767744	1609728	68767744	51441664	53014528	1572864	53014528	1	0	0	0.0056829	0.03125									55	0	0	1	c:\temp\ProcesamientoVoxelesModelNet40\rev\CodigosDeCadena\airplane\encoding_cost_metrics.csv	12349592	14764496	2414904
ModelNet40	airplane		airplane_0004	128	x	chaincode_F4INT_text	c:\temp\ProcesamientoVoxelesModelNet40\rev\CodigosDeCadena\airplane\128\airplane_0004_X.F4INT	7906	0.00376987	10337	1826	1.7832	5.66101	0.00696564	1.84771	gzip	9	0.0028171	0.0237048	0.015625	67158016	68767744	1609728	68767744	51441664	53014528	1572864	53014528	1	0	0	0.0034875	0									55	0	0	1	c:\temp\ProcesamientoVoxelesModelNet40\rev\CodigosDeCadena\airplane\encoding_cost_metrics.csv	12349592	14764496	2414904
ModelNet40	airplane		airplane_0004	128	x	chaincode_F4INT_text	c:\temp\ProcesamientoVoxelesModelNet40\rev\CodigosDeCadena\airplane\128\airplane_0004_X.F4INT	7906	0.00376987	10337	1662	1.62305	6.21961	0.00634003	1.68176	zstd	19	0.0056088	0.0237048	0.015625	67158016	68767744	1609728	68767744	51441664	53014528	1572864	53014528	1	0	0	0.0062894	0.03125									55	0	0	1	c:\temp\ProcesamientoVoxelesModelNet40\rev\CodigosDeCadena\airplane\encoding_cost_metrics.csv	12349592	14764496	2414904
ModelNet40	airplane		airplane_0004	128	x	chaincode_F4SEP_text	c:\temp\ProcesamientoVoxelesModelNet40\rev\CodigosDeCadena\airplane\128\airplane_0004_X.F4SEP	7906	0.00376987	10586	1844	1.80078	5.74078	0.0070343	1.86592	gzip	9	0.0025244	0.0237048	0.015625	67158016	68767744	1609728	68767744	51441664	53014528	1572864	53014528	1	0	0	0.0029763	0									55	0	0	1	c:\temp\ProcesamientoVoxelesModelNet40\rev\CodigosDeCadena\airplane\encoding_cost_metrics.csv	12349592	14764496	2414904
ModelNet40	airplane		airplane_0004	128	x	chaincode_F4SEP_text	c:\temp\ProcesamientoVoxelesModelNet40\rev\CodigosDeCadena\airplane\128\airplane_0004_X.F4SEP	7906	0.00376987	10586	1678	1.63867	6.3087	0.00640106	1.69795	zstd	19	0.0055912	0.0237048	0.015625	67158016	68767744	1609728	68767744	51441664	53014528	1572864	53014528	1	0	0	0.0064787	0.015625									55	0	0	1	c:\temp\ProcesamientoVoxelesModelNet40\rev\CodigosDeCadena\airplane\encoding_cost_metrics.csv	12349592	14764496	2414904
ModelNet40	airplane		airplane_0004	128	x	chaincode_F8_text	c:\temp\ProcesamientoVoxelesModelNet40\rev\CodigosDeCadena\airplane\128\airplane_0004_X.F8	7906	0.00376987	8818	1779	1.7373	4.95672	0.00678635	1.80015	gzip	9	0.0020663	0.0265825	0.046875	69640192	70733824	1093632	70762496	53870592	54984704	1114112	55037952	1	0	0	0.0025105	0									55	0	0	1	c:\temp\ProcesamientoVoxelesModelNet40\rev\CodigosDeCadena\airplane\encoding_cost_metrics.csv	14714416	17757176	3042760
ModelNet40	airplane		airplane_0004	128	x	chaincode_F8_text	c:\temp\ProcesamientoVoxelesModelNet40\rev\CodigosDeCadena\airplane\128\airplane_0004_X.F8	7906	0.00376987	8818	1642	1.60352	5.37028	0.00626373	1.66152	zstd	19	0.004061	0.0265825	0.046875	69640192	70733824	1093632	70762496	53870592	54984704	1114112	55037952	1	0	0	0.0046899	0.015625									55	0	0	1	c:\temp\ProcesamientoVoxelesModelNet40\rev\CodigosDeCadena\airplane\encoding_cost_metrics.csv	14714416	17757176	3042760
ModelNet40	airplane		airplane_0004	128	x	chaincode_F8ABS_text	c:\temp\ProcesamientoVoxelesModelNet40\rev\CodigosDeCadena\airplane\128\airplane_0004_X.F8ABS	7906	0.00376987	8951	1787	1.74512	5.00895	0.00681686	1.80825	gzip	9	0.0019405	0.0265825	0.046875	69640192	70733824	1093632	70762496	53870592	54984704	1114112	55037952	1	0	0	0.0023442	0									55	0	0	1	c:\temp\ProcesamientoVoxelesModelNet40\rev\CodigosDeCadena\airplane\encoding_cost_metrics.csv	14714416	17757176	3042760
ModelNet40	airplane		airplane_0004	128	x	chaincode_F8ABS_text	c:\temp\ProcesamientoVoxelesModelNet40\rev\CodigosDeCadena\airplane\128\airplane_0004_X.F8ABS	7906	0.00376987	8951	1642	1.60352	5.45128	0.00626373	1.66152	zstd	19	0.0038726	0.0265825	0.046875	69640192	70733824	1093632	70762496	53870592	54984704	1114112	55037952	1	0	0	0.0042849	0									55	0	0	1	c:\temp\ProcesamientoVoxelesModelNet40\rev\CodigosDeCadena\airplane\encoding_cost_metrics.csv	14714416	17757176	3042760
ModelNet40	airplane		airplane_0004	128	x	chaincode_F8INT_text	c:\temp\ProcesamientoVoxelesModelNet40\rev\CodigosDeCadena\airplane\128\airplane_0004_X.F8INT	7906	0.00376987	8818	1811	1.76855	4.86913	0.00690842	1.83253	gzip	9	0.00157	0.0265825	0.046875	69640192	70733824	1093632	70762496	53870592	54984704	1114112	55037952	1	0	0	0.0023566	0									55	0	0	1	c:\temp\ProcesamientoVoxelesModelNet40\rev\CodigosDeCadena\airplane\encoding_cost_metrics.csv	14714416	17757176	3042760
ModelNet40	airplane		airplane_0004	128	x	chaincode_F8INT_text	c:\temp\ProcesamientoVoxelesModelNet40\rev\CodigosDeCadena\airplane\128\airplane_0004_X.F8INT	7906	0.00376987	8818	1677	1.6377	5.2582	0.00639725	1.69694	zstd	19	0.0039691	0.0265825	0.046875	69640192	70733824	1093632	70762496	53870592	54984704	1114112	55037952	1	0	0	0.0046136	0									55	0	0	1	c:\temp\ProcesamientoVoxelesModelNet40\rev\CodigosDeCadena\airplane\encoding_cost_metrics.csv	14714416	17757176	3042760
ModelNet40	airplane		airplane_0004	128	x	chaincode_F8SEP_text	c:\temp\ProcesamientoVoxelesModelNet40\rev\CodigosDeCadena\airplane\128\airplane_0004_X.F8SEP	7906	0.00376987	9064	1817	1.77441	4.98844	0.0069313	1.8386	gzip	9	0.0022273	0.0265825	0.046875	69640192	70733824	1093632	70762496	53870592	54984704	1114112	55037952	1	0	0	0.0026758	0									55	0	0	1	c:\temp\ProcesamientoVoxelesModelNet40\rev\CodigosDeCadena\airplane\encoding_cost_metrics.csv	14714416	17757176	3042760
ModelNet40	airplane		airplane_0004	128	x	chaincode_F8SEP_text	c:\temp\ProcesamientoVoxelesModelNet40\rev\CodigosDeCadena\airplane\128\airplane_0004_X.F8SEP	7906	0.00376987	9064	1678	1.63867	5.40167	0.00640106	1.69795	zstd	19	0.0045243	0.0265825	0.046875	69640192	70733824	1093632	70762496	53870592	54984704	1114112	55037952	1	0	0	0.0052511	0									55	0	0	1	c:\temp\ProcesamientoVoxelesModelNet40\rev\CodigosDeCadena\airplane\encoding_cost_metrics.csv	14714416	17757176	3042760
ModelNet40	airplane		airplane_0004	128	y	chaincode_3OT_text	c:\temp\ProcesamientoVoxelesModelNet40\rev\CodigosDeCadena\airplane\128\airplane_0004_Y.3OT	7906	0.00376987	9893	1352	1.32031	7.31731	0.00515747	1.36807	gzip	9	0.0025945	0.0258457	0.03125	72605696	66764800	-5840896	72634368	56889344	50987008	-5902336	56942592	2	2	1	0.0032012	0									55	0	0	1	c:\temp\ProcesamientoVoxelesModelNet40\rev\CodigosDeCadena\airplane\encoding_cost_metrics.csv	20814760	13837752	-6977008
ModelNet40	airplane		airplane_0004	128	y	chaincode_3OT_text	c:\temp\ProcesamientoVoxelesModelNet40\rev\CodigosDeCadena\airplane\128\airplane_0004_Y.3OT	7906	0.00376987	9893	1253	1.22363	7.89545	0.00477982	1.2679	zstd	19	0.0059517	0.0258457	0.03125	72605696	66764800	-5840896	72634368	56889344	50987008	-5902336	56942592	2	2	1	0.0063495	0.015625									55	0	0	1	c:\temp\ProcesamientoVoxelesModelNet40\rev\CodigosDeCadena\airplane\encoding_cost_metrics.csv	20814760	13837752	-6977008
ModelNet40	airplane		airplane_0004	128	y	chaincode_3OTABS_text	c:\temp\ProcesamientoVoxelesModelNet40\rev\CodigosDeCadena\airplane\128\airplane_0004_Y.3OTABS	7906	0.00376987	9954	1351	1.31934	7.36788	0.00515366	1.36706	gzip	9	0.0027131	0.0258457	0.03125	72605696	66764800	-5840896	72634368	56889344	50987008	-5902336	56942592	2	2	1	0.0031707	0									55	0	0	1	c:\temp\ProcesamientoVoxelesModelNet40\rev\CodigosDeCadena\airplane\encoding_cost_metrics.csv	20814760	13837752	-6977008
ModelNet40	airplane		airplane_0004	128	y	chaincode_3OTABS_text	c:\temp\ProcesamientoVoxelesModelNet40\rev\CodigosDeCadena\airplane\128\airplane_0004_Y.3OTABS	7906	0.00376987	9954	1256	1.22656	7.92516	0.00479126	1.27093	zstd	19	0.0061289	0.0258457	0.03125	72605696	66764800	-5840896	72634368	56889344	50987008	-5902336	56942592	2	2	1	0.006514	0.015625									55	0	0	1	c:\temp\ProcesamientoVoxelesModelNet40\rev\CodigosDeCadena\airplane\encoding_cost_metrics.csv	20814760	13837752	-6977008
ModelNet40	airplane		airplane_0004	128	y	chaincode_3OTINT_text	c:\temp\ProcesamientoVoxelesModelNet40\rev\CodigosDeCadena\airplane\128\airplane_0004_Y.3OTINT	7906	0.00376987	9893	1356	1.32422	7.29572	0.00517273	1.37212	gzip	9	0.0023625	0.0258457	0.03125	72605696	66764800	-5840896	72634368	56889344	50987008	-5902336	56942592	2	2	1	0.0027306	0									55	0	0	1	c:\temp\ProcesamientoVoxelesModelNet40\rev\CodigosDeCadena\airplane\encoding_cost_metrics.csv	20814760	13837752	-6977008
ModelNet40	airplane		airplane_0004	128	y	chaincode_3OTINT_text	c:\temp\ProcesamientoVoxelesModelNet40\rev\CodigosDeCadena\airplane\128\airplane_0004_Y.3OTINT	7906	0.00376987	9893	1267	1.2373	7.80821	0.00483322	1.28206	zstd	19	0.0056773	0.0258457	0.03125	72605696	66764800	-5840896	72634368	56889344	50987008	-5902336	56942592	2	2	1	0.0060295	0									55	0	0	1	c:\temp\ProcesamientoVoxelesModelNet40\rev\CodigosDeCadena\airplane\encoding_cost_metrics.csv	20814760	13837752	-6977008
ModelNet40	airplane		airplane_0004	128	y	chaincode_3OTSEP_text	c:\temp\ProcesamientoVoxelesModelNet40\rev\CodigosDeCadena\airplane\128\airplane_0004_Y.3OTSEP	7906	0.00376987	10168	1375	1.34277	7.39491	0.00524521	1.39135	gzip	9	0.0024108	0.0258457	0.03125	72605696	66764800	-5840896	72634368	56889344	50987008	-5902336	56942592	2	2	1	0.0027938	0									55	0	0	1	c:\temp\ProcesamientoVoxelesModelNet40\rev\CodigosDeCadena\airplane\encoding_cost_metrics.csv	20814760	13837752	-6977008
ModelNet40	airplane		airplane_0004	128	y	chaincode_3OTSEP_text	c:\temp\ProcesamientoVoxelesModelNet40\rev\CodigosDeCadena\airplane\128\airplane_0004_Y.3OTSEP	7906	0.00376987	10168	1270	1.24023	8.0063	0.00484467	1.2851	zstd	19	0.006183	0.0258457	0.03125	72605696	66764800	-5840896	72634368	56889344	50987008	-5902336	56942592	2	2	1	0.0066981	0									55	0	0	1	c:\temp\ProcesamientoVoxelesModelNet40\rev\CodigosDeCadena\airplane\encoding_cost_metrics.csv	20814760	13837752	-6977008
ModelNet40	airplane		airplane_0004	128	y	chaincode_F4_text	c:\temp\ProcesamientoVoxelesModelNet40\rev\CodigosDeCadena\airplane\128\airplane_0004_Y.F4	7906	0.00376987	9209	1276	1.24609	7.21708	0.00486755	1.29117	gzip	9	0.0021039	0.0222308	0.015625	68767744	69271552	503808	69271552	53014528	53542912	528384	53542912	1	0	0	0.0025417	0									55	0	0	1	c:\temp\ProcesamientoVoxelesModelNet40\rev\CodigosDeCadena\airplane\encoding_cost_metrics.csv	14854608	16938168	2083560
ModelNet40	airplane		airplane_0004	128	y	chaincode_F4_text	c:\temp\ProcesamientoVoxelesModelNet40\rev\CodigosDeCadena\airplane\128\airplane_0004_Y.F4	7906	0.00376987	9209	1184	1.15625	7.77787	0.0045166	1.19808	zstd	19	0.0049207	0.0222308	0.015625	68767744	69271552	503808	69271552	53014528	53542912	528384	53542912	1	0	0	0.0055014	0									55	0	0	1	c:\temp\ProcesamientoVoxelesModelNet40\rev\CodigosDeCadena\airplane\encoding_cost_metrics.csv	14854608	16938168	2083560
ModelNet40	airplane		airplane_0004	128	y	chaincode_F4ABS_text	c:\temp\ProcesamientoVoxelesModelNet40\rev\CodigosDeCadena\airplane\128\airplane_0004_Y.F4ABS	7906	0.00376987	9277	1277	1.24707	7.26468	0.00487137	1.29218	gzip	9	0.0022522	0.0222308	0.015625	68767744	69271552	503808	69271552	53014528	53542912	528384	53542912	1	0	0	0.0026676	0									55	0	0	1	c:\temp\ProcesamientoVoxelesModelNet40\rev\CodigosDeCadena\airplane\encoding_cost_metrics.csv	14854608	16938168	2083560
ModelNet40	airplane		airplane_0004	128	y	chaincode_F4ABS_text	c:\temp\ProcesamientoVoxelesModelNet40\rev\CodigosDeCadena\airplane\128\airplane_0004_Y.F4ABS	7906	0.00376987	9277	1188	1.16016	7.80892	0.00453186	1.20212	zstd	19	0.0055163	0.0222308	0.015625	68767744	69271552	503808	69271552	53014528	53542912	528384	53542912	1	0	0	0.005881	0									55	0	0	1	c:\temp\ProcesamientoVoxelesModelNet40\rev\CodigosDeCadena\airplane\encoding_cost_metrics.csv	14854608	16938168	2083560
ModelNet40	airplane		airplane_0004	128	y	chaincode_F4INT_text	c:\temp\ProcesamientoVoxelesModelNet40\rev\CodigosDeCadena\airplane\128\airplane_0004_Y.F4INT	7906	0.00376987	9209	1279	1.24902	7.20016	0.004879	1.29421	gzip	9	0.0022026	0.0222308	0.015625	68767744	69271552	503808	69271552	53014528	53542912	528384	53542912	1	0	0	0.0026489	0									55	0	0	1	c:\temp\ProcesamientoVoxelesModelNet40\rev\CodigosDeCadena\airplane\encoding_cost_metrics.csv	14854608	16938168	2083560
ModelNet40	airplane		airplane_0004	128	y	chaincode_F4INT_text	c:\temp\ProcesamientoVoxelesModelNet40\rev\CodigosDeCadena\airplane\128\airplane_0004_Y.F4INT	7906	0.00376987	9209	1188	1.16016	7.75168	0.00453186	1.20212	zstd	19	0.0053184	0.0222308	0.015625	68767744	69271552	503808	69271552	53014528	53542912	528384	53542912	1	0	0	0.0057548	0									55	0	0	1	c:\temp\ProcesamientoVoxelesModelNet40\rev\CodigosDeCadena\airplane\encoding_cost_metrics.csv	14854608	16938168	2083560
ModelNet40	airplane		airplane_0004	128	y	chaincode_F4SEP_text	c:\temp\ProcesamientoVoxelesModelNet40\rev\CodigosDeCadena\airplane\128\airplane_0004_Y.F4SEP	7906	0.00376987	9491	1304	1.27344	7.27837	0.00497437	1.3195	gzip	9	0.0024784	0.0222308	0.015625	68767744	69271552	503808	69271552	53014528	53542912	528384	53542912	1	0	0	0.0030557	0									55	0	0	1	c:\temp\ProcesamientoVoxelesModelNet40\rev\CodigosDeCadena\airplane\encoding_cost_metrics.csv	14854608	16938168	2083560
ModelNet40	airplane		airplane_0004	128	y	chaincode_F4SEP_text	c:\temp\ProcesamientoVoxelesModelNet40\rev\CodigosDeCadena\airplane\128\airplane_0004_Y.F4SEP	7906	0.00376987	9491	1196	1.16797	7.93562	0.00456238	1.21022	zstd	19	0.0053012	0.0222308	0.015625	68767744	69271552	503808	69271552	53014528	53542912	528384	53542912	1	0	0	0.0058781	0.015625									55	0	0	1	c:\temp\ProcesamientoVoxelesModelNet40\rev\CodigosDeCadena\airplane\encoding_cost_metrics.csv	14854608	16938168	2083560
ModelNet40	airplane		airplane_0004	128	y	chaincode_F8_text	c:\temp\ProcesamientoVoxelesModelNet40\rev\CodigosDeCadena\airplane\128\airplane_0004_Y.F8	7906	0.00376987	7728	1242	1.21289	6.22222	0.00473785	1.25677	gzip	9	0.0014952	0.0214794	0.03125	70733824	71495680	761856	71495680	54984704	55775232	790528	55775232	1	0	0	0.0018903	0									55	0	0	1	c:\temp\ProcesamientoVoxelesModelNet40\rev\CodigosDeCadena\airplane\encoding_cost_metrics.csv	17847288	20097184	2249896
ModelNet40	airplane		airplane_0004	128	y	chaincode_F8_text	c:\temp\ProcesamientoVoxelesModelNet40\rev\CodigosDeCadena\airplane\128\airplane_0004_Y.F8	7906	0.00376987	7728	1145	1.11816	6.74934	0.00436783	1.15861	zstd	19	0.0045324	0.0214794	0.03125	70733824	71495680	761856	71495680	54984704	55775232	790528	55775232	1	0	0	0.0049051	0									55	0	0	1	c:\temp\ProcesamientoVoxelesModelNet40\rev\CodigosDeCadena\airplane\encoding_cost_metrics.csv	17847288	20097184	2249896
ModelNet40	airplane		airplane_0004	128	y	chaincode_F8ABS_text	c:\temp\ProcesamientoVoxelesModelNet40\rev\CodigosDeCadena\airplane\128\airplane_0004_Y.F8ABS	7906	0.00376987	7787	1240	1.21094	6.27984	0.00473022	1.25474	gzip	9	0.0017221	0.0214794	0.03125	70733824	71495680	761856	71495680	54984704	55775232	790528	55775232	1	0	0	0.0021525	0									55	0	0	1	c:\temp\ProcesamientoVoxelesModelNet40\rev\CodigosDeCadena\airplane\encoding_cost_metrics.csv	17847288	20097184	2249896
ModelNet40	airplane		airplane_0004	128	y	chaincode_F8ABS_text	c:\temp\ProcesamientoVoxelesModelNet40\rev\CodigosDeCadena\airplane\128\airplane_0004_Y.F8ABS	7906	0.00376987	7787	1148	1.12109	6.7831	0.00437927	1.16165	zstd	19	0.0041319	0.0214794	0.03125	70733824	71495680	761856	71495680	54984704	55775232	790528	55775232	1	0	0	0.0045058	0									55	0	0	1	c:\temp\ProcesamientoVoxelesModelNet40\rev\CodigosDeCadena\airplane\encoding_cost_metrics.csv	17847288	20097184	2249896
ModelNet40	airplane		airplane_0004	128	y	chaincode_F8INT_text	c:\temp\ProcesamientoVoxelesModelNet40\rev\CodigosDeCadena\airplane\128\airplane_0004_Y.F8INT	7906	0.00376987	7728	1247	1.21777	6.19727	0.00475693	1.26183	gzip	9	0.0015389	0.0214794	0.03125	70733824	71495680	761856	71495680	54984704	55775232	790528	55775232	1	0	0	0.0019028	0									55	0	0	1	c:\temp\ProcesamientoVoxelesModelNet40\rev\CodigosDeCadena\airplane\encoding_cost_metrics.csv	17847288	20097184	2249896
ModelNet40	airplane		airplane_0004	128	y	chaincode_F8INT_text	c:\temp\ProcesamientoVoxelesModelNet40\rev\CodigosDeCadena\airplane\128\airplane_0004_Y.F8INT	7906	0.00376987	7728	1164	1.13672	6.63918	0.00444031	1.17784	zstd	19	0.0040398	0.0214794	0.03125	70733824	71495680	761856	71495680	54984704	55775232	790528	55775232	1	0	0	0.0044281	0									55	0	0	1	c:\temp\ProcesamientoVoxelesModelNet40\rev\CodigosDeCadena\airplane\encoding_cost_metrics.csv	17847288	20097184	2249896
ModelNet40	airplane		airplane_0004	128	y	chaincode_F8SEP_text	c:\temp\ProcesamientoVoxelesModelNet40\rev\CodigosDeCadena\airplane\128\airplane_0004_Y.F8SEP	7906	0.00376987	8001	1263	1.2334	6.33492	0.00481796	1.27802	gzip	9	0.0013581	0.0214794	0.03125	70733824	71495680	761856	71495680	54984704	55775232	790528	55775232	1	0	0	0.001833	0									55	0	0	1	c:\temp\ProcesamientoVoxelesModelNet40\rev\CodigosDeCadena\airplane\encoding_cost_metrics.csv	17847288	20097184	2249896
ModelNet40	airplane		airplane_0004	128	y	chaincode_F8SEP_text	c:\temp\ProcesamientoVoxelesModelNet40\rev\CodigosDeCadena\airplane\128\airplane_0004_Y.F8SEP	7906	0.00376987	8001	1178	1.15039	6.79202	0.00449371	1.19201	zstd	19	0.0043798	0.0214794	0.03125	70733824	71495680	761856	71495680	54984704	55775232	790528	55775232	1	0	0	0.0050116	0.015625									55	0	0	1	c:\temp\ProcesamientoVoxelesModelNet40\rev\CodigosDeCadena\airplane\encoding_cost_metrics.csv	17847288	20097184	2249896
ModelNet40	airplane		airplane_0004	128	z	chaincode_3OT_text	c:\temp\ProcesamientoVoxelesModelNet40\rev\CodigosDeCadena\airplane\128\airplane_0004_Z.3OT	7906	0.00376987	6361	1259	1.22949	5.05242	0.0048027	1.27397	gzip	9	0.0027779	0.0199025	0.03125	66764800	66764800	0	66793472	50987008	50987008	0	51040256	1	0	0	0.0032334	0.015625									55	0	0	1	c:\temp\ProcesamientoVoxelesModelNet40\rev\CodigosDeCadena\airplane\encoding_cost_metrics.csv	13927864	12525280	-1402584
ModelNet40	airplane		airplane_0004	128	z	chaincode_3OT_text	c:\temp\ProcesamientoVoxelesModelNet40\rev\CodigosDeCadena\airplane\128\airplane_0004_Z.3OT	7906	0.00376987	6361	1194	1.16602	5.32747	0.00455475	1.2082	zstd	19	0.0043976	0.0199025	0.03125	66764800	66764800	0	66793472	50987008	50987008	0	51040256	1	0	0	0.0047288	0									55	0	0	1	c:\temp\ProcesamientoVoxelesModelNet40\rev\CodigosDeCadena\airplane\encoding_cost_metrics.csv	13927864	12525280	-1402584
ModelNet40	airplane		airplane_0004	128	z	chaincode_3OTABS_text	c:\temp\ProcesamientoVoxelesModelNet40\rev\CodigosDeCadena\airplane\128\airplane_0004_Z.3OTABS	7906	0.00376987	6429	1272	1.24219	5.05425	0.00485229	1.28712	gzip	9	0.002682	0.0199025	0.03125	66764800	66764800	0	66793472	50987008	50987008	0	51040256	1	0	0	0.0030222	0									55	0	0	1	c:\temp\ProcesamientoVoxelesModelNet40\rev\CodigosDeCadena\airplane\encoding_cost_metrics.csv	13927864	12525280	-1402584
ModelNet40	airplane		airplane_0004	128	z	chaincode_3OTABS_text	c:\temp\ProcesamientoVoxelesModelNet40\rev\CodigosDeCadena\airplane\128\airplane_0004_Z.3OTABS	7906	0.00376987	6429	1204	1.17578	5.3397	0.0045929	1.21832	zstd	19	0.0036019	0.0199025	0.03125	66764800	66764800	0	66793472	50987008	50987008	0	51040256	1	0	0	0.0039693	0									55	0	0	1	c:\temp\ProcesamientoVoxelesModelNet40\rev\CodigosDeCadena\airplane\encoding_cost_metrics.csv	13927864	12525280	-1402584
ModelNet40	airplane		airplane_0004	128	z	chaincode_3OTINT_text	c:\temp\ProcesamientoVoxelesModelNet40\rev\CodigosDeCadena\airplane\128\airplane_0004_Z.3OTINT	7906	0.00376987	6361	1249	1.21973	5.09287	0.00476456	1.26385	gzip	9	0.0024264	0.0199025	0.03125	66764800	66764800	0	66793472	50987008	50987008	0	51040256	1	0	0	0.0028681	0									55	0	0	1	c:\temp\ProcesamientoVoxelesModelNet40\rev\CodigosDeCadena\airplane\encoding_cost_metrics.csv	13927864	12525280	-1402584
ModelNet40	airplane		airplane_0004	128	z	chaincode_3OTINT_text	c:\temp\ProcesamientoVoxelesModelNet40\rev\CodigosDeCadena\airplane\128\airplane_0004_Z.3OTINT	7906	0.00376987	6361	1193	1.16504	5.33194	0.00455093	1.20718	zstd	19	0.0034544	0.0199025	0.03125	66764800	66764800	0	66793472	50987008	50987008	0	51040256	1	0	0	0.003846	0									55	0	0	1	c:\temp\ProcesamientoVoxelesModelNet40\rev\CodigosDeCadena\airplane\encoding_cost_metrics.csv	13927864	12525280	-1402584
ModelNet40	airplane		airplane_0004	128	z	chaincode_3OTSEP_text	c:\temp\ProcesamientoVoxelesModelNet40\rev\CodigosDeCadena\airplane\128\airplane_0004_Z.3OTSEP	7906	0.00376987	6476	1331	1.2998	4.86551	0.00507736	1.34683	gzip	9	0.0026028	0.0199025	0.03125	66764800	66764800	0	66793472	50987008	50987008	0	51040256	1	0	0	0.0030398	0.03125									55	0	0	1	c:\temp\ProcesamientoVoxelesModelNet40\rev\CodigosDeCadena\airplane\encoding_cost_metrics.csv	13927864	12525280	-1402584
ModelNet40	airplane		airplane_0004	128	z	chaincode_3OTSEP_text	c:\temp\ProcesamientoVoxelesModelNet40\rev\CodigosDeCadena\airplane\128\airplane_0004_Z.3OTSEP	7906	0.00376987	6476	1252	1.22266	5.17252	0.004776	1.26689	zstd	19	0.0041582	0.0199025	0.03125	66764800	66764800	0	66793472	50987008	50987008	0	51040256	1	0	0	0.0047075	0.015625									55	0	0	1	c:\temp\ProcesamientoVoxelesModelNet40\rev\CodigosDeCadena\airplane\encoding_cost_metrics.csv	13927864	12525280	-1402584
ModelNet40	airplane		airplane_0004	128	z	chaincode_F4_text	c:\temp\ProcesamientoVoxelesModelNet40\rev\CodigosDeCadena\airplane\128\airplane_0004_Z.F4	7906	0.00376987	6044	1245	1.21582	4.85462	0.0047493	1.2598	gzip	9	0.0018561	0.0217848	0.046875	69271552	69468160	196608	69468160	53542912	53739520	196608	53739520	1	0	0	0.0022245	0									55	0	0	1	c:\temp\ProcesamientoVoxelesModelNet40\rev\CodigosDeCadena\airplane\encoding_cost_metrics.csv	17020088	15355320	-1664768
ModelNet40	airplane		airplane_0004	128	z	chaincode_F4_text	c:\temp\ProcesamientoVoxelesModelNet40\rev\CodigosDeCadena\airplane\128\airplane_0004_Z.F4	7906	0.00376987	6044	1172	1.14453	5.157	0.00447083	1.18593	zstd	19	0.003406	0.0217848	0.046875	69271552	69468160	196608	69468160	53542912	53739520	196608	53739520	1	0	0	0.0037217	0									55	0	0	1	c:\temp\ProcesamientoVoxelesModelNet40\rev\CodigosDeCadena\airplane\encoding_cost_metrics.csv	17020088	15355320	-1664768
ModelNet40	airplane		airplane_0004	128	z	chaincode_F4ABS_text	c:\temp\ProcesamientoVoxelesModelNet40\rev\CodigosDeCadena\airplane\128\airplane_0004_Z.F4ABS	7906	0.00376987	6119	1261	1.23145	4.8525	0.00481033	1.27599	gzip	9	0.0016657	0.0217848	0.046875	69271552	69468160	196608	69468160	53542912	53739520	196608	53739520	1	0	0	0.0021854	0									55	0	0	1	c:\temp\ProcesamientoVoxelesModelNet40\rev\CodigosDeCadena\airplane\encoding_cost_metrics.csv	17020088	15355320	-1664768
ModelNet40	airplane		airplane_0004	128	z	chaincode_F4ABS_text	c:\temp\ProcesamientoVoxelesModelNet40\rev\CodigosDeCadena\airplane\128\airplane_0004_Z.F4ABS	7906	0.00376987	6119	1183	1.15527	5.17244	0.00451279	1.19707	zstd	19	0.0030928	0.0217848	0.046875	69271552	69468160	196608	69468160	53542912	53739520	196608	53739520	1	0	0	0.003539	0									55	0	0	1	c:\temp\ProcesamientoVoxelesModelNet40\rev\CodigosDeCadena\airplane\encoding_cost_metrics.csv	17020088	15355320	-1664768
ModelNet40	airplane		airplane_0004	128	z	chaincode_F4INT_text	c:\temp\ProcesamientoVoxelesModelNet40\rev\CodigosDeCadena\airplane\128\airplane_0004_Z.F4INT	7906	0.00376987	6044	1245	1.21582	4.85462	0.0047493	1.2598	gzip	9	0.0015701	0.0217848	0.046875	69271552	69468160	196608	69468160	53542912	53739520	196608	53739520	1	0	0	0.0020024	0.03125									55	0	0	1	c:\temp\ProcesamientoVoxelesModelNet40\rev\CodigosDeCadena\airplane\encoding_cost_metrics.csv	17020088	15355320	-1664768
ModelNet40	airplane		airplane_0004	128	z	chaincode_F4INT_text	c:\temp\ProcesamientoVoxelesModelNet40\rev\CodigosDeCadena\airplane\128\airplane_0004_Z.F4INT	7906	0.00376987	6044	1177	1.14941	5.13509	0.0044899	1.19099	zstd	19	0.0034781	0.0217848	0.046875	69271552	69468160	196608	69468160	53542912	53739520	196608	53739520	1	0	0	0.0040357	0.015625									55	0	0	1	c:\temp\ProcesamientoVoxelesModelNet40\rev\CodigosDeCadena\airplane\encoding_cost_metrics.csv	17020088	15355320	-1664768
ModelNet40	airplane		airplane_0004	128	z	chaincode_F4SEP_text	c:\temp\ProcesamientoVoxelesModelNet40\rev\CodigosDeCadena\airplane\128\airplane_0004_Z.F4SEP	7906	0.00376987	6162	1288	1.25781	4.78416	0.00491333	1.30331	gzip	9	0.0016886	0.0217848	0.046875	69271552	69468160	196608	69468160	53542912	53739520	196608	53739520	1	0	0	0.0021298	0									55	0	0	1	c:\temp\ProcesamientoVoxelesModelNet40\rev\CodigosDeCadena\airplane\encoding_cost_metrics.csv	17020088	15355320	-1664768
ModelNet40	airplane		airplane_0004	128	z	chaincode_F4SEP_text	c:\temp\ProcesamientoVoxelesModelNet40\rev\CodigosDeCadena\airplane\128\airplane_0004_Z.F4SEP	7906	0.00376987	6162	1209	1.18066	5.09677	0.00461197	1.22337	zstd	19	0.0033037	0.0217848	0.046875	69271552	69468160	196608	69468160	53542912	53739520	196608	53739520	1	0	0	0.0036997	0									55	0	0	1	c:\temp\ProcesamientoVoxelesModelNet40\rev\CodigosDeCadena\airplane\encoding_cost_metrics.csv	17020088	15355320	-1664768
ModelNet40	airplane		airplane_0004	128	z	chaincode_F8_text	c:\temp\ProcesamientoVoxelesModelNet40\rev\CodigosDeCadena\airplane\128\airplane_0004_Z.F8	7906	0.00376987	5205	1245	1.21582	4.18072	0.0047493	1.2598	gzip	9	0.0014137	0.0211822	0.015625	71495680	71622656	126976	71622656	55775232	55906304	131072	55906304	1	0	0	0.0020078	0									55	0	0	1	c:\temp\ProcesamientoVoxelesModelNet40\rev\CodigosDeCadena\airplane\encoding_cost_metrics.csv	20187296	18717688	-1469608
ModelNet40	airplane		airplane_0004	128	z	chaincode_F8_text	c:\temp\ProcesamientoVoxelesModelNet40\rev\CodigosDeCadena\airplane\128\airplane_0004_Z.F8	7906	0.00376987	5205	1173	1.14551	4.43734	0.00447464	1.18695	zstd	19	0.0027922	0.0211822	0.015625	71495680	71622656	126976	71622656	55775232	55906304	131072	55906304	1	0	0	0.0034154	0									55	0	0	1	c:\temp\ProcesamientoVoxelesModelNet40\rev\CodigosDeCadena\airplane\encoding_cost_metrics.csv	20187296	18717688	-1469608
ModelNet40	airplane		airplane_0004	128	z	chaincode_F8ABS_text	c:\temp\ProcesamientoVoxelesModelNet40\rev\CodigosDeCadena\airplane\128\airplane_0004_Z.F8ABS	7906	0.00376987	5273	1258	1.22852	4.19157	0.00479889	1.27296	gzip	9	0.0015771	0.0211822	0.015625	71495680	71622656	126976	71622656	55775232	55906304	131072	55906304	1	0	0	0.0021292	0.03125									55	0	0	1	c:\temp\ProcesamientoVoxelesModelNet40\rev\CodigosDeCadena\airplane\encoding_cost_metrics.csv	20187296	18717688	-1469608
ModelNet40	airplane		airplane_0004	128	z	chaincode_F8ABS_text	c:\temp\ProcesamientoVoxelesModelNet40\rev\CodigosDeCadena\airplane\128\airplane_0004_Z.F8ABS	7906	0.00376987	5273	1182	1.1543	4.46108	0.00450897	1.19605	zstd	19	0.0025724	0.0211822	0.015625	71495680	71622656	126976	71622656	55775232	55906304	131072	55906304	1	0	0	0.0029568	0									55	0	0	1	c:\temp\ProcesamientoVoxelesModelNet40\rev\CodigosDeCadena\airplane\encoding_cost_metrics.csv	20187296	18717688	-1469608
ModelNet40	airplane		airplane_0004	128	z	chaincode_F8INT_text	c:\temp\ProcesamientoVoxelesModelNet40\rev\CodigosDeCadena\airplane\128\airplane_0004_Z.F8INT	7906	0.00376987	5205	1233	1.2041	4.22141	0.00470352	1.24766	gzip	9	0.0012282	0.0211822	0.015625	71495680	71622656	126976	71622656	55775232	55906304	131072	55906304	1	0	0	0.0016688	0									55	0	0	1	c:\temp\ProcesamientoVoxelesModelNet40\rev\CodigosDeCadena\airplane\encoding_cost_metrics.csv	20187296	18717688	-1469608
ModelNet40	airplane		airplane_0004	128	z	chaincode_F8INT_text	c:\temp\ProcesamientoVoxelesModelNet40\rev\CodigosDeCadena\airplane\128\airplane_0004_Z.F8INT	7906	0.00376987	5205	1177	1.14941	4.42226	0.0044899	1.19099	zstd	19	0.0027292	0.0211822	0.015625	71495680	71622656	126976	71622656	55775232	55906304	131072	55906304	1	0	0	0.0031479	0									55	0	0	1	c:\temp\ProcesamientoVoxelesModelNet40\rev\CodigosDeCadena\airplane\encoding_cost_metrics.csv	20187296	18717688	-1469608
ModelNet40	airplane		airplane_0004	128	z	chaincode_F8SEP_text	c:\temp\ProcesamientoVoxelesModelNet40\rev\CodigosDeCadena\airplane\128\airplane_0004_Z.F8SEP	7906	0.00376987	5320	1281	1.25098	4.15301	0.00488663	1.29623	gzip	9	0.0018318	0.0211822	0.015625	71495680	71622656	126976	71622656	55775232	55906304	131072	55906304	1	0	0	0.0022034	0									55	0	0	1	c:\temp\ProcesamientoVoxelesModelNet40\rev\CodigosDeCadena\airplane\encoding_cost_metrics.csv	20187296	18717688	-1469608
ModelNet40	airplane		airplane_0004	128	z	chaincode_F8SEP_text	c:\temp\ProcesamientoVoxelesModelNet40\rev\CodigosDeCadena\airplane\128\airplane_0004_Z.F8SEP	7906	0.00376987	5320	1211	1.18262	4.39306	0.0046196	1.2254	zstd	19	0.0028897	0.0211822	0.015625	71495680	71622656	126976	71622656	55775232	55906304	131072	55906304	1	0	0	0.0036593	0									55	0	0	1	c:\temp\ProcesamientoVoxelesModelNet40\rev\CodigosDeCadena\airplane\encoding_cost_metrics.csv	20187296	18717688	-1469608
ModelNet40	airplane		airplane_0005	128	x	chaincode_3OT_text	c:\temp\ProcesamientoVoxelesModelNet40\rev\CodigosDeCadena\airplane\128\airplane_0005_X.3OT	8541	0.00407267	14634	1121	1.09473	13.0544	0.00427628	1.04999	gzip	9	0.0024684	0.0477283	0.046875	67207168	69550080	2342912	69578752	51433472	53796864	2363392	53850112	2	0	0	0.0031711	0									55	0	0	1	c:\temp\ProcesamientoVoxelesModelNet40\rev\CodigosDeCadena\airplane\encoding_cost_metrics.csv	13170296	15497608	2327312
ModelNet40	airplane		airplane_0005	128	x	chaincode_3OT_text	c:\temp\ProcesamientoVoxelesModelNet40\rev\CodigosDeCadena\airplane\128\airplane_0005_X.3OT	8541	0.00407267	14634	997	0.973633	14.678	0.00380325	0.933848	zstd	19	0.006331	0.0477283	0.046875	67207168	69550080	2342912	69578752	51433472	53796864	2363392	53850112	2	0	0	0.0069514	0.015625									55	0	0	1	c:\temp\ProcesamientoVoxelesModelNet40\rev\CodigosDeCadena\airplane\encoding_cost_metrics.csv	13170296	15497608	2327312
ModelNet40	airplane		airplane_0005	128	x	chaincode_3OTABS_text	c:\temp\ProcesamientoVoxelesModelNet40\rev\CodigosDeCadena\airplane\128\airplane_0005_X.3OTABS	8541	0.00407267	14728	1118	1.0918	13.1735	0.00426483	1.04718	gzip	9	0.0027652	0.0477283	0.046875	67207168	69550080	2342912	69578752	51433472	53796864	2363392	53850112	2	0	0	0.0032956	0									55	0	0	1	c:\temp\ProcesamientoVoxelesModelNet40\rev\CodigosDeCadena\airplane\encoding_cost_metrics.csv	13170296	15497608	2327312
ModelNet40	airplane		airplane_0005	128	x	chaincode_3OTABS_text	c:\temp\ProcesamientoVoxelesModelNet40\rev\CodigosDeCadena\airplane\128\airplane_0005_X.3OTABS	8541	0.00407267	14728	991	0.967773	14.8618	0.00378036	0.928229	zstd	19	0.0062476	0.0477283	0.046875	67207168	69550080	2342912	69578752	51433472	53796864	2363392	53850112	2	0	0	0.0069482	0.015625									55	0	0	1	c:\temp\ProcesamientoVoxelesModelNet40\rev\CodigosDeCadena\airplane\encoding_cost_metrics.csv	13170296	15497608	2327312
ModelNet40	airplane		airplane_0005	128	x	chaincode_3OTINT_text	c:\temp\ProcesamientoVoxelesModelNet40\rev\CodigosDeCadena\airplane\128\airplane_0005_X.3OTINT	8541	0.00407267	14634	1123	1.09668	13.0312	0.00428391	1.05187	gzip	9	0.0028868	0.0477283	0.046875	67207168	69550080	2342912	69578752	51433472	53796864	2363392	53850112	2	0	0	0.0033572	0.015625									55	0	0	1	c:\temp\ProcesamientoVoxelesModelNet40\rev\CodigosDeCadena\airplane\encoding_cost_metrics.csv	13170296	15497608	2327312
ModelNet40	airplane		airplane_0005	128	x	chaincode_3OTINT_text	c:\temp\ProcesamientoVoxelesModelNet40\rev\CodigosDeCadena\airplane\128\airplane_0005_X.3OTINT	8541	0.00407267	14634	1021	0.99707	14.333	0.00389481	0.956328	zstd	19	0.0079629	0.0477283	0.046875	67207168	69550080	2342912	69578752	51433472	53796864	2363392	53850112	2	0	0	0.0084219	0.015625									55	0	0	1	c:\temp\ProcesamientoVoxelesModelNet40\rev\CodigosDeCadena\airplane\encoding_cost_metrics.csv	13170296	15497608	2327312
ModelNet40	airplane		airplane_0005	128	x	chaincode_3OTSEP_text	c:\temp\ProcesamientoVoxelesModelNet40\rev\CodigosDeCadena\airplane\128\airplane_0005_X.3OTSEP	8541	0.00407267	14972	1138	1.11133	13.1564	0.00434113	1.06592	gzip	9	0.0025506	0.0477283	0.046875	67207168	69550080	2342912	69578752	51433472	53796864	2363392	53850112	2	0	0	0.0030207	0.046875									55	0	0	1	c:\temp\ProcesamientoVoxelesModelNet40\rev\CodigosDeCadena\airplane\encoding_cost_metrics.csv	13170296	15497608	2327312
ModelNet40	airplane		airplane_0005	128	x	chaincode_3OTSEP_text	c:\temp\ProcesamientoVoxelesModelNet40\rev\CodigosDeCadena\airplane\128\airplane_0005_X.3OTSEP	8541	0.00407267	14972	1027	1.00293	14.5784	0.00391769	0.961948	zstd	19	0.0066588	0.0477283	0.046875	67207168	69550080	2342912	69578752	51433472	53796864	2363392	53850112	2	0	0	0.0071089	0.015625									55	0	0	1	c:\temp\ProcesamientoVoxelesModelNet40\rev\CodigosDeCadena\airplane\encoding_cost_metrics.csv	13170296	15497608	2327312
ModelNet40	airplane		airplane_0005	128	x	chaincode_F4_text	c:\temp\ProcesamientoVoxelesModelNet40\rev\CodigosDeCadena\airplane\128\airplane_0005_X.F4	8541	0.00407267	13627	1046	1.02148	13.0277	0.00399017	0.979745	gzip	9	0.0016135	0.0621263	0.078125	67026944	69419008	2392064	69447680	51253248	53682176	2428928	53735424	2	0	0	0.0020289	0									55	0	0	1	c:\temp\ProcesamientoVoxelesModelNet40\rev\CodigosDeCadena\airplane\encoding_cost_metrics.csv	12421904	14620384	2198480
ModelNet40	airplane		airplane_0005	128	x	chaincode_F4_text	c:\temp\ProcesamientoVoxelesModelNet40\rev\CodigosDeCadena\airplane\128\airplane_0005_X.F4	8541	0.00407267	13627	964	0.941406	14.1359	0.00367737	0.902939	zstd	19	0.0059285	0.0621263	0.078125	67026944	69419008	2392064	69447680	51253248	53682176	2428928	53735424	2	0	0	0.0063502	0.015625									55	0	0	1	c:\temp\ProcesamientoVoxelesModelNet40\rev\CodigosDeCadena\airplane\encoding_cost_metrics.csv	12421904	14620384	2198480
ModelNet40	airplane		airplane_0005	128	x	chaincode_F4ABS_text	c:\temp\ProcesamientoVoxelesModelNet40\rev\CodigosDeCadena\airplane\128\airplane_0005_X.F4ABS	8541	0.00407267	13721	1045	1.02051	13.1301	0.00398636	0.978808	gzip	9	0.0015701	0.0621263	0.078125	67026944	69419008	2392064	69447680	51253248	53682176	2428928	53735424	2	0	0	0.001978	0									55	0	0	1	c:\temp\ProcesamientoVoxelesModelNet40\rev\CodigosDeCadena\airplane\encoding_cost_metrics.csv	12421904	14620384	2198480
ModelNet40	airplane		airplane_0005	128	x	chaincode_F4ABS_text	c:\temp\ProcesamientoVoxelesModelNet40\rev\CodigosDeCadena\airplane\128\airplane_0005_X.F4ABS	8541	0.00407267	13721	961	0.938477	14.2778	0.00366592	0.900129	zstd	19	0.0059064	0.0621263	0.078125	67026944	69419008	2392064	69447680	51253248	53682176	2428928	53735424	2	0	0	0.0062972	0									55	0	0	1	c:\temp\ProcesamientoVoxelesModelNet40\rev\CodigosDeCadena\airplane\encoding_cost_metrics.csv	12421904	14620384	2198480
ModelNet40	airplane		airplane_0005	128	x	chaincode_F4INT_text	c:\temp\ProcesamientoVoxelesModelNet40\rev\CodigosDeCadena\airplane\128\airplane_0005_X.F4INT	8541	0.00407267	13627	1063	1.03809	12.8194	0.00405502	0.995668	gzip	9	0.0020136	0.0621263	0.078125	67026944	69419008	2392064	69447680	51253248	53682176	2428928	53735424	2	0	0	0.0023773	0									55	0	0	1	c:\temp\ProcesamientoVoxelesModelNet40\rev\CodigosDeCadena\airplane\encoding_cost_metrics.csv	12421904	14620384	2198480
ModelNet40	airplane		airplane_0005	128	x	chaincode_F4INT_text	c:\temp\ProcesamientoVoxelesModelNet40\rev\CodigosDeCadena\airplane\128\airplane_0005_X.F4INT	8541	0.00407267	13627	979	0.956055	13.9193	0.00373459	0.916989	zstd	19	0.0074323	0.0621263	0.078125	67026944	69419008	2392064	69447680	51253248	53682176	2428928	53735424	2	0	0	0.0079587	0.015625									55	0	0	1	c:\temp\ProcesamientoVoxelesModelNet40\rev\CodigosDeCadena\airplane\encoding_cost_metrics.csv	12421904	14620384	2198480
ModelNet40	airplane		airplane_0005	128	x	chaincode_F4SEP_text	c:\temp\ProcesamientoVoxelesModelNet40\rev\CodigosDeCadena\airplane\128\airplane_0005_X.F4SEP	8541	0.00407267	13965	1067	1.04199	13.0881	0.00407028	0.999415	gzip	9	0.0015301	0.0621263	0.078125	67026944	69419008	2392064	69447680	51253248	53682176	2428928	53735424	2	0	0	0.0019491	0.03125									55	0	0	1	c:\temp\ProcesamientoVoxelesModelNet40\rev\CodigosDeCadena\airplane\encoding_cost_metrics.csv	12421904	14620384	2198480
ModelNet40	airplane		airplane_0005	128	x	chaincode_F4SEP_text	c:\temp\ProcesamientoVoxelesModelNet40\rev\CodigosDeCadena\airplane\128\airplane_0005_X.F4SEP	8541	0.00407267	13965	987	0.963867	14.1489	0.00376511	0.924482	zstd	19	0.0056558	0.0621263	0.078125	67026944	69419008	2392064	69447680	51253248	53682176	2428928	53735424	2	0	0	0.006065	0.015625									55	0	0	1	c:\temp\ProcesamientoVoxelesModelNet40\rev\CodigosDeCadena\airplane\encoding_cost_metrics.csv	12421904	14620384	2198480
ModelNet40	airplane		airplane_0005	128	x	chaincode_F8_text	c:\temp\ProcesamientoVoxelesModelNet40\rev\CodigosDeCadena\airplane\128\airplane_0005_X.F8	8541	0.00407267	11205	1030	1.00586	10.8786	0.00392914	0.964758	gzip	9	0.001432	0.0509746	0.078125	67371008	69615616	2244608	69644288	51617792	53850112	2232320	53903360	2	0	0	0.0018052	0									55	0	0	1	c:\temp\ProcesamientoVoxelesModelNet40\rev\CodigosDeCadena\airplane\encoding_cost_metrics.csv	15158888	17547264	2388376
ModelNet40	airplane		airplane_0005	128	x	chaincode_F8_text	c:\temp\ProcesamientoVoxelesModelNet40\rev\CodigosDeCadena\airplane\128\airplane_0005_X.F8	8541	0.00407267	11205	962	0.939453	11.6476	0.00366974	0.901065	zstd	19	0.0051477	0.0509746	0.078125	67371008	69615616	2244608	69644288	51617792	53850112	2232320	53903360	2	0	0	0.0056301	0									55	0	0	1	c:\temp\ProcesamientoVoxelesModelNet40\rev\CodigosDeCadena\airplane\encoding_cost_metrics.csv	15158888	17547264	2388376
ModelNet40	airplane		airplane_0005	128	x	chaincode_F8ABS_text	c:\temp\ProcesamientoVoxelesModelNet40\rev\CodigosDeCadena\airplane\128\airplane_0005_X.F8ABS	8541	0.00407267	11299	1029	1.00488	10.9806	0.00392532	0.963822	gzip	9	0.001551	0.0509746	0.078125	67371008	69615616	2244608	69644288	51617792	53850112	2232320	53903360	2	0	0	0.0019973	0									55	0	0	1	c:\temp\ProcesamientoVoxelesModelNet40\rev\CodigosDeCadena\airplane\encoding_cost_metrics.csv	15158888	17547264	2388376
ModelNet40	airplane		airplane_0005	128	x	chaincode_F8ABS_text	c:\temp\ProcesamientoVoxelesModelNet40\rev\CodigosDeCadena\airplane\128\airplane_0005_X.F8ABS	8541	0.00407267	11299	957	0.93457	11.8067	0.00365067	0.896382	zstd	19	0.0050353	0.0509746	0.078125	67371008	69615616	2244608	69644288	51617792	53850112	2232320	53903360	2	0	0	0.0054389	0									55	0	0	1	c:\temp\ProcesamientoVoxelesModelNet40\rev\CodigosDeCadena\airplane\encoding_cost_metrics.csv	15158888	17547264	2388376
ModelNet40	airplane		airplane_0005	128	x	chaincode_F8INT_text	c:\temp\ProcesamientoVoxelesModelNet40\rev\CodigosDeCadena\airplane\128\airplane_0005_X.F8INT	8541	0.00407267	11205	1042	1.01758	10.7534	0.00397491	0.975998	gzip	9	0.001422	0.0509746	0.078125	67371008	69615616	2244608	69644288	51617792	53850112	2232320	53903360	2	0	0	0.0020622	0									55	0	0	1	c:\temp\ProcesamientoVoxelesModelNet40\rev\CodigosDeCadena\airplane\encoding_cost_metrics.csv	15158888	17547264	2388376
ModelNet40	airplane		airplane_0005	128	x	chaincode_F8INT_text	c:\temp\ProcesamientoVoxelesModelNet40\rev\CodigosDeCadena\airplane\128\airplane_0005_X.F8INT	8541	0.00407267	11205	975	0.952148	11.4923	0.00371933	0.913242	zstd	19	0.0069283	0.0509746	0.078125	67371008	69615616	2244608	69644288	51617792	53850112	2232320	53903360	2	0	0	0.0073818	0.015625									55	0	0	1	c:\temp\ProcesamientoVoxelesModelNet40\rev\CodigosDeCadena\airplane\encoding_cost_metrics.csv	15158888	17547264	2388376
ModelNet40	airplane		airplane_0005	128	x	chaincode_F8SEP_text	c:\temp\ProcesamientoVoxelesModelNet40\rev\CodigosDeCadena\airplane\128\airplane_0005_X.F8SEP	8541	0.00407267	11543	1052	1.02734	10.9724	0.00401306	0.985365	gzip	9	0.0011292	0.0509746	0.078125	67371008	69615616	2244608	69644288	51617792	53850112	2232320	53903360	2	0	0	0.0018469	0									55	0	0	1	c:\temp\ProcesamientoVoxelesModelNet40\rev\CodigosDeCadena\airplane\encoding_cost_metrics.csv	15158888	17547264	2388376
ModelNet40	airplane		airplane_0005	128	x	chaincode_F8SEP_text	c:\temp\ProcesamientoVoxelesModelNet40\rev\CodigosDeCadena\airplane\128\airplane_0005_X.F8SEP	8541	0.00407267	11543	986	0.962891	11.7069	0.00376129	0.923545	zstd	19	0.0048648	0.0509746	0.078125	67371008	69615616	2244608	69644288	51617792	53850112	2232320	53903360	2	0	0	0.0055808	0.015625									55	0	0	1	c:\temp\ProcesamientoVoxelesModelNet40\rev\CodigosDeCadena\airplane\encoding_cost_metrics.csv	15158888	17547264	2388376
ModelNet40	airplane		airplane_0005	128	y	chaincode_3OT_text	c:\temp\ProcesamientoVoxelesModelNet40\rev\CodigosDeCadena\airplane\128\airplane_0005_Y.3OT	8541	0.00407267	10201	838	0.818359	12.173	0.00319672	0.78492	gzip	9	0.0021448	0.0375378	0.046875	69550080	67076096	-2473984	69775360	53796864	51302400	-2494464	54046720	3	2	1	0.0028259	0.03125									55	0	0	1	c:\temp\ProcesamientoVoxelesModelNet40\rev\CodigosDeCadena\airplane\encoding_cost_metrics.csv	15587720	11618584	-3969136
ModelNet40	airplane		airplane_0005	128	y	chaincode_3OT_text	c:\temp\ProcesamientoVoxelesModelNet40\rev\CodigosDeCadena\airplane\128\airplane_0005_Y.3OT	8541	0.00407267	10201	800	0.78125	12.7513	0.00305176	0.749327	zstd	19	0.0064203	0.0375378	0.046875	69550080	67076096	-2473984	69775360	53796864	51302400	-2494464	54046720	3	2	1	0.0069423	0.015625									55	0	0	1	c:\temp\ProcesamientoVoxelesModelNet40\rev\CodigosDeCadena\airplane\encoding_cost_metrics.csv	15587720	11618584	-3969136
ModelNet40	airplane		airplane_0005	128	y	chaincode_3OTABS_text	c:\temp\ProcesamientoVoxelesModelNet40\rev\CodigosDeCadena\airplane\128\airplane_0005_Y.3OTABS	8541	0.00407267	10240	838	0.818359	12.2196	0.00319672	0.78492	gzip	9	0.0025108	0.0375378	0.046875	69550080	67076096	-2473984	69775360	53796864	51302400	-2494464	54046720	3	2	1	0.0028694	0									55	0	0	1	c:\temp\ProcesamientoVoxelesModelNet40\rev\CodigosDeCadena\airplane\encoding_cost_metrics.csv	15587720	11618584	-3969136
ModelNet40	airplane		airplane_0005	128	y	chaincode_3OTABS_text	c:\temp\ProcesamientoVoxelesModelNet40\rev\CodigosDeCadena\airplane\128\airplane_0005_Y.3OTABS	8541	0.00407267	10240	798	0.779297	12.8321	0.00304413	0.747453	zstd	19	0.0063393	0.0375378	0.046875	69550080	67076096	-2473984	69775360	53796864	51302400	-2494464	54046720	3	2	1	0.0067926	0									55	0	0	1	c:\temp\ProcesamientoVoxelesModelNet40\rev\CodigosDeCadena\airplane\encoding_cost_metrics.csv	15587720	11618584	-3969136
ModelNet40	airplane		airplane_0005	128	y	chaincode_3OTINT_text	c:\temp\ProcesamientoVoxelesModelNet40\rev\CodigosDeCadena\airplane\128\airplane_0005_Y.3OTINT	8541	0.00407267	10201	846	0.826172	12.0579	0.00322723	0.792413	gzip	9	0.0018853	0.0375378	0.046875	69550080	67076096	-2473984	69775360	53796864	51302400	-2494464	54046720	3	2	1	0.0025879	0									55	0	0	1	c:\temp\ProcesamientoVoxelesModelNet40\rev\CodigosDeCadena\airplane\encoding_cost_metrics.csv	15587720	11618584	-3969136
ModelNet40	airplane		airplane_0005	128	y	chaincode_3OTINT_text	c:\temp\ProcesamientoVoxelesModelNet40\rev\CodigosDeCadena\airplane\128\airplane_0005_Y.3OTINT	8541	0.00407267	10201	790	0.771484	12.9127	0.00301361	0.73996	zstd	19	0.0053869	0.0375378	0.046875	69550080	67076096	-2473984	69775360	53796864	51302400	-2494464	54046720	3	2	1	0.0060272	0									55	0	0	1	c:\temp\ProcesamientoVoxelesModelNet40\rev\CodigosDeCadena\airplane\encoding_cost_metrics.csv	15587720	11618584	-3969136
ModelNet40	airplane		airplane_0005	128	y	chaincode_3OTSEP_text	c:\temp\ProcesamientoVoxelesModelNet40\rev\CodigosDeCadena\airplane\128\airplane_0005_Y.3OTSEP	8541	0.00407267	10397	894	0.873047	11.6298	0.00341034	0.837373	gzip	9	0.0019467	0.0375378	0.046875	69550080	67076096	-2473984	69775360	53796864	51302400	-2494464	54046720	3	2	1	0.0025594	0									55	0	0	1	c:\temp\ProcesamientoVoxelesModelNet40\rev\CodigosDeCadena\airplane\encoding_cost_metrics.csv	15587720	11618584	-3969136
ModelNet40	airplane		airplane_0005	128	y	chaincode_3OTSEP_text	c:\temp\ProcesamientoVoxelesModelNet40\rev\CodigosDeCadena\airplane\128\airplane_0005_Y.3OTSEP	8541	0.00407267	10397	854	0.833984	12.1745	0.00325775	0.799906	zstd	19	0.0059949	0.0375378	0.046875	69550080	67076096	-2473984	69775360	53796864	51302400	-2494464	54046720	3	2	1	0.0064408	0									55	0	0	1	c:\temp\ProcesamientoVoxelesModelNet40\rev\CodigosDeCadena\airplane\encoding_cost_metrics.csv	15587720	11618584	-3969136
ModelNet40	airplane		airplane_0005	128	y	chaincode_F4_text	c:\temp\ProcesamientoVoxelesModelNet40\rev\CodigosDeCadena\airplane\128\airplane_0005_Y.F4	8541	0.00407267	9671	830	0.810547	11.6518	0.0031662	0.777427	gzip	9	0.0013988	0.038637	0.03125	69419008	66932736	-2486272	69447680	53682176	51159040	-2523136	53735424	2	1	0	0.0018249	0									55	0	0	1	c:\temp\ProcesamientoVoxelesModelNet40\rev\CodigosDeCadena\airplane\encoding_cost_metrics.csv	14710496	13664416	-1046080
ModelNet40	airplane		airplane_0005	128	y	chaincode_F4_text	c:\temp\ProcesamientoVoxelesModelNet40\rev\CodigosDeCadena\airplane\128\airplane_0005_Y.F4	8541	0.00407267	9671	788	0.769531	12.2728	0.00300598	0.738087	zstd	19	0.0056362	0.038637	0.03125	69419008	66932736	-2486272	69447680	53682176	51159040	-2523136	53735424	2	1	0	0.0062584	0									55	0	0	1	c:\temp\ProcesamientoVoxelesModelNet40\rev\CodigosDeCadena\airplane\encoding_cost_metrics.csv	14710496	13664416	-1046080
ModelNet40	airplane		airplane_0005	128	y	chaincode_F4ABS_text	c:\temp\ProcesamientoVoxelesModelNet40\rev\CodigosDeCadena\airplane\128\airplane_0005_Y.F4ABS	8541	0.00407267	9710	832	0.8125	11.6707	0.00317383	0.7793	gzip	9	0.0018261	0.038637	0.03125	69419008	66932736	-2486272	69447680	53682176	51159040	-2523136	53735424	2	1	0	0.0028644	0.015625									55	0	0	1	c:\temp\ProcesamientoVoxelesModelNet40\rev\CodigosDeCadena\airplane\encoding_cost_metrics.csv	14710496	13664416	-1046080
ModelNet40	airplane		airplane_0005	128	y	chaincode_F4ABS_text	c:\temp\ProcesamientoVoxelesModelNet40\rev\CodigosDeCadena\airplane\128\airplane_0005_Y.F4ABS	8541	0.00407267	9710	794	0.775391	12.2292	0.00302887	0.743707	zstd	19	0.0064207	0.038637	0.03125	69419008	66932736	-2486272	69447680	53682176	51159040	-2523136	53735424	2	1	0	0.0068564	0.015625									60	0	0	1	c:\temp\ProcesamientoVoxelesModelNet40\rev\CodigosDeCadena\airplane\encoding_cost_metrics.csv	14710496	13664416	-1046080
ModelNet40	airplane		airplane_0005	128	y	chaincode_F4INT_text	c:\temp\ProcesamientoVoxelesModelNet40\rev\CodigosDeCadena\airplane\128\airplane_0005_Y.F4INT	8541	0.00407267	9671	834	0.814453	11.5959	0.00318146	0.781173	gzip	9	0.0014947	0.038637	0.03125	69419008	66932736	-2486272	69447680	53682176	51159040	-2523136	53735424	2	1	0	0.0019423	0.03125									55	0	0	1	c:\temp\ProcesamientoVoxelesModelNet40\rev\CodigosDeCadena\airplane\encoding_cost_metrics.csv	14710496	13664416	-1046080
ModelNet40	airplane		airplane_0005	128	y	chaincode_F4INT_text	c:\temp\ProcesamientoVoxelesModelNet40\rev\CodigosDeCadena\airplane\128\airplane_0005_Y.F4INT	8541	0.00407267	9671	781	0.762695	12.3828	0.00297928	0.73153	zstd	19	0.0050109	0.038637	0.03125	69419008	66932736	-2486272	69447680	53682176	51159040	-2523136	53735424	2	1	0	0.0054355	0.015625									55	0	0	1	c:\temp\ProcesamientoVoxelesModelNet40\rev\CodigosDeCadena\airplane\encoding_cost_metrics.csv	14710496	13664416	-1046080
ModelNet40	airplane		airplane_0005	128	y	chaincode_F4SEP_text	c:\temp\ProcesamientoVoxelesModelNet40\rev\CodigosDeCadena\airplane\128\airplane_0005_Y.F4SEP	8541	0.00407267	9867	843	0.823242	11.7046	0.00321579	0.789603	gzip	9	0.0017227	0.038637	0.03125	69419008	66932736	-2486272	69447680	53682176	51159040	-2523136	53735424	2	1	0	0.0021617	0									55	0	0	1	c:\temp\ProcesamientoVoxelesModelNet40\rev\CodigosDeCadena\airplane\encoding_cost_metrics.csv	14710496	13664416	-1046080
ModelNet40	airplane		airplane_0005	128	y	chaincode_F4SEP_text	c:\temp\ProcesamientoVoxelesModelNet40\rev\CodigosDeCadena\airplane\128\airplane_0005_Y.F4SEP	8541	0.00407267	9867	805	0.786133	12.2571	0.00307083	0.75401	zstd	19	0.0053038	0.038637	0.03125	69419008	66932736	-2486272	69447680	53682176	51159040	-2523136	53735424	2	1	0	0.0057439	0									55	0	0	1	c:\temp\ProcesamientoVoxelesModelNet40\rev\CodigosDeCadena\airplane\encoding_cost_metrics.csv	14710496	13664416	-1046080
ModelNet40	airplane		airplane_0005	128	y	chaincode_F8_text	c:\temp\ProcesamientoVoxelesModelNet40\rev\CodigosDeCadena\airplane\128\airplane_0005_Y.F8	8541	0.00407267	9346	827	0.807617	11.3011	0.00315475	0.774617	gzip	9	0.0017369	0.0399327	0.046875	69615616	66945024	-2670592	69820416	53850112	51171328	-2678784	54099968	3	2	1	0.002376	0									55	0	0	1	c:\temp\ProcesamientoVoxelesModelNet40\rev\CodigosDeCadena\airplane\encoding_cost_metrics.csv	17637376	11477064	-6160312
ModelNet40	airplane		airplane_0005	128	y	chaincode_F8_text	c:\temp\ProcesamientoVoxelesModelNet40\rev\CodigosDeCadena\airplane\128\airplane_0005_Y.F8	8541	0.00407267	9346	783	0.764648	11.9361	0.00298691	0.733404	zstd	19	0.005501	0.0399327	0.046875	69615616	66945024	-2670592	69820416	53850112	51171328	-2678784	54099968	3	2	1	0.0060153	0									55	0	0	1	c:\temp\ProcesamientoVoxelesModelNet40\rev\CodigosDeCadena\airplane\encoding_cost_metrics.csv	17637376	11477064	-6160312
ModelNet40	airplane		airplane_0005	128	y	chaincode_F8ABS_text	c:\temp\ProcesamientoVoxelesModelNet40\rev\CodigosDeCadena\airplane\128\airplane_0005_Y.F8ABS	8541	0.00407267	9385	828	0.808594	11.3345	0.00315857	0.775553	gzip	9	0.0014957	0.0399327	0.046875	69615616	66945024	-2670592	69820416	53850112	51171328	-2678784	54099968	3	2	1	0.0020045	0									55	0	0	1	c:\temp\ProcesamientoVoxelesModelNet40\rev\CodigosDeCadena\airplane\encoding_cost_metrics.csv	17637376	11477064	-6160312
ModelNet40	airplane		airplane_0005	128	y	chaincode_F8ABS_text	c:\temp\ProcesamientoVoxelesModelNet40\rev\CodigosDeCadena\airplane\128\airplane_0005_Y.F8ABS	8541	0.00407267	9385	786	0.767578	11.9402	0.00299835	0.736214	zstd	19	0.0053999	0.0399327	0.046875	69615616	66945024	-2670592	69820416	53850112	51171328	-2678784	54099968	3	2	1	0.0058264	0									55	0	0	1	c:\temp\ProcesamientoVoxelesModelNet40\rev\CodigosDeCadena\airplane\encoding_cost_metrics.csv	17637376	11477064	-6160312
ModelNet40	airplane		airplane_0005	128	y	chaincode_F8INT_text	c:\temp\ProcesamientoVoxelesModelNet40\rev\CodigosDeCadena\airplane\128\airplane_0005_Y.F8INT	8541	0.00407267	9346	826	0.806641	11.3148	0.00315094	0.77368	gzip	9	0.0013461	0.0399327	0.046875	69615616	66945024	-2670592	69820416	53850112	51171328	-2678784	54099968	3	2	1	0.002046	0									55	0	0	1	c:\temp\ProcesamientoVoxelesModelNet40\rev\CodigosDeCadena\airplane\encoding_cost_metrics.csv	17637376	11477064	-6160312
ModelNet40	airplane		airplane_0005	128	y	chaincode_F8INT_text	c:\temp\ProcesamientoVoxelesModelNet40\rev\CodigosDeCadena\airplane\128\airplane_0005_Y.F8INT	8541	0.00407267	9346	776	0.757812	12.0438	0.00296021	0.726847	zstd	19	0.0043224	0.0399327	0.046875	69615616	66945024	-2670592	69820416	53850112	51171328	-2678784	54099968	3	2	1	0.0050815	0.015625									55	0	0	1	c:\temp\ProcesamientoVoxelesModelNet40\rev\CodigosDeCadena\airplane\encoding_cost_metrics.csv	17637376	11477064	-6160312
ModelNet40	airplane		airplane_0005	128	y	chaincode_F8SEP_text	c:\temp\ProcesamientoVoxelesModelNet40\rev\CodigosDeCadena\airplane\128\airplane_0005_Y.F8SEP	8541	0.00407267	9542	842	0.822266	11.3325	0.00321198	0.788666	gzip	9	0.0016205	0.0399327	0.046875	69615616	66945024	-2670592	69820416	53850112	51171328	-2678784	54099968	3	2	1	0.0022992	0									55	0	0	1	c:\temp\ProcesamientoVoxelesModelNet40\rev\CodigosDeCadena\airplane\encoding_cost_metrics.csv	17637376	11477064	-6160312
ModelNet40	airplane		airplane_0005	128	y	chaincode_F8SEP_text	c:\temp\ProcesamientoVoxelesModelNet40\rev\CodigosDeCadena\airplane\128\airplane_0005_Y.F8SEP	8541	0.00407267	9542	803	0.78418	11.8829	0.0030632	0.752137	zstd	19	0.0051388	0.0399327	0.046875	69615616	66945024	-2670592	69820416	53850112	51171328	-2678784	54099968	3	2	1	0.0058316	0									55	0	0	1	c:\temp\ProcesamientoVoxelesModelNet40\rev\CodigosDeCadena\airplane\encoding_cost_metrics.csv	17637376	11477064	-6160312
ModelNet40	airplane		airplane_0005	128	z	chaincode_3OT_text	c:\temp\ProcesamientoVoxelesModelNet40\rev\CodigosDeCadena\airplane\128\airplane_0005_Z.3OT	8541	0.00407267	7423	790	0.771484	9.3962	0.00301361	0.73996	gzip	9	0.0021334	0.0367263	0.03125	67076096	67080192	4096	67108864	51302400	51367936	65536	51421184	1	0	0	0.0029085	0									55	0	0	1	c:\temp\ProcesamientoVoxelesModelNet40\rev\CodigosDeCadena\airplane\encoding_cost_metrics.csv	11700504	13338072	1637568
ModelNet40	airplane		airplane_0005	128	z	chaincode_3OT_text	c:\temp\ProcesamientoVoxelesModelNet40\rev\CodigosDeCadena\airplane\128\airplane_0005_Z.3OT	8541	0.00407267	7423	752	0.734375	9.87101	0.00286865	0.704367	zstd	19	0.0043238	0.0367263	0.03125	67076096	67080192	4096	67108864	51302400	51367936	65536	51421184	1	0	0	0.00479	0									55	0	0	1	c:\temp\ProcesamientoVoxelesModelNet40\rev\CodigosDeCadena\airplane\encoding_cost_metrics.csv	11700504	13338072	1637568
ModelNet40	airplane		airplane_0005	128	z	chaincode_3OTABS_text	c:\temp\ProcesamientoVoxelesModelNet40\rev\CodigosDeCadena\airplane\128\airplane_0005_Z.3OTABS	8541	0.00407267	7485	779	0.760742	9.60847	0.00297165	0.729657	gzip	9	0.0020301	0.0367263	0.03125	67076096	67080192	4096	67108864	51302400	51367936	65536	51421184	1	0	0	0.0024356	0									55	0	0	1	c:\temp\ProcesamientoVoxelesModelNet40\rev\CodigosDeCadena\airplane\encoding_cost_metrics.csv	11700504	13338072	1637568
ModelNet40	airplane		airplane_0005	128	z	chaincode_3OTABS_text	c:\temp\ProcesamientoVoxelesModelNet40\rev\CodigosDeCadena\airplane\128\airplane_0005_Z.3OTABS	8541	0.00407267	7485	747	0.729492	10.0201	0.00284958	0.699684	zstd	19	0.0043886	0.0367263	0.03125	67076096	67080192	4096	67108864	51302400	51367936	65536	51421184	1	0	0	0.0050532	0									55	0	0	1	c:\temp\ProcesamientoVoxelesModelNet40\rev\CodigosDeCadena\airplane\encoding_cost_metrics.csv	11700504	13338072	1637568
ModelNet40	airplane		airplane_0005	128	z	chaincode_3OTINT_text	c:\temp\ProcesamientoVoxelesModelNet40\rev\CodigosDeCadena\airplane\128\airplane_0005_Z.3OTINT	8541	0.00407267	7423	799	0.780273	9.29036	0.00304794	0.74839	gzip	9	0.0019819	0.0367263	0.03125	67076096	67080192	4096	67108864	51302400	51367936	65536	51421184	1	0	0	0.0024312	0									55	0	0	1	c:\temp\ProcesamientoVoxelesModelNet40\rev\CodigosDeCadena\airplane\encoding_cost_metrics.csv	11700504	13338072	1637568
ModelNet40	airplane		airplane_0005	128	z	chaincode_3OTINT_text	c:\temp\ProcesamientoVoxelesModelNet40\rev\CodigosDeCadena\airplane\128\airplane_0005_Z.3OTINT	8541	0.00407267	7423	772	0.753906	9.61528	0.00294495	0.7231	zstd	19	0.003884	0.0367263	0.03125	67076096	67080192	4096	67108864	51302400	51367936	65536	51421184	1	0	0	0.0043002	0.015625									55	0	0	1	c:\temp\ProcesamientoVoxelesModelNet40\rev\CodigosDeCadena\airplane\encoding_cost_metrics.csv	11700504	13338072	1637568
ModelNet40	airplane		airplane_0005	128	z	chaincode_3OTSEP_text	c:\temp\ProcesamientoVoxelesModelNet40\rev\CodigosDeCadena\airplane\128\airplane_0005_Z.3OTSEP	8541	0.00407267	7535	851	0.831055	8.85429	0.00324631	0.797096	gzip	9	0.0019094	0.0367263	0.03125	67076096	67080192	4096	67108864	51302400	51367936	65536	51421184	1	0	0	0.0024602	0									55	0	0	1	c:\temp\ProcesamientoVoxelesModelNet40\rev\CodigosDeCadena\airplane\encoding_cost_metrics.csv	11700504	13338072	1637568
ModelNet40	airplane		airplane_0005	128	z	chaincode_3OTSEP_text	c:\temp\ProcesamientoVoxelesModelNet40\rev\CodigosDeCadena\airplane\128\airplane_0005_Z.3OTSEP	8541	0.00407267	7535	801	0.782227	9.40699	0.00305557	0.750263	zstd	19	0.0044506	0.0367263	0.03125	67076096	67080192	4096	67108864	51302400	51367936	65536	51421184	1	0	0	0.0052814	0									55	0	0	1	c:\temp\ProcesamientoVoxelesModelNet40\rev\CodigosDeCadena\airplane\encoding_cost_metrics.csv	11700504	13338072	1637568
ModelNet40	airplane		airplane_0005	128	z	chaincode_F4_text	c:\temp\ProcesamientoVoxelesModelNet40\rev\CodigosDeCadena\airplane\128\airplane_0005_Z.F4	8541	0.00407267	7094	790	0.771484	8.97975	0.00301361	0.73996	gzip	9	0.0019685	0.0369178	0.03125	66932736	67092480	159744	67121152	51159040	51355648	196608	51408896	1	0	0	0.0024095	0									55	0	0	1	c:\temp\ProcesamientoVoxelesModelNet40\rev\CodigosDeCadena\airplane\encoding_cost_metrics.csv	13754528	15240792	1486264
ModelNet40	airplane		airplane_0005	128	z	chaincode_F4_text	c:\temp\ProcesamientoVoxelesModelNet40\rev\CodigosDeCadena\airplane\128\airplane_0005_Z.F4	8541	0.00407267	7094	738	0.720703	9.61247	0.00281525	0.691254	zstd	19	0.0048692	0.0369178	0.03125	66932736	67092480	159744	67121152	51159040	51355648	196608	51408896	1	0	0	0.0053628	0									55	0	0	1	c:\temp\ProcesamientoVoxelesModelNet40\rev\CodigosDeCadena\airplane\encoding_cost_metrics.csv	13754528	15240792	1486264
ModelNet40	airplane		airplane_0005	128	z	chaincode_F4ABS_text	c:\temp\ProcesamientoVoxelesModelNet40\rev\CodigosDeCadena\airplane\128\airplane_0005_Z.F4ABS	8541	0.00407267	7156	781	0.762695	9.16261	0.00297928	0.73153	gzip	9	0.0014962	0.0369178	0.03125	66932736	67092480	159744	67121152	51159040	51355648	196608	51408896	1	0	0	0.0019275	0									55	0	0	1	c:\temp\ProcesamientoVoxelesModelNet40\rev\CodigosDeCadena\airplane\encoding_cost_metrics.csv	13754528	15240792	1486264
ModelNet40	airplane		airplane_0005	128	z	chaincode_F4ABS_text	c:\temp\ProcesamientoVoxelesModelNet40\rev\CodigosDeCadena\airplane\128\airplane_0005_Z.F4ABS	8541	0.00407267	7156	737	0.719727	9.70963	0.00281143	0.690317	zstd	19	0.004757	0.0369178	0.03125	66932736	67092480	159744	67121152	51159040	51355648	196608	51408896	1	0	0	0.0052097	0.015625									55	0	0	1	c:\temp\ProcesamientoVoxelesModelNet40\rev\CodigosDeCadena\airplane\encoding_cost_metrics.csv	13754528	15240792	1486264
ModelNet40	airplane		airplane_0005	128	z	chaincode_F4INT_text	c:\temp\ProcesamientoVoxelesModelNet40\rev\CodigosDeCadena\airplane\128\airplane_0005_Z.F4INT	8541	0.00407267	7094	799	0.780273	8.8786	0.00304794	0.74839	gzip	9	0.0019481	0.0369178	0.03125	66932736	67092480	159744	67121152	51159040	51355648	196608	51408896	1	0	0	0.0023302	0									55	0	0	1	c:\temp\ProcesamientoVoxelesModelNet40\rev\CodigosDeCadena\airplane\encoding_cost_metrics.csv	13754528	15240792	1486264
ModelNet40	airplane		airplane_0005	128	z	chaincode_F4INT_text	c:\temp\ProcesamientoVoxelesModelNet40\rev\CodigosDeCadena\airplane\128\airplane_0005_Z.F4INT	8541	0.00407267	7094	749	0.731445	9.4713	0.00285721	0.701557	zstd	19	0.0046975	0.0369178	0.03125	66932736	67092480	159744	67121152	51159040	51355648	196608	51408896	1	0	0	0.0052149	0.015625									55	0	0	1	c:\temp\ProcesamientoVoxelesModelNet40\rev\CodigosDeCadena\airplane\encoding_cost_metrics.csv	13754528	15240792	1486264
ModelNet40	airplane		airplane_0005	128	z	chaincode_F4SEP_text	c:\temp\ProcesamientoVoxelesModelNet40\rev\CodigosDeCadena\airplane\128\airplane_0005_Z.F4SEP	8541	0.00407267	7206	811	0.791992	8.88533	0.00309372	0.75963	gzip	9	0.0016302	0.0369178	0.03125	66932736	67092480	159744	67121152	51159040	51355648	196608	51408896	1	0	0	0.0020722	0.03125									55	0	0	1	c:\temp\ProcesamientoVoxelesModelNet40\rev\CodigosDeCadena\airplane\encoding_cost_metrics.csv	13754528	15240792	1486264
ModelNet40	airplane		airplane_0005	128	z	chaincode_F4SEP_text	c:\temp\ProcesamientoVoxelesModelNet40\rev\CodigosDeCadena\airplane\128\airplane_0005_Z.F4SEP	8541	0.00407267	7206	765	0.74707	9.41961	0.00291824	0.716544	zstd	19	0.0045222	0.0369178	0.03125	66932736	67092480	159744	67121152	51159040	51355648	196608	51408896	1	0	0	0.0049888	0.015625									55	0	0	1	c:\temp\ProcesamientoVoxelesModelNet40\rev\CodigosDeCadena\airplane\encoding_cost_metrics.csv	13754528	15240792	1486264
ModelNet40	airplane		airplane_0005	128	z	chaincode_F8_text	c:\temp\ProcesamientoVoxelesModelNet40\rev\CodigosDeCadena\airplane\128\airplane_0005_Z.F8	8541	0.00407267	6744	791	0.772461	8.52592	0.00301743	0.740897	gzip	9	0.0014611	0.0356302	0.046875	66945024	66945024	0	66973696	51171328	51171328	0	51224576	1	0	0	0.0019117	0									55	0	0	1	c:\temp\ProcesamientoVoxelesModelNet40\rev\CodigosDeCadena\airplane\encoding_cost_metrics.csv	11567176	13404304	1837128
ModelNet40	airplane		airplane_0005	128	z	chaincode_F8_text	c:\temp\ProcesamientoVoxelesModelNet40\rev\CodigosDeCadena\airplane\128\airplane_0005_Z.F8	8541	0.00407267	6744	733	0.71582	9.20055	0.00279617	0.686571	zstd	19	0.0046589	0.0356302	0.046875	66945024	66945024	0	66973696	51171328	51171328	0	51224576	1	0	0	0.0052875	0									60	0	0	1	c:\temp\ProcesamientoVoxelesModelNet40\rev\CodigosDeCadena\airplane\encoding_cost_metrics.csv	11567176	13404304	1837128
ModelNet40	airplane		airplane_0005	128	z	chaincode_F8ABS_text	c:\temp\ProcesamientoVoxelesModelNet40\rev\CodigosDeCadena\airplane\128\airplane_0005_Z.F8ABS	8541	0.00407267	6806	778	0.759766	8.74807	0.00296783	0.72872	gzip	9	0.001535	0.0356302	0.046875	66945024	66945024	0	66973696	51171328	51171328	0	51224576	1	0	0	0.0022087	0									55	0	0	1	c:\temp\ProcesamientoVoxelesModelNet40\rev\CodigosDeCadena\airplane\encoding_cost_metrics.csv	11567176	13404304	1837128
ModelNet40	airplane		airplane_0005	128	z	chaincode_F8ABS_text	c:\temp\ProcesamientoVoxelesModelNet40\rev\CodigosDeCadena\airplane\128\airplane_0005_Z.F8ABS	8541	0.00407267	6806	725	0.708008	9.38759	0.00276566	0.679077	zstd	19	0.0045985	0.0356302	0.046875	66945024	66945024	0	66973696	51171328	51171328	0	51224576	1	0	0	0.004983	0									55	0	0	1	c:\temp\ProcesamientoVoxelesModelNet40\rev\CodigosDeCadena\airplane\encoding_cost_metrics.csv	11567176	13404304	1837128
ModelNet40	airplane		airplane_0005	128	z	chaincode_F8INT_text	c:\temp\ProcesamientoVoxelesModelNet40\rev\CodigosDeCadena\airplane\128\airplane_0005_Z.F8INT	8541	0.00407267	6744	801	0.782227	8.41948	0.00305557	0.750263	gzip	9	0.0015532	0.0356302	0.046875	66945024	66945024	0	66973696	51171328	51171328	0	51224576	1	0	0	0.0020466	0									55	0	0	1	c:\temp\ProcesamientoVoxelesModelNet40\rev\CodigosDeCadena\airplane\encoding_cost_metrics.csv	11567176	13404304	1837128
ModelNet40	airplane		airplane_0005	128	z	chaincode_F8INT_text	c:\temp\ProcesamientoVoxelesModelNet40\rev\CodigosDeCadena\airplane\128\airplane_0005_Z.F8INT	8541	0.00407267	6744	747	0.729492	9.02811	0.00284958	0.699684	zstd	19	0.003987	0.0356302	0.046875	66945024	66945024	0	66973696	51171328	51171328	0	51224576	1	0	0	0.0043978	0.03125									55	0	0	1	c:\temp\ProcesamientoVoxelesModelNet40\rev\CodigosDeCadena\airplane\encoding_cost_metrics.csv	11567176	13404304	1837128
ModelNet40	airplane		airplane_0005	128	z	chaincode_F8SEP_text	c:\temp\ProcesamientoVoxelesModelNet40\rev\CodigosDeCadena\airplane\128\airplane_0005_Z.F8SEP	8541	0.00407267	6856	813	0.793945	8.43296	0.00310135	0.761503	gzip	9	0.0015698	0.0356302	0.046875	66945024	66945024	0	66973696	51171328	51171328	0	51224576	1	0	0	0.0021527	0.03125									55	0	0	1	c:\temp\ProcesamientoVoxelesModelNet40\rev\CodigosDeCadena\airplane\encoding_cost_metrics.csv	11567176	13404304	1837128
ModelNet40	airplane		airplane_0005	128	z	chaincode_F8SEP_text	c:\temp\ProcesamientoVoxelesModelNet40\rev\CodigosDeCadena\airplane\128\airplane_0005_Z.F8SEP	8541	0.00407267	6856	756	0.738281	9.06878	0.00288391	0.708114	zstd	19	0.004594	0.0356302	0.046875	66945024	66945024	0	66973696	51171328	51171328	0	51224576	1	0	0	0.0051304	0.015625									55	0	0	1	c:\temp\ProcesamientoVoxelesModelNet40\rev\CodigosDeCadena\airplane\encoding_cost_metrics.csv	11567176	13404304	1837128
ModelNet40	airplane		airplane_0006	128	x	chaincode_3OT_text	c:\temp\ProcesamientoVoxelesModelNet40\rev\CodigosDeCadena\airplane\128\airplane_0006_X.3OT	8558	0.00408077	11603	1144	1.11719	10.1425	0.00436401	1.06941	gzip	9	0.0028281	0.027977	0.046875	67010560	69152768	2142208	69152768	51286016	53387264	2101248	53387264	2	0	0	0.0034027	0.015625									55	0	0	1	c:\temp\ProcesamientoVoxelesModelNet40\rev\CodigosDeCadena\airplane\encoding_cost_metrics.csv	12913872	11706992	-1206880
ModelNet40	airplane		airplane_0006	128	x	chaincode_3OT_text	c:\temp\ProcesamientoVoxelesModelNet40\rev\CodigosDeCadena\airplane\128\airplane_0006_X.3OT	8558	0.00408077	11603	1073	1.04785	10.8136	0.00409317	1.00304	zstd	19	0.0073654	0.027977	0.046875	67010560	69152768	2142208	69152768	51286016	53387264	2101248	53387264	2	0	0	0.0077907	0.015625									55	0	0	1	c:\temp\ProcesamientoVoxelesModelNet40\rev\CodigosDeCadena\airplane\encoding_cost_metrics.csv	12913872	11706992	-1206880
ModelNet40	airplane		airplane_0006	128	x	chaincode_3OTABS_text	c:\temp\ProcesamientoVoxelesModelNet40\rev\CodigosDeCadena\airplane\128\airplane_0006_X.3OTABS	8558	0.00408077	11607	1147	1.12012	10.1194	0.00437546	1.07221	gzip	9	0.0023616	0.027977	0.046875	67010560	69152768	2142208	69152768	51286016	53387264	2101248	53387264	2	0	0	0.0027502	0									55	0	0	1	c:\temp\ProcesamientoVoxelesModelNet40\rev\CodigosDeCadena\airplane\encoding_cost_metrics.csv	12913872	11706992	-1206880
ModelNet40	airplane		airplane_0006	128	x	chaincode_3OTABS_text	c:\temp\ProcesamientoVoxelesModelNet40\rev\CodigosDeCadena\airplane\128\airplane_0006_X.3OTABS	8558	0.00408077	11607	1064	1.03906	10.9088	0.00405884	0.994625	zstd	19	0.007592	0.027977	0.046875	67010560	69152768	2142208	69152768	51286016	53387264	2101248	53387264	2	0	0	0.0080611	0									55	0	0	1	c:\temp\ProcesamientoVoxelesModelNet40\rev\CodigosDeCadena\airplane\encoding_cost_metrics.csv	12913872	11706992	-1206880
ModelNet40	airplane		airplane_0006	128	x	chaincode_3OTINT_text	c:\temp\ProcesamientoVoxelesModelNet40\rev\CodigosDeCadena\airplane\128\airplane_0006_X.3OTINT	8558	0.00408077	11603	1116	1.08984	10.397	0.0042572	1.04323	gzip	9	0.0020893	0.027977	0.046875	67010560	69152768	2142208	69152768	51286016	53387264	2101248	53387264	2	0	0	0.0024691	0									55	0	0	1	c:\temp\ProcesamientoVoxelesModelNet40\rev\CodigosDeCadena\airplane\encoding_cost_metrics.csv	12913872	11706992	-1206880
ModelNet40	airplane		airplane_0006	128	x	chaincode_3OTINT_text	c:\temp\ProcesamientoVoxelesModelNet40\rev\CodigosDeCadena\airplane\128\airplane_0006_X.3OTINT	8558	0.00408077	11603	1059	1.03418	10.9566	0.00403976	0.989951	zstd	19	0.0063279	0.027977	0.046875	67010560	69152768	2142208	69152768	51286016	53387264	2101248	53387264	2	0	0	0.0067227	0									55	0	0	1	c:\temp\ProcesamientoVoxelesModelNet40\rev\CodigosDeCadena\airplane\encoding_cost_metrics.csv	12913872	11706992	-1206880
ModelNet40	airplane		airplane_0006	128	x	chaincode_3OTSEP_text	c:\temp\ProcesamientoVoxelesModelNet40\rev\CodigosDeCadena\airplane\128\airplane_0006_X.3OTSEP	8558	0.00408077	11807	1207	1.17871	9.7821	0.00460434	1.1283	gzip	9	0.0032195	0.027977	0.046875	67010560	69152768	2142208	69152768	51286016	53387264	2101248	53387264	2	0	0	0.0037057	0									55	0	0	1	c:\temp\ProcesamientoVoxelesModelNet40\rev\CodigosDeCadena\airplane\encoding_cost_metrics.csv	12913872	11706992	-1206880
ModelNet40	airplane		airplane_0006	128	x	chaincode_3OTSEP_text	c:\temp\ProcesamientoVoxelesModelNet40\rev\CodigosDeCadena\airplane\128\airplane_0006_X.3OTSEP	8558	0.00408077	11807	1127	1.10059	10.4765	0.00429916	1.05352	zstd	19	0.0076193	0.027977	0.046875	67010560	69152768	2142208	69152768	51286016	53387264	2101248	53387264	2	0	0	0.0080895	0									55	0	0	1	c:\temp\ProcesamientoVoxelesModelNet40\rev\CodigosDeCadena\airplane\encoding_cost_metrics.csv	12913872	11706992	-1206880
ModelNet40	airplane		airplane_0006	128	x	chaincode_F4_text	c:\temp\ProcesamientoVoxelesModelNet40\rev\CodigosDeCadena\airplane\128\airplane_0006_X.F4	8558	0.00408077	11065	1108	1.08203	9.98646	0.00422668	1.03576	gzip	9	0.0028402	0.0275886	0.03125	67428352	69095424	1667072	69095424	51695616	53338112	1642496	53338112	1	0	0	0.0032487	0									55	0	0	1	c:\temp\ProcesamientoVoxelesModelNet40\rev\CodigosDeCadena\airplane\encoding_cost_metrics.csv	12955648	17637224	4681576
ModelNet40	airplane		airplane_0006	128	x	chaincode_F4_text	c:\temp\ProcesamientoVoxelesModelNet40\rev\CodigosDeCadena\airplane\128\airplane_0006_X.F4	8558	0.00408077	11065	1050	1.02539	10.5381	0.00400543	0.981538	zstd	19	0.0067709	0.0275886	0.03125	67428352	69095424	1667072	69095424	51695616	53338112	1642496	53338112	1	0	0	0.0071622	0									55	0	0	1	c:\temp\ProcesamientoVoxelesModelNet40\rev\CodigosDeCadena\airplane\encoding_cost_metrics.csv	12955648	17637224	4681576
ModelNet40	airplane		airplane_0006	128	x	chaincode_F4ABS_text	c:\temp\ProcesamientoVoxelesModelNet40\rev\CodigosDeCadena\airplane\128\airplane_0006_X.F4ABS	8558	0.00408077	11069	1109	1.08301	9.98106	0.0042305	1.03669	gzip	9	0.0030191	0.0275886	0.03125	67428352	69095424	1667072	69095424	51695616	53338112	1642496	53338112	1	0	0	0.0035984	0									55	0	0	1	c:\temp\ProcesamientoVoxelesModelNet40\rev\CodigosDeCadena\airplane\encoding_cost_metrics.csv	12955648	17637224	4681576
ModelNet40	airplane		airplane_0006	128	x	chaincode_F4ABS_text	c:\temp\ProcesamientoVoxelesModelNet40\rev\CodigosDeCadena\airplane\128\airplane_0006_X.F4ABS	8558	0.00408077	11069	1048	1.02344	10.562	0.0039978	0.979668	zstd	19	0.0070028	0.0275886	0.03125	67428352	69095424	1667072	69095424	51695616	53338112	1642496	53338112	1	0	0	0.0074771	0									55	0	0	1	c:\temp\ProcesamientoVoxelesModelNet40\rev\CodigosDeCadena\airplane\encoding_cost_metrics.csv	12955648	17637224	4681576
ModelNet40	airplane		airplane_0006	128	x	chaincode_F4INT_text	c:\temp\ProcesamientoVoxelesModelNet40\rev\CodigosDeCadena\airplane\128\airplane_0006_X.F4INT	8558	0.00408077	11065	1084	1.05859	10.2076	0.00413513	1.01332	gzip	9	0.0026488	0.0275886	0.03125	67428352	69095424	1667072	69095424	51695616	53338112	1642496	53338112	1	0	0	0.003096	0									55	0	0	1	c:\temp\ProcesamientoVoxelesModelNet40\rev\CodigosDeCadena\airplane\encoding_cost_metrics.csv	12955648	17637224	4681576
ModelNet40	airplane		airplane_0006	128	x	chaincode_F4INT_text	c:\temp\ProcesamientoVoxelesModelNet40\rev\CodigosDeCadena\airplane\128\airplane_0006_X.F4INT	8558	0.00408077	11065	1033	1.00879	10.7115	0.00394058	0.965646	zstd	19	0.0056782	0.0275886	0.03125	67428352	69095424	1667072	69095424	51695616	53338112	1642496	53338112	1	0	0	0.0061024	0									55	0	0	1	c:\temp\ProcesamientoVoxelesModelNet40\rev\CodigosDeCadena\airplane\encoding_cost_metrics.csv	12955648	17637224	4681576
ModelNet40	airplane		airplane_0006	128	x	chaincode_F4SEP_text	c:\temp\ProcesamientoVoxelesModelNet40\rev\CodigosDeCadena\airplane\128\airplane_0006_X.F4SEP	8558	0.00408077	11269	1131	1.10449	9.96375	0.00431442	1.05726	gzip	9	0.0025279	0.0275886	0.03125	67428352	69095424	1667072	69095424	51695616	53338112	1642496	53338112	1	0	0	0.0029257	0									55	0	0	1	c:\temp\ProcesamientoVoxelesModelNet40\rev\CodigosDeCadena\airplane\encoding_cost_metrics.csv	12955648	17637224	4681576
ModelNet40	airplane		airplane_0006	128	x	chaincode_F4SEP_text	c:\temp\ProcesamientoVoxelesModelNet40\rev\CodigosDeCadena\airplane\128\airplane_0006_X.F4SEP	8558	0.00408077	11269	1074	1.04883	10.4926	0.00409698	1.00397	zstd	19	0.0072792	0.0275886	0.03125	67428352	69095424	1667072	69095424	51695616	53338112	1642496	53338112	1	0	0	0.00804	0									55	0	0	1	c:\temp\ProcesamientoVoxelesModelNet40\rev\CodigosDeCadena\airplane\encoding_cost_metrics.csv	12955648	17637224	4681576
ModelNet40	airplane		airplane_0006	128	x	chaincode_F8_text	c:\temp\ProcesamientoVoxelesModelNet40\rev\CodigosDeCadena\airplane\128\airplane_0006_X.F8	8558	0.00408077	10485	1094	1.06836	9.5841	0.00417328	1.02267	gzip	9	0.0028076	0.0294735	0.046875	67223552	69459968	2236416	69459968	51445760	53743616	2297856	53743616	2	0	0	0.0032547	0									55	0	0	1	c:\temp\ProcesamientoVoxelesModelNet40\rev\CodigosDeCadena\airplane\encoding_cost_metrics.csv	12725528	11800776	-924752
ModelNet40	airplane		airplane_0006	128	x	chaincode_F8_text	c:\temp\ProcesamientoVoxelesModelNet40\rev\CodigosDeCadena\airplane\128\airplane_0006_X.F8	8558	0.00408077	10485	1037	1.0127	10.1109	0.00395584	0.969385	zstd	19	0.0070235	0.0294735	0.046875	67223552	69459968	2236416	69459968	51445760	53743616	2297856	53743616	2	0	0	0.0072967	0									55	0	0	1	c:\temp\ProcesamientoVoxelesModelNet40\rev\CodigosDeCadena\airplane\encoding_cost_metrics.csv	12725528	11800776	-924752
ModelNet40	airplane		airplane_0006	128	x	chaincode_F8ABS_text	c:\temp\ProcesamientoVoxelesModelNet40\rev\CodigosDeCadena\airplane\128\airplane_0006_X.F8ABS	8558	0.00408077	10489	1096	1.07031	9.57026	0.00418091	1.02454	gzip	9	0.0025809	0.0294735	0.046875	67223552	69459968	2236416	69459968	51445760	53743616	2297856	53743616	2	0	0	0.0030147	0									55	0	0	1	c:\temp\ProcesamientoVoxelesModelNet40\rev\CodigosDeCadena\airplane\encoding_cost_metrics.csv	12725528	11800776	-924752
ModelNet40	airplane		airplane_0006	128	x	chaincode_F8ABS_text	c:\temp\ProcesamientoVoxelesModelNet40\rev\CodigosDeCadena\airplane\128\airplane_0006_X.F8ABS	8558	0.00408077	10489	1034	1.00977	10.1441	0.0039444	0.966581	zstd	19	0.0063373	0.0294735	0.046875	67223552	69459968	2236416	69459968	51445760	53743616	2297856	53743616	2	0	0	0.0067845	0									55	0	0	1	c:\temp\ProcesamientoVoxelesModelNet40\rev\CodigosDeCadena\airplane\encoding_cost_metrics.csv	12725528	11800776	-924752
ModelNet40	airplane		airplane_0006	128	x	chaincode_F8INT_text	c:\temp\ProcesamientoVoxelesModelNet40\rev\CodigosDeCadena\airplane\128\airplane_0006_X.F8INT	8558	0.00408077	10485	1074	1.04883	9.76257	0.00409698	1.00397	gzip	9	0.0026552	0.0294735	0.046875	67223552	69459968	2236416	69459968	51445760	53743616	2297856	53743616	2	0	0	0.0030677	0									60	0	0	1	c:\temp\ProcesamientoVoxelesModelNet40\rev\CodigosDeCadena\airplane\encoding_cost_metrics.csv	12725528	11800776	-924752
ModelNet40	airplane		airplane_0006	128	x	chaincode_F8INT_text	c:\temp\ProcesamientoVoxelesModelNet40\rev\CodigosDeCadena\airplane\128\airplane_0006_X.F8INT	8558	0.00408077	10485	1015	0.991211	10.33	0.00387192	0.94882	zstd	19	0.0057073	0.0294735	0.046875	67223552	69459968	2236416	69459968	51445760	53743616	2297856	53743616	2	0	0	0.0061448	0									55	0	0	1	c:\temp\ProcesamientoVoxelesModelNet40\rev\CodigosDeCadena\airplane\encoding_cost_metrics.csv	12725528	11800776	-924752
ModelNet40	airplane		airplane_0006	128	x	chaincode_F8SEP_text	c:\temp\ProcesamientoVoxelesModelNet40\rev\CodigosDeCadena\airplane\128\airplane_0006_X.F8SEP	8558	0.00408077	10687	1120	1.09375	9.54196	0.00427246	1.04697	gzip	9	0.002596	0.0294735	0.046875	67223552	69459968	2236416	69459968	51445760	53743616	2297856	53743616	2	0	0	0.0030026	0									55	0	0	1	c:\temp\ProcesamientoVoxelesModelNet40\rev\CodigosDeCadena\airplane\encoding_cost_metrics.csv	12725528	11800776	-924752
ModelNet40	airplane		airplane_0006	128	x	chaincode_F8SEP_text	c:\temp\ProcesamientoVoxelesModelNet40\rev\CodigosDeCadena\airplane\128\airplane_0006_X.F8SEP	8558	0.00408077	10687	1067	1.04199	10.0159	0.00407028	0.997429	zstd	19	0.0065794	0.0294735	0.046875	67223552	69459968	2236416	69459968	51445760	53743616	2297856	53743616	2	0	0	0.0070929	0.03125									55	0	0	1	c:\temp\ProcesamientoVoxelesModelNet40\rev\CodigosDeCadena\airplane\encoding_cost_metrics.csv	12725528	11800776	-924752
ModelNet40	airplane		airplane_0006	128	y	chaincode_3OT_text	c:\temp\ProcesamientoVoxelesModelNet40\rev\CodigosDeCadena\airplane\128\airplane_0006_Y.3OT	8558	0.00408077	14301	1898	1.85352	7.53477	0.0072403	1.77425	gzip	9	0.0037731	0.0298192	0.046875	69152768	69332992	180224	69357568	53387264	53583872	196608	53633024	2	1	1	0.0041919	0									55	0	0	1	c:\temp\ProcesamientoVoxelesModelNet40\rev\CodigosDeCadena\airplane\encoding_cost_metrics.csv	11797104	14650072	2852968
ModelNet40	airplane		airplane_0006	128	y	chaincode_3OT_text	c:\temp\ProcesamientoVoxelesModelNet40\rev\CodigosDeCadena\airplane\128\airplane_0006_Y.3OT	8558	0.00408077	14301	1676	1.63672	8.53282	0.00639343	1.56672	zstd	19	0.0064542	0.0298192	0.046875	69152768	69332992	180224	69357568	53387264	53583872	196608	53633024	2	1	1	0.0073376	0.015625									55	0	0	1	c:\temp\ProcesamientoVoxelesModelNet40\rev\CodigosDeCadena\airplane\encoding_cost_metrics.csv	11797104	14650072	2852968
ModelNet40	airplane		airplane_0006	128	y	chaincode_3OTABS_text	c:\temp\ProcesamientoVoxelesModelNet40\rev\CodigosDeCadena\airplane\128\airplane_0006_Y.3OTABS	8558	0.00408077	14421	1902	1.85742	7.58202	0.00725555	1.77799	gzip	9	0.00373	0.0298192	0.046875	69152768	69332992	180224	69357568	53387264	53583872	196608	53633024	2	1	1	0.0041367	0									55	0	0	1	c:\temp\ProcesamientoVoxelesModelNet40\rev\CodigosDeCadena\airplane\encoding_cost_metrics.csv	11797104	14650072	2852968
ModelNet40	airplane		airplane_0006	128	y	chaincode_3OTABS_text	c:\temp\ProcesamientoVoxelesModelNet40\rev\CodigosDeCadena\airplane\128\airplane_0006_Y.3OTABS	8558	0.00408077	14421	1677	1.6377	8.59928	0.00639725	1.56766	zstd	19	0.0067319	0.0298192	0.046875	69152768	69332992	180224	69357568	53387264	53583872	196608	53633024	2	1	1	0.0071888	0.015625									55	0	0	1	c:\temp\ProcesamientoVoxelesModelNet40\rev\CodigosDeCadena\airplane\encoding_cost_metrics.csv	11797104	14650072	2852968
ModelNet40	airplane		airplane_0006	128	y	chaincode_3OTINT_text	c:\temp\ProcesamientoVoxelesModelNet40\rev\CodigosDeCadena\airplane\128\airplane_0006_Y.3OTINT	8558	0.00408077	14301	1917	1.87207	7.46009	0.00731277	1.79201	gzip	9	0.0044872	0.0298192	0.046875	69152768	69332992	180224	69357568	53387264	53583872	196608	53633024	2	1	1	0.0049177	0.015625									55	0	0	1	c:\temp\ProcesamientoVoxelesModelNet40\rev\CodigosDeCadena\airplane\encoding_cost_metrics.csv	11797104	14650072	2852968
ModelNet40	airplane		airplane_0006	128	y	chaincode_3OTINT_text	c:\temp\ProcesamientoVoxelesModelNet40\rev\CodigosDeCadena\airplane\128\airplane_0006_Y.3OTINT	8558	0.00408077	14301	1678	1.63867	8.52265	0.00640106	1.56859	zstd	19	0.0073187	0.0298192	0.046875	69152768	69332992	180224	69357568	53387264	53583872	196608	53633024	2	1	1	0.0077057	0.015625									55	0	0	1	c:\temp\ProcesamientoVoxelesModelNet40\rev\CodigosDeCadena\airplane\encoding_cost_metrics.csv	11797104	14650072	2852968
ModelNet40	airplane		airplane_0006	128	y	chaincode_3OTSEP_text	c:\temp\ProcesamientoVoxelesModelNet40\rev\CodigosDeCadena\airplane\128\airplane_0006_Y.3OTSEP	8558	0.00408077	14641	1981	1.93457	7.39071	0.00755692	1.85183	gzip	9	0.0035152	0.0298192	0.046875	69152768	69332992	180224	69357568	53387264	53583872	196608	53633024	2	1	1	0.0039271	0									55	0	0	1	c:\temp\ProcesamientoVoxelesModelNet40\rev\CodigosDeCadena\airplane\encoding_cost_metrics.csv	11797104	14650072	2852968
ModelNet40	airplane		airplane_0006	128	y	chaincode_3OTSEP_text	c:\temp\ProcesamientoVoxelesModelNet40\rev\CodigosDeCadena\airplane\128\airplane_0006_Y.3OTSEP	8558	0.00408077	14641	1748	1.70703	8.37586	0.00666809	1.63403	zstd	19	0.0067428	0.0298192	0.046875	69152768	69332992	180224	69357568	53387264	53583872	196608	53633024	2	1	1	0.0071595	0.03125									55	0	0	1	c:\temp\ProcesamientoVoxelesModelNet40\rev\CodigosDeCadena\airplane\encoding_cost_metrics.csv	11797104	14650072	2852968
ModelNet40	airplane		airplane_0006	128	y	chaincode_F4_text	c:\temp\ProcesamientoVoxelesModelNet40\rev\CodigosDeCadena\airplane\128\airplane_0006_Y.F4	8558	0.00408077	13482	1799	1.75684	7.49416	0.00686264	1.6817	gzip	9	0.0029631	0.0299269	0.03125	69185536	69599232	413696	69623808	53469184	53862400	393216	53911552	3	1	1	0.0034248	0									55	0	0	1	c:\temp\ProcesamientoVoxelesModelNet40\rev\CodigosDeCadena\airplane\encoding_cost_metrics.csv	17727336	13982112	-3745224
ModelNet40	airplane		airplane_0006	128	y	chaincode_F4_text	c:\temp\ProcesamientoVoxelesModelNet40\rev\CodigosDeCadena\airplane\128\airplane_0006_Y.F4	8558	0.00408077	13482	1608	1.57031	8.38433	0.00613403	1.50315	zstd	19	0.0055652	0.0299269	0.03125	69185536	69599232	413696	69623808	53469184	53862400	393216	53911552	3	1	1	0.006291	0.015625									55	0	0	1	c:\temp\ProcesamientoVoxelesModelNet40\rev\CodigosDeCadena\airplane\encoding_cost_metrics.csv	17727336	13982112	-3745224
ModelNet40	airplane		airplane_0006	128	y	chaincode_F4ABS_text	c:\temp\ProcesamientoVoxelesModelNet40\rev\CodigosDeCadena\airplane\128\airplane_0006_Y.F4ABS	8558	0.00408077	13617	1802	1.75977	7.5566	0.00687408	1.68451	gzip	9	0.0030693	0.0299269	0.03125	69185536	69599232	413696	69623808	53469184	53862400	393216	53911552	3	1	1	0.0034967	0									55	0	0	1	c:\temp\ProcesamientoVoxelesModelNet40\rev\CodigosDeCadena\airplane\encoding_cost_metrics.csv	17727336	13982112	-3745224
ModelNet40	airplane		airplane_0006	128	y	chaincode_F4ABS_text	c:\temp\ProcesamientoVoxelesModelNet40\rev\CodigosDeCadena\airplane\128\airplane_0006_Y.F4ABS	8558	0.00408077	13617	1600	1.5625	8.51062	0.00610352	1.49568	zstd	19	0.0058801	0.0299269	0.03125	69185536	69599232	413696	69623808	53469184	53862400	393216	53911552	3	1	1	0.0064191	0.015625									55	0	0	1	c:\temp\ProcesamientoVoxelesModelNet40\rev\CodigosDeCadena\airplane\encoding_cost_metrics.csv	17727336	13982112	-3745224
ModelNet40	airplane		airplane_0006	128	y	chaincode_F4INT_text	c:\temp\ProcesamientoVoxelesModelNet40\rev\CodigosDeCadena\airplane\128\airplane_0006_Y.F4INT	8558	0.00408077	13482	1829	1.78613	7.37124	0.00697708	1.70975	gzip	9	0.003531	0.0299269	0.03125	69185536	69599232	413696	69623808	53469184	53862400	393216	53911552	3	1	1	0.0039238	0.015625									55	0	0	1	c:\temp\ProcesamientoVoxelesModelNet40\rev\CodigosDeCadena\airplane\encoding_cost_metrics.csv	17727336	13982112	-3745224
ModelNet40	airplane		airplane_0006	128	y	chaincode_F4INT_text	c:\temp\ProcesamientoVoxelesModelNet40\rev\CodigosDeCadena\airplane\128\airplane_0006_Y.F4INT	8558	0.00408077	13482	1602	1.56445	8.41573	0.00611115	1.49755	zstd	19	0.0066962	0.0299269	0.03125	69185536	69599232	413696	69623808	53469184	53862400	393216	53911552	3	1	1	0.0076028	0.015625									55	0	0	1	c:\temp\ProcesamientoVoxelesModelNet40\rev\CodigosDeCadena\airplane\encoding_cost_metrics.csv	17727336	13982112	-3745224
ModelNet40	airplane		airplane_0006	128	y	chaincode_F4SEP_text	c:\temp\ProcesamientoVoxelesModelNet40\rev\CodigosDeCadena\airplane\128\airplane_0006_Y.F4SEP	8558	0.00408077	13838	1850	1.80664	7.48	0.00705719	1.72938	gzip	9	0.0031199	0.0299269	0.03125	69185536	69599232	413696	69623808	53469184	53862400	393216	53911552	3	1	1	0.0035714	0.015625									55	0	0	1	c:\temp\ProcesamientoVoxelesModelNet40\rev\CodigosDeCadena\airplane\encoding_cost_metrics.csv	17727336	13982112	-3745224
ModelNet40	airplane		airplane_0006	128	y	chaincode_F4SEP_text	c:\temp\ProcesamientoVoxelesModelNet40\rev\CodigosDeCadena\airplane\128\airplane_0006_Y.F4SEP	8558	0.00408077	13838	1654	1.61523	8.36638	0.00630951	1.54616	zstd	19	0.0065195	0.0299269	0.03125	69185536	69599232	413696	69623808	53469184	53862400	393216	53911552	3	1	1	0.0069752	0.015625									55	0	0	1	c:\temp\ProcesamientoVoxelesModelNet40\rev\CodigosDeCadena\airplane\encoding_cost_metrics.csv	17727336	13982112	-3745224
ModelNet40	airplane		airplane_0006	128	y	chaincode_F8_text	c:\temp\ProcesamientoVoxelesModelNet40\rev\CodigosDeCadena\airplane\128\airplane_0006_Y.F8	8558	0.00408077	11239	1751	1.70996	6.41862	0.00667953	1.63683	gzip	9	0.0022662	0.0298009	0.03125	69459968	69640192	180224	69664768	53743616	53874688	131072	53923840	2	1	1	0.0027885	0									55	0	0	1	c:\temp\ProcesamientoVoxelesModelNet40\rev\CodigosDeCadena\airplane\encoding_cost_metrics.csv	11882696	14621632	2738936
ModelNet40	airplane		airplane_0006	128	y	chaincode_F8_text	c:\temp\ProcesamientoVoxelesModelNet40\rev\CodigosDeCadena\airplane\128\airplane_0006_Y.F8	8558	0.00408077	11239	1550	1.51367	7.25097	0.00591278	1.44894	zstd	19	0.0042429	0.0298009	0.03125	69459968	69640192	180224	69664768	53743616	53874688	131072	53923840	2	1	1	0.0048372	0.015625									55	0	0	1	c:\temp\ProcesamientoVoxelesModelNet40\rev\CodigosDeCadena\airplane\encoding_cost_metrics.csv	11882696	14621632	2738936
ModelNet40	airplane		airplane_0006	128	y	chaincode_F8ABS_text	c:\temp\ProcesamientoVoxelesModelNet40\rev\CodigosDeCadena\airplane\128\airplane_0006_Y.F8ABS	8558	0.00408077	11351	1754	1.71289	6.47149	0.00669098	1.63964	gzip	9	0.002166	0.0298009	0.03125	69459968	69640192	180224	69664768	53743616	53874688	131072	53923840	2	1	1	0.0026056	0									55	0	0	1	c:\temp\ProcesamientoVoxelesModelNet40\rev\CodigosDeCadena\airplane\encoding_cost_metrics.csv	11882696	14621632	2738936
ModelNet40	airplane		airplane_0006	128	y	chaincode_F8ABS_text	c:\temp\ProcesamientoVoxelesModelNet40\rev\CodigosDeCadena\airplane\128\airplane_0006_Y.F8ABS	8558	0.00408077	11351	1547	1.51074	7.33743	0.00590134	1.44613	zstd	19	0.0043685	0.0298009	0.03125	69459968	69640192	180224	69664768	53743616	53874688	131072	53923840	2	1	1	0.0047908	0									55	0	0	1	c:\temp\ProcesamientoVoxelesModelNet40\rev\CodigosDeCadena\airplane\encoding_cost_metrics.csv	11882696	14621632	2738936
ModelNet40	airplane		airplane_0006	128	y	chaincode_F8INT_text	c:\temp\ProcesamientoVoxelesModelNet40\rev\CodigosDeCadena\airplane\128\airplane_0006_Y.F8INT	8558	0.00408077	11239	1776	1.73438	6.32827	0.0067749	1.6602	gzip	9	0.0025192	0.0298009	0.03125	69459968	69640192	180224	69664768	53743616	53874688	131072	53923840	2	1	1	0.0028947	0									55	0	0	1	c:\temp\ProcesamientoVoxelesModelNet40\rev\CodigosDeCadena\airplane\encoding_cost_metrics.csv	11882696	14621632	2738936
ModelNet40	airplane		airplane_0006	128	y	chaincode_F8INT_text	c:\temp\ProcesamientoVoxelesModelNet40\rev\CodigosDeCadena\airplane\128\airplane_0006_Y.F8INT	8558	0.00408077	11239	1559	1.52246	7.20911	0.00594711	1.45735	zstd	19	0.0047938	0.0298009	0.03125	69459968	69640192	180224	69664768	53743616	53874688	131072	53923840	2	1	1	0.0055363	0									55	0	0	1	c:\temp\ProcesamientoVoxelesModelNet40\rev\CodigosDeCadena\airplane\encoding_cost_metrics.csv	11882696	14621632	2738936
ModelNet40	airplane		airplane_0006	128	y	chaincode_F8SEP_text	c:\temp\ProcesamientoVoxelesModelNet40\rev\CodigosDeCadena\airplane\128\airplane_0006_Y.F8SEP	8558	0.00408077	11571	1797	1.75488	6.43907	0.00685501	1.67983	gzip	9	0.0020717	0.0298009	0.03125	69459968	69640192	180224	69664768	53743616	53874688	131072	53923840	2	1	1	0.0025268	0									55	0	0	1	c:\temp\ProcesamientoVoxelesModelNet40\rev\CodigosDeCadena\airplane\encoding_cost_metrics.csv	11882696	14621632	2738936
ModelNet40	airplane		airplane_0006	128	y	chaincode_F8SEP_text	c:\temp\ProcesamientoVoxelesModelNet40\rev\CodigosDeCadena\airplane\128\airplane_0006_Y.F8SEP	8558	0.00408077	11571	1587	1.5498	7.29112	0.00605392	1.48352	zstd	19	0.0045706	0.0298009	0.03125	69459968	69640192	180224	69664768	53743616	53874688	131072	53923840	2	1	1	0.0050352	0									55	0	0	1	c:\temp\ProcesamientoVoxelesModelNet40\rev\CodigosDeCadena\airplane\encoding_cost_metrics.csv	11882696	14621632	2738936
ModelNet40	airplane		airplane_0006	128	z	chaincode_3OT_text	c:\temp\ProcesamientoVoxelesModelNet40\rev\CodigosDeCadena\airplane\128\airplane_0006_Z.3OT	8558	0.00408077	4955	859	0.838867	5.76834	0.00327682	0.802991	gzip	9	0.0017697	0.0235411	0.046875	69332992	67096576	-2236416	69357568	53583872	51318784	-2265088	53633024	1	1	0	0.0022507	0.015625									55	0	0	1	c:\temp\ProcesamientoVoxelesModelNet40\rev\CodigosDeCadena\airplane\encoding_cost_metrics.csv	14740184	13405512	-1334672
ModelNet40	airplane		airplane_0006	128	z	chaincode_3OT_text	c:\temp\ProcesamientoVoxelesModelNet40\rev\CodigosDeCadena\airplane\128\airplane_0006_Z.3OT	8558	0.00408077	4955	805	0.786133	6.15528	0.00307083	0.752512	zstd	19	0.0028975	0.0235411	0.046875	69332992	67096576	-2236416	69357568	53583872	51318784	-2265088	53633024	1	1	0	0.0033638	0									55	0	0	1	c:\temp\ProcesamientoVoxelesModelNet40\rev\CodigosDeCadena\airplane\encoding_cost_metrics.csv	14740184	13405512	-1334672
ModelNet40	airplane		airplane_0006	128	z	chaincode_3OTABS_text	c:\temp\ProcesamientoVoxelesModelNet40\rev\CodigosDeCadena\airplane\128\airplane_0006_Z.3OTABS	8558	0.00408077	5009	885	0.864258	5.65989	0.00337601	0.827296	gzip	9	0.0021452	0.0235411	0.046875	69332992	67096576	-2236416	69357568	53583872	51318784	-2265088	53633024	1	1	0	0.0025989	0									55	0	0	1	c:\temp\ProcesamientoVoxelesModelNet40\rev\CodigosDeCadena\airplane\encoding_cost_metrics.csv	14740184	13405512	-1334672
ModelNet40	airplane		airplane_0006	128	z	chaincode_3OTABS_text	c:\temp\ProcesamientoVoxelesModelNet40\rev\CodigosDeCadena\airplane\128\airplane_0006_Z.3OTABS	8558	0.00408077	5009	835	0.81543	5.9988	0.00318527	0.780556	zstd	19	0.0032833	0.0235411	0.046875	69332992	67096576	-2236416	69357568	53583872	51318784	-2265088	53633024	1	1	0	0.0037112	0									55	0	0	1	c:\temp\ProcesamientoVoxelesModelNet40\rev\CodigosDeCadena\airplane\encoding_cost_metrics.csv	14740184	13405512	-1334672
ModelNet40	airplane		airplane_0006	128	z	chaincode_3OTINT_text	c:\temp\ProcesamientoVoxelesModelNet40\rev\CodigosDeCadena\airplane\128\airplane_0006_Z.3OTINT	8558	0.00408077	4955	864	0.84375	5.73495	0.0032959	0.807665	gzip	9	0.0019052	0.0235411	0.046875	69332992	67096576	-2236416	69357568	53583872	51318784	-2265088	53633024	1	1	0	0.0023868	0									55	0	0	1	c:\temp\ProcesamientoVoxelesModelNet40\rev\CodigosDeCadena\airplane\encoding_cost_metrics.csv	14740184	13405512	-1334672
ModelNet40	airplane		airplane_0006	128	z	chaincode_3OTINT_text	c:\temp\ProcesamientoVoxelesModelNet40\rev\CodigosDeCadena\airplane\128\airplane_0006_Z.3OTINT	8558	0.00408077	4955	808	0.789062	6.13243	0.00308228	0.755317	zstd	19	0.0031391	0.0235411	0.046875	69332992	67096576	-2236416	69357568	53583872	51318784	-2265088	53633024	1	1	0	0.0035562	0									55	0	0	1	c:\temp\ProcesamientoVoxelesModelNet40\rev\CodigosDeCadena\airplane\encoding_cost_metrics.csv	14740184	13405512	-1334672
ModelNet40	airplane		airplane_0006	128	z	chaincode_3OTSEP_text	c:\temp\ProcesamientoVoxelesModelNet40\rev\CodigosDeCadena\airplane\128\airplane_0006_Z.3OTSEP	8558	0.00408077	5003	884	0.863281	5.6595	0.00337219	0.826361	gzip	9	0.0020751	0.0235411	0.046875	69332992	67096576	-2236416	69357568	53583872	51318784	-2265088	53633024	1	1	0	0.0028599	0									55	0	0	1	c:\temp\ProcesamientoVoxelesModelNet40\rev\CodigosDeCadena\airplane\encoding_cost_metrics.csv	14740184	13405512	-1334672
ModelNet40	airplane		airplane_0006	128	z	chaincode_3OTSEP_text	c:\temp\ProcesamientoVoxelesModelNet40\rev\CodigosDeCadena\airplane\128\airplane_0006_Z.3OTSEP	8558	0.00408077	5003	822	0.802734	6.08637	0.00313568	0.768404	zstd	19	0.0035453	0.0235411	0.046875	69332992	67096576	-2236416	69357568	53583872	51318784	-2265088	53633024	1	1	0	0.0041382	0.015625									55	0	0	1	c:\temp\ProcesamientoVoxelesModelNet40\rev\CodigosDeCadena\airplane\encoding_cost_metrics.csv	14740184	13405512	-1334672
ModelNet40	airplane		airplane_0006	128	z	chaincode_F4_text	c:\temp\ProcesamientoVoxelesModelNet40\rev\CodigosDeCadena\airplane\128\airplane_0006_Z.F4	8558	0.00408077	4811	842	0.822266	5.71378	0.00321198	0.7871	gzip	9	0.001603	0.0232025	0.015625	69599232	67223552	-2375680	69623808	53862400	51445760	-2416640	53911552	1	1	0	0.0019714	0									55	0	0	1	c:\temp\ProcesamientoVoxelesModelNet40\rev\CodigosDeCadena\airplane\encoding_cost_metrics.csv	14072224	12910016	-1162208
ModelNet40	airplane		airplane_0006	128	z	chaincode_F4_text	c:\temp\ProcesamientoVoxelesModelNet40\rev\CodigosDeCadena\airplane\128\airplane_0006_Z.F4	8558	0.00408077	4811	771	0.75293	6.23995	0.00294113	0.720729	zstd	19	0.0024935	0.0232025	0.015625	69599232	67223552	-2375680	69623808	53862400	51445760	-2416640	53911552	1	1	0	0.0031105	0									55	0	0	1	c:\temp\ProcesamientoVoxelesModelNet40\rev\CodigosDeCadena\airplane\encoding_cost_metrics.csv	14072224	12910016	-1162208
ModelNet40	airplane		airplane_0006	128	z	chaincode_F4ABS_text	c:\temp\ProcesamientoVoxelesModelNet40\rev\CodigosDeCadena\airplane\128\airplane_0006_Z.F4ABS	8558	0.00408077	4865	864	0.84375	5.63079	0.0032959	0.807665	gzip	9	0.001409	0.0232025	0.015625	69599232	67223552	-2375680	69623808	53862400	51445760	-2416640	53911552	1	1	0	0.0022107	0									55	0	0	1	c:\temp\ProcesamientoVoxelesModelNet40\rev\CodigosDeCadena\airplane\encoding_cost_metrics.csv	14072224	12910016	-1162208
ModelNet40	airplane		airplane_0006	128	z	chaincode_F4ABS_text	c:\temp\ProcesamientoVoxelesModelNet40\rev\CodigosDeCadena\airplane\128\airplane_0006_Z.F4ABS	8558	0.00408077	4865	803	0.78418	6.05853	0.0030632	0.750643	zstd	19	0.0027548	0.0232025	0.015625	69599232	67223552	-2375680	69623808	53862400	51445760	-2416640	53911552	1	1	0	0.0031802	0									55	0	0	1	c:\temp\ProcesamientoVoxelesModelNet40\rev\CodigosDeCadena\airplane\encoding_cost_metrics.csv	14072224	12910016	-1162208
ModelNet40	airplane		airplane_0006	128	z	chaincode_F4INT_text	c:\temp\ProcesamientoVoxelesModelNet40\rev\CodigosDeCadena\airplane\128\airplane_0006_Z.F4INT	8558	0.00408077	4811	850	0.830078	5.66	0.00324249	0.794578	gzip	9	0.0017886	0.0232025	0.015625	69599232	67223552	-2375680	69623808	53862400	51445760	-2416640	53911552	1	1	0	0.0022491	0									55	0	0	1	c:\temp\ProcesamientoVoxelesModelNet40\rev\CodigosDeCadena\airplane\encoding_cost_metrics.csv	14072224	12910016	-1162208
ModelNet40	airplane		airplane_0006	128	z	chaincode_F4INT_text	c:\temp\ProcesamientoVoxelesModelNet40\rev\CodigosDeCadena\airplane\128\airplane_0006_Z.F4INT	8558	0.00408077	4811	784	0.765625	6.13648	0.00299072	0.732882	zstd	19	0.002502	0.0232025	0.015625	69599232	67223552	-2375680	69623808	53862400	51445760	-2416640	53911552	1	1	0	0.0032596	0									55	0	0	1	c:\temp\ProcesamientoVoxelesModelNet40\rev\CodigosDeCadena\airplane\encoding_cost_metrics.csv	14072224	12910016	-1162208
ModelNet40	airplane		airplane_0006	128	z	chaincode_F4SEP_text	c:\temp\ProcesamientoVoxelesModelNet40\rev\CodigosDeCadena\airplane\128\airplane_0006_Z.F4SEP	8558	0.00408077	4859	854	0.833984	5.6897	0.00325775	0.798317	gzip	9	0.0016179	0.0232025	0.015625	69599232	67223552	-2375680	69623808	53862400	51445760	-2416640	53911552	1	1	0	0.0020965	0									55	0	0	1	c:\temp\ProcesamientoVoxelesModelNet40\rev\CodigosDeCadena\airplane\encoding_cost_metrics.csv	14072224	12910016	-1162208
ModelNet40	airplane		airplane_0006	128	z	chaincode_F4SEP_text	c:\temp\ProcesamientoVoxelesModelNet40\rev\CodigosDeCadena\airplane\128\airplane_0006_Z.F4SEP	8558	0.00408077	4859	781	0.762695	6.22151	0.00297928	0.730077	zstd	19	0.0029234	0.0232025	0.015625	69599232	67223552	-2375680	69623808	53862400	51445760	-2416640	53911552	1	1	0	0.0034031	0									55	0	0	1	c:\temp\ProcesamientoVoxelesModelNet40\rev\CodigosDeCadena\airplane\encoding_cost_metrics.csv	14072224	12910016	-1162208
ModelNet40	airplane		airplane_0006	128	z	chaincode_F8_text	c:\temp\ProcesamientoVoxelesModelNet40\rev\CodigosDeCadena\airplane\128\airplane_0006_Z.F8	8558	0.00408077	4014	841	0.821289	4.77289	0.00320816	0.786165	gzip	9	0.001615	0.0215905	0.015625	69640192	66998272	-2641920	69640192	53874688	51220480	-2654208	53874688	0	0	0	0.0022546	0									55	0	0	1	c:\temp\ProcesamientoVoxelesModelNet40\rev\CodigosDeCadena\airplane\encoding_cost_metrics.csv	14711744	13525696	-1186048
ModelNet40	airplane		airplane_0006	128	z	chaincode_F8_text	c:\temp\ProcesamientoVoxelesModelNet40\rev\CodigosDeCadena\airplane\128\airplane_0006_Z.F8	8558	0.00408077	4014	794	0.775391	5.05542	0.00302887	0.742229	zstd	19	0.0021647	0.0215905	0.015625	69640192	66998272	-2641920	69640192	53874688	51220480	-2654208	53874688	0	0	0	0.0027459	0.03125									57	0	0	1	c:\temp\ProcesamientoVoxelesModelNet40\rev\CodigosDeCadena\airplane\encoding_cost_metrics.csv	14711744	13525696	-1186048
ModelNet40	airplane		airplane_0006	128	z	chaincode_F8ABS_text	c:\temp\ProcesamientoVoxelesModelNet40\rev\CodigosDeCadena\airplane\128\airplane_0006_Z.F8ABS	8558	0.00408077	4063	861	0.84082	4.71893	0.00328445	0.804861	gzip	9	0.00128	0.0215905	0.015625	69640192	66998272	-2641920	69640192	53874688	51220480	-2654208	53874688	0	0	0	0.0017528	0									65	0	0	1	c:\temp\ProcesamientoVoxelesModelNet40\rev\CodigosDeCadena\airplane\encoding_cost_metrics.csv	14711744	13525696	-1186048
ModelNet40	airplane		airplane_0006	128	z	chaincode_F8ABS_text	c:\temp\ProcesamientoVoxelesModelNet40\rev\CodigosDeCadena\airplane\128\airplane_0006_Z.F8ABS	8558	0.00408077	4063	815	0.795898	4.98528	0.00310898	0.76186	zstd	19	0.0020983	0.0215905	0.015625	69640192	66998272	-2641920	69640192	53874688	51220480	-2654208	53874688	0	0	0	0.0024782	0									55	0	0	1	c:\temp\ProcesamientoVoxelesModelNet40\rev\CodigosDeCadena\airplane\encoding_cost_metrics.csv	14711744	13525696	-1186048
ModelNet40	airplane		airplane_0006	128	z	chaincode_F8INT_text	c:\temp\ProcesamientoVoxelesModelNet40\rev\CodigosDeCadena\airplane\128\airplane_0006_Z.F8INT	8558	0.00408077	4014	842	0.822266	4.76722	0.00321198	0.7871	gzip	9	0.0012928	0.0215905	0.015625	69640192	66998272	-2641920	69640192	53874688	51220480	-2654208	53874688	0	0	0	0.0017988	0									55	0	0	1	c:\temp\ProcesamientoVoxelesModelNet40\rev\CodigosDeCadena\airplane\encoding_cost_metrics.csv	14711744	13525696	-1186048
ModelNet40	airplane		airplane_0006	128	z	chaincode_F8INT_text	c:\temp\ProcesamientoVoxelesModelNet40\rev\CodigosDeCadena\airplane\128\airplane_0006_Z.F8INT	8558	0.00408077	4014	793	0.774414	5.06179	0.00302505	0.741295	zstd	19	0.0024604	0.0215905	0.015625	69640192	66998272	-2641920	69640192	53874688	51220480	-2654208	53874688	0	0	0	0.0029117	0									55	0	0	1	c:\temp\ProcesamientoVoxelesModelNet40\rev\CodigosDeCadena\airplane\encoding_cost_metrics.csv	14711744	13525696	-1186048
ModelNet40	airplane		airplane_0006	128	z	chaincode_F8SEP_text	c:\temp\ProcesamientoVoxelesModelNet40\rev\CodigosDeCadena\airplane\128\airplane_0006_Z.F8SEP	8558	0.00408077	4060	857	0.836914	4.73746	0.0032692	0.801122	gzip	9	0.0019519	0.0215905	0.015625	69640192	66998272	-2641920	69640192	53874688	51220480	-2654208	53874688	0	0	0	0.0024039	0									55	0	0	1	c:\temp\ProcesamientoVoxelesModelNet40\rev\CodigosDeCadena\airplane\encoding_cost_metrics.csv	14711744	13525696	-1186048
ModelNet40	airplane		airplane_0006	128	z	chaincode_F8SEP_text	c:\temp\ProcesamientoVoxelesModelNet40\rev\CodigosDeCadena\airplane\128\airplane_0006_Z.F8SEP	8558	0.00408077	4060	802	0.783203	5.06234	0.00305939	0.749708	zstd	19	0.0022795	0.0215905	0.015625	69640192	66998272	-2641920	69640192	53874688	51220480	-2654208	53874688	0	0	0	0.002839	0.015625									55	0	0	1	c:\temp\ProcesamientoVoxelesModelNet40\rev\CodigosDeCadena\airplane\encoding_cost_metrics.csv	14711744	13525696	-1186048
ModelNet40	airplane		airplane_0007	128	x	chaincode_3OT_text	c:\temp\ProcesamientoVoxelesModelNet40\rev\CodigosDeCadena\airplane\128\airplane_0007_X.3OT	12485	0.00595331	18088	2611	2.5498	6.92761	0.00996017	1.67305	gzip	9	0.0081093	0.0527624	0.046875	67502080	70725632	3223552	70725632	51752960	54968320	3215360	54968320	4	1	1	0.0085586	0.015625									55	0	0	1	c:\temp\ProcesamientoVoxelesModelNet40\rev\CodigosDeCadena\airplane\encoding_cost_metrics.csv	16363648	9494832	-6868816
ModelNet40	airplane		airplane_0007	128	x	chaincode_3OT_text	c:\temp\ProcesamientoVoxelesModelNet40\rev\CodigosDeCadena\airplane\128\airplane_0007_X.3OT	12485	0.00595331	18088	2322	2.26758	7.78984	0.00885773	1.48787	zstd	19	0.0094287	0.0527624	0.046875	67502080	70725632	3223552	70725632	51752960	54968320	3215360	54968320	4	1	1	0.009871	0.015625									55	0	0	1	c:\temp\ProcesamientoVoxelesModelNet40\rev\CodigosDeCadena\airplane\encoding_cost_metrics.csv	16363648	9494832	-6868816
ModelNet40	airplane		airplane_0007	128	x	chaincode_3OTABS_text	c:\temp\ProcesamientoVoxelesModelNet40\rev\CodigosDeCadena\airplane\128\airplane_0007_X.3OTABS	12485	0.00595331	18300	2625	2.56348	6.97143	0.0100136	1.68202	gzip	9	0.007368	0.0527624	0.046875	67502080	70725632	3223552	70725632	51752960	54968320	3215360	54968320	4	1	1	0.0078329	0.015625									55	0	0	1	c:\temp\ProcesamientoVoxelesModelNet40\rev\CodigosDeCadena\airplane\encoding_cost_metrics.csv	16363648	9494832	-6868816
ModelNet40	airplane		airplane_0007	128	x	chaincode_3OTABS_text	c:\temp\ProcesamientoVoxelesModelNet40\rev\CodigosDeCadena\airplane\128\airplane_0007_X.3OTABS	12485	0.00595331	18300	2325	2.27051	7.87097	0.00886917	1.48979	zstd	19	0.0094966	0.0527624	0.046875	67502080	70725632	3223552	70725632	51752960	54968320	3215360	54968320	4	1	1	0.0099184	0									55	0	0	1	c:\temp\ProcesamientoVoxelesModelNet40\rev\CodigosDeCadena\airplane\encoding_cost_metrics.csv	16363648	9494832	-6868816
ModelNet40	airplane		airplane_0007	128	x	chaincode_3OTINT_text	c:\temp\ProcesamientoVoxelesModelNet40\rev\CodigosDeCadena\airplane\128\airplane_0007_X.3OTINT	12485	0.00595331	18088	2643	2.58105	6.84374	0.0100822	1.69355	gzip	9	0.0079535	0.0527624	0.046875	67502080	70725632	3223552	70725632	51752960	54968320	3215360	54968320	4	1	1	0.0084066	0.015625									55	0	0	1	c:\temp\ProcesamientoVoxelesModelNet40\rev\CodigosDeCadena\airplane\encoding_cost_metrics.csv	16363648	9494832	-6868816
ModelNet40	airplane		airplane_0007	128	x	chaincode_3OTINT_text	c:\temp\ProcesamientoVoxelesModelNet40\rev\CodigosDeCadena\airplane\128\airplane_0007_X.3OTINT	12485	0.00595331	18088	2344	2.28906	7.71672	0.00894165	1.50196	zstd	19	0.0096432	0.0527624	0.046875	67502080	70725632	3223552	70725632	51752960	54968320	3215360	54968320	4	1	1	0.0100752	0.015625									55	0	0	1	c:\temp\ProcesamientoVoxelesModelNet40\rev\CodigosDeCadena\airplane\encoding_cost_metrics.csv	16363648	9494832	-6868816
ModelNet40	airplane		airplane_0007	128	x	chaincode_3OTSEP_text	c:\temp\ProcesamientoVoxelesModelNet40\rev\CodigosDeCadena\airplane\128\airplane_0007_X.3OTSEP	12485	0.00595331	18458	2685	2.62207	6.87449	0.0102425	1.72046	gzip	9	0.0065951	0.0527624	0.046875	67502080	70725632	3223552	70725632	51752960	54968320	3215360	54968320	4	1	1	0.0070324	0									55	0	0	1	c:\temp\ProcesamientoVoxelesModelNet40\rev\CodigosDeCadena\airplane\encoding_cost_metrics.csv	16363648	9494832	-6868816
ModelNet40	airplane		airplane_0007	128	x	chaincode_3OTSEP_text	c:\temp\ProcesamientoVoxelesModelNet40\rev\CodigosDeCadena\airplane\128\airplane_0007_X.3OTSEP	12485	0.00595331	18458	2390	2.33398	7.72301	0.00911713	1.53144	zstd	19	0.009933	0.0527624	0.046875	67502080	70725632	3223552	70725632	51752960	54968320	3215360	54968320	4	1	1	0.0103147	0.015625									55	0	0	1	c:\temp\ProcesamientoVoxelesModelNet40\rev\CodigosDeCadena\airplane\encoding_cost_metrics.csv	16363648	9494832	-6868816
ModelNet40	airplane		airplane_0007	128	x	chaincode_F4_text	c:\temp\ProcesamientoVoxelesModelNet40\rev\CodigosDeCadena\airplane\128\airplane_0007_X.F4	12485	0.00595331	17150	2520	2.46094	6.80556	0.00961304	1.61474	gzip	9	0.0040027	0.0504804	0.0625	67096576	69865472	2768896	69894144	51318784	54140928	2822144	54194176	2	0	0	0.0043352	0.015625									55	0	0	1	c:\temp\ProcesamientoVoxelesModelNet40\rev\CodigosDeCadena\airplane\encoding_cost_metrics.csv	14564816	17909072	3344256
ModelNet40	airplane		airplane_0007	128	x	chaincode_F4_text	c:\temp\ProcesamientoVoxelesModelNet40\rev\CodigosDeCadena\airplane\128\airplane_0007_X.F4	12485	0.00595331	17150	2249	2.19629	7.62561	0.00857925	1.44109	zstd	19	0.0079541	0.0504804	0.0625	67096576	69865472	2768896	69894144	51318784	54140928	2822144	54194176	2	0	0	0.0085555	0.015625									55	0	0	1	c:\temp\ProcesamientoVoxelesModelNet40\rev\CodigosDeCadena\airplane\encoding_cost_metrics.csv	14564816	17909072	3344256
ModelNet40	airplane		airplane_0007	128	x	chaincode_F4ABS_text	c:\temp\ProcesamientoVoxelesModelNet40\rev\CodigosDeCadena\airplane\128\airplane_0007_X.F4ABS	12485	0.00595331	17364	2540	2.48047	6.83622	0.00968933	1.62755	gzip	9	0.0044559	0.0504804	0.0625	67096576	69865472	2768896	69894144	51318784	54140928	2822144	54194176	2	0	0	0.004909	0									55	0	0	1	c:\temp\ProcesamientoVoxelesModelNet40\rev\CodigosDeCadena\airplane\encoding_cost_metrics.csv	14564816	17909072	3344256
ModelNet40	airplane		airplane_0007	128	x	chaincode_F4ABS_text	c:\temp\ProcesamientoVoxelesModelNet40\rev\CodigosDeCadena\airplane\128\airplane_0007_X.F4ABS	12485	0.00595331	17364	2251	2.19824	7.7139	0.00858688	1.44237	zstd	19	0.0079942	0.0504804	0.0625	67096576	69865472	2768896	69894144	51318784	54140928	2822144	54194176	2	0	0	0.0083728	0.015625									55	0	0	1	c:\temp\ProcesamientoVoxelesModelNet40\rev\CodigosDeCadena\airplane\encoding_cost_metrics.csv	14564816	17909072	3344256
ModelNet40	airplane		airplane_0007	128	x	chaincode_F4INT_text	c:\temp\ProcesamientoVoxelesModelNet40\rev\CodigosDeCadena\airplane\128\airplane_0007_X.F4INT	12485	0.00595331	17150	2547	2.4873	6.73341	0.00971603	1.63204	gzip	9	0.0040648	0.0504804	0.0625	67096576	69865472	2768896	69894144	51318784	54140928	2822144	54194176	2	0	0	0.0046753	0.015625									55	0	0	1	c:\temp\ProcesamientoVoxelesModelNet40\rev\CodigosDeCadena\airplane\encoding_cost_metrics.csv	14564816	17909072	3344256
ModelNet40	airplane		airplane_0007	128	x	chaincode_F4INT_text	c:\temp\ProcesamientoVoxelesModelNet40\rev\CodigosDeCadena\airplane\128\airplane_0007_X.F4INT	12485	0.00595331	17150	2256	2.20312	7.60195	0.00860596	1.44557	zstd	19	0.0084389	0.0504804	0.0625	67096576	69865472	2768896	69894144	51318784	54140928	2822144	54194176	2	0	0	0.0091433	0.015625									55	0	0	1	c:\temp\ProcesamientoVoxelesModelNet40\rev\CodigosDeCadena\airplane\encoding_cost_metrics.csv	14564816	17909072	3344256
ModelNet40	airplane		airplane_0007	128	x	chaincode_F4SEP_text	c:\temp\ProcesamientoVoxelesModelNet40\rev\CodigosDeCadena\airplane\128\airplane_0007_X.F4SEP	12485	0.00595331	17522	2564	2.50391	6.83385	0.00978088	1.64293	gzip	9	0.0037888	0.0504804	0.0625	67096576	69865472	2768896	69894144	51318784	54140928	2822144	54194176	2	0	0	0.0042523	0									55	0	0	1	c:\temp\ProcesamientoVoxelesModelNet40\rev\CodigosDeCadena\airplane\encoding_cost_metrics.csv	14564816	17909072	3344256
ModelNet40	airplane		airplane_0007	128	x	chaincode_F4SEP_text	c:\temp\ProcesamientoVoxelesModelNet40\rev\CodigosDeCadena\airplane\128\airplane_0007_X.F4SEP	12485	0.00595331	17522	2298	2.24414	7.62489	0.00876617	1.47249	zstd	19	0.0086326	0.0504804	0.0625	67096576	69865472	2768896	69894144	51318784	54140928	2822144	54194176	2	0	0	0.0094031	0									55	0	0	1	c:\temp\ProcesamientoVoxelesModelNet40\rev\CodigosDeCadena\airplane\encoding_cost_metrics.csv	14564816	17909072	3344256
ModelNet40	airplane		airplane_0007	128	x	chaincode_F8_text	c:\temp\ProcesamientoVoxelesModelNet40\rev\CodigosDeCadena\airplane\128\airplane_0007_X.F8	12485	0.00595331	14548	2487	2.42871	5.84962	0.00948715	1.59359	gzip	9	0.003868	0.0507396	0.0625	67534848	70443008	2908160	70443008	51765248	54718464	2953216	54718464	2	0	0	0.004472	0									55	0	0	1	c:\temp\ProcesamientoVoxelesModelNet40\rev\CodigosDeCadena\airplane\encoding_cost_metrics.csv	15612512	19364296	3751784
ModelNet40	airplane		airplane_0007	128	x	chaincode_F8_text	c:\temp\ProcesamientoVoxelesModelNet40\rev\CodigosDeCadena\airplane\128\airplane_0007_X.F8	12485	0.00595331	14548	2252	2.19922	6.46004	0.0085907	1.44301	zstd	19	0.006114	0.0507396	0.0625	67534848	70443008	2908160	70443008	51765248	54718464	2953216	54718464	2	0	0	0.0067806	0									55	0	0	1	c:\temp\ProcesamientoVoxelesModelNet40\rev\CodigosDeCadena\airplane\encoding_cost_metrics.csv	15612512	19364296	3751784
ModelNet40	airplane		airplane_0007	128	x	chaincode_F8ABS_text	c:\temp\ProcesamientoVoxelesModelNet40\rev\CodigosDeCadena\airplane\128\airplane_0007_X.F8ABS	12485	0.00595331	14737	2509	2.4502	5.87365	0.00957108	1.60769	gzip	9	0.0025474	0.0507396	0.0625	67534848	70443008	2908160	70443008	51765248	54718464	2953216	54718464	2	0	0	0.0032356	0									55	0	0	1	c:\temp\ProcesamientoVoxelesModelNet40\rev\CodigosDeCadena\airplane\encoding_cost_metrics.csv	15612512	19364296	3751784
ModelNet40	airplane		airplane_0007	128	x	chaincode_F8ABS_text	c:\temp\ProcesamientoVoxelesModelNet40\rev\CodigosDeCadena\airplane\128\airplane_0007_X.F8ABS	12485	0.00595331	14737	2258	2.20508	6.52657	0.00861359	1.44686	zstd	19	0.0060766	0.0507396	0.0625	67534848	70443008	2908160	70443008	51765248	54718464	2953216	54718464	2	0	0	0.0065035	0.015625									55	0	0	1	c:\temp\ProcesamientoVoxelesModelNet40\rev\CodigosDeCadena\airplane\encoding_cost_metrics.csv	15612512	19364296	3751784
ModelNet40	airplane		airplane_0007	128	x	chaincode_F8INT_text	c:\temp\ProcesamientoVoxelesModelNet40\rev\CodigosDeCadena\airplane\128\airplane_0007_X.F8INT	12485	0.00595331	14548	2521	2.46191	5.77073	0.00961685	1.61538	gzip	9	0.0026917	0.0507396	0.0625	67534848	70443008	2908160	70443008	51765248	54718464	2953216	54718464	2	0	0	0.0033883	0									55	0	0	1	c:\temp\ProcesamientoVoxelesModelNet40\rev\CodigosDeCadena\airplane\encoding_cost_metrics.csv	15612512	19364296	3751784
ModelNet40	airplane		airplane_0007	128	x	chaincode_F8INT_text	c:\temp\ProcesamientoVoxelesModelNet40\rev\CodigosDeCadena\airplane\128\airplane_0007_X.F8INT	12485	0.00595331	14548	2257	2.2041	6.44572	0.00860977	1.44622	zstd	19	0.0063288	0.0507396	0.0625	67534848	70443008	2908160	70443008	51765248	54718464	2953216	54718464	2	0	0	0.0071126	0.015625									55	0	0	1	c:\temp\ProcesamientoVoxelesModelNet40\rev\CodigosDeCadena\airplane\encoding_cost_metrics.csv	15612512	19364296	3751784
ModelNet40	airplane		airplane_0007	128	x	chaincode_F8SEP_text	c:\temp\ProcesamientoVoxelesModelNet40\rev\CodigosDeCadena\airplane\128\airplane_0007_X.F8SEP	12485	0.00595331	14907	2536	2.47656	5.87815	0.00967407	1.62499	gzip	9	0.0024046	0.0507396	0.0625	67534848	70443008	2908160	70443008	51765248	54718464	2953216	54718464	2	0	0	0.0028754	0									55	0	0	1	c:\temp\ProcesamientoVoxelesModelNet40\rev\CodigosDeCadena\airplane\encoding_cost_metrics.csv	15612512	19364296	3751784
ModelNet40	airplane		airplane_0007	128	x	chaincode_F8SEP_text	c:\temp\ProcesamientoVoxelesModelNet40\rev\CodigosDeCadena\airplane\128\airplane_0007_X.F8SEP	12485	0.00595331	14907	2280	2.22656	6.53816	0.00869751	1.46095	zstd	19	0.0062053	0.0507396	0.0625	67534848	70443008	2908160	70443008	51765248	54718464	2953216	54718464	2	0	0	0.0066459	0.03125									55	0	0	1	c:\temp\ProcesamientoVoxelesModelNet40\rev\CodigosDeCadena\airplane\encoding_cost_metrics.csv	15612512	19364296	3751784
ModelNet40	airplane		airplane_0007	128	y	chaincode_3OT_text	c:\temp\ProcesamientoVoxelesModelNet40\rev\CodigosDeCadena\airplane\128\airplane_0007_Y.3OT	12485	0.00595331	15368	1689	1.64941	9.09888	0.00644302	1.08226	gzip	9	0.003536	0.0474195	0.03125	70725632	67117056	-3608576	70750208	54968320	51331072	-3637248	55017472	2	1	0	0.0039685	0									55	0	0	1	c:\temp\ProcesamientoVoxelesModelNet40\rev\CodigosDeCadena\airplane\encoding_cost_metrics.csv	9581912	12143056	2561144
ModelNet40	airplane		airplane_0007	128	y	chaincode_3OT_text	c:\temp\ProcesamientoVoxelesModelNet40\rev\CodigosDeCadena\airplane\128\airplane_0007_Y.3OT	12485	0.00595331	15368	1564	1.52734	9.82609	0.00596619	1.00216	zstd	19	0.0097856	0.0474195	0.03125	70725632	67117056	-3608576	70750208	54968320	51331072	-3637248	55017472	2	1	0	0.0104514	0.015625									55	0	0	1	c:\temp\ProcesamientoVoxelesModelNet40\rev\CodigosDeCadena\airplane\encoding_cost_metrics.csv	9581912	12143056	2561144
ModelNet40	airplane		airplane_0007	128	y	chaincode_3OTABS_text	c:\temp\ProcesamientoVoxelesModelNet40\rev\CodigosDeCadena\airplane\128\airplane_0007_Y.3OTABS	12485	0.00595331	15505	1652	1.61328	9.38559	0.00630188	1.05855	gzip	9	0.0031594	0.0474195	0.03125	70725632	67117056	-3608576	70750208	54968320	51331072	-3637248	55017472	2	1	0	0.0039795	0.03125									55	0	0	1	c:\temp\ProcesamientoVoxelesModelNet40\rev\CodigosDeCadena\airplane\encoding_cost_metrics.csv	9581912	12143056	2561144
ModelNet40	airplane		airplane_0007	128	y	chaincode_3OTABS_text	c:\temp\ProcesamientoVoxelesModelNet40\rev\CodigosDeCadena\airplane\128\airplane_0007_Y.3OTABS	12485	0.00595331	15505	1533	1.49707	10.1142	0.00584793	0.982299	zstd	19	0.0095475	0.0474195	0.03125	70725632	67117056	-3608576	70750208	54968320	51331072	-3637248	55017472	2	1	0	0.0101963	0.015625									55	0	0	1	c:\temp\ProcesamientoVoxelesModelNet40\rev\CodigosDeCadena\airplane\encoding_cost_metrics.csv	9581912	12143056	2561144
ModelNet40	airplane		airplane_0007	128	y	chaincode_3OTINT_text	c:\temp\ProcesamientoVoxelesModelNet40\rev\CodigosDeCadena\airplane\128\airplane_0007_Y.3OTINT	12485	0.00595331	15368	1723	1.68262	8.91933	0.00657272	1.10404	gzip	9	0.0037348	0.0474195	0.03125	70725632	67117056	-3608576	70750208	54968320	51331072	-3637248	55017472	2	1	0	0.0041011	0									55	0	0	1	c:\temp\ProcesamientoVoxelesModelNet40\rev\CodigosDeCadena\airplane\encoding_cost_metrics.csv	9581912	12143056	2561144
ModelNet40	airplane		airplane_0007	128	y	chaincode_3OTINT_text	c:\temp\ProcesamientoVoxelesModelNet40\rev\CodigosDeCadena\airplane\128\airplane_0007_Y.3OTINT	12485	0.00595331	15368	1589	1.55176	9.67149	0.00606155	1.01818	zstd	19	0.0100764	0.0474195	0.03125	70725632	67117056	-3608576	70750208	54968320	51331072	-3637248	55017472	2	1	0	0.0106416	0									55	0	0	1	c:\temp\ProcesamientoVoxelesModelNet40\rev\CodigosDeCadena\airplane\encoding_cost_metrics.csv	9581912	12143056	2561144
ModelNet40	airplane		airplane_0007	128	y	chaincode_3OTSEP_text	c:\temp\ProcesamientoVoxelesModelNet40\rev\CodigosDeCadena\airplane\128\airplane_0007_Y.3OTSEP	12485	0.00595331	15779	1726	1.68555	9.14195	0.00658417	1.10597	gzip	9	0.0045402	0.0474195	0.03125	70725632	67117056	-3608576	70750208	54968320	51331072	-3637248	55017472	2	1	0	0.0052597	0									55	0	0	1	c:\temp\ProcesamientoVoxelesModelNet40\rev\CodigosDeCadena\airplane\encoding_cost_metrics.csv	9581912	12143056	2561144
ModelNet40	airplane		airplane_0007	128	y	chaincode_3OTSEP_text	c:\temp\ProcesamientoVoxelesModelNet40\rev\CodigosDeCadena\airplane\128\airplane_0007_Y.3OTSEP	12485	0.00595331	15779	1601	1.56348	9.85572	0.00610733	1.02587	zstd	19	0.0099748	0.0474195	0.03125	70725632	67117056	-3608576	70750208	54968320	51331072	-3637248	55017472	2	1	0	0.0107928	0.015625									55	0	0	1	c:\temp\ProcesamientoVoxelesModelNet40\rev\CodigosDeCadena\airplane\encoding_cost_metrics.csv	9581912	12143056	2561144
ModelNet40	airplane		airplane_0007	128	y	chaincode_F4_text	c:\temp\ProcesamientoVoxelesModelNet40\rev\CodigosDeCadena\airplane\128\airplane_0007_Y.F4	12485	0.00595331	14350	1637	1.59863	8.76604	0.00624466	1.04894	gzip	9	0.0027209	0.0506494	0.078125	69865472	67092480	-2772992	70127616	54140928	51306496	-2834432	54386688	4	2	1	0.0031539	0									55	0	0	1	c:\temp\ProcesamientoVoxelesModelNet40\rev\CodigosDeCadena\airplane\encoding_cost_metrics.csv	17999184	11072416	-6926768
ModelNet40	airplane		airplane_0007	128	y	chaincode_F4_text	c:\temp\ProcesamientoVoxelesModelNet40\rev\CodigosDeCadena\airplane\128\airplane_0007_Y.F4	12485	0.00595331	14350	1499	1.46387	9.57305	0.00571823	0.960513	zstd	19	0.0096012	0.0506494	0.078125	69865472	67092480	-2772992	70127616	54140928	51306496	-2834432	54386688	4	2	1	0.0101977	0.015625									55	0	0	1	c:\temp\ProcesamientoVoxelesModelNet40\rev\CodigosDeCadena\airplane\encoding_cost_metrics.csv	17999184	11072416	-6926768
ModelNet40	airplane		airplane_0007	128	y	chaincode_F4ABS_text	c:\temp\ProcesamientoVoxelesModelNet40\rev\CodigosDeCadena\airplane\128\airplane_0007_Y.F4ABS	12485	0.00595331	14487	1603	1.56543	9.03743	0.00611496	1.02715	gzip	9	0.0028342	0.0506494	0.078125	69865472	67092480	-2772992	70127616	54140928	51306496	-2834432	54386688	4	2	1	0.0031945	0									55	0	0	1	c:\temp\ProcesamientoVoxelesModelNet40\rev\CodigosDeCadena\airplane\encoding_cost_metrics.csv	17999184	11072416	-6926768
ModelNet40	airplane		airplane_0007	128	y	chaincode_F4ABS_text	c:\temp\ProcesamientoVoxelesModelNet40\rev\CodigosDeCadena\airplane\128\airplane_0007_Y.F4ABS	12485	0.00595331	14487	1468	1.43359	9.86853	0.00559998	0.940649	zstd	19	0.0088391	0.0506494	0.078125	69865472	67092480	-2772992	70127616	54140928	51306496	-2834432	54386688	4	2	1	0.0092404	0.015625									55	0	0	1	c:\temp\ProcesamientoVoxelesModelNet40\rev\CodigosDeCadena\airplane\encoding_cost_metrics.csv	17999184	11072416	-6926768
ModelNet40	airplane		airplane_0007	128	y	chaincode_F4INT_text	c:\temp\ProcesamientoVoxelesModelNet40\rev\CodigosDeCadena\airplane\128\airplane_0007_Y.F4INT	12485	0.00595331	14350	1675	1.63574	8.56716	0.00638962	1.07329	gzip	9	0.0024764	0.0506494	0.078125	69865472	67092480	-2772992	70127616	54140928	51306496	-2834432	54386688	4	2	1	0.0029164	0.015625									55	0	0	1	c:\temp\ProcesamientoVoxelesModelNet40\rev\CodigosDeCadena\airplane\encoding_cost_metrics.csv	17999184	11072416	-6926768
ModelNet40	airplane		airplane_0007	128	y	chaincode_F4INT_text	c:\temp\ProcesamientoVoxelesModelNet40\rev\CodigosDeCadena\airplane\128\airplane_0007_Y.F4INT	12485	0.00595331	14350	1527	1.49121	9.39751	0.00582504	0.978454	zstd	19	0.0075507	0.0506494	0.078125	69865472	67092480	-2772992	70127616	54140928	51306496	-2834432	54386688	4	2	1	0.0080807	0.015625									55	0	0	1	c:\temp\ProcesamientoVoxelesModelNet40\rev\CodigosDeCadena\airplane\encoding_cost_metrics.csv	17999184	11072416	-6926768
ModelNet40	airplane		airplane_0007	128	y	chaincode_F4SEP_text	c:\temp\ProcesamientoVoxelesModelNet40\rev\CodigosDeCadena\airplane\128\airplane_0007_Y.F4SEP	12485	0.00595331	14761	1668	1.62891	8.84952	0.00636292	1.0688	gzip	9	0.0023027	0.0506494	0.078125	69865472	67092480	-2772992	70127616	54140928	51306496	-2834432	54386688	4	2	1	0.0027446	0.03125									55	0	0	1	c:\temp\ProcesamientoVoxelesModelNet40\rev\CodigosDeCadena\airplane\encoding_cost_metrics.csv	17999184	11072416	-6926768
ModelNet40	airplane		airplane_0007	128	y	chaincode_F4SEP_text	c:\temp\ProcesamientoVoxelesModelNet40\rev\CodigosDeCadena\airplane\128\airplane_0007_Y.F4SEP	12485	0.00595331	14761	1533	1.49707	9.62883	0.00584793	0.982299	zstd	19	0.0098148	0.0506494	0.078125	69865472	67092480	-2772992	70127616	54140928	51306496	-2834432	54386688	4	2	1	0.0104009	0.015625									55	0	0	1	c:\temp\ProcesamientoVoxelesModelNet40\rev\CodigosDeCadena\airplane\encoding_cost_metrics.csv	17999184	11072416	-6926768
ModelNet40	airplane		airplane_0007	128	y	chaincode_F8_text	c:\temp\ProcesamientoVoxelesModelNet40\rev\CodigosDeCadena\airplane\128\airplane_0007_Y.F8	12485	0.00595331	12554	1590	1.55273	7.8956	0.00606537	1.01882	gzip	9	0.0021139	0.0470377	0.0625	70533120	67080192	-3452928	70664192	54784000	51294208	-3489792	54968320	4	2	1	0.0025736	0									55	0	0	1	c:\temp\ProcesamientoVoxelesModelNet40\rev\CodigosDeCadena\airplane\encoding_cost_metrics.csv	19454408	11791112	-7663296
ModelNet40	airplane		airplane_0007	128	y	chaincode_F8_text	c:\temp\ProcesamientoVoxelesModelNet40\rev\CodigosDeCadena\airplane\128\airplane_0007_Y.F8	12485	0.00595331	12554	1474	1.43945	8.51696	0.00562286	0.944493	zstd	19	0.0076838	0.0470377	0.0625	70533120	67080192	-3452928	70664192	54784000	51294208	-3489792	54968320	4	2	1	0.0083436	0.015625									55	0	0	1	c:\temp\ProcesamientoVoxelesModelNet40\rev\CodigosDeCadena\airplane\encoding_cost_metrics.csv	19454408	11791112	-7663296
ModelNet40	airplane		airplane_0007	128	y	chaincode_F8ABS_text	c:\temp\ProcesamientoVoxelesModelNet40\rev\CodigosDeCadena\airplane\128\airplane_0007_Y.F8ABS	12485	0.00595331	12685	1549	1.5127	8.18915	0.00590897	0.992551	gzip	9	0.0019052	0.0470377	0.0625	70533120	67080192	-3452928	70664192	54784000	51294208	-3489792	54968320	4	2	1	0.0026313	0									55	0	0	1	c:\temp\ProcesamientoVoxelesModelNet40\rev\CodigosDeCadena\airplane\encoding_cost_metrics.csv	19454408	11791112	-7663296
ModelNet40	airplane		airplane_0007	128	y	chaincode_F8ABS_text	c:\temp\ProcesamientoVoxelesModelNet40\rev\CodigosDeCadena\airplane\128\airplane_0007_Y.F8ABS	12485	0.00595331	12685	1437	1.40332	8.82742	0.00548172	0.920785	zstd	19	0.0075259	0.0470377	0.0625	70533120	67080192	-3452928	70664192	54784000	51294208	-3489792	54968320	4	2	1	0.0079397	0.015625									55	0	0	1	c:\temp\ProcesamientoVoxelesModelNet40\rev\CodigosDeCadena\airplane\encoding_cost_metrics.csv	19454408	11791112	-7663296
ModelNet40	airplane		airplane_0007	128	y	chaincode_F8INT_text	c:\temp\ProcesamientoVoxelesModelNet40\rev\CodigosDeCadena\airplane\128\airplane_0007_Y.F8INT	12485	0.00595331	12554	1626	1.58789	7.72079	0.0062027	1.04189	gzip	9	0.0020299	0.0470377	0.0625	70533120	67080192	-3452928	70664192	54784000	51294208	-3489792	54968320	4	2	1	0.0024406	0									55	0	0	1	c:\temp\ProcesamientoVoxelesModelNet40\rev\CodigosDeCadena\airplane\encoding_cost_metrics.csv	19454408	11791112	-7663296
ModelNet40	airplane		airplane_0007	128	y	chaincode_F8INT_text	c:\temp\ProcesamientoVoxelesModelNet40\rev\CodigosDeCadena\airplane\128\airplane_0007_Y.F8INT	12485	0.00595331	12554	1513	1.47754	8.29742	0.00577164	0.969483	zstd	19	0.0070361	0.0470377	0.0625	70533120	67080192	-3452928	70664192	54784000	51294208	-3489792	54968320	4	2	1	0.0074768	0.015625									55	0	0	1	c:\temp\ProcesamientoVoxelesModelNet40\rev\CodigosDeCadena\airplane\encoding_cost_metrics.csv	19454408	11791112	-7663296
ModelNet40	airplane		airplane_0007	128	y	chaincode_F8SEP_text	c:\temp\ProcesamientoVoxelesModelNet40\rev\CodigosDeCadena\airplane\128\airplane_0007_Y.F8SEP	12485	0.00595331	12957	1621	1.58301	7.99321	0.00618362	1.03869	gzip	9	0.0019237	0.0470377	0.0625	70533120	67080192	-3452928	70664192	54784000	51294208	-3489792	54968320	4	2	1	0.0023687	0									55	0	0	1	c:\temp\ProcesamientoVoxelesModelNet40\rev\CodigosDeCadena\airplane\encoding_cost_metrics.csv	19454408	11791112	-7663296
ModelNet40	airplane		airplane_0007	128	y	chaincode_F8SEP_text	c:\temp\ProcesamientoVoxelesModelNet40\rev\CodigosDeCadena\airplane\128\airplane_0007_Y.F8SEP	12485	0.00595331	12957	1504	1.46875	8.61503	0.0057373	0.963716	zstd	19	0.0078193	0.0470377	0.0625	70533120	67080192	-3452928	70664192	54784000	51294208	-3489792	54968320	4	2	1	0.0082579	0.015625									55	0	0	1	c:\temp\ProcesamientoVoxelesModelNet40\rev\CodigosDeCadena\airplane\encoding_cost_metrics.csv	19454408	11791112	-7663296
ModelNet40	airplane		airplane_0007	128	z	chaincode_3OT_text	c:\temp\ProcesamientoVoxelesModelNet40\rev\CodigosDeCadena\airplane\128\airplane_0007_Z.3OT	12485	0.00595331	10073	1796	1.75391	5.60857	0.0068512	1.15082	gzip	9	0.0051612	0.0434605	0.0625	67117056	67383296	266240	67411968	51331072	51658752	327680	51712000	1	0	0	0.0055399	0.03125									55	0	0	1	c:\temp\ProcesamientoVoxelesModelNet40\rev\CodigosDeCadena\airplane\encoding_cost_metrics.csv	12233168	15039416	2806248
ModelNet40	airplane		airplane_0007	128	z	chaincode_3OT_text	c:\temp\ProcesamientoVoxelesModelNet40\rev\CodigosDeCadena\airplane\128\airplane_0007_Z.3OT	12485	0.00595331	10073	1674	1.63477	6.01732	0.0063858	1.07265	zstd	19	0.0056725	0.0434605	0.0625	67117056	67383296	266240	67411968	51331072	51658752	327680	51712000	1	0	0	0.0061742	0.015625									55	0	0	1	c:\temp\ProcesamientoVoxelesModelNet40\rev\CodigosDeCadena\airplane\encoding_cost_metrics.csv	12233168	15039416	2806248
ModelNet40	airplane		airplane_0007	128	z	chaincode_3OTABS_text	c:\temp\ProcesamientoVoxelesModelNet40\rev\CodigosDeCadena\airplane\128\airplane_0007_Z.3OTABS	12485	0.00595331	10195	1805	1.7627	5.6482	0.00688553	1.15659	gzip	9	0.0046539	0.0434605	0.0625	67117056	67383296	266240	67411968	51331072	51658752	327680	51712000	1	0	0	0.0052001	0.015625									55	0	0	1	c:\temp\ProcesamientoVoxelesModelNet40\rev\CodigosDeCadena\airplane\encoding_cost_metrics.csv	12233168	15039416	2806248
ModelNet40	airplane		airplane_0007	128	z	chaincode_3OTABS_text	c:\temp\ProcesamientoVoxelesModelNet40\rev\CodigosDeCadena\airplane\128\airplane_0007_Z.3OTABS	12485	0.00595331	10195	1682	1.64258	6.06124	0.00641632	1.07777	zstd	19	0.0054765	0.0434605	0.0625	67117056	67383296	266240	67411968	51331072	51658752	327680	51712000	1	0	0	0.0061176	0.015625									55	0	0	1	c:\temp\ProcesamientoVoxelesModelNet40\rev\CodigosDeCadena\airplane\encoding_cost_metrics.csv	12233168	15039416	2806248
ModelNet40	airplane		airplane_0007	128	z	chaincode_3OTINT_text	c:\temp\ProcesamientoVoxelesModelNet40\rev\CodigosDeCadena\airplane\128\airplane_0007_Z.3OTINT	12485	0.00595331	10073	1807	1.76465	5.57443	0.00689316	1.15787	gzip	9	0.0041766	0.0434605	0.0625	67117056	67383296	266240	67411968	51331072	51658752	327680	51712000	1	0	0	0.0048187	0.015625									55	0	0	1	c:\temp\ProcesamientoVoxelesModelNet40\rev\CodigosDeCadena\airplane\encoding_cost_metrics.csv	12233168	15039416	2806248
ModelNet40	airplane		airplane_0007	128	z	chaincode_3OTINT_text	c:\temp\ProcesamientoVoxelesModelNet40\rev\CodigosDeCadena\airplane\128\airplane_0007_Z.3OTINT	12485	0.00595331	10073	1691	1.65137	5.95683	0.00645065	1.08354	zstd	19	0.0053657	0.0434605	0.0625	67117056	67383296	266240	67411968	51331072	51658752	327680	51712000	1	0	0	0.0057753	0.015625									55	0	0	1	c:\temp\ProcesamientoVoxelesModelNet40\rev\CodigosDeCadena\airplane\encoding_cost_metrics.csv	12233168	15039416	2806248
ModelNet40	airplane		airplane_0007	128	z	chaincode_3OTSEP_text	c:\temp\ProcesamientoVoxelesModelNet40\rev\CodigosDeCadena\airplane\128\airplane_0007_Z.3OTSEP	12485	0.00595331	10259	1889	1.84473	5.43092	0.00720596	1.21041	gzip	9	0.0037655	0.0434605	0.0625	67117056	67383296	266240	67411968	51331072	51658752	327680	51712000	1	0	0	0.0045119	0.015625									55	0	0	1	c:\temp\ProcesamientoVoxelesModelNet40\rev\CodigosDeCadena\airplane\encoding_cost_metrics.csv	12233168	15039416	2806248
ModelNet40	airplane		airplane_0007	128	z	chaincode_3OTSEP_text	c:\temp\ProcesamientoVoxelesModelNet40\rev\CodigosDeCadena\airplane\128\airplane_0007_Z.3OTSEP	12485	0.00595331	10259	1761	1.71973	5.82567	0.00671768	1.12839	zstd	19	0.0060164	0.0434605	0.0625	67117056	67383296	266240	67411968	51331072	51658752	327680	51712000	1	0	0	0.0064231	0.03125									55	0	0	1	c:\temp\ProcesamientoVoxelesModelNet40\rev\CodigosDeCadena\airplane\encoding_cost_metrics.csv	12233168	15039416	2806248
ModelNet40	airplane		airplane_0007	128	z	chaincode_F4_text	c:\temp\ProcesamientoVoxelesModelNet40\rev\CodigosDeCadena\airplane\128\airplane_0007_Z.F4	12485	0.00595331	9579	1760	1.71875	5.44261	0.00671387	1.12775	gzip	9	0.00312	0.049036	0.09375	67092480	67358720	266240	67383296	51306496	51634176	327680	51683328	1	0	0	0.0037327	0									55	0	0	1	c:\temp\ProcesamientoVoxelesModelNet40\rev\CodigosDeCadena\airplane\encoding_cost_metrics.csv	11162528	13940136	2777608
ModelNet40	airplane		airplane_0007	128	z	chaincode_F4_text	c:\temp\ProcesamientoVoxelesModelNet40\rev\CodigosDeCadena\airplane\128\airplane_0007_Z.F4	12485	0.00595331	9579	1656	1.61719	5.78442	0.00631714	1.06111	zstd	19	0.005778	0.049036	0.09375	67092480	67358720	266240	67383296	51306496	51634176	327680	51683328	1	0	0	0.0064708	0.03125									55	0	0	1	c:\temp\ProcesamientoVoxelesModelNet40\rev\CodigosDeCadena\airplane\encoding_cost_metrics.csv	11162528	13940136	2777608
ModelNet40	airplane		airplane_0007	128	z	chaincode_F4ABS_text	c:\temp\ProcesamientoVoxelesModelNet40\rev\CodigosDeCadena\airplane\128\airplane_0007_Z.F4ABS	12485	0.00595331	9702	1768	1.72656	5.48756	0.00674438	1.13288	gzip	9	0.0028961	0.049036	0.09375	67092480	67358720	266240	67383296	51306496	51634176	327680	51683328	1	0	0	0.0035351	0.03125									55	0	0	1	c:\temp\ProcesamientoVoxelesModelNet40\rev\CodigosDeCadena\airplane\encoding_cost_metrics.csv	11162528	13940136	2777608
ModelNet40	airplane		airplane_0007	128	z	chaincode_F4ABS_text	c:\temp\ProcesamientoVoxelesModelNet40\rev\CodigosDeCadena\airplane\128\airplane_0007_Z.F4ABS	12485	0.00595331	9702	1658	1.61914	5.85163	0.00632477	1.06239	zstd	19	0.0052491	0.049036	0.09375	67092480	67358720	266240	67383296	51306496	51634176	327680	51683328	1	0	0	0.0059545	0.015625									55	0	0	1	c:\temp\ProcesamientoVoxelesModelNet40\rev\CodigosDeCadena\airplane\encoding_cost_metrics.csv	11162528	13940136	2777608
ModelNet40	airplane		airplane_0007	128	z	chaincode_F4INT_text	c:\temp\ProcesamientoVoxelesModelNet40\rev\CodigosDeCadena\airplane\128\airplane_0007_Z.F4INT	12485	0.00595331	9579	1777	1.73535	5.39055	0.00677872	1.13865	gzip	9	0.0031502	0.049036	0.09375	67092480	67358720	266240	67383296	51306496	51634176	327680	51683328	1	0	0	0.0036142	0.03125									55	0	0	1	c:\temp\ProcesamientoVoxelesModelNet40\rev\CodigosDeCadena\airplane\encoding_cost_metrics.csv	11162528	13940136	2777608
ModelNet40	airplane		airplane_0007	128	z	chaincode_F4INT_text	c:\temp\ProcesamientoVoxelesModelNet40\rev\CodigosDeCadena\airplane\128\airplane_0007_Z.F4INT	12485	0.00595331	9579	1658	1.61914	5.77744	0.00632477	1.06239	zstd	19	0.0053716	0.049036	0.09375	67092480	67358720	266240	67383296	51306496	51634176	327680	51683328	1	0	0	0.00615	0.015625									55	0	0	1	c:\temp\ProcesamientoVoxelesModelNet40\rev\CodigosDeCadena\airplane\encoding_cost_metrics.csv	11162528	13940136	2777608
ModelNet40	airplane		airplane_0007	128	z	chaincode_F4SEP_text	c:\temp\ProcesamientoVoxelesModelNet40\rev\CodigosDeCadena\airplane\128\airplane_0007_Z.F4SEP	12485	0.00595331	9766	1825	1.78223	5.35123	0.00696182	1.1694	gzip	9	0.0028068	0.049036	0.09375	67092480	67358720	266240	67383296	51306496	51634176	327680	51683328	1	0	0	0.0034374	0									55	0	0	1	c:\temp\ProcesamientoVoxelesModelNet40\rev\CodigosDeCadena\airplane\encoding_cost_metrics.csv	11162528	13940136	2777608
ModelNet40	airplane		airplane_0007	128	z	chaincode_F4SEP_text	c:\temp\ProcesamientoVoxelesModelNet40\rev\CodigosDeCadena\airplane\128\airplane_0007_Z.F4SEP	12485	0.00595331	9766	1719	1.67871	5.68121	0.00655746	1.10148	zstd	19	0.0082083	0.049036	0.09375	67092480	67358720	266240	67383296	51306496	51634176	327680	51683328	1	0	0	0.0085732	0.03125									55	0	0	1	c:\temp\ProcesamientoVoxelesModelNet40\rev\CodigosDeCadena\airplane\encoding_cost_metrics.csv	11162528	13940136	2777608
ModelNet40	airplane		airplane_0007	128	z	chaincode_F8_text	c:\temp\ProcesamientoVoxelesModelNet40\rev\CodigosDeCadena\airplane\128\airplane_0007_Z.F8	12485	0.00595331	8492	1763	1.72168	4.81679	0.00672531	1.12968	gzip	9	0.0025652	0.0438533	0.046875	67080192	67248128	167936	67276800	51294208	51490816	196608	51544064	1	0	0	0.00308	0									55	0	0	1	c:\temp\ProcesamientoVoxelesModelNet40\rev\CodigosDeCadena\airplane\encoding_cost_metrics.csv	11881224	15095240	3214016
ModelNet40	airplane		airplane_0007	128	z	chaincode_F8_text	c:\temp\ProcesamientoVoxelesModelNet40\rev\CodigosDeCadena\airplane\128\airplane_0007_Z.F8	12485	0.00595331	8492	1646	1.60742	5.15917	0.00627899	1.05471	zstd	19	0.0043597	0.0438533	0.046875	67080192	67248128	167936	67276800	51294208	51490816	196608	51544064	1	0	0	0.0046857	0.03125									55	0	0	1	c:\temp\ProcesamientoVoxelesModelNet40\rev\CodigosDeCadena\airplane\encoding_cost_metrics.csv	11881224	15095240	3214016
ModelNet40	airplane		airplane_0007	128	z	chaincode_F8ABS_text	c:\temp\ProcesamientoVoxelesModelNet40\rev\CodigosDeCadena\airplane\128\airplane_0007_Z.F8ABS	12485	0.00595331	8614	1767	1.72559	4.87493	0.00674057	1.13224	gzip	9	0.0019998	0.0438533	0.046875	67080192	67248128	167936	67276800	51294208	51490816	196608	51544064	1	0	0	0.0024188	0									55	0	0	1	c:\temp\ProcesamientoVoxelesModelNet40\rev\CodigosDeCadena\airplane\encoding_cost_metrics.csv	11881224	15095240	3214016
ModelNet40	airplane		airplane_0007	128	z	chaincode_F8ABS_text	c:\temp\ProcesamientoVoxelesModelNet40\rev\CodigosDeCadena\airplane\128\airplane_0007_Z.F8ABS	12485	0.00595331	8614	1651	1.6123	5.21744	0.00629807	1.05791	zstd	19	0.004071	0.0438533	0.046875	67080192	67248128	167936	67276800	51294208	51490816	196608	51544064	1	0	0	0.0044894	0									55	0	0	1	c:\temp\ProcesamientoVoxelesModelNet40\rev\CodigosDeCadena\airplane\encoding_cost_metrics.csv	11881224	15095240	3214016
ModelNet40	airplane		airplane_0007	128	z	chaincode_F8INT_text	c:\temp\ProcesamientoVoxelesModelNet40\rev\CodigosDeCadena\airplane\128\airplane_0007_Z.F8INT	12485	0.00595331	8492	1768	1.72656	4.80317	0.00674438	1.13288	gzip	9	0.0021303	0.0438533	0.046875	67080192	67248128	167936	67276800	51294208	51490816	196608	51544064	1	0	0	0.002631	0									55	0	0	1	c:\temp\ProcesamientoVoxelesModelNet40\rev\CodigosDeCadena\airplane\encoding_cost_metrics.csv	11881224	15095240	3214016
ModelNet40	airplane		airplane_0007	128	z	chaincode_F8INT_text	c:\temp\ProcesamientoVoxelesModelNet40\rev\CodigosDeCadena\airplane\128\airplane_0007_Z.F8INT	12485	0.00595331	8492	1651	1.6123	5.14355	0.00629807	1.05791	zstd	19	0.0041023	0.0438533	0.046875	67080192	67248128	167936	67276800	51294208	51490816	196608	51544064	1	0	0	0.0045051	0									55	0	0	1	c:\temp\ProcesamientoVoxelesModelNet40\rev\CodigosDeCadena\airplane\encoding_cost_metrics.csv	11881224	15095240	3214016
ModelNet40	airplane		airplane_0007	128	z	chaincode_F8SEP_text	c:\temp\ProcesamientoVoxelesModelNet40\rev\CodigosDeCadena\airplane\128\airplane_0007_Z.F8SEP	12485	0.00595331	8678	1814	1.77148	4.7839	0.00691986	1.16235	gzip	9	0.0019339	0.0438533	0.046875	67080192	67248128	167936	67276800	51294208	51490816	196608	51544064	1	0	0	0.0024447	0									55	0	0	1	c:\temp\ProcesamientoVoxelesModelNet40\rev\CodigosDeCadena\airplane\encoding_cost_metrics.csv	11881224	15095240	3214016
ModelNet40	airplane		airplane_0007	128	z	chaincode_F8SEP_text	c:\temp\ProcesamientoVoxelesModelNet40\rev\CodigosDeCadena\airplane\128\airplane_0007_Z.F8SEP	12485	0.00595331	8678	1698	1.6582	5.11072	0.00647736	1.08803	zstd	19	0.0039252	0.0438533	0.046875	67080192	67248128	167936	67276800	51294208	51490816	196608	51544064	1	0	0	0.0043635	0									55	0	0	1	c:\temp\ProcesamientoVoxelesModelNet40\rev\CodigosDeCadena\airplane\encoding_cost_metrics.csv	11881224	15095240	3214016
ModelNet40	airplane		airplane_0008	128	x	chaincode_3OT_text	c:\temp\ProcesamientoVoxelesModelNet40\rev\CodigosDeCadena\airplane\128\airplane_0008_X.3OT	10477	0.00499582	11915	1309	1.27832	9.10237	0.00499344	0.999523	gzip	9	0.0025654	0.0513622	0.046875	67080192	69697536	2617344	69726208	51335168	53960704	2625536	54013952	2	0	0	0.0030216	0									55	0	0	1	c:\temp\ProcesamientoVoxelesModelNet40\rev\CodigosDeCadena\airplane\encoding_cost_metrics.csv	14967744	16944824	1977080
ModelNet40	airplane		airplane_0008	128	x	chaincode_3OT_text	c:\temp\ProcesamientoVoxelesModelNet40\rev\CodigosDeCadena\airplane\128\airplane_0008_X.3OT	10477	0.00499582	11915	1220	1.19141	9.76639	0.00465393	0.931564	zstd	19	0.0068601	0.0513622	0.046875	67080192	69697536	2617344	69726208	51335168	53960704	2625536	54013952	2	0	0	0.0072154	0									55	0	0	1	c:\temp\ProcesamientoVoxelesModelNet40\rev\CodigosDeCadena\airplane\encoding_cost_metrics.csv	14967744	16944824	1977080
ModelNet40	airplane		airplane_0008	128	x	chaincode_3OTABS_text	c:\temp\ProcesamientoVoxelesModelNet40\rev\CodigosDeCadena\airplane\128\airplane_0008_X.3OTABS	10477	0.00499582	11935	1302	1.27148	9.16667	0.00496674	0.994178	gzip	9	0.0027569	0.0513622	0.046875	67080192	69697536	2617344	69726208	51335168	53960704	2625536	54013952	2	0	0	0.0031806	0									55	0	0	1	c:\temp\ProcesamientoVoxelesModelNet40\rev\CodigosDeCadena\airplane\encoding_cost_metrics.csv	14967744	16944824	1977080
ModelNet40	airplane		airplane_0008	128	x	chaincode_3OTABS_text	c:\temp\ProcesamientoVoxelesModelNet40\rev\CodigosDeCadena\airplane\128\airplane_0008_X.3OTABS	10477	0.00499582	11935	1212	1.18359	9.84736	0.00462341	0.925456	zstd	19	0.0070833	0.0513622	0.046875	67080192	69697536	2617344	69726208	51335168	53960704	2625536	54013952	2	0	0	0.0078778	0									55	0	0	1	c:\temp\ProcesamientoVoxelesModelNet40\rev\CodigosDeCadena\airplane\encoding_cost_metrics.csv	14967744	16944824	1977080
ModelNet40	airplane		airplane_0008	128	x	chaincode_3OTINT_text	c:\temp\ProcesamientoVoxelesModelNet40\rev\CodigosDeCadena\airplane\128\airplane_0008_X.3OTINT	10477	0.00499582	11915	1297	1.2666	9.18658	0.00494766	0.99036	gzip	9	0.0028331	0.0513622	0.046875	67080192	69697536	2617344	69726208	51335168	53960704	2625536	54013952	2	0	0	0.0031982	0									55	0	0	1	c:\temp\ProcesamientoVoxelesModelNet40\rev\CodigosDeCadena\airplane\encoding_cost_metrics.csv	14967744	16944824	1977080
ModelNet40	airplane		airplane_0008	128	x	chaincode_3OTINT_text	c:\temp\ProcesamientoVoxelesModelNet40\rev\CodigosDeCadena\airplane\128\airplane_0008_X.3OTINT	10477	0.00499582	11915	1204	1.17578	9.89618	0.0045929	0.919347	zstd	19	0.0062851	0.0513622	0.046875	67080192	69697536	2617344	69726208	51335168	53960704	2625536	54013952	2	0	0	0.0066569	0									55	0	0	1	c:\temp\ProcesamientoVoxelesModelNet40\rev\CodigosDeCadena\airplane\encoding_cost_metrics.csv	14967744	16944824	1977080
ModelNet40	airplane		airplane_0008	128	x	chaincode_3OTSEP_text	c:\temp\ProcesamientoVoxelesModelNet40\rev\CodigosDeCadena\airplane\128\airplane_0008_X.3OTSEP	10477	0.00499582	12141	1367	1.33496	8.88149	0.00521469	1.04381	gzip	9	0.0028384	0.0513622	0.046875	67080192	69697536	2617344	69726208	51335168	53960704	2625536	54013952	2	0	0	0.003502	0									55	0	0	1	c:\temp\ProcesamientoVoxelesModelNet40\rev\CodigosDeCadena\airplane\encoding_cost_metrics.csv	14967744	16944824	1977080
ModelNet40	airplane		airplane_0008	128	x	chaincode_3OTSEP_text	c:\temp\ProcesamientoVoxelesModelNet40\rev\CodigosDeCadena\airplane\128\airplane_0008_X.3OTSEP	10477	0.00499582	12141	1281	1.25098	9.47775	0.00488663	0.978143	zstd	19	0.0070353	0.0513622	0.046875	67080192	69697536	2617344	69726208	51335168	53960704	2625536	54013952	2	0	0	0.007486	0									55	0	0	1	c:\temp\ProcesamientoVoxelesModelNet40\rev\CodigosDeCadena\airplane\encoding_cost_metrics.csv	14967744	16944824	1977080
ModelNet40	airplane		airplane_0008	128	x	chaincode_F4_text	c:\temp\ProcesamientoVoxelesModelNet40\rev\CodigosDeCadena\airplane\128\airplane_0008_X.F4	10477	0.00499582	11316	1282	1.25195	8.82683	0.00489044	0.978906	gzip	9	0.0029414	0.0465398	0.046875	67235840	70238208	3002368	70266880	51441664	54460416	3018752	54513664	2	0	0	0.0033407	0									55	0	0	1	c:\temp\ProcesamientoVoxelesModelNet40\rev\CodigosDeCadena\airplane\encoding_cost_metrics.csv	16066272	18261056	2194784
ModelNet40	airplane		airplane_0008	128	x	chaincode_F4_text	c:\temp\ProcesamientoVoxelesModelNet40\rev\CodigosDeCadena\airplane\128\airplane_0008_X.F4	10477	0.00499582	11316	1196	1.16797	9.46154	0.00456238	0.913239	zstd	19	0.0064961	0.0465398	0.046875	67235840	70238208	3002368	70266880	51441664	54460416	3018752	54513664	2	0	0	0.0072238	0									55	0	0	1	c:\temp\ProcesamientoVoxelesModelNet40\rev\CodigosDeCadena\airplane\encoding_cost_metrics.csv	16066272	18261056	2194784
ModelNet40	airplane		airplane_0008	128	x	chaincode_F4ABS_text	c:\temp\ProcesamientoVoxelesModelNet40\rev\CodigosDeCadena\airplane\128\airplane_0008_X.F4ABS	10477	0.00499582	11336	1273	1.24316	8.90495	0.00485611	0.972034	gzip	9	0.0027124	0.0465398	0.046875	67235840	70238208	3002368	70266880	51441664	54460416	3018752	54513664	2	0	0	0.0031471	0									55	0	0	1	c:\temp\ProcesamientoVoxelesModelNet40\rev\CodigosDeCadena\airplane\encoding_cost_metrics.csv	16066272	18261056	2194784
ModelNet40	airplane		airplane_0008	128	x	chaincode_F4ABS_text	c:\temp\ProcesamientoVoxelesModelNet40\rev\CodigosDeCadena\airplane\128\airplane_0008_X.F4ABS	10477	0.00499582	11336	1185	1.15723	9.56624	0.00452042	0.904839	zstd	19	0.0066895	0.0465398	0.046875	67235840	70238208	3002368	70266880	51441664	54460416	3018752	54513664	2	0	0	0.0071248	0.03125									55	0	0	1	c:\temp\ProcesamientoVoxelesModelNet40\rev\CodigosDeCadena\airplane\encoding_cost_metrics.csv	16066272	18261056	2194784
ModelNet40	airplane		airplane_0008	128	x	chaincode_F4INT_text	c:\temp\ProcesamientoVoxelesModelNet40\rev\CodigosDeCadena\airplane\128\airplane_0008_X.F4INT	10477	0.00499582	11316	1268	1.23828	8.92429	0.00483704	0.968216	gzip	9	0.0027634	0.0465398	0.046875	67235840	70238208	3002368	70266880	51441664	54460416	3018752	54513664	2	0	0	0.0032675	0									55	0	0	1	c:\temp\ProcesamientoVoxelesModelNet40\rev\CodigosDeCadena\airplane\encoding_cost_metrics.csv	16066272	18261056	2194784
ModelNet40	airplane		airplane_0008	128	x	chaincode_F4INT_text	c:\temp\ProcesamientoVoxelesModelNet40\rev\CodigosDeCadena\airplane\128\airplane_0008_X.F4INT	10477	0.00499582	11316	1179	1.15137	9.59796	0.00449753	0.900258	zstd	19	0.0057257	0.0465398	0.046875	67235840	70238208	3002368	70266880	51441664	54460416	3018752	54513664	2	0	0	0.0060983	0.015625									55	0	0	1	c:\temp\ProcesamientoVoxelesModelNet40\rev\CodigosDeCadena\airplane\encoding_cost_metrics.csv	16066272	18261056	2194784
ModelNet40	airplane		airplane_0008	128	x	chaincode_F4SEP_text	c:\temp\ProcesamientoVoxelesModelNet40\rev\CodigosDeCadena\airplane\128\airplane_0008_X.F4SEP	10477	0.00499582	11542	1299	1.26855	8.8853	0.00495529	0.991887	gzip	9	0.0026664	0.0465398	0.046875	67235840	70238208	3002368	70266880	51441664	54460416	3018752	54513664	2	0	0	0.0030695	0									55	0	0	1	c:\temp\ProcesamientoVoxelesModelNet40\rev\CodigosDeCadena\airplane\encoding_cost_metrics.csv	16066272	18261056	2194784
ModelNet40	airplane		airplane_0008	128	x	chaincode_F4SEP_text	c:\temp\ProcesamientoVoxelesModelNet40\rev\CodigosDeCadena\airplane\128\airplane_0008_X.F4SEP	10477	0.00499582	11542	1206	1.17773	9.57048	0.00460052	0.920874	zstd	19	0.006533	0.0465398	0.046875	67235840	70238208	3002368	70266880	51441664	54460416	3018752	54513664	2	0	0	0.0069732	0.03125									55	0	0	1	c:\temp\ProcesamientoVoxelesModelNet40\rev\CodigosDeCadena\airplane\encoding_cost_metrics.csv	16066272	18261056	2194784
ModelNet40	airplane		airplane_0008	128	x	chaincode_F8_text	c:\temp\ProcesamientoVoxelesModelNet40\rev\CodigosDeCadena\airplane\128\airplane_0008_X.F8	10477	0.00499582	10485	1270	1.24023	8.25591	0.00484467	0.969743	gzip	9	0.0024261	0.0514922	0.078125	66998272	69562368	2564096	69591040	51204096	53829632	2625536	53882880	2	0	0	0.0028869	0									55	0	0	1	c:\temp\ProcesamientoVoxelesModelNet40\rev\CodigosDeCadena\airplane\encoding_cost_metrics.csv	14719648	17060416	2340768
ModelNet40	airplane		airplane_0008	128	x	chaincode_F8_text	c:\temp\ProcesamientoVoxelesModelNet40\rev\CodigosDeCadena\airplane\128\airplane_0008_X.F8	10477	0.00499582	10485	1197	1.16895	8.7594	0.00456619	0.914002	zstd	19	0.0063185	0.0514922	0.078125	66998272	69562368	2564096	69591040	51204096	53829632	2625536	53882880	2	0	0	0.0067107	0.015625									55	0	0	1	c:\temp\ProcesamientoVoxelesModelNet40\rev\CodigosDeCadena\airplane\encoding_cost_metrics.csv	14719648	17060416	2340768
ModelNet40	airplane		airplane_0008	128	x	chaincode_F8ABS_text	c:\temp\ProcesamientoVoxelesModelNet40\rev\CodigosDeCadena\airplane\128\airplane_0008_X.F8ABS	10477	0.00499582	10505	1263	1.2334	8.3175	0.00481796	0.964398	gzip	9	0.0025812	0.0514922	0.078125	66998272	69562368	2564096	69591040	51204096	53829632	2625536	53882880	2	0	0	0.0030198	0									55	0	0	1	c:\temp\ProcesamientoVoxelesModelNet40\rev\CodigosDeCadena\airplane\encoding_cost_metrics.csv	14719648	17060416	2340768
ModelNet40	airplane		airplane_0008	128	x	chaincode_F8ABS_text	c:\temp\ProcesamientoVoxelesModelNet40\rev\CodigosDeCadena\airplane\128\airplane_0008_X.F8ABS	10477	0.00499582	10505	1188	1.16016	8.84259	0.00453186	0.90713	zstd	19	0.0060637	0.0514922	0.078125	66998272	69562368	2564096	69591040	51204096	53829632	2625536	53882880	2	0	0	0.0064245	0									55	0	0	1	c:\temp\ProcesamientoVoxelesModelNet40\rev\CodigosDeCadena\airplane\encoding_cost_metrics.csv	14719648	17060416	2340768
ModelNet40	airplane		airplane_0008	128	x	chaincode_F8INT_text	c:\temp\ProcesamientoVoxelesModelNet40\rev\CodigosDeCadena\airplane\128\airplane_0008_X.F8INT	10477	0.00499582	10485	1261	1.23145	8.31483	0.00481033	0.962871	gzip	9	0.0017208	0.0514922	0.078125	66998272	69562368	2564096	69591040	51204096	53829632	2625536	53882880	2	0	0	0.0021764	0									55	0	0	1	c:\temp\ProcesamientoVoxelesModelNet40\rev\CodigosDeCadena\airplane\encoding_cost_metrics.csv	14719648	17060416	2340768
ModelNet40	airplane		airplane_0008	128	x	chaincode_F8INT_text	c:\temp\ProcesamientoVoxelesModelNet40\rev\CodigosDeCadena\airplane\128\airplane_0008_X.F8INT	10477	0.00499582	10485	1182	1.1543	8.87056	0.00450897	0.902548	zstd	19	0.0050763	0.0514922	0.078125	66998272	69562368	2564096	69591040	51204096	53829632	2625536	53882880	2	0	0	0.0054912	0									55	0	0	1	c:\temp\ProcesamientoVoxelesModelNet40\rev\CodigosDeCadena\airplane\encoding_cost_metrics.csv	14719648	17060416	2340768
ModelNet40	airplane		airplane_0008	128	x	chaincode_F8SEP_text	c:\temp\ProcesamientoVoxelesModelNet40\rev\CodigosDeCadena\airplane\128\airplane_0008_X.F8SEP	10477	0.00499582	10711	1286	1.25586	8.32893	0.0049057	0.98196	gzip	9	0.0018708	0.0514922	0.078125	66998272	69562368	2564096	69591040	51204096	53829632	2625536	53882880	2	0	0	0.002253	0									55	0	0	1	c:\temp\ProcesamientoVoxelesModelNet40\rev\CodigosDeCadena\airplane\encoding_cost_metrics.csv	14719648	17060416	2340768
ModelNet40	airplane		airplane_0008	128	x	chaincode_F8SEP_text	c:\temp\ProcesamientoVoxelesModelNet40\rev\CodigosDeCadena\airplane\128\airplane_0008_X.F8SEP	10477	0.00499582	10711	1224	1.19531	8.75082	0.00466919	0.934619	zstd	19	0.0065792	0.0514922	0.078125	66998272	69562368	2564096	69591040	51204096	53829632	2625536	53882880	2	0	0	0.0071022	0									55	0	0	1	c:\temp\ProcesamientoVoxelesModelNet40\rev\CodigosDeCadena\airplane\encoding_cost_metrics.csv	14719648	17060416	2340768
ModelNet40	airplane		airplane_0008	128	y	chaincode_3OT_text	c:\temp\ProcesamientoVoxelesModelNet40\rev\CodigosDeCadena\airplane\128\airplane_0008_Y.3OT	10477	0.00499582	16676	2121	2.07129	7.86233	0.00809097	1.61955	gzip	9	0.0060038	0.0532012	0.046875	69697536	66748416	-2949120	69918720	53960704	50950144	-3010560	54210560	4	2	1	0.0064264	0									55	0	0	1	c:\temp\ProcesamientoVoxelesModelNet40\rev\CodigosDeCadena\airplane\encoding_cost_metrics.csv	17034936	10641456	-6393480
ModelNet40	airplane		airplane_0008	128	y	chaincode_3OT_text	c:\temp\ProcesamientoVoxelesModelNet40\rev\CodigosDeCadena\airplane\128\airplane_0008_Y.3OT	10477	0.00499582	16676	1893	1.84863	8.8093	0.00722122	1.44545	zstd	19	0.0077661	0.0532012	0.046875	69697536	66748416	-2949120	69918720	53960704	50950144	-3010560	54210560	4	2	1	0.0083431	0									55	0	0	1	c:\temp\ProcesamientoVoxelesModelNet40\rev\CodigosDeCadena\airplane\encoding_cost_metrics.csv	17034936	10641456	-6393480
ModelNet40	airplane		airplane_0008	128	y	chaincode_3OTABS_text	c:\temp\ProcesamientoVoxelesModelNet40\rev\CodigosDeCadena\airplane\128\airplane_0008_Y.3OTABS	10477	0.00499582	16826	2126	2.07617	7.91439	0.00811005	1.62337	gzip	9	0.0057698	0.0532012	0.046875	69697536	66748416	-2949120	69918720	53960704	50950144	-3010560	54210560	4	2	1	0.0062006	0									55	0	0	1	c:\temp\ProcesamientoVoxelesModelNet40\rev\CodigosDeCadena\airplane\encoding_cost_metrics.csv	17034936	10641456	-6393480
ModelNet40	airplane		airplane_0008	128	y	chaincode_3OTABS_text	c:\temp\ProcesamientoVoxelesModelNet40\rev\CodigosDeCadena\airplane\128\airplane_0008_Y.3OTABS	10477	0.00499582	16826	1903	1.8584	8.84183	0.00725937	1.45309	zstd	19	0.0077825	0.0532012	0.046875	69697536	66748416	-2949120	69918720	53960704	50950144	-3010560	54210560	4	2	1	0.0082061	0									55	0	0	1	c:\temp\ProcesamientoVoxelesModelNet40\rev\CodigosDeCadena\airplane\encoding_cost_metrics.csv	17034936	10641456	-6393480
ModelNet40	airplane		airplane_0008	128	y	chaincode_3OTINT_text	c:\temp\ProcesamientoVoxelesModelNet40\rev\CodigosDeCadena\airplane\128\airplane_0008_Y.3OTINT	10477	0.00499582	16676	2151	2.10059	7.75267	0.00820541	1.64245	gzip	9	0.0071384	0.0532012	0.046875	69697536	66748416	-2949120	69918720	53960704	50950144	-3010560	54210560	4	2	1	0.0075092	0.015625									60	0	0	1	c:\temp\ProcesamientoVoxelesModelNet40\rev\CodigosDeCadena\airplane\encoding_cost_metrics.csv	17034936	10641456	-6393480
ModelNet40	airplane		airplane_0008	128	y	chaincode_3OTINT_text	c:\temp\ProcesamientoVoxelesModelNet40\rev\CodigosDeCadena\airplane\128\airplane_0008_Y.3OTINT	10477	0.00499582	16676	1917	1.87207	8.69901	0.00731277	1.46378	zstd	19	0.0083194	0.0532012	0.046875	69697536	66748416	-2949120	69918720	53960704	50950144	-3010560	54210560	4	2	1	0.0087356	0.015625									55	0	0	1	c:\temp\ProcesamientoVoxelesModelNet40\rev\CodigosDeCadena\airplane\encoding_cost_metrics.csv	17034936	10641456	-6393480
ModelNet40	airplane		airplane_0008	128	y	chaincode_3OTSEP_text	c:\temp\ProcesamientoVoxelesModelNet40\rev\CodigosDeCadena\airplane\128\airplane_0008_Y.3OTSEP	10477	0.00499582	17056	2211	2.15918	7.71416	0.0084343	1.68827	gzip	9	0.0060497	0.0532012	0.046875	69697536	66748416	-2949120	69918720	53960704	50950144	-3010560	54210560	4	2	1	0.0064342	0									55	0	0	1	c:\temp\ProcesamientoVoxelesModelNet40\rev\CodigosDeCadena\airplane\encoding_cost_metrics.csv	17034936	10641456	-6393480
ModelNet40	airplane		airplane_0008	128	y	chaincode_3OTSEP_text	c:\temp\ProcesamientoVoxelesModelNet40\rev\CodigosDeCadena\airplane\128\airplane_0008_Y.3OTSEP	10477	0.00499582	17056	1965	1.91895	8.6799	0.00749588	1.50043	zstd	19	0.0078901	0.0532012	0.046875	69697536	66748416	-2949120	69918720	53960704	50950144	-3010560	54210560	4	2	1	0.0082724	0									55	0	0	1	c:\temp\ProcesamientoVoxelesModelNet40\rev\CodigosDeCadena\airplane\encoding_cost_metrics.csv	17034936	10641456	-6393480
ModelNet40	airplane		airplane_0008	128	y	chaincode_F4_text	c:\temp\ProcesamientoVoxelesModelNet40\rev\CodigosDeCadena\airplane\128\airplane_0008_Y.F4	10477	0.00499582	15626	2094	2.04492	7.46227	0.00798798	1.59893	gzip	9	0.0029075	0.0535457	0.0625	70238208	66674688	-3563520	70467584	54460416	50876416	-3584000	54710272	4	2	1	0.0037431	0									55	0	0	1	c:\temp\ProcesamientoVoxelesModelNet40\rev\CodigosDeCadena\airplane\encoding_cost_metrics.csv	18351168	11108360	-7242808
ModelNet40	airplane		airplane_0008	128	y	chaincode_F4_text	c:\temp\ProcesamientoVoxelesModelNet40\rev\CodigosDeCadena\airplane\128\airplane_0008_Y.F4	10477	0.00499582	15626	1864	1.82031	8.38305	0.0071106	1.42331	zstd	19	0.0067482	0.0535457	0.0625	70238208	66674688	-3563520	70467584	54460416	50876416	-3584000	54710272	4	2	1	0.007325	0									55	0	0	1	c:\temp\ProcesamientoVoxelesModelNet40\rev\CodigosDeCadena\airplane\encoding_cost_metrics.csv	18351168	11108360	-7242808
ModelNet40	airplane		airplane_0008	128	y	chaincode_F4ABS_text	c:\temp\ProcesamientoVoxelesModelNet40\rev\CodigosDeCadena\airplane\128\airplane_0008_Y.F4ABS	10477	0.00499582	15784	2097	2.04785	7.52694	0.00799942	1.60122	gzip	9	0.0029891	0.0535457	0.0625	70238208	66674688	-3563520	70467584	54460416	50876416	-3584000	54710272	4	2	1	0.0034211	0									55	0	0	1	c:\temp\ProcesamientoVoxelesModelNet40\rev\CodigosDeCadena\airplane\encoding_cost_metrics.csv	18351168	11108360	-7242808
ModelNet40	airplane		airplane_0008	128	y	chaincode_F4ABS_text	c:\temp\ProcesamientoVoxelesModelNet40\rev\CodigosDeCadena\airplane\128\airplane_0008_Y.F4ABS	10477	0.00499582	15784	1869	1.8252	8.44516	0.00712967	1.42713	zstd	19	0.0067254	0.0535457	0.0625	70238208	66674688	-3563520	70467584	54460416	50876416	-3584000	54710272	4	2	1	0.0071562	0.015625									55	0	0	1	c:\temp\ProcesamientoVoxelesModelNet40\rev\CodigosDeCadena\airplane\encoding_cost_metrics.csv	18351168	11108360	-7242808
ModelNet40	airplane		airplane_0008	128	y	chaincode_F4INT_text	c:\temp\ProcesamientoVoxelesModelNet40\rev\CodigosDeCadena\airplane\128\airplane_0008_Y.F4INT	10477	0.00499582	15626	2119	2.06934	7.37423	0.00808334	1.61802	gzip	9	0.0034294	0.0535457	0.0625	70238208	66674688	-3563520	70467584	54460416	50876416	-3584000	54710272	4	2	1	0.004121	0									55	0	0	1	c:\temp\ProcesamientoVoxelesModelNet40\rev\CodigosDeCadena\airplane\encoding_cost_metrics.csv	18351168	11108360	-7242808
ModelNet40	airplane		airplane_0008	128	y	chaincode_F4INT_text	c:\temp\ProcesamientoVoxelesModelNet40\rev\CodigosDeCadena\airplane\128\airplane_0008_Y.F4INT	10477	0.00499582	15626	1874	1.83008	8.33831	0.00714874	1.43094	zstd	19	0.0076312	0.0535457	0.0625	70238208	66674688	-3563520	70467584	54460416	50876416	-3584000	54710272	4	2	1	0.008057	0									55	0	0	1	c:\temp\ProcesamientoVoxelesModelNet40\rev\CodigosDeCadena\airplane\encoding_cost_metrics.csv	18351168	11108360	-7242808
ModelNet40	airplane		airplane_0008	128	y	chaincode_F4SEP_text	c:\temp\ProcesamientoVoxelesModelNet40\rev\CodigosDeCadena\airplane\128\airplane_0008_Y.F4SEP	10477	0.00499582	16010	2131	2.08105	7.5129	0.00812912	1.62718	gzip	9	0.0031831	0.0535457	0.0625	70238208	66674688	-3563520	70467584	54460416	50876416	-3584000	54710272	4	2	1	0.0038016	0									55	0	0	1	c:\temp\ProcesamientoVoxelesModelNet40\rev\CodigosDeCadena\airplane\encoding_cost_metrics.csv	18351168	11108360	-7242808
ModelNet40	airplane		airplane_0008	128	y	chaincode_F4SEP_text	c:\temp\ProcesamientoVoxelesModelNet40\rev\CodigosDeCadena\airplane\128\airplane_0008_Y.F4SEP	10477	0.00499582	16010	1907	1.8623	8.39539	0.00727463	1.45614	zstd	19	0.0080942	0.0535457	0.0625	70238208	66674688	-3563520	70467584	54460416	50876416	-3584000	54710272	4	2	1	0.0088411	0									55	0	0	1	c:\temp\ProcesamientoVoxelesModelNet40\rev\CodigosDeCadena\airplane\encoding_cost_metrics.csv	18351168	11108360	-7242808
ModelNet40	airplane		airplane_0008	128	y	chaincode_F8_text	c:\temp\ProcesamientoVoxelesModelNet40\rev\CodigosDeCadena\airplane\128\airplane_0008_Y.F8	10477	0.00499582	13190	2057	2.00879	6.41225	0.00784683	1.57068	gzip	9	0.002732	0.0782094	0.109375	69562368	66674688	-2887680	69795840	53829632	50876416	-2953216	54079488	4	2	1	0.0030972	0									60	0	0	1	c:\temp\ProcesamientoVoxelesModelNet40\rev\CodigosDeCadena\airplane\encoding_cost_metrics.csv	17150528	11069728	-6080800
ModelNet40	airplane		airplane_0008	128	y	chaincode_F8_text	c:\temp\ProcesamientoVoxelesModelNet40\rev\CodigosDeCadena\airplane\128\airplane_0008_Y.F8	10477	0.00499582	13190	1849	1.80566	7.13359	0.00705338	1.41185	zstd	19	0.0052478	0.0782094	0.109375	69562368	66674688	-2887680	69795840	53829632	50876416	-2953216	54079488	4	2	1	0.0057346	0									55	0	0	1	c:\temp\ProcesamientoVoxelesModelNet40\rev\CodigosDeCadena\airplane\encoding_cost_metrics.csv	17150528	11069728	-6080800
ModelNet40	airplane		airplane_0008	128	y	chaincode_F8ABS_text	c:\temp\ProcesamientoVoxelesModelNet40\rev\CodigosDeCadena\airplane\128\airplane_0008_Y.F8ABS	10477	0.00499582	13339	2065	2.0166	6.45956	0.00787735	1.57679	gzip	9	0.0022889	0.0782094	0.109375	69562368	66674688	-2887680	69795840	53829632	50876416	-2953216	54079488	4	2	1	0.0029326	0									55	0	0	1	c:\temp\ProcesamientoVoxelesModelNet40\rev\CodigosDeCadena\airplane\encoding_cost_metrics.csv	17150528	11069728	-6080800
ModelNet40	airplane		airplane_0008	128	y	chaincode_F8ABS_text	c:\temp\ProcesamientoVoxelesModelNet40\rev\CodigosDeCadena\airplane\128\airplane_0008_Y.F8ABS	10477	0.00499582	13339	1846	1.80273	7.22589	0.00704193	1.40956	zstd	19	0.0057468	0.0782094	0.109375	69562368	66674688	-2887680	69795840	53829632	50876416	-2953216	54079488	4	2	1	0.0062529	0.03125									55	0	0	1	c:\temp\ProcesamientoVoxelesModelNet40\rev\CodigosDeCadena\airplane\encoding_cost_metrics.csv	17150528	11069728	-6080800
ModelNet40	airplane		airplane_0008	128	y	chaincode_F8INT_text	c:\temp\ProcesamientoVoxelesModelNet40\rev\CodigosDeCadena\airplane\128\airplane_0008_Y.F8INT	10477	0.00499582	13190	2064	2.01562	6.3905	0.00787354	1.57602	gzip	9	0.0027709	0.0782094	0.109375	69562368	66674688	-2887680	69795840	53829632	50876416	-2953216	54079488	4	2	1	0.0032977	0									55	0	0	1	c:\temp\ProcesamientoVoxelesModelNet40\rev\CodigosDeCadena\airplane\encoding_cost_metrics.csv	17150528	11069728	-6080800
ModelNet40	airplane		airplane_0008	128	y	chaincode_F8INT_text	c:\temp\ProcesamientoVoxelesModelNet40\rev\CodigosDeCadena\airplane\128\airplane_0008_Y.F8INT	10477	0.00499582	13190	1873	1.8291	7.04218	0.00714493	1.43018	zstd	19	0.0059787	0.0782094	0.109375	69562368	66674688	-2887680	69795840	53829632	50876416	-2953216	54079488	4	2	1	0.0065673	0.03125									55	0	0	1	c:\temp\ProcesamientoVoxelesModelNet40\rev\CodigosDeCadena\airplane\encoding_cost_metrics.csv	17150528	11069728	-6080800
ModelNet40	airplane		airplane_0008	128	y	chaincode_F8SEP_text	c:\temp\ProcesamientoVoxelesModelNet40\rev\CodigosDeCadena\airplane\128\airplane_0008_Y.F8SEP	10477	0.00499582	13568	2091	2.04199	6.48876	0.00797653	1.59664	gzip	9	0.0019846	0.0782094	0.109375	69562368	66674688	-2887680	69795840	53829632	50876416	-2953216	54079488	4	2	1	0.002702	0									55	0	0	1	c:\temp\ProcesamientoVoxelesModelNet40\rev\CodigosDeCadena\airplane\encoding_cost_metrics.csv	17150528	11069728	-6080800
ModelNet40	airplane		airplane_0008	128	y	chaincode_F8SEP_text	c:\temp\ProcesamientoVoxelesModelNet40\rev\CodigosDeCadena\airplane\128\airplane_0008_Y.F8SEP	10477	0.00499582	13568	1890	1.8457	7.17884	0.00720978	1.44316	zstd	19	0.0057714	0.0782094	0.109375	69562368	66674688	-2887680	69795840	53829632	50876416	-2953216	54079488	4	2	1	0.0062816	0									60	0	0	1	c:\temp\ProcesamientoVoxelesModelNet40\rev\CodigosDeCadena\airplane\encoding_cost_metrics.csv	17150528	11069728	-6080800
ModelNet40	airplane		airplane_0008	128	z	chaincode_3OT_text	c:\temp\ProcesamientoVoxelesModelNet40\rev\CodigosDeCadena\airplane\128\airplane_0008_Z.3OT	10477	0.00499582	8071	1231	1.20215	6.55646	0.00469589	0.939964	gzip	9	0.0024599	0.0461775	0.03125	66748416	66961408	212992	66990080	50950144	51212288	262144	51265536	1	0	0	0.0028936	0									55	0	0	1	c:\temp\ProcesamientoVoxelesModelNet40\rev\CodigosDeCadena\airplane\encoding_cost_metrics.csv	10731568	13785176	3053608
ModelNet40	airplane		airplane_0008	128	z	chaincode_3OT_text	c:\temp\ProcesamientoVoxelesModelNet40\rev\CodigosDeCadena\airplane\128\airplane_0008_Z.3OT	10477	0.00499582	8071	1155	1.12793	6.98788	0.00440598	0.881932	zstd	19	0.0045121	0.0461775	0.03125	66748416	66961408	212992	66990080	50950144	51212288	262144	51265536	1	0	0	0.0048884	0									56	0	0	1	c:\temp\ProcesamientoVoxelesModelNet40\rev\CodigosDeCadena\airplane\encoding_cost_metrics.csv	10731568	13785176	3053608
ModelNet40	airplane		airplane_0008	128	z	chaincode_3OTABS_text	c:\temp\ProcesamientoVoxelesModelNet40\rev\CodigosDeCadena\airplane\128\airplane_0008_Z.3OTABS	10477	0.00499582	8135	1249	1.21973	6.51321	0.00476456	0.953708	gzip	9	0.0025682	0.0461775	0.03125	66748416	66961408	212992	66990080	50950144	51212288	262144	51265536	1	0	0	0.003142	0.015625									56	0	0	1	c:\temp\ProcesamientoVoxelesModelNet40\rev\CodigosDeCadena\airplane\encoding_cost_metrics.csv	10731568	13785176	3053608
ModelNet40	airplane		airplane_0008	128	z	chaincode_3OTABS_text	c:\temp\ProcesamientoVoxelesModelNet40\rev\CodigosDeCadena\airplane\128\airplane_0008_Z.3OTABS	10477	0.00499582	8135	1180	1.15234	6.89407	0.00450134	0.901021	zstd	19	0.0043954	0.0461775	0.03125	66748416	66961408	212992	66990080	50950144	51212288	262144	51265536	1	0	0	0.0048466	0.03125									55	0	0	1	c:\temp\ProcesamientoVoxelesModelNet40\rev\CodigosDeCadena\airplane\encoding_cost_metrics.csv	10731568	13785176	3053608
ModelNet40	airplane		airplane_0008	128	z	chaincode_3OTINT_text	c:\temp\ProcesamientoVoxelesModelNet40\rev\CodigosDeCadena\airplane\128\airplane_0008_Z.3OTINT	10477	0.00499582	8071	1225	1.19629	6.58857	0.004673	0.935382	gzip	9	0.0024071	0.0461775	0.03125	66748416	66961408	212992	66990080	50950144	51212288	262144	51265536	1	0	0	0.0028761	0.03125									55	0	0	1	c:\temp\ProcesamientoVoxelesModelNet40\rev\CodigosDeCadena\airplane\encoding_cost_metrics.csv	10731568	13785176	3053608
ModelNet40	airplane		airplane_0008	128	z	chaincode_3OTINT_text	c:\temp\ProcesamientoVoxelesModelNet40\rev\CodigosDeCadena\airplane\128\airplane_0008_Z.3OTINT	10477	0.00499582	8071	1147	1.12012	7.03662	0.00437546	0.875823	zstd	19	0.0041529	0.0461775	0.03125	66748416	66961408	212992	66990080	50950144	51212288	262144	51265536	1	0	0	0.0045363	0.015625									55	0	0	1	c:\temp\ProcesamientoVoxelesModelNet40\rev\CodigosDeCadena\airplane\encoding_cost_metrics.csv	10731568	13785176	3053608
ModelNet40	airplane		airplane_0008	128	z	chaincode_3OTSEP_text	c:\temp\ProcesamientoVoxelesModelNet40\rev\CodigosDeCadena\airplane\128\airplane_0008_Z.3OTSEP	10477	0.00499582	8175	1281	1.25098	6.38173	0.00488663	0.978143	gzip	9	0.0023272	0.0461775	0.03125	66748416	66961408	212992	66990080	50950144	51212288	262144	51265536	1	0	0	0.002741	0.015625									55	0	0	1	c:\temp\ProcesamientoVoxelesModelNet40\rev\CodigosDeCadena\airplane\encoding_cost_metrics.csv	10731568	13785176	3053608
ModelNet40	airplane		airplane_0008	128	z	chaincode_3OTSEP_text	c:\temp\ProcesamientoVoxelesModelNet40\rev\CodigosDeCadena\airplane\128\airplane_0008_Z.3OTSEP	10477	0.00499582	8175	1210	1.18164	6.7562	0.00461578	0.923929	zstd	19	0.0046598	0.0461775	0.03125	66748416	66961408	212992	66990080	50950144	51212288	262144	51265536	1	0	0	0.0051097	0									55	0	0	1	c:\temp\ProcesamientoVoxelesModelNet40\rev\CodigosDeCadena\airplane\encoding_cost_metrics.csv	10731568	13785176	3053608
ModelNet40	airplane		airplane_0008	128	z	chaincode_F4_text	c:\temp\ProcesamientoVoxelesModelNet40\rev\CodigosDeCadena\airplane\128\airplane_0008_Z.F4	10477	0.00499582	7760	1194	1.16602	6.49916	0.00455475	0.911711	gzip	9	0.0018249	0.0441184	0.046875	66674688	66842624	167936	66871296	50876416	51073024	196608	51126272	1	0	0	0.0021956	0									55	0	0	1	c:\temp\ProcesamientoVoxelesModelNet40\rev\CodigosDeCadena\airplane\encoding_cost_metrics.csv	11206568	14133896	2927328
ModelNet40	airplane		airplane_0008	128	z	chaincode_F4_text	c:\temp\ProcesamientoVoxelesModelNet40\rev\CodigosDeCadena\airplane\128\airplane_0008_Z.F4	10477	0.00499582	7760	1152	1.125	6.73611	0.00439453	0.879641	zstd	19	0.0056189	0.0441184	0.046875	66674688	66842624	167936	66871296	50876416	51073024	196608	51126272	1	0	0	0.0063406	0									55	0	0	1	c:\temp\ProcesamientoVoxelesModelNet40\rev\CodigosDeCadena\airplane\encoding_cost_metrics.csv	11206568	14133896	2927328
ModelNet40	airplane		airplane_0008	128	z	chaincode_F4ABS_text	c:\temp\ProcesamientoVoxelesModelNet40\rev\CodigosDeCadena\airplane\128\airplane_0008_Z.F4ABS	10477	0.00499582	7824	1213	1.18457	6.45012	0.00462723	0.926219	gzip	9	0.0025333	0.0441184	0.046875	66674688	66842624	167936	66871296	50876416	51073024	196608	51126272	1	0	0	0.0029928	0									56	0	0	1	c:\temp\ProcesamientoVoxelesModelNet40\rev\CodigosDeCadena\airplane\encoding_cost_metrics.csv	11206568	14133896	2927328
ModelNet40	airplane		airplane_0008	128	z	chaincode_F4ABS_text	c:\temp\ProcesamientoVoxelesModelNet40\rev\CodigosDeCadena\airplane\128\airplane_0008_Z.F4ABS	10477	0.00499582	7824	1176	1.14844	6.65306	0.00448608	0.897967	zstd	19	0.0053879	0.0441184	0.046875	66674688	66842624	167936	66871296	50876416	51073024	196608	51126272	1	0	0	0.0060726	0									55	0	0	1	c:\temp\ProcesamientoVoxelesModelNet40\rev\CodigosDeCadena\airplane\encoding_cost_metrics.csv	11206568	14133896	2927328
ModelNet40	airplane		airplane_0008	128	z	chaincode_F4INT_text	c:\temp\ProcesamientoVoxelesModelNet40\rev\CodigosDeCadena\airplane\128\airplane_0008_Z.F4INT	10477	0.00499582	7760	1191	1.16309	6.51553	0.0045433	0.909421	gzip	9	0.0020674	0.0441184	0.046875	66674688	66842624	167936	66871296	50876416	51073024	196608	51126272	1	0	0	0.0026766	0									55	0	0	1	c:\temp\ProcesamientoVoxelesModelNet40\rev\CodigosDeCadena\airplane\encoding_cost_metrics.csv	11206568	14133896	2927328
ModelNet40	airplane		airplane_0008	128	z	chaincode_F4INT_text	c:\temp\ProcesamientoVoxelesModelNet40\rev\CodigosDeCadena\airplane\128\airplane_0008_Z.F4INT	10477	0.00499582	7760	1149	1.12207	6.7537	0.00438309	0.87735	zstd	19	0.0044593	0.0441184	0.046875	66674688	66842624	167936	66871296	50876416	51073024	196608	51126272	1	0	0	0.0048458	0									55	0	0	1	c:\temp\ProcesamientoVoxelesModelNet40\rev\CodigosDeCadena\airplane\encoding_cost_metrics.csv	11206568	14133896	2927328
ModelNet40	airplane		airplane_0008	128	z	chaincode_F4SEP_text	c:\temp\ProcesamientoVoxelesModelNet40\rev\CodigosDeCadena\airplane\128\airplane_0008_Z.F4SEP	10477	0.00499582	7864	1228	1.19922	6.40391	0.00468445	0.937673	gzip	9	0.0024187	0.0441184	0.046875	66674688	66842624	167936	66871296	50876416	51073024	196608	51126272	1	0	0	0.0030419	0									55	0	0	1	c:\temp\ProcesamientoVoxelesModelNet40\rev\CodigosDeCadena\airplane\encoding_cost_metrics.csv	11206568	14133896	2927328
ModelNet40	airplane		airplane_0008	128	z	chaincode_F4SEP_text	c:\temp\ProcesamientoVoxelesModelNet40\rev\CodigosDeCadena\airplane\128\airplane_0008_Z.F4SEP	10477	0.00499582	7864	1184	1.15625	6.64189	0.0045166	0.904076	zstd	19	0.0045481	0.0441184	0.046875	66674688	66842624	167936	66871296	50876416	51073024	196608	51126272	1	0	0	0.0050148	0									55	0	0	1	c:\temp\ProcesamientoVoxelesModelNet40\rev\CodigosDeCadena\airplane\encoding_cost_metrics.csv	11206568	14133896	2927328
ModelNet40	airplane		airplane_0008	128	z	chaincode_F8_text	c:\temp\ProcesamientoVoxelesModelNet40\rev\CodigosDeCadena\airplane\128\airplane_0008_Z.F8	10477	0.00499582	6975	1201	1.17285	5.80766	0.00458145	0.917056	gzip	9	0.0017428	0.0428672	0.0625	66674688	66789376	114688	66818048	50876416	51007488	131072	51060736	1	0	0	0.0021592	0									55	0	0	1	c:\temp\ProcesamientoVoxelesModelNet40\rev\CodigosDeCadena\airplane\encoding_cost_metrics.csv	11151648	14518552	3366904
ModelNet40	airplane		airplane_0008	128	z	chaincode_F8_text	c:\temp\ProcesamientoVoxelesModelNet40\rev\CodigosDeCadena\airplane\128\airplane_0008_Z.F8	10477	0.00499582	6975	1144	1.11719	6.09703	0.00436401	0.873532	zstd	19	0.0039416	0.0428672	0.0625	66674688	66789376	114688	66818048	50876416	51007488	131072	51060736	1	0	0	0.0043387	0.015625									55	0	0	1	c:\temp\ProcesamientoVoxelesModelNet40\rev\CodigosDeCadena\airplane\encoding_cost_metrics.csv	11151648	14518552	3366904
ModelNet40	airplane		airplane_0008	128	z	chaincode_F8ABS_text	c:\temp\ProcesamientoVoxelesModelNet40\rev\CodigosDeCadena\airplane\128\airplane_0008_Z.F8ABS	10477	0.00499582	7037	1217	1.18848	5.78225	0.00464249	0.929274	gzip	9	0.0016532	0.0428672	0.0625	66674688	66789376	114688	66818048	50876416	51007488	131072	51060736	1	0	0	0.0020967	0									55	0	0	1	c:\temp\ProcesamientoVoxelesModelNet40\rev\CodigosDeCadena\airplane\encoding_cost_metrics.csv	11151648	14518552	3366904
ModelNet40	airplane		airplane_0008	128	z	chaincode_F8ABS_text	c:\temp\ProcesamientoVoxelesModelNet40\rev\CodigosDeCadena\airplane\128\airplane_0008_Z.F8ABS	10477	0.00499582	7037	1155	1.12793	6.09264	0.00440598	0.881932	zstd	19	0.0038246	0.0428672	0.0625	66674688	66789376	114688	66818048	50876416	51007488	131072	51060736	1	0	0	0.0042322	0									55	0	0	1	c:\temp\ProcesamientoVoxelesModelNet40\rev\CodigosDeCadena\airplane\encoding_cost_metrics.csv	11151648	14518552	3366904
ModelNet40	airplane		airplane_0008	128	z	chaincode_F8INT_text	c:\temp\ProcesamientoVoxelesModelNet40\rev\CodigosDeCadena\airplane\128\airplane_0008_Z.F8INT	10477	0.00499582	6975	1197	1.16895	5.82707	0.00456619	0.914002	gzip	9	0.0016585	0.0428672	0.0625	66674688	66789376	114688	66818048	50876416	51007488	131072	51060736	1	0	0	0.0019788	0									55	0	0	1	c:\temp\ProcesamientoVoxelesModelNet40\rev\CodigosDeCadena\airplane\encoding_cost_metrics.csv	11151648	14518552	3366904
ModelNet40	airplane		airplane_0008	128	z	chaincode_F8INT_text	c:\temp\ProcesamientoVoxelesModelNet40\rev\CodigosDeCadena\airplane\128\airplane_0008_Z.F8INT	10477	0.00499582	6975	1152	1.125	6.05469	0.00439453	0.879641	zstd	19	0.0035951	0.0428672	0.0625	66674688	66789376	114688	66818048	50876416	51007488	131072	51060736	1	0	0	0.0039136	0									55	0	0	1	c:\temp\ProcesamientoVoxelesModelNet40\rev\CodigosDeCadena\airplane\encoding_cost_metrics.csv	11151648	14518552	3366904
ModelNet40	airplane		airplane_0008	128	z	chaincode_F8SEP_text	c:\temp\ProcesamientoVoxelesModelNet40\rev\CodigosDeCadena\airplane\128\airplane_0008_Z.F8SEP	10477	0.00499582	7077	1227	1.19824	5.76773	0.00468063	0.936909	gzip	9	0.0015754	0.0428672	0.0625	66674688	66789376	114688	66818048	50876416	51007488	131072	51060736	1	0	0	0.0022372	0									55	0	0	1	c:\temp\ProcesamientoVoxelesModelNet40\rev\CodigosDeCadena\airplane\encoding_cost_metrics.csv	11151648	14518552	3366904
ModelNet40	airplane		airplane_0008	128	z	chaincode_F8SEP_text	c:\temp\ProcesamientoVoxelesModelNet40\rev\CodigosDeCadena\airplane\128\airplane_0008_Z.F8SEP	10477	0.00499582	7077	1168	1.14062	6.05908	0.00445557	0.891858	zstd	19	0.0036475	0.0428672	0.0625	66674688	66789376	114688	66818048	50876416	51007488	131072	51060736	1	0	0	0.0043356	0.015625									55	0	0	1	c:\temp\ProcesamientoVoxelesModelNet40\rev\CodigosDeCadena\airplane\encoding_cost_metrics.csv	11151648	14518552	3366904
ModelNet40	airplane		airplane_0009	128	x	chaincode_3OT_text	c:\temp\ProcesamientoVoxelesModelNet40\rev\CodigosDeCadena\airplane\128\airplane_0009_X.3OT	11498	0.00548267	18999	2474	2.41602	7.67947	0.00943756	1.72134	gzip	9	0.0080851	0.0503879	0.046875	69824512	69824512	0	69849088	54071296	54071296	0	54120448	2	0	0	0.0087245	0.03125									55	0	0	1	c:\temp\ProcesamientoVoxelesModelNet40\rev\CodigosDeCadena\airplane\encoding_cost_metrics.csv	14437392	18495960	4058568
ModelNet40	airplane		airplane_0009	128	x	chaincode_3OT_text	c:\temp\ProcesamientoVoxelesModelNet40\rev\CodigosDeCadena\airplane\128\airplane_0009_X.3OT	11498	0.00548267	18999	2193	2.1416	8.66347	0.00836563	1.52583	zstd	19	0.0095523	0.0503879	0.046875	69824512	69824512	0	69849088	54071296	54071296	0	54120448	2	0	0	0.0102486	0									55	0	0	1	c:\temp\ProcesamientoVoxelesModelNet40\rev\CodigosDeCadena\airplane\encoding_cost_metrics.csv	14437392	18495960	4058568
ModelNet40	airplane		airplane_0009	128	x	chaincode_3OTABS_text	c:\temp\ProcesamientoVoxelesModelNet40\rev\CodigosDeCadena\airplane\128\airplane_0009_X.3OTABS	11498	0.00548267	19203	2466	2.4082	7.7871	0.00940704	1.71578	gzip	9	0.00706	0.0503879	0.046875	69824512	69824512	0	69849088	54071296	54071296	0	54120448	2	0	0	0.007807	0									55	0	0	1	c:\temp\ProcesamientoVoxelesModelNet40\rev\CodigosDeCadena\airplane\encoding_cost_metrics.csv	14437392	18495960	4058568
ModelNet40	airplane		airplane_0009	128	x	chaincode_3OTABS_text	c:\temp\ProcesamientoVoxelesModelNet40\rev\CodigosDeCadena\airplane\128\airplane_0009_X.3OTABS	11498	0.00548267	19203	2177	2.12598	8.82085	0.0083046	1.5147	zstd	19	0.009399	0.0503879	0.046875	69824512	69824512	0	69849088	54071296	54071296	0	54120448	2	0	0	0.0099386	0									55	0	0	1	c:\temp\ProcesamientoVoxelesModelNet40\rev\CodigosDeCadena\airplane\encoding_cost_metrics.csv	14437392	18495960	4058568
ModelNet40	airplane		airplane_0009	128	x	chaincode_3OTINT_text	c:\temp\ProcesamientoVoxelesModelNet40\rev\CodigosDeCadena\airplane\128\airplane_0009_X.3OTINT	11498	0.00548267	18999	2518	2.45898	7.54527	0.00960541	1.75196	gzip	9	0.0076501	0.0503879	0.046875	69824512	69824512	0	69849088	54071296	54071296	0	54120448	2	0	0	0.008105	0.015625									55	0	0	1	c:\temp\ProcesamientoVoxelesModelNet40\rev\CodigosDeCadena\airplane\encoding_cost_metrics.csv	14437392	18495960	4058568
ModelNet40	airplane		airplane_0009	128	x	chaincode_3OTINT_text	c:\temp\ProcesamientoVoxelesModelNet40\rev\CodigosDeCadena\airplane\128\airplane_0009_X.3OTINT	11498	0.00548267	18999	2258	2.20508	8.41408	0.00861359	1.57106	zstd	19	0.0092649	0.0503879	0.046875	69824512	69824512	0	69849088	54071296	54071296	0	54120448	2	0	0	0.0101349	0.015625									55	0	0	1	c:\temp\ProcesamientoVoxelesModelNet40\rev\CodigosDeCadena\airplane\encoding_cost_metrics.csv	14437392	18495960	4058568
ModelNet40	airplane		airplane_0009	128	x	chaincode_3OTSEP_text	c:\temp\ProcesamientoVoxelesModelNet40\rev\CodigosDeCadena\airplane\128\airplane_0009_X.3OTSEP	11498	0.00548267	19487	2580	2.51953	7.5531	0.00984192	1.79509	gzip	9	0.0063795	0.0503879	0.046875	69824512	69824512	0	69849088	54071296	54071296	0	54120448	2	0	0	0.0068288	0									55	0	0	1	c:\temp\ProcesamientoVoxelesModelNet40\rev\CodigosDeCadena\airplane\encoding_cost_metrics.csv	14437392	18495960	4058568
ModelNet40	airplane		airplane_0009	128	x	chaincode_3OTSEP_text	c:\temp\ProcesamientoVoxelesModelNet40\rev\CodigosDeCadena\airplane\128\airplane_0009_X.3OTSEP	11498	0.00548267	19487	2304	2.25	8.4579	0.00878906	1.60306	zstd	19	0.0090993	0.0503879	0.046875	69824512	69824512	0	69849088	54071296	54071296	0	54120448	2	0	0	0.0096758	0									55	0	0	1	c:\temp\ProcesamientoVoxelesModelNet40\rev\CodigosDeCadena\airplane\encoding_cost_metrics.csv	14437392	18495960	4058568
ModelNet40	airplane		airplane_0009	128	x	chaincode_F4_text	c:\temp\ProcesamientoVoxelesModelNet40\rev\CodigosDeCadena\airplane\128\airplane_0009_X.F4	11498	0.00548267	17717	2326	2.27148	7.61694	0.00887299	1.61837	gzip	9	0.0039679	0.0481303	0.046875	67219456	69885952	2666496	69914624	51433472	54124544	2691072	54177792	2	0	0	0.0043479	0									55	0	0	1	c:\temp\ProcesamientoVoxelesModelNet40\rev\CodigosDeCadena\airplane\encoding_cost_metrics.csv	14918816	18936432	4017616
ModelNet40	airplane		airplane_0009	128	x	chaincode_F4_text	c:\temp\ProcesamientoVoxelesModelNet40\rev\CodigosDeCadena\airplane\128\airplane_0009_X.F4	11498	0.00548267	17717	2078	2.0293	8.52599	0.00792694	1.44582	zstd	19	0.0084266	0.0481303	0.046875	67219456	69885952	2666496	69914624	51433472	54124544	2691072	54177792	2	0	0	0.008785	0									55	0	0	1	c:\temp\ProcesamientoVoxelesModelNet40\rev\CodigosDeCadena\airplane\encoding_cost_metrics.csv	14918816	18936432	4017616
ModelNet40	airplane		airplane_0009	128	x	chaincode_F4ABS_text	c:\temp\ProcesamientoVoxelesModelNet40\rev\CodigosDeCadena\airplane\128\airplane_0009_X.F4ABS	11498	0.00548267	17927	2325	2.27051	7.71054	0.00886917	1.61767	gzip	9	0.0045337	0.0481303	0.046875	67219456	69885952	2666496	69914624	51433472	54124544	2691072	54177792	2	0	0	0.0049238	0									55	0	0	1	c:\temp\ProcesamientoVoxelesModelNet40\rev\CodigosDeCadena\airplane\encoding_cost_metrics.csv	14918816	18936432	4017616
ModelNet40	airplane		airplane_0009	128	x	chaincode_F4ABS_text	c:\temp\ProcesamientoVoxelesModelNet40\rev\CodigosDeCadena\airplane\128\airplane_0009_X.F4ABS	11498	0.00548267	17927	2069	2.02051	8.66457	0.00789261	1.43955	zstd	19	0.0084538	0.0481303	0.046875	67219456	69885952	2666496	69914624	51433472	54124544	2691072	54177792	2	0	0	0.0089605	0.015625									55	0	0	1	c:\temp\ProcesamientoVoxelesModelNet40\rev\CodigosDeCadena\airplane\encoding_cost_metrics.csv	14918816	18936432	4017616
ModelNet40	airplane		airplane_0009	128	x	chaincode_F4INT_text	c:\temp\ProcesamientoVoxelesModelNet40\rev\CodigosDeCadena\airplane\128\airplane_0009_X.F4INT	11498	0.00548267	17717	2369	2.31348	7.47868	0.00903702	1.64829	gzip	9	0.0041854	0.0481303	0.046875	67219456	69885952	2666496	69914624	51433472	54124544	2691072	54177792	2	0	0	0.0046242	0.015625									55	0	0	1	c:\temp\ProcesamientoVoxelesModelNet40\rev\CodigosDeCadena\airplane\encoding_cost_metrics.csv	14918816	18936432	4017616
ModelNet40	airplane		airplane_0009	128	x	chaincode_F4INT_text	c:\temp\ProcesamientoVoxelesModelNet40\rev\CodigosDeCadena\airplane\128\airplane_0009_X.F4INT	11498	0.00548267	17717	2126	2.07617	8.33349	0.00811005	1.47921	zstd	19	0.010982	0.0481303	0.046875	67219456	69885952	2666496	69914624	51433472	54124544	2691072	54177792	2	0	0	0.0114229	0.015625									55	0	0	1	c:\temp\ProcesamientoVoxelesModelNet40\rev\CodigosDeCadena\airplane\encoding_cost_metrics.csv	14918816	18936432	4017616
ModelNet40	airplane		airplane_0009	128	x	chaincode_F4SEP_text	c:\temp\ProcesamientoVoxelesModelNet40\rev\CodigosDeCadena\airplane\128\airplane_0009_X.F4SEP	11498	0.00548267	18210	2384	2.32812	7.63842	0.00909424	1.65872	gzip	9	0.0035576	0.0481303	0.046875	67219456	69885952	2666496	69914624	51433472	54124544	2691072	54177792	2	0	0	0.0040357	0									55	0	0	1	c:\temp\ProcesamientoVoxelesModelNet40\rev\CodigosDeCadena\airplane\encoding_cost_metrics.csv	14918816	18936432	4017616
ModelNet40	airplane		airplane_0009	128	x	chaincode_F4SEP_text	c:\temp\ProcesamientoVoxelesModelNet40\rev\CodigosDeCadena\airplane\128\airplane_0009_X.F4SEP	11498	0.00548267	18210	2131	2.08105	8.54528	0.00812912	1.48269	zstd	19	0.0084462	0.0481303	0.046875	67219456	69885952	2666496	69914624	51433472	54124544	2691072	54177792	2	0	0	0.0089941	0									55	0	0	1	c:\temp\ProcesamientoVoxelesModelNet40\rev\CodigosDeCadena\airplane\encoding_cost_metrics.csv	14918816	18936432	4017616
ModelNet40	airplane		airplane_0009	128	x	chaincode_F8_text	c:\temp\ProcesamientoVoxelesModelNet40\rev\CodigosDeCadena\airplane\128\airplane_0009_X.F8	11498	0.00548267	14654	2294	2.24023	6.38797	0.00875092	1.5961	gzip	9	0.0031091	0.0515052	0.046875	66916352	69660672	2744320	69689344	51183616	53940224	2756608	53993472	2	0	0	0.0035543	0									55	0	0	1	c:\temp\ProcesamientoVoxelesModelNet40\rev\CodigosDeCadena\airplane\encoding_cost_metrics.csv	14514248	18777208	4262960
ModelNet40	airplane		airplane_0009	128	x	chaincode_F8_text	c:\temp\ProcesamientoVoxelesModelNet40\rev\CodigosDeCadena\airplane\128\airplane_0009_X.F8	11498	0.00548267	14654	2082	2.0332	7.03842	0.0079422	1.4486	zstd	19	0.0068242	0.0515052	0.046875	66916352	69660672	2744320	69689344	51183616	53940224	2756608	53993472	2	0	0	0.0072237	0									55	0	0	1	c:\temp\ProcesamientoVoxelesModelNet40\rev\CodigosDeCadena\airplane\encoding_cost_metrics.csv	14514248	18777208	4262960
ModelNet40	airplane		airplane_0009	128	x	chaincode_F8ABS_text	c:\temp\ProcesamientoVoxelesModelNet40\rev\CodigosDeCadena\airplane\128\airplane_0009_X.F8ABS	11498	0.00548267	14850	2280	2.22656	6.51316	0.00869751	1.58636	gzip	9	0.0032461	0.0515052	0.046875	66916352	69660672	2744320	69689344	51183616	53940224	2756608	53993472	2	0	0	0.0038121	0									55	0	0	1	c:\temp\ProcesamientoVoxelesModelNet40\rev\CodigosDeCadena\airplane\encoding_cost_metrics.csv	14514248	18777208	4262960
ModelNet40	airplane		airplane_0009	128	x	chaincode_F8ABS_text	c:\temp\ProcesamientoVoxelesModelNet40\rev\CodigosDeCadena\airplane\128\airplane_0009_X.F8ABS	11498	0.00548267	14850	2055	2.00684	7.22628	0.0078392	1.42981	zstd	19	0.0068799	0.0515052	0.046875	66916352	69660672	2744320	69689344	51183616	53940224	2756608	53993472	2	0	0	0.0072946	0.03125									55	0	0	1	c:\temp\ProcesamientoVoxelesModelNet40\rev\CodigosDeCadena\airplane\encoding_cost_metrics.csv	14514248	18777208	4262960
ModelNet40	airplane		airplane_0009	128	x	chaincode_F8INT_text	c:\temp\ProcesamientoVoxelesModelNet40\rev\CodigosDeCadena\airplane\128\airplane_0009_X.F8INT	11498	0.00548267	14654	2331	2.27637	6.28657	0.00889206	1.62185	gzip	9	0.0030484	0.0515052	0.046875	66916352	69660672	2744320	69689344	51183616	53940224	2756608	53993472	2	0	0	0.0035584	0									59	0	0	1	c:\temp\ProcesamientoVoxelesModelNet40\rev\CodigosDeCadena\airplane\encoding_cost_metrics.csv	14514248	18777208	4262960
ModelNet40	airplane		airplane_0009	128	x	chaincode_F8INT_text	c:\temp\ProcesamientoVoxelesModelNet40\rev\CodigosDeCadena\airplane\128\airplane_0009_X.F8INT	11498	0.00548267	14654	2109	2.05957	6.94832	0.0080452	1.46739	zstd	19	0.0061119	0.0515052	0.046875	66916352	69660672	2744320	69689344	51183616	53940224	2756608	53993472	2	0	0	0.0067323	0.015625									55	0	0	1	c:\temp\ProcesamientoVoxelesModelNet40\rev\CodigosDeCadena\airplane\encoding_cost_metrics.csv	14514248	18777208	4262960
ModelNet40	airplane		airplane_0009	128	x	chaincode_F8SEP_text	c:\temp\ProcesamientoVoxelesModelNet40\rev\CodigosDeCadena\airplane\128\airplane_0009_X.F8SEP	11498	0.00548267	15138	2350	2.29492	6.4417	0.00896454	1.63507	gzip	9	0.002532	0.0515052	0.046875	66916352	69660672	2744320	69689344	51183616	53940224	2756608	53993472	2	0	0	0.0029742	0									55	0	0	1	c:\temp\ProcesamientoVoxelesModelNet40\rev\CodigosDeCadena\airplane\encoding_cost_metrics.csv	14514248	18777208	4262960
ModelNet40	airplane		airplane_0009	128	x	chaincode_F8SEP_text	c:\temp\ProcesamientoVoxelesModelNet40\rev\CodigosDeCadena\airplane\128\airplane_0009_X.F8SEP	11498	0.00548267	15138	2137	2.08691	7.08376	0.00815201	1.48687	zstd	19	0.0059683	0.0515052	0.046875	66916352	69660672	2744320	69689344	51183616	53940224	2756608	53993472	2	0	0	0.0064591	0.03125									55	0	0	1	c:\temp\ProcesamientoVoxelesModelNet40\rev\CodigosDeCadena\airplane\encoding_cost_metrics.csv	14514248	18777208	4262960
ModelNet40	airplane		airplane_0009	128	y	chaincode_3OT_text	c:\temp\ProcesamientoVoxelesModelNet40\rev\CodigosDeCadena\airplane\128\airplane_0009_Y.3OT	11498	0.00548267	14064	1977	1.93066	7.11381	0.00754166	1.37554	gzip	9	0.0046185	0.0493454	0.046875	69824512	66473984	-3350528	69947392	54071296	50688000	-3383296	54251520	4	2	1	0.0049996	0									55	0	0	1	c:\temp\ProcesamientoVoxelesModelNet40\rev\CodigosDeCadena\airplane\encoding_cost_metrics.csv	18586072	10605736	-7980336
ModelNet40	airplane		airplane_0009	128	y	chaincode_3OT_text	c:\temp\ProcesamientoVoxelesModelNet40\rev\CodigosDeCadena\airplane\128\airplane_0009_Y.3OT	11498	0.00548267	14064	1835	1.79199	7.66431	0.00699997	1.27674	zstd	19	0.0072504	0.0493454	0.046875	69824512	66473984	-3350528	69947392	54071296	50688000	-3383296	54251520	4	2	1	0.0077488	0.015625									55	0	0	1	c:\temp\ProcesamientoVoxelesModelNet40\rev\CodigosDeCadena\airplane\encoding_cost_metrics.csv	18586072	10605736	-7980336
ModelNet40	airplane		airplane_0009	128	y	chaincode_3OTABS_text	c:\temp\ProcesamientoVoxelesModelNet40\rev\CodigosDeCadena\airplane\128\airplane_0009_Y.3OTABS	11498	0.00548267	14128	1989	1.94238	7.10307	0.00758743	1.38389	gzip	9	0.004991	0.0493454	0.046875	69824512	66473984	-3350528	69947392	54071296	50688000	-3383296	54251520	4	2	1	0.0054243	0									55	0	0	1	c:\temp\ProcesamientoVoxelesModelNet40\rev\CodigosDeCadena\airplane\encoding_cost_metrics.csv	18586072	10605736	-7980336
ModelNet40	airplane		airplane_0009	128	y	chaincode_3OTABS_text	c:\temp\ProcesamientoVoxelesModelNet40\rev\CodigosDeCadena\airplane\128\airplane_0009_Y.3OTABS	11498	0.00548267	14128	1839	1.7959	7.68244	0.00701523	1.27953	zstd	19	0.0077277	0.0493454	0.046875	69824512	66473984	-3350528	69947392	54071296	50688000	-3383296	54251520	4	2	1	0.00817	0									55	0	0	1	c:\temp\ProcesamientoVoxelesModelNet40\rev\CodigosDeCadena\airplane\encoding_cost_metrics.csv	18586072	10605736	-7980336
ModelNet40	airplane		airplane_0009	128	y	chaincode_3OTINT_text	c:\temp\ProcesamientoVoxelesModelNet40\rev\CodigosDeCadena\airplane\128\airplane_0009_Y.3OTINT	11498	0.00548267	14064	1996	1.94922	7.04609	0.00761414	1.38876	gzip	9	0.0042803	0.0493454	0.046875	69824512	66473984	-3350528	69947392	54071296	50688000	-3383296	54251520	4	2	1	0.0047189	0									55	0	0	1	c:\temp\ProcesamientoVoxelesModelNet40\rev\CodigosDeCadena\airplane\encoding_cost_metrics.csv	18586072	10605736	-7980336
ModelNet40	airplane		airplane_0009	128	y	chaincode_3OTINT_text	c:\temp\ProcesamientoVoxelesModelNet40\rev\CodigosDeCadena\airplane\128\airplane_0009_Y.3OTINT	11498	0.00548267	14064	1851	1.80762	7.59806	0.007061	1.28788	zstd	19	0.0075829	0.0493454	0.046875	69824512	66473984	-3350528	69947392	54071296	50688000	-3383296	54251520	4	2	1	0.0079597	0									55	0	0	1	c:\temp\ProcesamientoVoxelesModelNet40\rev\CodigosDeCadena\airplane\encoding_cost_metrics.csv	18586072	10605736	-7980336
ModelNet40	airplane		airplane_0009	128	y	chaincode_3OTSEP_text	c:\temp\ProcesamientoVoxelesModelNet40\rev\CodigosDeCadena\airplane\128\airplane_0009_Y.3OTSEP	11498	0.00548267	14357	2079	2.03027	6.90572	0.00793076	1.44651	gzip	9	0.0041292	0.0493454	0.046875	69824512	66473984	-3350528	69947392	54071296	50688000	-3383296	54251520	4	2	1	0.0045444	0									55	0	0	1	c:\temp\ProcesamientoVoxelesModelNet40\rev\CodigosDeCadena\airplane\encoding_cost_metrics.csv	18586072	10605736	-7980336
ModelNet40	airplane		airplane_0009	128	y	chaincode_3OTSEP_text	c:\temp\ProcesamientoVoxelesModelNet40\rev\CodigosDeCadena\airplane\128\airplane_0009_Y.3OTSEP	11498	0.00548267	14357	1938	1.89258	7.40815	0.00739288	1.34841	zstd	19	0.0068273	0.0493454	0.046875	69824512	66473984	-3350528	69947392	54071296	50688000	-3383296	54251520	4	2	1	0.0075375	0									55	0	0	1	c:\temp\ProcesamientoVoxelesModelNet40\rev\CodigosDeCadena\airplane\encoding_cost_metrics.csv	18586072	10605736	-7980336
ModelNet40	airplane		airplane_0009	128	y	chaincode_F4_text	c:\temp\ProcesamientoVoxelesModelNet40\rev\CodigosDeCadena\airplane\128\airplane_0009_Y.F4	11498	0.00548267	13321	1891	1.84668	7.04442	0.00721359	1.31571	gzip	9	0.0043308	0.0453539	0.046875	69885952	66445312	-3440640	70107136	54124544	50655232	-3469312	54374400	4	2	1	0.0047897	0									55	0	0	1	c:\temp\ProcesamientoVoxelesModelNet40\rev\CodigosDeCadena\airplane\encoding_cost_metrics.csv	19026544	10662208	-8364336
ModelNet40	airplane		airplane_0009	128	y	chaincode_F4_text	c:\temp\ProcesamientoVoxelesModelNet40\rev\CodigosDeCadena\airplane\128\airplane_0009_Y.F4	11498	0.00548267	13321	1755	1.71387	7.59031	0.00669479	1.22108	zstd	19	0.0065635	0.0453539	0.046875	69885952	66445312	-3440640	70107136	54124544	50655232	-3469312	54374400	4	2	1	0.0071589	0									55	0	0	1	c:\temp\ProcesamientoVoxelesModelNet40\rev\CodigosDeCadena\airplane\encoding_cost_metrics.csv	19026544	10662208	-8364336
ModelNet40	airplane		airplane_0009	128	y	chaincode_F4ABS_text	c:\temp\ProcesamientoVoxelesModelNet40\rev\CodigosDeCadena\airplane\128\airplane_0009_Y.F4ABS	11498	0.00548267	13385	1902	1.85742	7.03733	0.00725555	1.32336	gzip	9	0.0038817	0.0453539	0.046875	69885952	66445312	-3440640	70107136	54124544	50655232	-3469312	54374400	4	2	1	0.0042628	0									55	0	0	1	c:\temp\ProcesamientoVoxelesModelNet40\rev\CodigosDeCadena\airplane\encoding_cost_metrics.csv	19026544	10662208	-8364336
ModelNet40	airplane		airplane_0009	128	y	chaincode_F4ABS_text	c:\temp\ProcesamientoVoxelesModelNet40\rev\CodigosDeCadena\airplane\128\airplane_0009_Y.F4ABS	11498	0.00548267	13385	1758	1.7168	7.61377	0.00670624	1.22317	zstd	19	0.0062486	0.0453539	0.046875	69885952	66445312	-3440640	70107136	54124544	50655232	-3469312	54374400	4	2	1	0.0066822	0									55	0	0	1	c:\temp\ProcesamientoVoxelesModelNet40\rev\CodigosDeCadena\airplane\encoding_cost_metrics.csv	19026544	10662208	-8364336
ModelNet40	airplane		airplane_0009	128	y	chaincode_F4INT_text	c:\temp\ProcesamientoVoxelesModelNet40\rev\CodigosDeCadena\airplane\128\airplane_0009_Y.F4INT	11498	0.00548267	13321	1901	1.85645	7.00736	0.00725174	1.32266	gzip	9	0.0037363	0.0453539	0.046875	69885952	66445312	-3440640	70107136	54124544	50655232	-3469312	54374400	4	2	1	0.0041852	0									55	0	0	1	c:\temp\ProcesamientoVoxelesModelNet40\rev\CodigosDeCadena\airplane\encoding_cost_metrics.csv	19026544	10662208	-8364336
ModelNet40	airplane		airplane_0009	128	y	chaincode_F4INT_text	c:\temp\ProcesamientoVoxelesModelNet40\rev\CodigosDeCadena\airplane\128\airplane_0009_Y.F4INT	11498	0.00548267	13321	1789	1.74707	7.44606	0.00682449	1.24474	zstd	19	0.0069236	0.0453539	0.046875	69885952	66445312	-3440640	70107136	54124544	50655232	-3469312	54374400	4	2	1	0.00737	0									55	0	0	1	c:\temp\ProcesamientoVoxelesModelNet40\rev\CodigosDeCadena\airplane\encoding_cost_metrics.csv	19026544	10662208	-8364336
ModelNet40	airplane		airplane_0009	128	y	chaincode_F4SEP_text	c:\temp\ProcesamientoVoxelesModelNet40\rev\CodigosDeCadena\airplane\128\airplane_0009_Y.F4SEP	11498	0.00548267	13614	1931	1.88574	7.05023	0.00736618	1.34354	gzip	9	0.0040461	0.0453539	0.046875	69885952	66445312	-3440640	70107136	54124544	50655232	-3469312	54374400	4	2	1	0.0044865	0									55	0	0	1	c:\temp\ProcesamientoVoxelesModelNet40\rev\CodigosDeCadena\airplane\encoding_cost_metrics.csv	19026544	10662208	-8364336
ModelNet40	airplane		airplane_0009	128	y	chaincode_F4SEP_text	c:\temp\ProcesamientoVoxelesModelNet40\rev\CodigosDeCadena\airplane\128\airplane_0009_Y.F4SEP	11498	0.00548267	13614	1793	1.75098	7.59286	0.00683975	1.24752	zstd	19	0.0073573	0.0453539	0.046875	69885952	66445312	-3440640	70107136	54124544	50655232	-3469312	54374400	4	2	1	0.0079515	0.015625									55	0	0	1	c:\temp\ProcesamientoVoxelesModelNet40\rev\CodigosDeCadena\airplane\encoding_cost_metrics.csv	19026544	10662208	-8364336
ModelNet40	airplane		airplane_0009	128	y	chaincode_F8_text	c:\temp\ProcesamientoVoxelesModelNet40\rev\CodigosDeCadena\airplane\128\airplane_0009_Y.F8	11498	0.00548267	12356	1873	1.8291	6.5969	0.00714493	1.30318	gzip	9	0.0037047	0.0679591	0.078125	69660672	69824512	163840	69849088	53940224	54071296	131072	54120448	4	2	1	0.0041076	0.015625									55	0	0	1	c:\temp\ProcesamientoVoxelesModelNet40\rev\CodigosDeCadena\airplane\encoding_cost_metrics.csv	18867320	10873632	-7993688
ModelNet40	airplane		airplane_0009	128	y	chaincode_F8_text	c:\temp\ProcesamientoVoxelesModelNet40\rev\CodigosDeCadena\airplane\128\airplane_0009_Y.F8	11498	0.00548267	12356	1733	1.69238	7.12983	0.00661087	1.20577	zstd	19	0.006803	0.0679591	0.078125	69660672	69824512	163840	69849088	53940224	54071296	131072	54120448	4	2	1	0.0071981	0.015625									55	0	0	1	c:\temp\ProcesamientoVoxelesModelNet40\rev\CodigosDeCadena\airplane\encoding_cost_metrics.csv	18867320	10873632	-7993688
ModelNet40	airplane		airplane_0009	128	y	chaincode_F8ABS_text	c:\temp\ProcesamientoVoxelesModelNet40\rev\CodigosDeCadena\airplane\128\airplane_0009_Y.F8ABS	11498	0.00548267	12413	1881	1.83691	6.59915	0.00717545	1.30875	gzip	9	0.0034329	0.0679591	0.078125	69660672	69824512	163840	69849088	53940224	54071296	131072	54120448	4	2	1	0.004209	0									55	0	0	1	c:\temp\ProcesamientoVoxelesModelNet40\rev\CodigosDeCadena\airplane\encoding_cost_metrics.csv	18867320	10873632	-7993688
ModelNet40	airplane		airplane_0009	128	y	chaincode_F8ABS_text	c:\temp\ProcesamientoVoxelesModelNet40\rev\CodigosDeCadena\airplane\128\airplane_0009_Y.F8ABS	11498	0.00548267	12413	1746	1.70508	7.10939	0.00666046	1.21482	zstd	19	0.0066471	0.0679591	0.078125	69660672	69824512	163840	69849088	53940224	54071296	131072	54120448	4	2	1	0.007187	0.015625									55	0	0	1	c:\temp\ProcesamientoVoxelesModelNet40\rev\CodigosDeCadena\airplane\encoding_cost_metrics.csv	18867320	10873632	-7993688
ModelNet40	airplane		airplane_0009	128	y	chaincode_F8INT_text	c:\temp\ProcesamientoVoxelesModelNet40\rev\CodigosDeCadena\airplane\128\airplane_0009_Y.F8INT	11498	0.00548267	12356	1893	1.84863	6.52721	0.00722122	1.3171	gzip	9	0.0031297	0.0679591	0.078125	69660672	69824512	163840	69849088	53940224	54071296	131072	54120448	4	2	1	0.0036124	0									55	0	0	1	c:\temp\ProcesamientoVoxelesModelNet40\rev\CodigosDeCadena\airplane\encoding_cost_metrics.csv	18867320	10873632	-7993688
ModelNet40	airplane		airplane_0009	128	y	chaincode_F8INT_text	c:\temp\ProcesamientoVoxelesModelNet40\rev\CodigosDeCadena\airplane\128\airplane_0009_Y.F8INT	11498	0.00548267	12356	1779	1.7373	6.94547	0.00678635	1.23778	zstd	19	0.0060271	0.0679591	0.078125	69660672	69824512	163840	69849088	53940224	54071296	131072	54120448	4	2	1	0.0065162	0.015625									57	0	0	1	c:\temp\ProcesamientoVoxelesModelNet40\rev\CodigosDeCadena\airplane\encoding_cost_metrics.csv	18867320	10873632	-7993688
ModelNet40	airplane		airplane_0009	128	y	chaincode_F8SEP_text	c:\temp\ProcesamientoVoxelesModelNet40\rev\CodigosDeCadena\airplane\128\airplane_0009_Y.F8SEP	11498	0.00548267	12641	1914	1.86914	6.60449	0.00730133	1.33171	gzip	9	0.0030635	0.0679591	0.078125	69660672	69824512	163840	69849088	53940224	54071296	131072	54120448	4	2	1	0.0035585	0									55	0	0	1	c:\temp\ProcesamientoVoxelesModelNet40\rev\CodigosDeCadena\airplane\encoding_cost_metrics.csv	18867320	10873632	-7993688
ModelNet40	airplane		airplane_0009	128	y	chaincode_F8SEP_text	c:\temp\ProcesamientoVoxelesModelNet40\rev\CodigosDeCadena\airplane\128\airplane_0009_Y.F8SEP	11498	0.00548267	12641	1771	1.72949	7.13778	0.00675583	1.23221	zstd	19	0.006022	0.0679591	0.078125	69660672	69824512	163840	69849088	53940224	54071296	131072	54120448	4	2	1	0.0066072	0.015625									55	0	0	1	c:\temp\ProcesamientoVoxelesModelNet40\rev\CodigosDeCadena\airplane\encoding_cost_metrics.csv	18867320	10873632	-7993688
ModelNet40	airplane		airplane_0009	128	z	chaincode_3OT_text	c:\temp\ProcesamientoVoxelesModelNet40\rev\CodigosDeCadena\airplane\128\airplane_0009_Z.3OT	11498	0.00548267	8795	1330	1.29883	6.61278	0.00507355	0.925378	gzip	9	0.0032316	0.0416119	0.0625	66473984	66686976	212992	66711552	50688000	50950144	262144	50999296	1	0	0	0.0037323	0.015625									55	0	0	1	c:\temp\ProcesamientoVoxelesModelNet40\rev\CodigosDeCadena\airplane\encoding_cost_metrics.csv	10695848	13024776	2328928
ModelNet40	airplane		airplane_0009	128	z	chaincode_3OT_text	c:\temp\ProcesamientoVoxelesModelNet40\rev\CodigosDeCadena\airplane\128\airplane_0009_Z.3OT	11498	0.00548267	8795	1260	1.23047	6.98016	0.00480652	0.876674	zstd	19	0.0045324	0.0416119	0.0625	66473984	66686976	212992	66711552	50688000	50950144	262144	50999296	1	0	0	0.004967	0									55	0	0	1	c:\temp\ProcesamientoVoxelesModelNet40\rev\CodigosDeCadena\airplane\encoding_cost_metrics.csv	10695848	13024776	2328928
ModelNet40	airplane		airplane_0009	128	z	chaincode_3OTABS_text	c:\temp\ProcesamientoVoxelesModelNet40\rev\CodigosDeCadena\airplane\128\airplane_0009_Z.3OTABS	11498	0.00548267	8866	1345	1.31348	6.59182	0.00513077	0.935815	gzip	9	0.0031108	0.0416119	0.0625	66473984	66686976	212992	66711552	50688000	50950144	262144	50999296	1	0	0	0.0035062	0									55	0	0	1	c:\temp\ProcesamientoVoxelesModelNet40\rev\CodigosDeCadena\airplane\encoding_cost_metrics.csv	10695848	13024776	2328928
ModelNet40	airplane		airplane_0009	128	z	chaincode_3OTABS_text	c:\temp\ProcesamientoVoxelesModelNet40\rev\CodigosDeCadena\airplane\128\airplane_0009_Z.3OTABS	11498	0.00548267	8866	1267	1.2373	6.99763	0.00483322	0.881545	zstd	19	0.0051519	0.0416119	0.0625	66473984	66686976	212992	66711552	50688000	50950144	262144	50999296	1	0	0	0.0056965	0									55	0	0	1	c:\temp\ProcesamientoVoxelesModelNet40\rev\CodigosDeCadena\airplane\encoding_cost_metrics.csv	10695848	13024776	2328928
ModelNet40	airplane		airplane_0009	128	z	chaincode_3OTINT_text	c:\temp\ProcesamientoVoxelesModelNet40\rev\CodigosDeCadena\airplane\128\airplane_0009_Z.3OTINT	11498	0.00548267	8795	1327	1.2959	6.62773	0.0050621	0.923291	gzip	9	0.0033584	0.0416119	0.0625	66473984	66686976	212992	66711552	50688000	50950144	262144	50999296	1	0	0	0.0038641	0									55	0	0	1	c:\temp\ProcesamientoVoxelesModelNet40\rev\CodigosDeCadena\airplane\encoding_cost_metrics.csv	10695848	13024776	2328928
ModelNet40	airplane		airplane_0009	128	z	chaincode_3OTINT_text	c:\temp\ProcesamientoVoxelesModelNet40\rev\CodigosDeCadena\airplane\128\airplane_0009_Z.3OTINT	11498	0.00548267	8795	1254	1.22461	7.01356	0.00478363	0.8725	zstd	19	0.0050066	0.0416119	0.0625	66473984	66686976	212992	66711552	50688000	50950144	262144	50999296	1	0	0	0.0054645	0									55	0	0	1	c:\temp\ProcesamientoVoxelesModelNet40\rev\CodigosDeCadena\airplane\encoding_cost_metrics.csv	10695848	13024776	2328928
ModelNet40	airplane		airplane_0009	128	z	chaincode_3OTSEP_text	c:\temp\ProcesamientoVoxelesModelNet40\rev\CodigosDeCadena\airplane\128\airplane_0009_Z.3OTSEP	11498	0.00548267	8915	1403	1.37012	6.35424	0.00535202	0.97617	gzip	9	0.0027553	0.0416119	0.0625	66473984	66686976	212992	66711552	50688000	50950144	262144	50999296	1	0	0	0.0031462	0									55	0	0	1	c:\temp\ProcesamientoVoxelesModelNet40\rev\CodigosDeCadena\airplane\encoding_cost_metrics.csv	10695848	13024776	2328928
ModelNet40	airplane		airplane_0009	128	z	chaincode_3OTSEP_text	c:\temp\ProcesamientoVoxelesModelNet40\rev\CodigosDeCadena\airplane\128\airplane_0009_Z.3OTSEP	11498	0.00548267	8915	1334	1.30273	6.68291	0.00508881	0.928161	zstd	19	0.0049963	0.0416119	0.0625	66473984	66686976	212992	66711552	50688000	50950144	262144	50999296	1	0	0	0.0055468	0									55	0	0	1	c:\temp\ProcesamientoVoxelesModelNet40\rev\CodigosDeCadena\airplane\encoding_cost_metrics.csv	10695848	13024776	2328928
ModelNet40	airplane		airplane_0009	128	z	chaincode_F4_text	c:\temp\ProcesamientoVoxelesModelNet40\rev\CodigosDeCadena\airplane\128\airplane_0009_Z.F4	11498	0.00548267	8462	1319	1.28809	6.41547	0.00503159	0.917725	gzip	9	0.0020183	0.0407119	0.046875	66445312	66609152	163840	66637824	50655232	50855936	200704	50909184	1	0	0	0.0024547	0									55	0	0	1	c:\temp\ProcesamientoVoxelesModelNet40\rev\CodigosDeCadena\airplane\encoding_cost_metrics.csv	10752320	13045368	2293048
ModelNet40	airplane		airplane_0009	128	z	chaincode_F4_text	c:\temp\ProcesamientoVoxelesModelNet40\rev\CodigosDeCadena\airplane\128\airplane_0009_Z.F4	11498	0.00548267	8462	1227	1.19824	6.8965	0.00468063	0.853714	zstd	19	0.0041949	0.0407119	0.046875	66445312	66609152	163840	66637824	50655232	50855936	200704	50909184	1	0	0	0.0047704	0									55	0	0	1	c:\temp\ProcesamientoVoxelesModelNet40\rev\CodigosDeCadena\airplane\encoding_cost_metrics.csv	10752320	13045368	2293048
ModelNet40	airplane		airplane_0009	128	z	chaincode_F4ABS_text	c:\temp\ProcesamientoVoxelesModelNet40\rev\CodigosDeCadena\airplane\128\airplane_0009_Z.F4ABS	11498	0.00548267	8534	1331	1.2998	6.41172	0.00507736	0.926074	gzip	9	0.001871	0.0407119	0.046875	66445312	66609152	163840	66637824	50655232	50855936	200704	50909184	1	0	0	0.0022982	0.015625									55	0	0	1	c:\temp\ProcesamientoVoxelesModelNet40\rev\CodigosDeCadena\airplane\encoding_cost_metrics.csv	10752320	13045368	2293048
ModelNet40	airplane		airplane_0009	128	z	chaincode_F4ABS_text	c:\temp\ProcesamientoVoxelesModelNet40\rev\CodigosDeCadena\airplane\128\airplane_0009_Z.F4ABS	11498	0.00548267	8534	1244	1.21484	6.86013	0.00474548	0.865542	zstd	19	0.0042846	0.0407119	0.046875	66445312	66609152	163840	66637824	50655232	50855936	200704	50909184	1	0	0	0.0046603	0									55	0	0	1	c:\temp\ProcesamientoVoxelesModelNet40\rev\CodigosDeCadena\airplane\encoding_cost_metrics.csv	10752320	13045368	2293048
ModelNet40	airplane		airplane_0009	128	z	chaincode_F4INT_text	c:\temp\ProcesamientoVoxelesModelNet40\rev\CodigosDeCadena\airplane\128\airplane_0009_Z.F4INT	11498	0.00548267	8462	1309	1.27832	6.46448	0.00499344	0.910767	gzip	9	0.0021604	0.0407119	0.046875	66445312	66609152	163840	66637824	50655232	50855936	200704	50909184	1	0	0	0.0025553	0									55	0	0	1	c:\temp\ProcesamientoVoxelesModelNet40\rev\CodigosDeCadena\airplane\encoding_cost_metrics.csv	10752320	13045368	2293048
ModelNet40	airplane		airplane_0009	128	z	chaincode_F4INT_text	c:\temp\ProcesamientoVoxelesModelNet40\rev\CodigosDeCadena\airplane\128\airplane_0009_Z.F4INT	11498	0.00548267	8462	1237	1.20801	6.84074	0.00471878	0.860671	zstd	19	0.003906	0.0407119	0.046875	66445312	66609152	163840	66637824	50655232	50855936	200704	50909184	1	0	0	0.0043096	0									55	0	0	1	c:\temp\ProcesamientoVoxelesModelNet40\rev\CodigosDeCadena\airplane\encoding_cost_metrics.csv	10752320	13045368	2293048
ModelNet40	airplane		airplane_0009	128	z	chaincode_F4SEP_text	c:\temp\ProcesamientoVoxelesModelNet40\rev\CodigosDeCadena\airplane\128\airplane_0009_Z.F4SEP	11498	0.00548267	8583	1348	1.31641	6.36721	0.00514221	0.937902	gzip	9	0.0028173	0.0407119	0.046875	66445312	66609152	163840	66637824	50655232	50855936	200704	50909184	1	0	0	0.0033131	0									55	0	0	1	c:\temp\ProcesamientoVoxelesModelNet40\rev\CodigosDeCadena\airplane\encoding_cost_metrics.csv	10752320	13045368	2293048
ModelNet40	airplane		airplane_0009	128	z	chaincode_F4SEP_text	c:\temp\ProcesamientoVoxelesModelNet40\rev\CodigosDeCadena\airplane\128\airplane_0009_Z.F4SEP	11498	0.00548267	8583	1273	1.24316	6.74234	0.00485611	0.885719	zstd	19	0.0045598	0.0407119	0.046875	66445312	66609152	163840	66637824	50655232	50855936	200704	50909184	1	0	0	0.0049961	0									55	0	0	1	c:\temp\ProcesamientoVoxelesModelNet40\rev\CodigosDeCadena\airplane\encoding_cost_metrics.csv	10752320	13045368	2293048
ModelNet40	airplane		airplane_0009	128	z	chaincode_F8_text	c:\temp\ProcesamientoVoxelesModelNet40\rev\CodigosDeCadena\airplane\128\airplane_0009_Z.F8	11498	0.00548267	7439	1287	1.25684	5.78011	0.00490952	0.89546	gzip	9	0.0016552	0.0420223	0.0625	69824512	69824512	0	69849088	54071296	54071296	0	54120448	1	0	0	0.0020074	0									55	0	0	1	c:\temp\ProcesamientoVoxelesModelNet40\rev\CodigosDeCadena\airplane\encoding_cost_metrics.csv	10963744	13376480	2412736
ModelNet40	airplane		airplane_0009	128	z	chaincode_F8_text	c:\temp\ProcesamientoVoxelesModelNet40\rev\CodigosDeCadena\airplane\128\airplane_0009_Z.F8	11498	0.00548267	7439	1222	1.19336	6.08756	0.00466156	0.850235	zstd	19	0.0032634	0.0420223	0.0625	69824512	69824512	0	69849088	54071296	54071296	0	54120448	1	0	0	0.0038943	0									55	0	0	1	c:\temp\ProcesamientoVoxelesModelNet40\rev\CodigosDeCadena\airplane\encoding_cost_metrics.csv	10963744	13376480	2412736
ModelNet40	airplane		airplane_0009	128	z	chaincode_F8ABS_text	c:\temp\ProcesamientoVoxelesModelNet40\rev\CodigosDeCadena\airplane\128\airplane_0009_Z.F8ABS	11498	0.00548267	7510	1303	1.27246	5.76362	0.00497055	0.906592	gzip	9	0.0015494	0.0420223	0.0625	69824512	69824512	0	69849088	54071296	54071296	0	54120448	1	0	0	0.0019995	0									55	0	0	1	c:\temp\ProcesamientoVoxelesModelNet40\rev\CodigosDeCadena\airplane\encoding_cost_metrics.csv	10963744	13376480	2412736
ModelNet40	airplane		airplane_0009	128	z	chaincode_F8ABS_text	c:\temp\ProcesamientoVoxelesModelNet40\rev\CodigosDeCadena\airplane\128\airplane_0009_Z.F8ABS	11498	0.00548267	7510	1238	1.20898	6.06624	0.0047226	0.861367	zstd	19	0.0036656	0.0420223	0.0625	69824512	69824512	0	69849088	54071296	54071296	0	54120448	1	0	0	0.0041268	0									55	0	0	1	c:\temp\ProcesamientoVoxelesModelNet40\rev\CodigosDeCadena\airplane\encoding_cost_metrics.csv	10963744	13376480	2412736
ModelNet40	airplane		airplane_0009	128	z	chaincode_F8INT_text	c:\temp\ProcesamientoVoxelesModelNet40\rev\CodigosDeCadena\airplane\128\airplane_0009_Z.F8INT	11498	0.00548267	7439	1288	1.25781	5.77562	0.00491333	0.896156	gzip	9	0.0017765	0.0420223	0.0625	69824512	69824512	0	69849088	54071296	54071296	0	54120448	1	0	0	0.0021522	0									55	0	0	1	c:\temp\ProcesamientoVoxelesModelNet40\rev\CodigosDeCadena\airplane\encoding_cost_metrics.csv	10963744	13376480	2412736
ModelNet40	airplane		airplane_0009	128	z	chaincode_F8INT_text	c:\temp\ProcesamientoVoxelesModelNet40\rev\CodigosDeCadena\airplane\128\airplane_0009_Z.F8INT	11498	0.00548267	7439	1229	1.2002	6.05289	0.00468826	0.855105	zstd	19	0.0037462	0.0420223	0.0625	69824512	69824512	0	69849088	54071296	54071296	0	54120448	1	0	0	0.0041311	0									55	0	0	1	c:\temp\ProcesamientoVoxelesModelNet40\rev\CodigosDeCadena\airplane\encoding_cost_metrics.csv	10963744	13376480	2412736
ModelNet40	airplane		airplane_0009	128	z	chaincode_F8SEP_text	c:\temp\ProcesamientoVoxelesModelNet40\rev\CodigosDeCadena\airplane\128\airplane_0009_Z.F8SEP	11498	0.00548267	7559	1319	1.28809	5.73086	0.00503159	0.917725	gzip	9	0.0014758	0.0420223	0.0625	69824512	69824512	0	69849088	54071296	54071296	0	54120448	1	0	0	0.0018668	0									55	0	0	1	c:\temp\ProcesamientoVoxelesModelNet40\rev\CodigosDeCadena\airplane\encoding_cost_metrics.csv	10963744	13376480	2412736
ModelNet40	airplane		airplane_0009	128	z	chaincode_F8SEP_text	c:\temp\ProcesamientoVoxelesModelNet40\rev\CodigosDeCadena\airplane\128\airplane_0009_Z.F8SEP	11498	0.00548267	7559	1260	1.23047	5.99921	0.00480652	0.876674	zstd	19	0.0033689	0.0420223	0.0625	69824512	69824512	0	69849088	54071296	54071296	0	54120448	1	0	0	0.0038163	0									55	0	0	1	c:\temp\ProcesamientoVoxelesModelNet40\rev\CodigosDeCadena\airplane\encoding_cost_metrics.csv	10963744	13376480	2412736
ModelNet40	airplane		airplane_0010	128	x	chaincode_3OT_text	c:\temp\ProcesamientoVoxelesModelNet40\rev\CodigosDeCadena\airplane\128\airplane_0010_X.3OT	10145	0.00483751	11749	1726	1.68555	6.80707	0.00658417	1.36106	gzip	9	0.0041662	0.0436541	0.046875	67014656	69455872	2441216	69480448	51265536	53694464	2428928	53743616	2	0	0	0.0045817	0.046875									55	0	0	1	c:\temp\ProcesamientoVoxelesModelNet40\rev\CodigosDeCadena\airplane\encoding_cost_metrics.csv	13683344	14806544	1123200
ModelNet40	airplane		airplane_0010	128	x	chaincode_3OT_text	c:\temp\ProcesamientoVoxelesModelNet40\rev\CodigosDeCadena\airplane\128\airplane_0010_X.3OT	10145	0.00483751	11749	1626	1.58789	7.22571	0.0062027	1.28221	zstd	19	0.0067298	0.0436541	0.046875	67014656	69455872	2441216	69480448	51265536	53694464	2428928	53743616	2	0	0	0.0070025	0.015625									55	0	0	1	c:\temp\ProcesamientoVoxelesModelNet40\rev\CodigosDeCadena\airplane\encoding_cost_metrics.csv	13683344	14806544	1123200
ModelNet40	airplane		airplane_0010	128	x	chaincode_3OTABS_text	c:\temp\ProcesamientoVoxelesModelNet40\rev\CodigosDeCadena\airplane\128\airplane_0010_X.3OTABS	10145	0.00483751	11778	1725	1.68457	6.82783	0.00658035	1.36028	gzip	9	0.0037977	0.0436541	0.046875	67014656	69455872	2441216	69480448	51265536	53694464	2428928	53743616	2	0	0	0.004152	0.015625									55	0	0	1	c:\temp\ProcesamientoVoxelesModelNet40\rev\CodigosDeCadena\airplane\encoding_cost_metrics.csv	13683344	14806544	1123200
ModelNet40	airplane		airplane_0010	128	x	chaincode_3OTABS_text	c:\temp\ProcesamientoVoxelesModelNet40\rev\CodigosDeCadena\airplane\128\airplane_0010_X.3OTABS	10145	0.00483751	11778	1621	1.58301	7.26589	0.00618362	1.27827	zstd	19	0.0057311	0.0436541	0.046875	67014656	69455872	2441216	69480448	51265536	53694464	2428928	53743616	2	0	0	0.0064048	0.015625									55	0	0	1	c:\temp\ProcesamientoVoxelesModelNet40\rev\CodigosDeCadena\airplane\encoding_cost_metrics.csv	13683344	14806544	1123200
ModelNet40	airplane		airplane_0010	128	x	chaincode_3OTINT_text	c:\temp\ProcesamientoVoxelesModelNet40\rev\CodigosDeCadena\airplane\128\airplane_0010_X.3OTINT	10145	0.00483751	11749	1757	1.71582	6.68697	0.00670242	1.38551	gzip	9	0.0041575	0.0436541	0.046875	67014656	69455872	2441216	69480448	51265536	53694464	2428928	53743616	2	0	0	0.0044346	0.015625									55	0	0	1	c:\temp\ProcesamientoVoxelesModelNet40\rev\CodigosDeCadena\airplane\encoding_cost_metrics.csv	13683344	14806544	1123200
ModelNet40	airplane		airplane_0010	128	x	chaincode_3OTINT_text	c:\temp\ProcesamientoVoxelesModelNet40\rev\CodigosDeCadena\airplane\128\airplane_0010_X.3OTINT	10145	0.00483751	11749	1617	1.5791	7.26592	0.00616837	1.27511	zstd	19	0.0061845	0.0436541	0.046875	67014656	69455872	2441216	69480448	51265536	53694464	2428928	53743616	2	0	0	0.0066719	0.015625									55	0	0	1	c:\temp\ProcesamientoVoxelesModelNet40\rev\CodigosDeCadena\airplane\encoding_cost_metrics.csv	13683344	14806544	1123200
ModelNet40	airplane		airplane_0010	128	x	chaincode_3OTSEP_text	c:\temp\ProcesamientoVoxelesModelNet40\rev\CodigosDeCadena\airplane\128\airplane_0010_X.3OTSEP	10145	0.00483751	11966	1826	1.7832	6.55312	0.00696564	1.43992	gzip	9	0.003184	0.0436541	0.046875	67014656	69455872	2441216	69480448	51265536	53694464	2428928	53743616	2	0	0	0.0043216	0.015625									55	0	0	1	c:\temp\ProcesamientoVoxelesModelNet40\rev\CodigosDeCadena\airplane\encoding_cost_metrics.csv	13683344	14806544	1123200
ModelNet40	airplane		airplane_0010	128	x	chaincode_3OTSEP_text	c:\temp\ProcesamientoVoxelesModelNet40\rev\CodigosDeCadena\airplane\128\airplane_0010_X.3OTSEP	10145	0.00483751	11966	1699	1.65918	7.04297	0.00648117	1.33977	zstd	19	0.0059518	0.0436541	0.046875	67014656	69455872	2441216	69480448	51265536	53694464	2428928	53743616	2	0	0	0.0065026	0.015625									55	0	0	1	c:\temp\ProcesamientoVoxelesModelNet40\rev\CodigosDeCadena\airplane\encoding_cost_metrics.csv	13683344	14806544	1123200
ModelNet40	airplane		airplane_0010	128	x	chaincode_F4_text	c:\temp\ProcesamientoVoxelesModelNet40\rev\CodigosDeCadena\airplane\128\airplane_0010_X.F4	10145	0.00483751	11176	1679	1.63965	6.65634	0.00640488	1.324	gzip	9	0.0035633	0.0376994	0.03125	67055616	69537792	2482176	69537792	51277824	53772288	2494464	53772288	2	0	0	0.0040893	0.015625									55	0	0	1	c:\temp\ProcesamientoVoxelesModelNet40\rev\CodigosDeCadena\airplane\encoding_cost_metrics.csv	14042376	15035560	993184
ModelNet40	airplane		airplane_0010	128	x	chaincode_F4_text	c:\temp\ProcesamientoVoxelesModelNet40\rev\CodigosDeCadena\airplane\128\airplane_0010_X.F4	10145	0.00483751	11176	1560	1.52344	7.1641	0.00595093	1.23016	zstd	19	0.0058224	0.0376994	0.03125	67055616	69537792	2482176	69537792	51277824	53772288	2494464	53772288	2	0	0	0.0065694	0.015625									55	0	0	1	c:\temp\ProcesamientoVoxelesModelNet40\rev\CodigosDeCadena\airplane\encoding_cost_metrics.csv	14042376	15035560	993184
ModelNet40	airplane		airplane_0010	128	x	chaincode_F4ABS_text	c:\temp\ProcesamientoVoxelesModelNet40\rev\CodigosDeCadena\airplane\128\airplane_0010_X.F4ABS	10145	0.00483751	11209	1681	1.6416	6.66805	0.00641251	1.32558	gzip	9	0.003632	0.0376994	0.03125	67055616	69537792	2482176	69537792	51277824	53772288	2494464	53772288	2	0	0	0.0040324	0									55	0	0	1	c:\temp\ProcesamientoVoxelesModelNet40\rev\CodigosDeCadena\airplane\encoding_cost_metrics.csv	14042376	15035560	993184
ModelNet40	airplane		airplane_0010	128	x	chaincode_F4ABS_text	c:\temp\ProcesamientoVoxelesModelNet40\rev\CodigosDeCadena\airplane\128\airplane_0010_X.F4ABS	10145	0.00483751	11209	1562	1.52539	7.17606	0.00595856	1.23174	zstd	19	0.0060283	0.0376994	0.03125	67055616	69537792	2482176	69537792	51277824	53772288	2494464	53772288	2	0	0	0.0064233	0.015625									55	0	0	1	c:\temp\ProcesamientoVoxelesModelNet40\rev\CodigosDeCadena\airplane\encoding_cost_metrics.csv	14042376	15035560	993184
ModelNet40	airplane		airplane_0010	128	x	chaincode_F4INT_text	c:\temp\ProcesamientoVoxelesModelNet40\rev\CodigosDeCadena\airplane\128\airplane_0010_X.F4INT	10145	0.00483751	11176	1677	1.6377	6.66428	0.00639725	1.32242	gzip	9	0.0031234	0.0376994	0.03125	67055616	69537792	2482176	69537792	51277824	53772288	2494464	53772288	2	0	0	0.0037186	0									55	0	0	1	c:\temp\ProcesamientoVoxelesModelNet40\rev\CodigosDeCadena\airplane\encoding_cost_metrics.csv	14042376	15035560	993184
ModelNet40	airplane		airplane_0010	128	x	chaincode_F4INT_text	c:\temp\ProcesamientoVoxelesModelNet40\rev\CodigosDeCadena\airplane\128\airplane_0010_X.F4INT	10145	0.00483751	11176	1579	1.54199	7.0779	0.00602341	1.24515	zstd	19	0.0054949	0.0376994	0.03125	67055616	69537792	2482176	69537792	51277824	53772288	2494464	53772288	2	0	0	0.005929	0.015625									55	0	0	1	c:\temp\ProcesamientoVoxelesModelNet40\rev\CodigosDeCadena\airplane\encoding_cost_metrics.csv	14042376	15035560	993184
ModelNet40	airplane		airplane_0010	128	x	chaincode_F4SEP_text	c:\temp\ProcesamientoVoxelesModelNet40\rev\CodigosDeCadena\airplane\128\airplane_0010_X.F4SEP	10145	0.00483751	11395	1711	1.6709	6.65985	0.00652695	1.34924	gzip	9	0.0029766	0.0376994	0.03125	67055616	69537792	2482176	69537792	51277824	53772288	2494464	53772288	2	0	0	0.0033981	0									55	0	0	1	c:\temp\ProcesamientoVoxelesModelNet40\rev\CodigosDeCadena\airplane\encoding_cost_metrics.csv	14042376	15035560	993184
ModelNet40	airplane		airplane_0010	128	x	chaincode_F4SEP_text	c:\temp\ProcesamientoVoxelesModelNet40\rev\CodigosDeCadena\airplane\128\airplane_0010_X.F4SEP	10145	0.00483751	11395	1600	1.5625	7.12188	0.00610352	1.26171	zstd	19	0.005821	0.0376994	0.03125	67055616	69537792	2482176	69537792	51277824	53772288	2494464	53772288	2	0	0	0.0062688	0									55	0	0	1	c:\temp\ProcesamientoVoxelesModelNet40\rev\CodigosDeCadena\airplane\encoding_cost_metrics.csv	14042376	15035560	993184
ModelNet40	airplane		airplane_0010	128	x	chaincode_F8_text	c:\temp\ProcesamientoVoxelesModelNet40\rev\CodigosDeCadena\airplane\128\airplane_0010_X.F8	10145	0.00483751	10245	1665	1.62598	6.15315	0.00635147	1.31296	gzip	9	0.0026182	0.0475221	0.0625	67096576	69480448	2383872	69505024	51322880	53686272	2363392	53735424	2	0	0	0.0032478	0									55	0	0	1	c:\temp\ProcesamientoVoxelesModelNet40\rev\CodigosDeCadena\airplane\encoding_cost_metrics.csv	15687392	17733688	2046296
ModelNet40	airplane		airplane_0010	128	x	chaincode_F8_text	c:\temp\ProcesamientoVoxelesModelNet40\rev\CodigosDeCadena\airplane\128\airplane_0010_X.F8	10145	0.00483751	10245	1559	1.52246	6.57152	0.00594711	1.22937	zstd	19	0.004988	0.0475221	0.0625	67096576	69480448	2383872	69505024	51322880	53686272	2363392	53735424	2	0	0	0.0053642	0									55	0	0	1	c:\temp\ProcesamientoVoxelesModelNet40\rev\CodigosDeCadena\airplane\encoding_cost_metrics.csv	15687392	17733688	2046296
ModelNet40	airplane		airplane_0010	128	x	chaincode_F8ABS_text	c:\temp\ProcesamientoVoxelesModelNet40\rev\CodigosDeCadena\airplane\128\airplane_0010_X.F8ABS	10145	0.00483751	10271	1661	1.62207	6.18362	0.00633621	1.30981	gzip	9	0.0029212	0.0475221	0.0625	67096576	69480448	2383872	69505024	51322880	53686272	2363392	53735424	2	0	0	0.0032875	0									55	0	0	1	c:\temp\ProcesamientoVoxelesModelNet40\rev\CodigosDeCadena\airplane\encoding_cost_metrics.csv	15687392	17733688	2046296
ModelNet40	airplane		airplane_0010	128	x	chaincode_F8ABS_text	c:\temp\ProcesamientoVoxelesModelNet40\rev\CodigosDeCadena\airplane\128\airplane_0010_X.F8ABS	10145	0.00483751	10271	1560	1.52344	6.58397	0.00595093	1.23016	zstd	19	0.0051776	0.0475221	0.0625	67096576	69480448	2383872	69505024	51322880	53686272	2363392	53735424	2	0	0	0.0056218	0									55	0	0	1	c:\temp\ProcesamientoVoxelesModelNet40\rev\CodigosDeCadena\airplane\encoding_cost_metrics.csv	15687392	17733688	2046296
ModelNet40	airplane		airplane_0010	128	x	chaincode_F8INT_text	c:\temp\ProcesamientoVoxelesModelNet40\rev\CodigosDeCadena\airplane\128\airplane_0010_X.F8INT	10145	0.00483751	10245	1668	1.62891	6.14209	0.00636292	1.31533	gzip	9	0.0030139	0.0475221	0.0625	67096576	69480448	2383872	69505024	51322880	53686272	2363392	53735424	2	0	0	0.0034845	0									55	0	0	1	c:\temp\ProcesamientoVoxelesModelNet40\rev\CodigosDeCadena\airplane\encoding_cost_metrics.csv	15687392	17733688	2046296
ModelNet40	airplane		airplane_0010	128	x	chaincode_F8INT_text	c:\temp\ProcesamientoVoxelesModelNet40\rev\CodigosDeCadena\airplane\128\airplane_0010_X.F8INT	10145	0.00483751	10245	1555	1.51855	6.58842	0.00593185	1.22622	zstd	19	0.0049811	0.0475221	0.0625	67096576	69480448	2383872	69505024	51322880	53686272	2363392	53735424	2	0	0	0.0054219	0									55	0	0	1	c:\temp\ProcesamientoVoxelesModelNet40\rev\CodigosDeCadena\airplane\encoding_cost_metrics.csv	15687392	17733688	2046296
ModelNet40	airplane		airplane_0010	128	x	chaincode_F8SEP_text	c:\temp\ProcesamientoVoxelesModelNet40\rev\CodigosDeCadena\airplane\128\airplane_0010_X.F8SEP	10145	0.00483751	10459	1703	1.66309	6.14151	0.00649643	1.34293	gzip	9	0.0023428	0.0475221	0.0625	67096576	69480448	2383872	69505024	51322880	53686272	2363392	53735424	2	0	0	0.0027993	0									55	0	0	1	c:\temp\ProcesamientoVoxelesModelNet40\rev\CodigosDeCadena\airplane\encoding_cost_metrics.csv	15687392	17733688	2046296
ModelNet40	airplane		airplane_0010	128	x	chaincode_F8SEP_text	c:\temp\ProcesamientoVoxelesModelNet40\rev\CodigosDeCadena\airplane\128\airplane_0010_X.F8SEP	10145	0.00483751	10459	1587	1.5498	6.59042	0.00605392	1.25145	zstd	19	0.0051103	0.0475221	0.0625	67096576	69480448	2383872	69505024	51322880	53686272	2363392	53735424	2	0	0	0.0055725	0.03125									55	0	0	1	c:\temp\ProcesamientoVoxelesModelNet40\rev\CodigosDeCadena\airplane\encoding_cost_metrics.csv	15687392	17733688	2046296
ModelNet40	airplane		airplane_0010	128	y	chaincode_3OT_text	c:\temp\ProcesamientoVoxelesModelNet40\rev\CodigosDeCadena\airplane\128\airplane_0010_Y.3OT	10145	0.00483751	17092	2414	2.35742	7.08036	0.00920868	1.9036	gzip	9	0.007306	0.0461394	0.0625	69455872	66740224	-2715648	69742592	53694464	50941952	-2752512	54009856	3	2	1	0.0077938	0									55	0	0	1	c:\temp\ProcesamientoVoxelesModelNet40\rev\CodigosDeCadena\airplane\encoding_cost_metrics.csv	14896656	14250368	-646288
ModelNet40	airplane		airplane_0010	128	y	chaincode_3OT_text	c:\temp\ProcesamientoVoxelesModelNet40\rev\CodigosDeCadena\airplane\128\airplane_0010_Y.3OT	10145	0.00483751	17092	2148	2.09766	7.95717	0.00819397	1.69384	zstd	19	0.0075079	0.0461394	0.0625	69455872	66740224	-2715648	69742592	53694464	50941952	-2752512	54009856	3	2	1	0.0079104	0									55	0	0	1	c:\temp\ProcesamientoVoxelesModelNet40\rev\CodigosDeCadena\airplane\encoding_cost_metrics.csv	14896656	14250368	-646288
ModelNet40	airplane		airplane_0010	128	y	chaincode_3OTABS_text	c:\temp\ProcesamientoVoxelesModelNet40\rev\CodigosDeCadena\airplane\128\airplane_0010_Y.3OTABS	10145	0.00483751	17265	2424	2.36719	7.12252	0.00924683	1.91148	gzip	9	0.0070296	0.0461394	0.0625	69455872	66740224	-2715648	69742592	53694464	50941952	-2752512	54009856	3	2	1	0.0075698	0									55	0	0	1	c:\temp\ProcesamientoVoxelesModelNet40\rev\CodigosDeCadena\airplane\encoding_cost_metrics.csv	14896656	14250368	-646288
ModelNet40	airplane		airplane_0010	128	y	chaincode_3OTABS_text	c:\temp\ProcesamientoVoxelesModelNet40\rev\CodigosDeCadena\airplane\128\airplane_0010_Y.3OTABS	10145	0.00483751	17265	2144	2.09375	8.05271	0.00817871	1.69069	zstd	19	0.0071543	0.0461394	0.0625	69455872	66740224	-2715648	69742592	53694464	50941952	-2752512	54009856	3	2	1	0.007542	0									55	0	0	1	c:\temp\ProcesamientoVoxelesModelNet40\rev\CodigosDeCadena\airplane\encoding_cost_metrics.csv	14896656	14250368	-646288
ModelNet40	airplane		airplane_0010	128	y	chaincode_3OTINT_text	c:\temp\ProcesamientoVoxelesModelNet40\rev\CodigosDeCadena\airplane\128\airplane_0010_Y.3OTINT	10145	0.00483751	17092	2432	2.375	7.02796	0.00927734	1.91779	gzip	9	0.0064623	0.0461394	0.0625	69455872	66740224	-2715648	69742592	53694464	50941952	-2752512	54009856	3	2	1	0.0069036	0									55	0	0	1	c:\temp\ProcesamientoVoxelesModelNet40\rev\CodigosDeCadena\airplane\encoding_cost_metrics.csv	14896656	14250368	-646288
ModelNet40	airplane		airplane_0010	128	y	chaincode_3OTINT_text	c:\temp\ProcesamientoVoxelesModelNet40\rev\CodigosDeCadena\airplane\128\airplane_0010_Y.3OTINT	10145	0.00483751	17092	2174	2.12305	7.86201	0.00829315	1.71434	zstd	19	0.0089548	0.0461394	0.0625	69455872	66740224	-2715648	69742592	53694464	50941952	-2752512	54009856	3	2	1	0.0094268	0.015625									57	0	0	1	c:\temp\ProcesamientoVoxelesModelNet40\rev\CodigosDeCadena\airplane\encoding_cost_metrics.csv	14896656	14250368	-646288
ModelNet40	airplane		airplane_0010	128	y	chaincode_3OTSEP_text	c:\temp\ProcesamientoVoxelesModelNet40\rev\CodigosDeCadena\airplane\128\airplane_0010_Y.3OTSEP	10145	0.00483751	17504	2552	2.49219	6.85893	0.00973511	2.01242	gzip	9	0.0059798	0.0461394	0.0625	69455872	66740224	-2715648	69742592	53694464	50941952	-2752512	54009856	3	2	1	0.0064232	0.015625									58	0	0	1	c:\temp\ProcesamientoVoxelesModelNet40\rev\CodigosDeCadena\airplane\encoding_cost_metrics.csv	14896656	14250368	-646288
ModelNet40	airplane		airplane_0010	128	y	chaincode_3OTSEP_text	c:\temp\ProcesamientoVoxelesModelNet40\rev\CodigosDeCadena\airplane\128\airplane_0010_Y.3OTSEP	10145	0.00483751	17504	2242	2.18945	7.80731	0.00855255	1.76796	zstd	19	0.0071829	0.0461394	0.0625	69455872	66740224	-2715648	69742592	53694464	50941952	-2752512	54009856	3	2	1	0.0077053	0.03125									55	0	0	1	c:\temp\ProcesamientoVoxelesModelNet40\rev\CodigosDeCadena\airplane\encoding_cost_metrics.csv	14896656	14250368	-646288
ModelNet40	airplane		airplane_0010	128	y	chaincode_F4_text	c:\temp\ProcesamientoVoxelesModelNet40\rev\CodigosDeCadena\airplane\128\airplane_0010_Y.F4	10145	0.00483751	15964	2322	2.26758	6.87511	0.00885773	1.83105	gzip	9	0.0032255	0.0460145	0.046875	69537792	66727936	-2809856	69771264	53772288	50929664	-2842624	54018048	3	2	1	0.003627	0									55	0	0	1	c:\temp\ProcesamientoVoxelesModelNet40\rev\CodigosDeCadena\airplane\encoding_cost_metrics.csv	15125672	13891088	-1234584
ModelNet40	airplane		airplane_0010	128	y	chaincode_F4_text	c:\temp\ProcesamientoVoxelesModelNet40\rev\CodigosDeCadena\airplane\128\airplane_0010_Y.F4	10145	0.00483751	15964	2047	1.99902	7.79873	0.00780869	1.61419	zstd	19	0.0063047	0.0460145	0.046875	69537792	66727936	-2809856	69771264	53772288	50929664	-2842624	54018048	3	2	1	0.0067264	0.015625									55	0	0	1	c:\temp\ProcesamientoVoxelesModelNet40\rev\CodigosDeCadena\airplane\encoding_cost_metrics.csv	15125672	13891088	-1234584
ModelNet40	airplane		airplane_0010	128	y	chaincode_F4ABS_text	c:\temp\ProcesamientoVoxelesModelNet40\rev\CodigosDeCadena\airplane\128\airplane_0010_Y.F4ABS	10145	0.00483751	16137	2331	2.27637	6.92278	0.00889206	1.83815	gzip	9	0.0033794	0.0460145	0.046875	69537792	66727936	-2809856	69771264	53772288	50929664	-2842624	54018048	3	2	1	0.0038047	0.015625									55	0	0	1	c:\temp\ProcesamientoVoxelesModelNet40\rev\CodigosDeCadena\airplane\encoding_cost_metrics.csv	15125672	13891088	-1234584
ModelNet40	airplane		airplane_0010	128	y	chaincode_F4ABS_text	c:\temp\ProcesamientoVoxelesModelNet40\rev\CodigosDeCadena\airplane\128\airplane_0010_Y.F4ABS	10145	0.00483751	16137	2044	1.99609	7.89481	0.00779724	1.61183	zstd	19	0.0063054	0.0460145	0.046875	69537792	66727936	-2809856	69771264	53772288	50929664	-2842624	54018048	3	2	1	0.0067325	0.015625									55	0	0	1	c:\temp\ProcesamientoVoxelesModelNet40\rev\CodigosDeCadena\airplane\encoding_cost_metrics.csv	15125672	13891088	-1234584
ModelNet40	airplane		airplane_0010	128	y	chaincode_F4INT_text	c:\temp\ProcesamientoVoxelesModelNet40\rev\CodigosDeCadena\airplane\128\airplane_0010_Y.F4INT	10145	0.00483751	15964	2337	2.28223	6.83098	0.00891495	1.84288	gzip	9	0.0035586	0.0460145	0.046875	69537792	66727936	-2809856	69771264	53772288	50929664	-2842624	54018048	3	2	1	0.0039883	0.03125									55	0	0	1	c:\temp\ProcesamientoVoxelesModelNet40\rev\CodigosDeCadena\airplane\encoding_cost_metrics.csv	15125672	13891088	-1234584
ModelNet40	airplane		airplane_0010	128	y	chaincode_F4INT_text	c:\temp\ProcesamientoVoxelesModelNet40\rev\CodigosDeCadena\airplane\128\airplane_0010_Y.F4INT	10145	0.00483751	15964	2063	2.01465	7.73825	0.00786972	1.62681	zstd	19	0.007818	0.0460145	0.046875	69537792	66727936	-2809856	69771264	53772288	50929664	-2842624	54018048	3	2	1	0.008394	0.015625									55	0	0	1	c:\temp\ProcesamientoVoxelesModelNet40\rev\CodigosDeCadena\airplane\encoding_cost_metrics.csv	15125672	13891088	-1234584
ModelNet40	airplane		airplane_0010	128	y	chaincode_F4SEP_text	c:\temp\ProcesamientoVoxelesModelNet40\rev\CodigosDeCadena\airplane\128\airplane_0010_Y.F4SEP	10145	0.00483751	16376	2375	2.31934	6.89516	0.00905991	1.87284	gzip	9	0.0031605	0.0460145	0.046875	69537792	66727936	-2809856	69771264	53772288	50929664	-2842624	54018048	3	2	1	0.0036201	0									55	0	0	1	c:\temp\ProcesamientoVoxelesModelNet40\rev\CodigosDeCadena\airplane\encoding_cost_metrics.csv	15125672	13891088	-1234584
ModelNet40	airplane		airplane_0010	128	y	chaincode_F4SEP_text	c:\temp\ProcesamientoVoxelesModelNet40\rev\CodigosDeCadena\airplane\128\airplane_0010_Y.F4SEP	10145	0.00483751	16376	2116	2.06641	7.73913	0.0080719	1.66861	zstd	19	0.0063238	0.0460145	0.046875	69537792	66727936	-2809856	69771264	53772288	50929664	-2842624	54018048	3	2	1	0.0067935	0									55	0	0	1	c:\temp\ProcesamientoVoxelesModelNet40\rev\CodigosDeCadena\airplane\encoding_cost_metrics.csv	15125672	13891088	-1234584
ModelNet40	airplane		airplane_0010	128	y	chaincode_F8_text	c:\temp\ProcesamientoVoxelesModelNet40\rev\CodigosDeCadena\airplane\128\airplane_0010_Y.F8	10145	0.00483751	12783	2289	2.23535	5.58453	0.00873184	1.80503	gzip	9	0.0022265	0.0476833	0.046875	69480448	66670592	-2809856	69509120	53686272	50872320	-2813952	53739520	4	2	1	0.0026021	0									55	0	0	1	c:\temp\ProcesamientoVoxelesModelNet40\rev\CodigosDeCadena\airplane\encoding_cost_metrics.csv	17823800	11200168	-6623632
ModelNet40	airplane		airplane_0010	128	y	chaincode_F8_text	c:\temp\ProcesamientoVoxelesModelNet40\rev\CodigosDeCadena\airplane\128\airplane_0010_Y.F8	10145	0.00483751	12783	2060	2.01172	6.20534	0.00785828	1.62445	zstd	19	0.0047773	0.0476833	0.046875	69480448	66670592	-2809856	69509120	53686272	50872320	-2813952	53739520	4	2	1	0.0053434	0.015625									55	0	0	1	c:\temp\ProcesamientoVoxelesModelNet40\rev\CodigosDeCadena\airplane\encoding_cost_metrics.csv	17823800	11200168	-6623632
ModelNet40	airplane		airplane_0010	128	y	chaincode_F8ABS_text	c:\temp\ProcesamientoVoxelesModelNet40\rev\CodigosDeCadena\airplane\128\airplane_0010_Y.F8ABS	10145	0.00483751	12930	2284	2.23047	5.66112	0.00871277	1.80108	gzip	9	0.0018063	0.0476833	0.046875	69480448	66670592	-2809856	69509120	53686272	50872320	-2813952	53739520	4	2	1	0.0022375	0									55	0	0	1	c:\temp\ProcesamientoVoxelesModelNet40\rev\CodigosDeCadena\airplane\encoding_cost_metrics.csv	17823800	11200168	-6623632
ModelNet40	airplane		airplane_0010	128	y	chaincode_F8ABS_text	c:\temp\ProcesamientoVoxelesModelNet40\rev\CodigosDeCadena\airplane\128\airplane_0010_Y.F8ABS	10145	0.00483751	12930	2056	2.00781	6.28891	0.00784302	1.62129	zstd	19	0.0046573	0.0476833	0.046875	69480448	66670592	-2809856	69509120	53686272	50872320	-2813952	53739520	4	2	1	0.0050447	0									55	0	0	1	c:\temp\ProcesamientoVoxelesModelNet40\rev\CodigosDeCadena\airplane\encoding_cost_metrics.csv	17823800	11200168	-6623632
ModelNet40	airplane		airplane_0010	128	y	chaincode_F8INT_text	c:\temp\ProcesamientoVoxelesModelNet40\rev\CodigosDeCadena\airplane\128\airplane_0010_Y.F8INT	10145	0.00483751	12783	2304	2.25	5.54818	0.00878906	1.81686	gzip	9	0.0019575	0.0476833	0.046875	69480448	66670592	-2809856	69509120	53686272	50872320	-2813952	53739520	4	2	1	0.0023653	0									55	0	0	1	c:\temp\ProcesamientoVoxelesModelNet40\rev\CodigosDeCadena\airplane\encoding_cost_metrics.csv	17823800	11200168	-6623632
ModelNet40	airplane		airplane_0010	128	y	chaincode_F8INT_text	c:\temp\ProcesamientoVoxelesModelNet40\rev\CodigosDeCadena\airplane\128\airplane_0010_Y.F8INT	10145	0.00483751	12783	2068	2.01953	6.18133	0.00788879	1.63075	zstd	19	0.0055702	0.0476833	0.046875	69480448	66670592	-2809856	69509120	53686272	50872320	-2813952	53739520	4	2	1	0.0059973	0									55	0	0	1	c:\temp\ProcesamientoVoxelesModelNet40\rev\CodigosDeCadena\airplane\encoding_cost_metrics.csv	17823800	11200168	-6623632
ModelNet40	airplane		airplane_0010	128	y	chaincode_F8SEP_text	c:\temp\ProcesamientoVoxelesModelNet40\rev\CodigosDeCadena\airplane\128\airplane_0010_Y.F8SEP	10145	0.00483751	13184	2346	2.29102	5.61978	0.00894928	1.84998	gzip	9	0.0018992	0.0476833	0.046875	69480448	66670592	-2809856	69509120	53686272	50872320	-2813952	53739520	4	2	1	0.0023249	0									55	0	0	1	c:\temp\ProcesamientoVoxelesModelNet40\rev\CodigosDeCadena\airplane\encoding_cost_metrics.csv	17823800	11200168	-6623632
ModelNet40	airplane		airplane_0010	128	y	chaincode_F8SEP_text	c:\temp\ProcesamientoVoxelesModelNet40\rev\CodigosDeCadena\airplane\128\airplane_0010_Y.F8SEP	10145	0.00483751	13184	2112	2.0625	6.24242	0.00805664	1.66545	zstd	19	0.0050715	0.0476833	0.046875	69480448	66670592	-2809856	69509120	53686272	50872320	-2813952	53739520	4	2	1	0.0054588	0									55	0	0	1	c:\temp\ProcesamientoVoxelesModelNet40\rev\CodigosDeCadena\airplane\encoding_cost_metrics.csv	17823800	11200168	-6623632
ModelNet40	airplane		airplane_0010	128	z	chaincode_3OT_text	c:\temp\ProcesamientoVoxelesModelNet40\rev\CodigosDeCadena\airplane\128\airplane_0010_Z.3OT	10145	0.00483751	8900	1430	1.39648	6.22378	0.00545502	1.12765	gzip	9	0.0036207	0.0387316	0.03125	66740224	67010560	270336	67010560	50941952	51269632	327680	51269632	2	0	0	0.0039156	0									55	0	0	1	c:\temp\ProcesamientoVoxelesModelNet40\rev\CodigosDeCadena\airplane\encoding_cost_metrics.csv	14340480	9930952	-4409528
ModelNet40	airplane		airplane_0010	128	z	chaincode_3OT_text	c:\temp\ProcesamientoVoxelesModelNet40\rev\CodigosDeCadena\airplane\128\airplane_0010_Z.3OT	10145	0.00483751	8900	1350	1.31836	6.59259	0.00514984	1.06456	zstd	19	0.0051327	0.0387316	0.03125	66740224	67010560	270336	67010560	50941952	51269632	327680	51269632	2	0	0	0.0054811	0									55	0	0	1	c:\temp\ProcesamientoVoxelesModelNet40\rev\CodigosDeCadena\airplane\encoding_cost_metrics.csv	14340480	9930952	-4409528
ModelNet40	airplane		airplane_0010	128	z	chaincode_3OTABS_text	c:\temp\ProcesamientoVoxelesModelNet40\rev\CodigosDeCadena\airplane\128\airplane_0010_Z.3OTABS	10145	0.00483751	8973	1444	1.41016	6.21399	0.00550842	1.13869	gzip	9	0.0029847	0.0387316	0.03125	66740224	67010560	270336	67010560	50941952	51269632	327680	51269632	2	0	0	0.0034191	0									55	0	0	1	c:\temp\ProcesamientoVoxelesModelNet40\rev\CodigosDeCadena\airplane\encoding_cost_metrics.csv	14340480	9930952	-4409528
ModelNet40	airplane		airplane_0010	128	z	chaincode_3OTABS_text	c:\temp\ProcesamientoVoxelesModelNet40\rev\CodigosDeCadena\airplane\128\airplane_0010_Z.3OTABS	10145	0.00483751	8973	1362	1.33008	6.58811	0.00519562	1.07403	zstd	19	0.0049407	0.0387316	0.03125	66740224	67010560	270336	67010560	50941952	51269632	327680	51269632	2	0	0	0.0052819	0									55	0	0	1	c:\temp\ProcesamientoVoxelesModelNet40\rev\CodigosDeCadena\airplane\encoding_cost_metrics.csv	14340480	9930952	-4409528
ModelNet40	airplane		airplane_0010	128	z	chaincode_3OTINT_text	c:\temp\ProcesamientoVoxelesModelNet40\rev\CodigosDeCadena\airplane\128\airplane_0010_Z.3OTINT	10145	0.00483751	8900	1429	1.39551	6.22813	0.0054512	1.12686	gzip	9	0.0030699	0.0387316	0.03125	66740224	67010560	270336	67010560	50941952	51269632	327680	51269632	2	0	0	0.0035017	0									55	0	0	1	c:\temp\ProcesamientoVoxelesModelNet40\rev\CodigosDeCadena\airplane\encoding_cost_metrics.csv	14340480	9930952	-4409528
ModelNet40	airplane		airplane_0010	128	z	chaincode_3OTINT_text	c:\temp\ProcesamientoVoxelesModelNet40\rev\CodigosDeCadena\airplane\128\airplane_0010_Z.3OTINT	10145	0.00483751	8900	1345	1.31348	6.6171	0.00513077	1.06062	zstd	19	0.0046277	0.0387316	0.03125	66740224	67010560	270336	67010560	50941952	51269632	327680	51269632	2	0	0	0.0050786	0									55	0	0	1	c:\temp\ProcesamientoVoxelesModelNet40\rev\CodigosDeCadena\airplane\encoding_cost_metrics.csv	14340480	9930952	-4409528
ModelNet40	airplane		airplane_0010	128	z	chaincode_3OTSEP_text	c:\temp\ProcesamientoVoxelesModelNet40\rev\CodigosDeCadena\airplane\128\airplane_0010_Z.3OTSEP	10145	0.00483751	9015	1511	1.47559	5.96625	0.00576401	1.19152	gzip	9	0.0029216	0.0387316	0.03125	66740224	67010560	270336	67010560	50941952	51269632	327680	51269632	2	0	0	0.0033451	0.015625									55	0	0	1	c:\temp\ProcesamientoVoxelesModelNet40\rev\CodigosDeCadena\airplane\encoding_cost_metrics.csv	14340480	9930952	-4409528
ModelNet40	airplane		airplane_0010	128	z	chaincode_3OTSEP_text	c:\temp\ProcesamientoVoxelesModelNet40\rev\CodigosDeCadena\airplane\128\airplane_0010_Z.3OTSEP	10145	0.00483751	9015	1402	1.36914	6.4301	0.00534821	1.10557	zstd	19	0.0049231	0.0387316	0.03125	66740224	67010560	270336	67010560	50941952	51269632	327680	51269632	2	0	0	0.005375	0.015625									55	0	0	1	c:\temp\ProcesamientoVoxelesModelNet40\rev\CodigosDeCadena\airplane\encoding_cost_metrics.csv	14340480	9930952	-4409528
ModelNet40	airplane		airplane_0010	128	z	chaincode_F4_text	c:\temp\ProcesamientoVoxelesModelNet40\rev\CodigosDeCadena\airplane\128\airplane_0010_Z.F4	10145	0.00483751	8563	1415	1.38184	6.05159	0.0053978	1.11582	gzip	9	0.0020921	0.0361526	0.0625	66727936	66973696	245760	66973696	50929664	51191808	262144	51191808	1	0	0	0.0025224	0.015625									55	0	0	1	c:\temp\ProcesamientoVoxelesModelNet40\rev\CodigosDeCadena\airplane\encoding_cost_metrics.csv	13981200	15729912	1748712
ModelNet40	airplane		airplane_0010	128	z	chaincode_F4_text	c:\temp\ProcesamientoVoxelesModelNet40\rev\CodigosDeCadena\airplane\128\airplane_0010_Z.F4	10145	0.00483751	8563	1340	1.30859	6.3903	0.00511169	1.05668	zstd	19	0.0051967	0.0361526	0.0625	66727936	66973696	245760	66973696	50929664	51191808	262144	51191808	1	0	0	0.0057348	0									57	0	0	1	c:\temp\ProcesamientoVoxelesModelNet40\rev\CodigosDeCadena\airplane\encoding_cost_metrics.csv	13981200	15729912	1748712
ModelNet40	airplane		airplane_0010	128	z	chaincode_F4ABS_text	c:\temp\ProcesamientoVoxelesModelNet40\rev\CodigosDeCadena\airplane\128\airplane_0010_Z.F4ABS	10145	0.00483751	8636	1427	1.39355	6.05186	0.00544357	1.12528	gzip	9	0.0025695	0.0361526	0.0625	66727936	66973696	245760	66973696	50929664	51191808	262144	51191808	1	0	0	0.0031976	0									58	0	0	1	c:\temp\ProcesamientoVoxelesModelNet40\rev\CodigosDeCadena\airplane\encoding_cost_metrics.csv	13981200	15729912	1748712
ModelNet40	airplane		airplane_0010	128	z	chaincode_F4ABS_text	c:\temp\ProcesamientoVoxelesModelNet40\rev\CodigosDeCadena\airplane\128\airplane_0010_Z.F4ABS	10145	0.00483751	8636	1351	1.31934	6.3923	0.00515366	1.06535	zstd	19	0.0045396	0.0361526	0.0625	66727936	66973696	245760	66973696	50929664	51191808	262144	51191808	1	0	0	0.0048887	0									55	0	0	1	c:\temp\ProcesamientoVoxelesModelNet40\rev\CodigosDeCadena\airplane\encoding_cost_metrics.csv	13981200	15729912	1748712
ModelNet40	airplane		airplane_0010	128	z	chaincode_F4INT_text	c:\temp\ProcesamientoVoxelesModelNet40\rev\CodigosDeCadena\airplane\128\airplane_0010_Z.F4INT	10145	0.00483751	8563	1410	1.37695	6.07305	0.00537872	1.11188	gzip	9	0.0023156	0.0361526	0.0625	66727936	66973696	245760	66973696	50929664	51191808	262144	51191808	1	0	0	0.0026254	0									55	0	0	1	c:\temp\ProcesamientoVoxelesModelNet40\rev\CodigosDeCadena\airplane\encoding_cost_metrics.csv	13981200	15729912	1748712
ModelNet40	airplane		airplane_0010	128	z	chaincode_F4INT_text	c:\temp\ProcesamientoVoxelesModelNet40\rev\CodigosDeCadena\airplane\128\airplane_0010_Z.F4INT	10145	0.00483751	8563	1328	1.29688	6.44804	0.00506592	1.04722	zstd	19	0.0042931	0.0361526	0.0625	66727936	66973696	245760	66973696	50929664	51191808	262144	51191808	1	0	0	0.0048544	0									55	0	0	1	c:\temp\ProcesamientoVoxelesModelNet40\rev\CodigosDeCadena\airplane\encoding_cost_metrics.csv	13981200	15729912	1748712
ModelNet40	airplane		airplane_0010	128	z	chaincode_F4SEP_text	c:\temp\ProcesamientoVoxelesModelNet40\rev\CodigosDeCadena\airplane\128\airplane_0010_Z.F4SEP	10145	0.00483751	8678	1451	1.41699	5.9807	0.00553513	1.14421	gzip	9	0.0021982	0.0361526	0.0625	66727936	66973696	245760	66973696	50929664	51191808	262144	51191808	1	0	0	0.0026189	0									55	0	0	1	c:\temp\ProcesamientoVoxelesModelNet40\rev\CodigosDeCadena\airplane\encoding_cost_metrics.csv	13981200	15729912	1748712
ModelNet40	airplane		airplane_0010	128	z	chaincode_F4SEP_text	c:\temp\ProcesamientoVoxelesModelNet40\rev\CodigosDeCadena\airplane\128\airplane_0010_Z.F4SEP	10145	0.00483751	8678	1371	1.33887	6.32969	0.00522995	1.08112	zstd	19	0.0042533	0.0361526	0.0625	66727936	66973696	245760	66973696	50929664	51191808	262144	51191808	1	0	0	0.004705	0									55	0	0	1	c:\temp\ProcesamientoVoxelesModelNet40\rev\CodigosDeCadena\airplane\encoding_cost_metrics.csv	13981200	15729912	1748712
ModelNet40	airplane		airplane_0010	128	z	chaincode_F8_text	c:\temp\ProcesamientoVoxelesModelNet40\rev\CodigosDeCadena\airplane\128\airplane_0010_Z.F8	10145	0.00483751	7576	1403	1.37012	5.39986	0.00535202	1.10636	gzip	9	0.0020844	0.0380309	0.03125	66670592	66850816	180224	66879488	50872320	51068928	196608	51122176	1	0	0	0.0025581	0.015625									55	0	0	1	c:\temp\ProcesamientoVoxelesModelNet40\rev\CodigosDeCadena\airplane\encoding_cost_metrics.csv	11290280	13151456	1861176
ModelNet40	airplane		airplane_0010	128	z	chaincode_F8_text	c:\temp\ProcesamientoVoxelesModelNet40\rev\CodigosDeCadena\airplane\128\airplane_0010_Z.F8	10145	0.00483751	7576	1322	1.29102	5.73071	0.00504303	1.04248	zstd	19	0.0039334	0.0380309	0.03125	66670592	66850816	180224	66879488	50872320	51068928	196608	51122176	1	0	0	0.0044978	0									55	0	0	1	c:\temp\ProcesamientoVoxelesModelNet40\rev\CodigosDeCadena\airplane\encoding_cost_metrics.csv	11290280	13151456	1861176
ModelNet40	airplane		airplane_0010	128	z	chaincode_F8ABS_text	c:\temp\ProcesamientoVoxelesModelNet40\rev\CodigosDeCadena\airplane\128\airplane_0010_Z.F8ABS	10145	0.00483751	7646	1410	1.37695	5.4227	0.00537872	1.11188	gzip	9	0.0020489	0.0380309	0.03125	66670592	66850816	180224	66879488	50872320	51068928	196608	51122176	1	0	0	0.0026177	0									55	0	0	1	c:\temp\ProcesamientoVoxelesModelNet40\rev\CodigosDeCadena\airplane\encoding_cost_metrics.csv	11290280	13151456	1861176
ModelNet40	airplane		airplane_0010	128	z	chaincode_F8ABS_text	c:\temp\ProcesamientoVoxelesModelNet40\rev\CodigosDeCadena\airplane\128\airplane_0010_Z.F8ABS	10145	0.00483751	7646	1337	1.30566	5.71877	0.00510025	1.05431	zstd	19	0.0036408	0.0380309	0.03125	66670592	66850816	180224	66879488	50872320	51068928	196608	51122176	1	0	0	0.0040831	0									55	0	0	1	c:\temp\ProcesamientoVoxelesModelNet40\rev\CodigosDeCadena\airplane\encoding_cost_metrics.csv	11290280	13151456	1861176
ModelNet40	airplane		airplane_0010	128	z	chaincode_F8INT_text	c:\temp\ProcesamientoVoxelesModelNet40\rev\CodigosDeCadena\airplane\128\airplane_0010_Z.F8INT	10145	0.00483751	7576	1384	1.35156	5.47399	0.00527954	1.09138	gzip	9	0.0021671	0.0380309	0.03125	66670592	66850816	180224	66879488	50872320	51068928	196608	51122176	1	0	0	0.0025132	0									55	0	0	1	c:\temp\ProcesamientoVoxelesModelNet40\rev\CodigosDeCadena\airplane\encoding_cost_metrics.csv	11290280	13151456	1861176
ModelNet40	airplane		airplane_0010	128	z	chaincode_F8INT_text	c:\temp\ProcesamientoVoxelesModelNet40\rev\CodigosDeCadena\airplane\128\airplane_0010_Z.F8INT	10145	0.00483751	7576	1303	1.27246	5.81427	0.00497055	1.0275	zstd	19	0.0032478	0.0380309	0.03125	66670592	66850816	180224	66879488	50872320	51068928	196608	51122176	1	0	0	0.0039748	0									55	0	0	1	c:\temp\ProcesamientoVoxelesModelNet40\rev\CodigosDeCadena\airplane\encoding_cost_metrics.csv	11290280	13151456	1861176
ModelNet40	airplane		airplane_0010	128	z	chaincode_F8SEP_text	c:\temp\ProcesamientoVoxelesModelNet40\rev\CodigosDeCadena\airplane\128\airplane_0010_Z.F8SEP	10145	0.00483751	7689	1429	1.39551	5.38069	0.0054512	1.12686	gzip	9	0.0017862	0.0380309	0.03125	66670592	66850816	180224	66879488	50872320	51068928	196608	51122176	1	0	0	0.0022597	0									55	0	0	1	c:\temp\ProcesamientoVoxelesModelNet40\rev\CodigosDeCadena\airplane\encoding_cost_metrics.csv	11290280	13151456	1861176
ModelNet40	airplane		airplane_0010	128	z	chaincode_F8SEP_text	c:\temp\ProcesamientoVoxelesModelNet40\rev\CodigosDeCadena\airplane\128\airplane_0010_Z.F8SEP	10145	0.00483751	7689	1362	1.33008	5.64537	0.00519562	1.07403	zstd	19	0.0039687	0.0380309	0.03125	66670592	66850816	180224	66879488	50872320	51068928	196608	51122176	1	0	0	0.0044964	0.03125									55	0	0	1	c:\temp\ProcesamientoVoxelesModelNet40\rev\CodigosDeCadena\airplane\encoding_cost_metrics.csv	11290280	13151456	1861176
ModelNet40	airplane		airplane_0011	128	x	chaincode_3OT_text	c:\temp\ProcesamientoVoxelesModelNet40\rev\CodigosDeCadena\airplane\128\airplane_0011_X.3OT	12039	0.00574064	17882	3393	3.31348	5.27026	0.0129433	2.25467	gzip	9	0.0098234	0.0542055	0.078125	66953216	66838528	-114688	69488640	51163136	51048448	-114688	53776384	3	1	0	0.010349	0.015625									58	0	0	1	c:\temp\ProcesamientoVoxelesModelNet40\rev\CodigosDeCadena\airplane\encoding_cost_metrics.csv	16149816	14109200	-2040616
ModelNet40	airplane		airplane_0011	128	x	chaincode_3OT_text	c:\temp\ProcesamientoVoxelesModelNet40\rev\CodigosDeCadena\airplane\128\airplane_0011_X.3OT	12039	0.00574064	17882	3067	2.99512	5.83045	0.0116997	2.03804	zstd	19	0.0094455	0.0542055	0.078125	66953216	66838528	-114688	69488640	51163136	51048448	-114688	53776384	3	1	0	0.0100219	0									55	0	0	1	c:\temp\ProcesamientoVoxelesModelNet40\rev\CodigosDeCadena\airplane\encoding_cost_metrics.csv	16149816	14109200	-2040616
ModelNet40	airplane		airplane_0011	128	x	chaincode_3OTABS_text	c:\temp\ProcesamientoVoxelesModelNet40\rev\CodigosDeCadena\airplane\128\airplane_0011_X.3OTABS	12039	0.00574064	18036	3410	3.33008	5.28915	0.0130081	2.26597	gzip	9	0.0098679	0.0542055	0.078125	66953216	66838528	-114688	69488640	51163136	51048448	-114688	53776384	3	1	0	0.0104198	0									55	0	0	1	c:\temp\ProcesamientoVoxelesModelNet40\rev\CodigosDeCadena\airplane\encoding_cost_metrics.csv	16149816	14109200	-2040616
ModelNet40	airplane		airplane_0011	128	x	chaincode_3OTABS_text	c:\temp\ProcesamientoVoxelesModelNet40\rev\CodigosDeCadena\airplane\128\airplane_0011_X.3OTABS	12039	0.00574064	18036	3081	3.00879	5.85394	0.0117531	2.04735	zstd	19	0.0088928	0.0542055	0.078125	66953216	66838528	-114688	69488640	51163136	51048448	-114688	53776384	3	1	0	0.0094651	0.015625									55	0	0	1	c:\temp\ProcesamientoVoxelesModelNet40\rev\CodigosDeCadena\airplane\encoding_cost_metrics.csv	16149816	14109200	-2040616
ModelNet40	airplane		airplane_0011	128	x	chaincode_3OTINT_text	c:\temp\ProcesamientoVoxelesModelNet40\rev\CodigosDeCadena\airplane\128\airplane_0011_X.3OTINT	12039	0.00574064	17882	3440	3.35938	5.19826	0.0131226	2.2859	gzip	9	0.0098922	0.0542055	0.078125	66953216	66838528	-114688	69488640	51163136	51048448	-114688	53776384	3	1	0	0.0107024	0.015625									55	0	0	1	c:\temp\ProcesamientoVoxelesModelNet40\rev\CodigosDeCadena\airplane\encoding_cost_metrics.csv	16149816	14109200	-2040616
ModelNet40	airplane		airplane_0011	128	x	chaincode_3OTINT_text	c:\temp\ProcesamientoVoxelesModelNet40\rev\CodigosDeCadena\airplane\128\airplane_0011_X.3OTINT	12039	0.00574064	17882	3122	3.04883	5.72774	0.0119095	2.07459	zstd	19	0.009671	0.0542055	0.078125	66953216	66838528	-114688	69488640	51163136	51048448	-114688	53776384	3	1	0	0.0103695	0									55	0	0	1	c:\temp\ProcesamientoVoxelesModelNet40\rev\CodigosDeCadena\airplane\encoding_cost_metrics.csv	16149816	14109200	-2040616
ModelNet40	airplane		airplane_0011	128	x	chaincode_3OTSEP_text	c:\temp\ProcesamientoVoxelesModelNet40\rev\CodigosDeCadena\airplane\128\airplane_0011_X.3OTSEP	12039	0.00574064	18343	3568	3.48438	5.14098	0.0136108	2.37096	gzip	9	0.0090336	0.0542055	0.078125	66953216	66838528	-114688	69488640	51163136	51048448	-114688	53776384	3	1	0	0.0094132	0.015625									55	0	0	1	c:\temp\ProcesamientoVoxelesModelNet40\rev\CodigosDeCadena\airplane\encoding_cost_metrics.csv	16149816	14109200	-2040616
ModelNet40	airplane		airplane_0011	128	x	chaincode_3OTSEP_text	c:\temp\ProcesamientoVoxelesModelNet40\rev\CodigosDeCadena\airplane\128\airplane_0011_X.3OTSEP	12039	0.00574064	18343	3218	3.14258	5.70012	0.0122757	2.13838	zstd	19	0.0091941	0.0542055	0.078125	66953216	66838528	-114688	69488640	51163136	51048448	-114688	53776384	3	1	0	0.00966	0.015625									55	0	0	1	c:\temp\ProcesamientoVoxelesModelNet40\rev\CodigosDeCadena\airplane\encoding_cost_metrics.csv	16149816	14109200	-2040616
ModelNet40	airplane		airplane_0011	128	x	chaincode_F4_text	c:\temp\ProcesamientoVoxelesModelNet40\rev\CodigosDeCadena\airplane\128\airplane_0011_X.F4	12039	0.00574064	16681	3304	3.22656	5.04873	0.0126038	2.19553	gzip	9	0.0041563	0.0465588	0.046875	67239936	70008832	2768896	70037504	51462144	54284288	2822144	54337536	3	1	1	0.0046311	0									55	0	0	1	c:\temp\ProcesamientoVoxelesModelNet40\rev\CodigosDeCadena\airplane\encoding_cost_metrics.csv	12499768	11109344	-1390424
ModelNet40	airplane		airplane_0011	128	x	chaincode_F4_text	c:\temp\ProcesamientoVoxelesModelNet40\rev\CodigosDeCadena\airplane\128\airplane_0011_X.F4	12039	0.00574064	16681	2948	2.87891	5.65841	0.0112457	1.95897	zstd	19	0.0084804	0.0465588	0.046875	67239936	70008832	2768896	70037504	51462144	54284288	2822144	54337536	3	1	1	0.0088882	0.03125									55	0	0	1	c:\temp\ProcesamientoVoxelesModelNet40\rev\CodigosDeCadena\airplane\encoding_cost_metrics.csv	12499768	11109344	-1390424
ModelNet40	airplane		airplane_0011	128	x	chaincode_F4ABS_text	c:\temp\ProcesamientoVoxelesModelNet40\rev\CodigosDeCadena\airplane\128\airplane_0011_X.F4ABS	12039	0.00574064	16851	3328	3.25	5.0634	0.0126953	2.21148	gzip	9	0.0040346	0.0465588	0.046875	67239936	70008832	2768896	70037504	51462144	54284288	2822144	54337536	3	1	1	0.0047127	0									55	0	0	1	c:\temp\ProcesamientoVoxelesModelNet40\rev\CodigosDeCadena\airplane\encoding_cost_metrics.csv	12499768	11109344	-1390424
ModelNet40	airplane		airplane_0011	128	x	chaincode_F4ABS_text	c:\temp\ProcesamientoVoxelesModelNet40\rev\CodigosDeCadena\airplane\128\airplane_0011_X.F4ABS	12039	0.00574064	16851	2961	2.8916	5.69098	0.0112953	1.96761	zstd	19	0.0078979	0.0465588	0.046875	67239936	70008832	2768896	70037504	51462144	54284288	2822144	54337536	3	1	1	0.0084912	0.03125									58	0	0	1	c:\temp\ProcesamientoVoxelesModelNet40\rev\CodigosDeCadena\airplane\encoding_cost_metrics.csv	12499768	11109344	-1390424
ModelNet40	airplane		airplane_0011	128	x	chaincode_F4INT_text	c:\temp\ProcesamientoVoxelesModelNet40\rev\CodigosDeCadena\airplane\128\airplane_0011_X.F4INT	12039	0.00574064	16681	3374	3.29492	4.94398	0.0128708	2.24205	gzip	9	0.0042738	0.0465588	0.046875	67239936	70008832	2768896	70037504	51462144	54284288	2822144	54337536	3	1	1	0.0049127	0									55	0	0	1	c:\temp\ProcesamientoVoxelesModelNet40\rev\CodigosDeCadena\airplane\encoding_cost_metrics.csv	12499768	11109344	-1390424
ModelNet40	airplane		airplane_0011	128	x	chaincode_F4INT_text	c:\temp\ProcesamientoVoxelesModelNet40\rev\CodigosDeCadena\airplane\128\airplane_0011_X.F4INT	12039	0.00574064	16681	3014	2.94336	5.53451	0.0114975	2.00282	zstd	19	0.0081385	0.0465588	0.046875	67239936	70008832	2768896	70037504	51462144	54284288	2822144	54337536	3	1	1	0.0087452	0									55	0	0	1	c:\temp\ProcesamientoVoxelesModelNet40\rev\CodigosDeCadena\airplane\encoding_cost_metrics.csv	12499768	11109344	-1390424
ModelNet40	airplane		airplane_0011	128	x	chaincode_F4SEP_text	c:\temp\ProcesamientoVoxelesModelNet40\rev\CodigosDeCadena\airplane\128\airplane_0011_X.F4SEP	12039	0.00574064	17152	3398	3.31836	5.04768	0.0129623	2.25799	gzip	9	0.0048116	0.0465588	0.046875	67239936	70008832	2768896	70037504	51462144	54284288	2822144	54337536	3	1	1	0.0056299	0									55	0	0	1	c:\temp\ProcesamientoVoxelesModelNet40\rev\CodigosDeCadena\airplane\encoding_cost_metrics.csv	12499768	11109344	-1390424
ModelNet40	airplane		airplane_0011	128	x	chaincode_F4SEP_text	c:\temp\ProcesamientoVoxelesModelNet40\rev\CodigosDeCadena\airplane\128\airplane_0011_X.F4SEP	12039	0.00574064	17152	3023	2.95215	5.67383	0.0115318	2.0088	zstd	19	0.0084145	0.0465588	0.046875	67239936	70008832	2768896	70037504	51462144	54284288	2822144	54337536	3	1	1	0.0090488	0									55	0	0	1	c:\temp\ProcesamientoVoxelesModelNet40\rev\CodigosDeCadena\airplane\encoding_cost_metrics.csv	12499768	11109344	-1390424
ModelNet40	airplane		airplane_0011	128	x	chaincode_F8_text	c:\temp\ProcesamientoVoxelesModelNet40\rev\CodigosDeCadena\airplane\128\airplane_0011_X.F8	12039	0.00574064	13512	3260	3.18359	4.14479	0.0124359	2.16629	gzip	9	0.002577	0.0476153	0.046875	67465216	70189056	2723840	70189056	51703808	54460416	2756608	54460416	3	1	1	0.0030583	0									55	0	0	1	c:\temp\ProcesamientoVoxelesModelNet40\rev\CodigosDeCadena\airplane\encoding_cost_metrics.csv	12954944	10912656	-2042288
ModelNet40	airplane		airplane_0011	128	x	chaincode_F8_text	c:\temp\ProcesamientoVoxelesModelNet40\rev\CodigosDeCadena\airplane\128\airplane_0011_X.F8	12039	0.00574064	13512	2935	2.86621	4.60375	0.0111961	1.95033	zstd	19	0.0051021	0.0476153	0.046875	67465216	70189056	2723840	70189056	51703808	54460416	2756608	54460416	3	1	1	0.0057488	0									55	0	0	1	c:\temp\ProcesamientoVoxelesModelNet40\rev\CodigosDeCadena\airplane\encoding_cost_metrics.csv	12954944	10912656	-2042288
ModelNet40	airplane		airplane_0011	128	x	chaincode_F8ABS_text	c:\temp\ProcesamientoVoxelesModelNet40\rev\CodigosDeCadena\airplane\128\airplane_0011_X.F8ABS	12039	0.00574064	13652	3267	3.19043	4.17876	0.0124626	2.17094	gzip	9	0.0027944	0.0476153	0.046875	67465216	70189056	2723840	70189056	51703808	54460416	2756608	54460416	3	1	1	0.0032186	0									55	0	0	1	c:\temp\ProcesamientoVoxelesModelNet40\rev\CodigosDeCadena\airplane\encoding_cost_metrics.csv	12954944	10912656	-2042288
ModelNet40	airplane		airplane_0011	128	x	chaincode_F8ABS_text	c:\temp\ProcesamientoVoxelesModelNet40\rev\CodigosDeCadena\airplane\128\airplane_0011_X.F8ABS	12039	0.00574064	13652	2928	2.85938	4.66257	0.0111694	1.94568	zstd	19	0.0054116	0.0476153	0.046875	67465216	70189056	2723840	70189056	51703808	54460416	2756608	54460416	3	1	1	0.0058803	0									55	0	0	1	c:\temp\ProcesamientoVoxelesModelNet40\rev\CodigosDeCadena\airplane\encoding_cost_metrics.csv	12954944	10912656	-2042288
ModelNet40	airplane		airplane_0011	128	x	chaincode_F8INT_text	c:\temp\ProcesamientoVoxelesModelNet40\rev\CodigosDeCadena\airplane\128\airplane_0011_X.F8INT	12039	0.00574064	13512	3303	3.22559	4.09083	0.0125999	2.19487	gzip	9	0.0026614	0.0476153	0.046875	67465216	70189056	2723840	70189056	51703808	54460416	2756608	54460416	3	1	1	0.0030711	0									55	0	0	1	c:\temp\ProcesamientoVoxelesModelNet40\rev\CodigosDeCadena\airplane\encoding_cost_metrics.csv	12954944	10912656	-2042288
ModelNet40	airplane		airplane_0011	128	x	chaincode_F8INT_text	c:\temp\ProcesamientoVoxelesModelNet40\rev\CodigosDeCadena\airplane\128\airplane_0011_X.F8INT	12039	0.00574064	13512	2976	2.90625	4.54032	0.0113525	1.97757	zstd	19	0.0061188	0.0476153	0.046875	67465216	70189056	2723840	70189056	51703808	54460416	2756608	54460416	3	1	1	0.0066228	0									55	0	0	1	c:\temp\ProcesamientoVoxelesModelNet40\rev\CodigosDeCadena\airplane\encoding_cost_metrics.csv	12954944	10912656	-2042288
ModelNet40	airplane		airplane_0011	128	x	chaincode_F8SEP_text	c:\temp\ProcesamientoVoxelesModelNet40\rev\CodigosDeCadena\airplane\128\airplane_0011_X.F8SEP	12039	0.00574064	13962	3326	3.24805	4.19784	0.0126877	2.21015	gzip	9	0.0024978	0.0476153	0.046875	67465216	70189056	2723840	70189056	51703808	54460416	2756608	54460416	3	1	1	0.00327	0									55	0	0	1	c:\temp\ProcesamientoVoxelesModelNet40\rev\CodigosDeCadena\airplane\encoding_cost_metrics.csv	12954944	10912656	-2042288
ModelNet40	airplane		airplane_0011	128	x	chaincode_F8SEP_text	c:\temp\ProcesamientoVoxelesModelNet40\rev\CodigosDeCadena\airplane\128\airplane_0011_X.F8SEP	12039	0.00574064	13962	3006	2.93555	4.64471	0.011467	1.99751	zstd	19	0.0054039	0.0476153	0.046875	67465216	70189056	2723840	70189056	51703808	54460416	2756608	54460416	3	1	1	0.0058914	0									55	0	0	1	c:\temp\ProcesamientoVoxelesModelNet40\rev\CodigosDeCadena\airplane\encoding_cost_metrics.csv	12954944	10912656	-2042288
ModelNet40	airplane		airplane_0011	128	y	chaincode_3OT_text	c:\temp\ProcesamientoVoxelesModelNet40\rev\CodigosDeCadena\airplane\128\airplane_0011_Y.3OT	12039	0.00574064	14573	2825	2.75879	5.15858	0.0107765	1.87723	gzip	9	0.0078658	0.0387586	0.046875	66838528	66981888	143360	67010560	51048448	51245056	196608	51298304	2	0	0	0.0083012	0									55	0	0	1	c:\temp\ProcesamientoVoxelesModelNet40\rev\CodigosDeCadena\airplane\encoding_cost_metrics.csv	14199312	15371464	1172152
ModelNet40	airplane		airplane_0011	128	y	chaincode_3OT_text	c:\temp\ProcesamientoVoxelesModelNet40\rev\CodigosDeCadena\airplane\128\airplane_0011_Y.3OT	12039	0.00574064	14573	2612	2.55078	5.57925	0.00996399	1.73569	zstd	19	0.0076335	0.0387586	0.046875	66838528	66981888	143360	67010560	51048448	51245056	196608	51298304	2	0	0	0.0080503	0									55	0	0	1	c:\temp\ProcesamientoVoxelesModelNet40\rev\CodigosDeCadena\airplane\encoding_cost_metrics.csv	14199312	15371464	1172152
ModelNet40	airplane		airplane_0011	128	y	chaincode_3OTABS_text	c:\temp\ProcesamientoVoxelesModelNet40\rev\CodigosDeCadena\airplane\128\airplane_0011_Y.3OTABS	12039	0.00574064	14708	2850	2.7832	5.1607	0.0108719	1.89385	gzip	9	0.0083555	0.0387586	0.046875	66838528	66981888	143360	67010560	51048448	51245056	196608	51298304	2	0	0	0.0088338	0									55	0	0	1	c:\temp\ProcesamientoVoxelesModelNet40\rev\CodigosDeCadena\airplane\encoding_cost_metrics.csv	14199312	15371464	1172152
ModelNet40	airplane		airplane_0011	128	y	chaincode_3OTABS_text	c:\temp\ProcesamientoVoxelesModelNet40\rev\CodigosDeCadena\airplane\128\airplane_0011_Y.3OTABS	12039	0.00574064	14708	2621	2.55957	5.6116	0.00999832	1.74167	zstd	19	0.0081622	0.0387586	0.046875	66838528	66981888	143360	67010560	51048448	51245056	196608	51298304	2	0	0	0.0085821	0.015625									55	0	0	1	c:\temp\ProcesamientoVoxelesModelNet40\rev\CodigosDeCadena\airplane\encoding_cost_metrics.csv	14199312	15371464	1172152
ModelNet40	airplane		airplane_0011	128	y	chaincode_3OTINT_text	c:\temp\ProcesamientoVoxelesModelNet40\rev\CodigosDeCadena\airplane\128\airplane_0011_Y.3OTINT	12039	0.00574064	14573	2843	2.77637	5.12592	0.0108452	1.88919	gzip	9	0.008666	0.0387586	0.046875	66838528	66981888	143360	67010560	51048448	51245056	196608	51298304	2	0	0	0.0090592	0.015625									55	0	0	1	c:\temp\ProcesamientoVoxelesModelNet40\rev\CodigosDeCadena\airplane\encoding_cost_metrics.csv	14199312	15371464	1172152
ModelNet40	airplane		airplane_0011	128	y	chaincode_3OTINT_text	c:\temp\ProcesamientoVoxelesModelNet40\rev\CodigosDeCadena\airplane\128\airplane_0011_Y.3OTINT	12039	0.00574064	14573	2613	2.55176	5.57711	0.0099678	1.73636	zstd	19	0.0076184	0.0387586	0.046875	66838528	66981888	143360	67010560	51048448	51245056	196608	51298304	2	0	0	0.0080884	0									55	0	0	1	c:\temp\ProcesamientoVoxelesModelNet40\rev\CodigosDeCadena\airplane\encoding_cost_metrics.csv	14199312	15371464	1172152
ModelNet40	airplane		airplane_0011	128	y	chaincode_3OTSEP_text	c:\temp\ProcesamientoVoxelesModelNet40\rev\CodigosDeCadena\airplane\128\airplane_0011_Y.3OTSEP	12039	0.00574064	14895	3001	2.93066	4.96335	0.0114479	1.99419	gzip	9	0.0068601	0.0387586	0.046875	66838528	66981888	143360	67010560	51048448	51245056	196608	51298304	2	0	0	0.0072666	0									55	0	0	1	c:\temp\ProcesamientoVoxelesModelNet40\rev\CodigosDeCadena\airplane\encoding_cost_metrics.csv	14199312	15371464	1172152
ModelNet40	airplane		airplane_0011	128	y	chaincode_3OTSEP_text	c:\temp\ProcesamientoVoxelesModelNet40\rev\CodigosDeCadena\airplane\128\airplane_0011_Y.3OTSEP	12039	0.00574064	14895	2739	2.6748	5.43812	0.0104485	1.82008	zstd	19	0.0077367	0.0387586	0.046875	66838528	66981888	143360	67010560	51048448	51245056	196608	51298304	2	0	0	0.0081103	0.015625									55	0	0	1	c:\temp\ProcesamientoVoxelesModelNet40\rev\CodigosDeCadena\airplane\encoding_cost_metrics.csv	14199312	15371464	1172152
ModelNet40	airplane		airplane_0011	128	y	chaincode_F4_text	c:\temp\ProcesamientoVoxelesModelNet40\rev\CodigosDeCadena\airplane\128\airplane_0011_Y.F4	12039	0.00574064	13740	2794	2.72852	4.91768	0.0106583	1.85663	gzip	9	0.0052568	0.0433448	0.09375	70008832	66772992	-3235840	70037504	54284288	50982912	-3301376	54337536	2	1	0	0.005658	0.015625									55	0	0	1	c:\temp\ProcesamientoVoxelesModelNet40\rev\CodigosDeCadena\airplane\encoding_cost_metrics.csv	11199456	12570304	1370848
ModelNet40	airplane		airplane_0011	128	y	chaincode_F4_text	c:\temp\ProcesamientoVoxelesModelNet40\rev\CodigosDeCadena\airplane\128\airplane_0011_Y.F4	12039	0.00574064	13740	2583	2.52246	5.3194	0.00985336	1.71642	zstd	19	0.0080103	0.0433448	0.09375	70008832	66772992	-3235840	70037504	54284288	50982912	-3301376	54337536	2	1	0	0.0083673	0.015625									55	0	0	1	c:\temp\ProcesamientoVoxelesModelNet40\rev\CodigosDeCadena\airplane\encoding_cost_metrics.csv	11199456	12570304	1370848
ModelNet40	airplane		airplane_0011	128	y	chaincode_F4ABS_text	c:\temp\ProcesamientoVoxelesModelNet40\rev\CodigosDeCadena\airplane\128\airplane_0011_Y.F4ABS	12039	0.00574064	13886	2829	2.7627	4.90845	0.0107918	1.87989	gzip	9	0.0049115	0.0433448	0.09375	70008832	66772992	-3235840	70037504	54284288	50982912	-3301376	54337536	2	1	0	0.0053	0.015625									55	0	0	1	c:\temp\ProcesamientoVoxelesModelNet40\rev\CodigosDeCadena\airplane\encoding_cost_metrics.csv	11199456	12570304	1370848
ModelNet40	airplane		airplane_0011	128	y	chaincode_F4ABS_text	c:\temp\ProcesamientoVoxelesModelNet40\rev\CodigosDeCadena\airplane\128\airplane_0011_Y.F4ABS	12039	0.00574064	13886	2588	2.52734	5.36553	0.00987244	1.71974	zstd	19	0.0070015	0.0433448	0.09375	70008832	66772992	-3235840	70037504	54284288	50982912	-3301376	54337536	2	1	0	0.0074179	0.015625									57	0	0	1	c:\temp\ProcesamientoVoxelesModelNet40\rev\CodigosDeCadena\airplane\encoding_cost_metrics.csv	11199456	12570304	1370848
ModelNet40	airplane		airplane_0011	128	y	chaincode_F4INT_text	c:\temp\ProcesamientoVoxelesModelNet40\rev\CodigosDeCadena\airplane\128\airplane_0011_Y.F4INT	12039	0.00574064	13740	2803	2.7373	4.90189	0.0106926	1.86261	gzip	9	0.0048319	0.0433448	0.09375	70008832	66772992	-3235840	70037504	54284288	50982912	-3301376	54337536	2	1	0	0.0053353	0									55	0	0	1	c:\temp\ProcesamientoVoxelesModelNet40\rev\CodigosDeCadena\airplane\encoding_cost_metrics.csv	11199456	12570304	1370848
ModelNet40	airplane		airplane_0011	128	y	chaincode_F4INT_text	c:\temp\ProcesamientoVoxelesModelNet40\rev\CodigosDeCadena\airplane\128\airplane_0011_Y.F4INT	12039	0.00574064	13740	2579	2.51855	5.32765	0.0098381	1.71376	zstd	19	0.0068865	0.0433448	0.09375	70008832	66772992	-3235840	70037504	54284288	50982912	-3301376	54337536	2	1	0	0.0073286	0									55	0	0	1	c:\temp\ProcesamientoVoxelesModelNet40\rev\CodigosDeCadena\airplane\encoding_cost_metrics.csv	11199456	12570304	1370848
ModelNet40	airplane		airplane_0011	128	y	chaincode_F4SEP_text	c:\temp\ProcesamientoVoxelesModelNet40\rev\CodigosDeCadena\airplane\128\airplane_0011_Y.F4SEP	12039	0.00574064	14068	2865	2.79785	4.9103	0.0109291	1.90381	gzip	9	0.004511	0.0433448	0.09375	70008832	66772992	-3235840	70037504	54284288	50982912	-3301376	54337536	2	1	0	0.0049173	0									55	0	0	1	c:\temp\ProcesamientoVoxelesModelNet40\rev\CodigosDeCadena\airplane\encoding_cost_metrics.csv	11199456	12570304	1370848
ModelNet40	airplane		airplane_0011	128	y	chaincode_F4SEP_text	c:\temp\ProcesamientoVoxelesModelNet40\rev\CodigosDeCadena\airplane\128\airplane_0011_Y.F4SEP	12039	0.00574064	14068	2632	2.57031	5.34498	0.0100403	1.74898	zstd	19	0.0066556	0.0433448	0.09375	70008832	66772992	-3235840	70037504	54284288	50982912	-3301376	54337536	2	1	0	0.007136	0									55	0	0	1	c:\temp\ProcesamientoVoxelesModelNet40\rev\CodigosDeCadena\airplane\encoding_cost_metrics.csv	11199456	12570304	1370848
ModelNet40	airplane		airplane_0011	128	y	chaincode_F8_text	c:\temp\ProcesamientoVoxelesModelNet40\rev\CodigosDeCadena\airplane\128\airplane_0011_Y.F8	12039	0.00574064	11492	2756	2.69141	4.16981	0.0105133	1.83138	gzip	9	0.0030908	0.0438444	0.03125	70189056	66961408	-3227648	70217728	54460416	51171328	-3289088	54513664	2	1	0	0.0034905	0									55	0	0	1	c:\temp\ProcesamientoVoxelesModelNet40\rev\CodigosDeCadena\airplane\encoding_cost_metrics.csv	11002768	12489744	1486976
ModelNet40	airplane		airplane_0011	128	y	chaincode_F8_text	c:\temp\ProcesamientoVoxelesModelNet40\rev\CodigosDeCadena\airplane\128\airplane_0011_Y.F8	12039	0.00574064	11492	2527	2.46777	4.54769	0.00963974	1.67921	zstd	19	0.0049002	0.0438444	0.03125	70189056	66961408	-3227648	70217728	54460416	51171328	-3289088	54513664	2	1	0	0.0055039	0									55	0	0	1	c:\temp\ProcesamientoVoxelesModelNet40\rev\CodigosDeCadena\airplane\encoding_cost_metrics.csv	11002768	12489744	1486976
ModelNet40	airplane		airplane_0011	128	y	chaincode_F8ABS_text	c:\temp\ProcesamientoVoxelesModelNet40\rev\CodigosDeCadena\airplane\128\airplane_0011_Y.F8ABS	12039	0.00574064	11622	2768	2.70312	4.1987	0.0105591	1.83936	gzip	9	0.0029514	0.0438444	0.03125	70189056	66961408	-3227648	70217728	54460416	51171328	-3289088	54513664	2	1	0	0.0033412	0									55	0	0	1	c:\temp\ProcesamientoVoxelesModelNet40\rev\CodigosDeCadena\airplane\encoding_cost_metrics.csv	11002768	12489744	1486976
ModelNet40	airplane		airplane_0011	128	y	chaincode_F8ABS_text	c:\temp\ProcesamientoVoxelesModelNet40\rev\CodigosDeCadena\airplane\128\airplane_0011_Y.F8ABS	12039	0.00574064	11622	2522	2.46289	4.60825	0.00962067	1.67589	zstd	19	0.0048267	0.0438444	0.03125	70189056	66961408	-3227648	70217728	54460416	51171328	-3289088	54513664	2	1	0	0.0054419	0									55	0	0	1	c:\temp\ProcesamientoVoxelesModelNet40\rev\CodigosDeCadena\airplane\encoding_cost_metrics.csv	11002768	12489744	1486976
ModelNet40	airplane		airplane_0011	128	y	chaincode_F8INT_text	c:\temp\ProcesamientoVoxelesModelNet40\rev\CodigosDeCadena\airplane\128\airplane_0011_Y.F8INT	12039	0.00574064	11492	2768	2.70312	4.15173	0.0105591	1.83936	gzip	9	0.0031949	0.0438444	0.03125	70189056	66961408	-3227648	70217728	54460416	51171328	-3289088	54513664	2	1	0	0.0035663	0									55	0	0	1	c:\temp\ProcesamientoVoxelesModelNet40\rev\CodigosDeCadena\airplane\encoding_cost_metrics.csv	11002768	12489744	1486976
ModelNet40	airplane		airplane_0011	128	y	chaincode_F8INT_text	c:\temp\ProcesamientoVoxelesModelNet40\rev\CodigosDeCadena\airplane\128\airplane_0011_Y.F8INT	12039	0.00574064	11492	2536	2.47656	4.53155	0.00967407	1.68519	zstd	19	0.0054654	0.0438444	0.03125	70189056	66961408	-3227648	70217728	54460416	51171328	-3289088	54513664	2	1	0	0.0059139	0									55	0	0	1	c:\temp\ProcesamientoVoxelesModelNet40\rev\CodigosDeCadena\airplane\encoding_cost_metrics.csv	11002768	12489744	1486976
ModelNet40	airplane		airplane_0011	128	y	chaincode_F8SEP_text	c:\temp\ProcesamientoVoxelesModelNet40\rev\CodigosDeCadena\airplane\128\airplane_0011_Y.F8SEP	12039	0.00574064	11809	2829	2.7627	4.17427	0.0107918	1.87989	gzip	9	0.0025917	0.0438444	0.03125	70189056	66961408	-3227648	70217728	54460416	51171328	-3289088	54513664	2	1	0	0.003037	0									55	0	0	1	c:\temp\ProcesamientoVoxelesModelNet40\rev\CodigosDeCadena\airplane\encoding_cost_metrics.csv	11002768	12489744	1486976
ModelNet40	airplane		airplane_0011	128	y	chaincode_F8SEP_text	c:\temp\ProcesamientoVoxelesModelNet40\rev\CodigosDeCadena\airplane\128\airplane_0011_Y.F8SEP	12039	0.00574064	11809	2563	2.50293	4.60749	0.00977707	1.70313	zstd	19	0.0050939	0.0438444	0.03125	70189056	66961408	-3227648	70217728	54460416	51171328	-3289088	54513664	2	1	0	0.0055655	0									55	0	0	1	c:\temp\ProcesamientoVoxelesModelNet40\rev\CodigosDeCadena\airplane\encoding_cost_metrics.csv	11002768	12489744	1486976
ModelNet40	airplane		airplane_0011	128	z	chaincode_3OT_text	c:\temp\ProcesamientoVoxelesModelNet40\rev\CodigosDeCadena\airplane\128\airplane_0011_Z.3OT	12039	0.00574064	11329	1835	1.79199	6.17384	0.00699997	1.21937	gzip	9	0.004322	0.0416379	0.046875	66981888	67203072	221184	67231744	51245056	51441664	196608	51494912	1	0	0	0.0048167	0									55	0	0	1	c:\temp\ProcesamientoVoxelesModelNet40\rev\CodigosDeCadena\airplane\encoding_cost_metrics.csv	15461576	18503656	3042080
ModelNet40	airplane		airplane_0011	128	z	chaincode_3OT_text	c:\temp\ProcesamientoVoxelesModelNet40\rev\CodigosDeCadena\airplane\128\airplane_0011_Z.3OT	12039	0.00574064	11329	1727	1.68652	6.55993	0.00658798	1.1476	zstd	19	0.0063528	0.0416379	0.046875	66981888	67203072	221184	67231744	51245056	51441664	196608	51494912	1	0	0	0.0066234	0.015625									55	0	0	1	c:\temp\ProcesamientoVoxelesModelNet40\rev\CodigosDeCadena\airplane\encoding_cost_metrics.csv	15461576	18503656	3042080
ModelNet40	airplane		airplane_0011	128	z	chaincode_3OTABS_text	c:\temp\ProcesamientoVoxelesModelNet40\rev\CodigosDeCadena\airplane\128\airplane_0011_Z.3OTABS	12039	0.00574064	11435	1899	1.85449	6.02159	0.00724411	1.2619	gzip	9	0.0038938	0.0416379	0.046875	66981888	67203072	221184	67231744	51245056	51441664	196608	51494912	1	0	0	0.0046299	0.03125									55	0	0	1	c:\temp\ProcesamientoVoxelesModelNet40\rev\CodigosDeCadena\airplane\encoding_cost_metrics.csv	15461576	18503656	3042080
ModelNet40	airplane		airplane_0011	128	z	chaincode_3OTABS_text	c:\temp\ProcesamientoVoxelesModelNet40\rev\CodigosDeCadena\airplane\128\airplane_0011_Z.3OTABS	12039	0.00574064	11435	1792	1.75	6.38114	0.00683594	1.1908	zstd	19	0.0064129	0.0416379	0.046875	66981888	67203072	221184	67231744	51245056	51441664	196608	51494912	1	0	0	0.0070668	0.015625									55	0	0	1	c:\temp\ProcesamientoVoxelesModelNet40\rev\CodigosDeCadena\airplane\encoding_cost_metrics.csv	15461576	18503656	3042080
ModelNet40	airplane		airplane_0011	128	z	chaincode_3OTINT_text	c:\temp\ProcesamientoVoxelesModelNet40\rev\CodigosDeCadena\airplane\128\airplane_0011_Z.3OTINT	12039	0.00574064	11329	1836	1.79297	6.17048	0.00700378	1.22003	gzip	9	0.0042245	0.0416379	0.046875	66981888	67203072	221184	67231744	51245056	51441664	196608	51494912	1	0	0	0.0048666	0									55	0	0	1	c:\temp\ProcesamientoVoxelesModelNet40\rev\CodigosDeCadena\airplane\encoding_cost_metrics.csv	15461576	18503656	3042080
ModelNet40	airplane		airplane_0011	128	z	chaincode_3OTINT_text	c:\temp\ProcesamientoVoxelesModelNet40\rev\CodigosDeCadena\airplane\128\airplane_0011_Z.3OTINT	12039	0.00574064	11329	1718	1.67773	6.5943	0.00655365	1.14162	zstd	19	0.0060792	0.0416379	0.046875	66981888	67203072	221184	67231744	51245056	51441664	196608	51494912	1	0	0	0.0068531	0									55	0	0	1	c:\temp\ProcesamientoVoxelesModelNet40\rev\CodigosDeCadena\airplane\encoding_cost_metrics.csv	15461576	18503656	3042080
ModelNet40	airplane		airplane_0011	128	z	chaincode_3OTSEP_text	c:\temp\ProcesamientoVoxelesModelNet40\rev\CodigosDeCadena\airplane\128\airplane_0011_Z.3OTSEP	12039	0.00574064	11490	1908	1.86328	6.02201	0.00727844	1.26788	gzip	9	0.0038564	0.0416379	0.046875	66981888	67203072	221184	67231744	51245056	51441664	196608	51494912	1	0	0	0.004457	0									55	0	0	1	c:\temp\ProcesamientoVoxelesModelNet40\rev\CodigosDeCadena\airplane\encoding_cost_metrics.csv	15461576	18503656	3042080
ModelNet40	airplane		airplane_0011	128	z	chaincode_3OTSEP_text	c:\temp\ProcesamientoVoxelesModelNet40\rev\CodigosDeCadena\airplane\128\airplane_0011_Z.3OTSEP	12039	0.00574064	11490	1792	1.75	6.41183	0.00683594	1.1908	zstd	19	0.0057773	0.0416379	0.046875	66981888	67203072	221184	67231744	51245056	51441664	196608	51494912	1	0	0	0.0062231	0									55	0	0	1	c:\temp\ProcesamientoVoxelesModelNet40\rev\CodigosDeCadena\airplane\encoding_cost_metrics.csv	15461576	18503656	3042080
ModelNet40	airplane		airplane_0011	128	z	chaincode_F4_text	c:\temp\ProcesamientoVoxelesModelNet40\rev\CodigosDeCadena\airplane\128\airplane_0011_Z.F4	12039	0.00574064	10953	1771	1.72949	6.18464	0.00675583	1.17684	gzip	9	0.0028737	0.0424142	0.03125	66772992	67022848	249856	67051520	50982912	51245056	262144	51298304	1	0	0	0.0034323	0									55	0	0	1	c:\temp\ProcesamientoVoxelesModelNet40\rev\CodigosDeCadena\airplane\encoding_cost_metrics.csv	12660416	15787680	3127264
ModelNet40	airplane		airplane_0011	128	z	chaincode_F4_text	c:\temp\ProcesamientoVoxelesModelNet40\rev\CodigosDeCadena\airplane\128\airplane_0011_Z.F4	12039	0.00574064	10953	1652	1.61328	6.63015	0.00630188	1.09777	zstd	19	0.0056483	0.0424142	0.03125	66772992	67022848	249856	67051520	50982912	51245056	262144	51298304	1	0	0	0.0060832	0.03125									55	0	0	1	c:\temp\ProcesamientoVoxelesModelNet40\rev\CodigosDeCadena\airplane\encoding_cost_metrics.csv	12660416	15787680	3127264
ModelNet40	airplane		airplane_0011	128	z	chaincode_F4ABS_text	c:\temp\ProcesamientoVoxelesModelNet40\rev\CodigosDeCadena\airplane\128\airplane_0011_Z.F4ABS	12039	0.00574064	11061	1835	1.79199	6.02779	0.00699997	1.21937	gzip	9	0.0031419	0.0424142	0.03125	66772992	67022848	249856	67051520	50982912	51245056	262144	51298304	1	0	0	0.0035112	0.03125									55	0	0	1	c:\temp\ProcesamientoVoxelesModelNet40\rev\CodigosDeCadena\airplane\encoding_cost_metrics.csv	12660416	15787680	3127264
ModelNet40	airplane		airplane_0011	128	z	chaincode_F4ABS_text	c:\temp\ProcesamientoVoxelesModelNet40\rev\CodigosDeCadena\airplane\128\airplane_0011_Z.F4ABS	12039	0.00574064	11061	1721	1.68066	6.42708	0.00656509	1.14362	zstd	19	0.005581	0.0424142	0.03125	66772992	67022848	249856	67051520	50982912	51245056	262144	51298304	1	0	0	0.0059591	0.015625									55	0	0	1	c:\temp\ProcesamientoVoxelesModelNet40\rev\CodigosDeCadena\airplane\encoding_cost_metrics.csv	12660416	15787680	3127264
ModelNet40	airplane		airplane_0011	128	z	chaincode_F4INT_text	c:\temp\ProcesamientoVoxelesModelNet40\rev\CodigosDeCadena\airplane\128\airplane_0011_Z.F4INT	12039	0.00574064	10953	1776	1.73438	6.16723	0.0067749	1.18016	gzip	9	0.0026406	0.0424142	0.03125	66772992	67022848	249856	67051520	50982912	51245056	262144	51298304	1	0	0	0.0030064	0.015625									55	0	0	1	c:\temp\ProcesamientoVoxelesModelNet40\rev\CodigosDeCadena\airplane\encoding_cost_metrics.csv	12660416	15787680	3127264
ModelNet40	airplane		airplane_0011	128	z	chaincode_F4INT_text	c:\temp\ProcesamientoVoxelesModelNet40\rev\CodigosDeCadena\airplane\128\airplane_0011_Z.F4INT	12039	0.00574064	10953	1648	1.60938	6.64624	0.00628662	1.09511	zstd	19	0.0061474	0.0424142	0.03125	66772992	67022848	249856	67051520	50982912	51245056	262144	51298304	1	0	0	0.0069342	0.015625									55	0	0	1	c:\temp\ProcesamientoVoxelesModelNet40\rev\CodigosDeCadena\airplane\encoding_cost_metrics.csv	12660416	15787680	3127264
ModelNet40	airplane		airplane_0011	128	z	chaincode_F4SEP_text	c:\temp\ProcesamientoVoxelesModelNet40\rev\CodigosDeCadena\airplane\128\airplane_0011_Z.F4SEP	12039	0.00574064	11115	1829	1.78613	6.07709	0.00697708	1.21538	gzip	9	0.0025913	0.0424142	0.03125	66772992	67022848	249856	67051520	50982912	51245056	262144	51298304	1	0	0	0.0032434	0.03125									55	0	0	1	c:\temp\ProcesamientoVoxelesModelNet40\rev\CodigosDeCadena\airplane\encoding_cost_metrics.csv	12660416	15787680	3127264
ModelNet40	airplane		airplane_0011	128	z	chaincode_F4SEP_text	c:\temp\ProcesamientoVoxelesModelNet40\rev\CodigosDeCadena\airplane\128\airplane_0011_Z.F4SEP	12039	0.00574064	11115	1715	1.6748	6.48105	0.00654221	1.13963	zstd	19	0.0058934	0.0424142	0.03125	66772992	67022848	249856	67051520	50982912	51245056	262144	51298304	1	0	0	0.0064812	0.015625									55	0	0	1	c:\temp\ProcesamientoVoxelesModelNet40\rev\CodigosDeCadena\airplane\encoding_cost_metrics.csv	12660416	15787680	3127264
ModelNet40	airplane		airplane_0011	128	z	chaincode_F8_text	c:\temp\ProcesamientoVoxelesModelNet40\rev\CodigosDeCadena\airplane\128\airplane_0011_Z.F8	12039	0.00574064	7900	1703	1.66309	4.63887	0.00649643	1.13166	gzip	9	0.0016055	0.0406744	0.046875	66961408	67194880	233472	67223552	51171328	51433472	262144	51486720	2	1	1	0.0020193	0									55	0	0	1	c:\temp\ProcesamientoVoxelesModelNet40\rev\CodigosDeCadena\airplane\encoding_cost_metrics.csv	12579856	15427880	2848024
ModelNet40	airplane		airplane_0011	128	z	chaincode_F8_text	c:\temp\ProcesamientoVoxelesModelNet40\rev\CodigosDeCadena\airplane\128\airplane_0011_Z.F8	12039	0.00574064	7900	1581	1.54395	4.99684	0.00603104	1.05059	zstd	19	0.0042131	0.0406744	0.046875	66961408	67194880	233472	67223552	51171328	51433472	262144	51486720	2	1	1	0.004565	0									55	0	0	1	c:\temp\ProcesamientoVoxelesModelNet40\rev\CodigosDeCadena\airplane\encoding_cost_metrics.csv	12579856	15427880	2848024
ModelNet40	airplane		airplane_0011	128	z	chaincode_F8ABS_text	c:\temp\ProcesamientoVoxelesModelNet40\rev\CodigosDeCadena\airplane\128\airplane_0011_Z.F8ABS	12039	0.00574064	7985	1751	1.70996	4.56025	0.00667953	1.16355	gzip	9	0.0019319	0.0406744	0.046875	66961408	67194880	233472	67223552	51171328	51433472	262144	51486720	2	1	1	0.0023423	0									55	0	0	1	c:\temp\ProcesamientoVoxelesModelNet40\rev\CodigosDeCadena\airplane\encoding_cost_metrics.csv	12579856	15427880	2848024
ModelNet40	airplane		airplane_0011	128	z	chaincode_F8ABS_text	c:\temp\ProcesamientoVoxelesModelNet40\rev\CodigosDeCadena\airplane\128\airplane_0011_Z.F8ABS	12039	0.00574064	7985	1630	1.5918	4.89877	0.00621796	1.08315	zstd	19	0.0041661	0.0406744	0.046875	66961408	67194880	233472	67223552	51171328	51433472	262144	51486720	2	1	1	0.0045483	0									55	0	0	1	c:\temp\ProcesamientoVoxelesModelNet40\rev\CodigosDeCadena\airplane\encoding_cost_metrics.csv	12579856	15427880	2848024
ModelNet40	airplane		airplane_0011	128	z	chaincode_F8INT_text	c:\temp\ProcesamientoVoxelesModelNet40\rev\CodigosDeCadena\airplane\128\airplane_0011_Z.F8INT	12039	0.00574064	7900	1711	1.6709	4.61718	0.00652695	1.13697	gzip	9	0.001582	0.0406744	0.046875	66961408	67194880	233472	67223552	51171328	51433472	262144	51486720	2	1	1	0.0020275	0									55	0	0	1	c:\temp\ProcesamientoVoxelesModelNet40\rev\CodigosDeCadena\airplane\encoding_cost_metrics.csv	12579856	15427880	2848024
ModelNet40	airplane		airplane_0011	128	z	chaincode_F8INT_text	c:\temp\ProcesamientoVoxelesModelNet40\rev\CodigosDeCadena\airplane\128\airplane_0011_Z.F8INT	12039	0.00574064	7900	1582	1.54492	4.99368	0.00603485	1.05125	zstd	19	0.0046851	0.0406744	0.046875	66961408	67194880	233472	67223552	51171328	51433472	262144	51486720	2	1	1	0.0050578	0.03125									55	0	0	1	c:\temp\ProcesamientoVoxelesModelNet40\rev\CodigosDeCadena\airplane\encoding_cost_metrics.csv	12579856	15427880	2848024
ModelNet40	airplane		airplane_0011	128	z	chaincode_F8SEP_text	c:\temp\ProcesamientoVoxelesModelNet40\rev\CodigosDeCadena\airplane\128\airplane_0011_Z.F8SEP	12039	0.00574064	8045	1750	1.70898	4.59714	0.00667572	1.16289	gzip	9	0.0019491	0.0406744	0.046875	66961408	67194880	233472	67223552	51171328	51433472	262144	51486720	2	1	1	0.0023937	0									55	0	0	1	c:\temp\ProcesamientoVoxelesModelNet40\rev\CodigosDeCadena\airplane\encoding_cost_metrics.csv	12579856	15427880	2848024
ModelNet40	airplane		airplane_0011	128	z	chaincode_F8SEP_text	c:\temp\ProcesamientoVoxelesModelNet40\rev\CodigosDeCadena\airplane\128\airplane_0011_Z.F8SEP	12039	0.00574064	8045	1636	1.59766	4.91748	0.00624084	1.08713	zstd	19	0.0036206	0.0406744	0.046875	66961408	67194880	233472	67223552	51171328	51433472	262144	51486720	2	1	1	0.0040965	0.015625									55	0	0	1	c:\temp\ProcesamientoVoxelesModelNet40\rev\CodigosDeCadena\airplane\encoding_cost_metrics.csv	12579856	15427880	2848024
ModelNet40	airplane		airplane_0012	128	x	chaincode_3OT_text	c:\temp\ProcesamientoVoxelesModelNet40\rev\CodigosDeCadena\airplane\128\airplane_0012_X.3OT	10525	0.00501871	18019	2355	2.2998	7.65138	0.00898361	1.79002	gzip	9	0.0068546	0.0549727	0.078125	67248128	69730304	2482176	69758976	51478528	53972992	2494464	54026240	2	0	0	0.0074254	0.015625									55	0	0	1	c:\temp\ProcesamientoVoxelesModelNet40\rev\CodigosDeCadena\airplane\encoding_cost_metrics.csv	13819408	17497792	3678384
ModelNet40	airplane		airplane_0012	128	x	chaincode_3OT_text	c:\temp\ProcesamientoVoxelesModelNet40\rev\CodigosDeCadena\airplane\128\airplane_0012_X.3OT	10525	0.00501871	18019	2114	2.06445	8.52365	0.00806427	1.60684	zstd	19	0.0082427	0.0549727	0.078125	67248128	69730304	2482176	69758976	51478528	53972992	2494464	54026240	2	0	0	0.0089024	0.015625									55	0	0	1	c:\temp\ProcesamientoVoxelesModelNet40\rev\CodigosDeCadena\airplane\encoding_cost_metrics.csv	13819408	17497792	3678384
ModelNet40	airplane		airplane_0012	128	x	chaincode_3OTABS_text	c:\temp\ProcesamientoVoxelesModelNet40\rev\CodigosDeCadena\airplane\128\airplane_0012_X.3OTABS	10525	0.00501871	18240	2347	2.29199	7.77162	0.00895309	1.78394	gzip	9	0.0069235	0.0549727	0.078125	67248128	69730304	2482176	69758976	51478528	53972992	2494464	54026240	2	0	0	0.0072806	0.015625									55	0	0	1	c:\temp\ProcesamientoVoxelesModelNet40\rev\CodigosDeCadena\airplane\encoding_cost_metrics.csv	13819408	17497792	3678384
ModelNet40	airplane		airplane_0012	128	x	chaincode_3OTABS_text	c:\temp\ProcesamientoVoxelesModelNet40\rev\CodigosDeCadena\airplane\128\airplane_0012_X.3OTABS	10525	0.00501871	18240	2099	2.0498	8.68985	0.00800705	1.59544	zstd	19	0.0083925	0.0549727	0.078125	67248128	69730304	2482176	69758976	51478528	53972992	2494464	54026240	2	0	0	0.0087742	0.015625									55	0	0	1	c:\temp\ProcesamientoVoxelesModelNet40\rev\CodigosDeCadena\airplane\encoding_cost_metrics.csv	13819408	17497792	3678384
ModelNet40	airplane		airplane_0012	128	x	chaincode_3OTINT_text	c:\temp\ProcesamientoVoxelesModelNet40\rev\CodigosDeCadena\airplane\128\airplane_0012_X.3OTINT	10525	0.00501871	18019	2401	2.34473	7.50479	0.00915909	1.82499	gzip	9	0.0076138	0.0549727	0.078125	67248128	69730304	2482176	69758976	51478528	53972992	2494464	54026240	2	0	0	0.008054	0									58	0	0	1	c:\temp\ProcesamientoVoxelesModelNet40\rev\CodigosDeCadena\airplane\encoding_cost_metrics.csv	13819408	17497792	3678384
ModelNet40	airplane		airplane_0012	128	x	chaincode_3OTINT_text	c:\temp\ProcesamientoVoxelesModelNet40\rev\CodigosDeCadena\airplane\128\airplane_0012_X.3OTINT	10525	0.00501871	18019	2164	2.11328	8.32671	0.008255	1.64485	zstd	19	0.0091145	0.0549727	0.078125	67248128	69730304	2482176	69758976	51478528	53972992	2494464	54026240	2	0	0	0.0095529	0.015625									55	0	0	1	c:\temp\ProcesamientoVoxelesModelNet40\rev\CodigosDeCadena\airplane\encoding_cost_metrics.csv	13819408	17497792	3678384
ModelNet40	airplane		airplane_0012	128	x	chaincode_3OTSEP_text	c:\temp\ProcesamientoVoxelesModelNet40\rev\CodigosDeCadena\airplane\128\airplane_0012_X.3OTSEP	10525	0.00501871	18480	2444	2.38672	7.56137	0.00932312	1.85767	gzip	9	0.0056184	0.0549727	0.078125	67248128	69730304	2482176	69758976	51478528	53972992	2494464	54026240	2	0	0	0.0061042	0.015625									55	0	0	1	c:\temp\ProcesamientoVoxelesModelNet40\rev\CodigosDeCadena\airplane\encoding_cost_metrics.csv	13819408	17497792	3678384
ModelNet40	airplane		airplane_0012	128	x	chaincode_3OTSEP_text	c:\temp\ProcesamientoVoxelesModelNet40\rev\CodigosDeCadena\airplane\128\airplane_0012_X.3OTSEP	10525	0.00501871	18480	2215	2.16309	8.34312	0.00844955	1.68361	zstd	19	0.0083769	0.0549727	0.078125	67248128	69730304	2482176	69758976	51478528	53972992	2494464	54026240	2	0	0	0.0088708	0.015625									55	0	0	1	c:\temp\ProcesamientoVoxelesModelNet40\rev\CodigosDeCadena\airplane\encoding_cost_metrics.csv	13819408	17497792	3678384
ModelNet40	airplane		airplane_0012	128	x	chaincode_F4_text	c:\temp\ProcesamientoVoxelesModelNet40\rev\CodigosDeCadena\airplane\128\airplane_0012_X.F4	10525	0.00501871	16801	2246	2.19336	7.48041	0.00856781	1.70717	gzip	9	0.0038644	0.0475546	0.09375	67379200	70451200	3072000	70479872	51638272	54722560	3084288	54775808	4	1	1	0.0042838	0									55	0	0	1	c:\temp\ProcesamientoVoxelesModelNet40\rev\CodigosDeCadena\airplane\encoding_cost_metrics.csv	19447080	9533528	-9913552
ModelNet40	airplane		airplane_0012	128	x	chaincode_F4_text	c:\temp\ProcesamientoVoxelesModelNet40\rev\CodigosDeCadena\airplane\128\airplane_0012_X.F4	10525	0.00501871	16801	2011	1.96387	8.35455	0.00767136	1.52855	zstd	19	0.0073787	0.0475546	0.09375	67379200	70451200	3072000	70479872	51638272	54722560	3084288	54775808	4	1	1	0.0081238	0.03125									55	0	0	1	c:\temp\ProcesamientoVoxelesModelNet40\rev\CodigosDeCadena\airplane\encoding_cost_metrics.csv	19447080	9533528	-9913552
ModelNet40	airplane		airplane_0012	128	x	chaincode_F4ABS_text	c:\temp\ProcesamientoVoxelesModelNet40\rev\CodigosDeCadena\airplane\128\airplane_0012_X.F4ABS	10525	0.00501871	17024	2240	2.1875	7.6	0.00854492	1.70261	gzip	9	0.0034062	0.0475546	0.09375	67379200	70451200	3072000	70479872	51638272	54722560	3084288	54775808	4	1	1	0.0040385	0.03125									55	0	0	1	c:\temp\ProcesamientoVoxelesModelNet40\rev\CodigosDeCadena\airplane\encoding_cost_metrics.csv	19447080	9533528	-9913552
ModelNet40	airplane		airplane_0012	128	x	chaincode_F4ABS_text	c:\temp\ProcesamientoVoxelesModelNet40\rev\CodigosDeCadena\airplane\128\airplane_0012_X.F4ABS	10525	0.00501871	17024	2003	1.95605	8.49925	0.00764084	1.52247	zstd	19	0.0072018	0.0475546	0.09375	67379200	70451200	3072000	70479872	51638272	54722560	3084288	54775808	4	1	1	0.0075824	0.015625									55	0	0	1	c:\temp\ProcesamientoVoxelesModelNet40\rev\CodigosDeCadena\airplane\encoding_cost_metrics.csv	19447080	9533528	-9913552
ModelNet40	airplane		airplane_0012	128	x	chaincode_F4INT_text	c:\temp\ProcesamientoVoxelesModelNet40\rev\CodigosDeCadena\airplane\128\airplane_0012_X.F4INT	10525	0.00501871	16801	2287	2.2334	7.34631	0.00872421	1.73834	gzip	9	0.0035502	0.0475546	0.09375	67379200	70451200	3072000	70479872	51638272	54722560	3084288	54775808	4	1	1	0.0044119	0									55	0	0	1	c:\temp\ProcesamientoVoxelesModelNet40\rev\CodigosDeCadena\airplane\encoding_cost_metrics.csv	19447080	9533528	-9913552
ModelNet40	airplane		airplane_0012	128	x	chaincode_F4INT_text	c:\temp\ProcesamientoVoxelesModelNet40\rev\CodigosDeCadena\airplane\128\airplane_0012_X.F4INT	10525	0.00501871	16801	2065	2.0166	8.13608	0.00787735	1.5696	zstd	19	0.0091127	0.0475546	0.09375	67379200	70451200	3072000	70479872	51638272	54722560	3084288	54775808	4	1	1	0.0095854	0									55	0	0	1	c:\temp\ProcesamientoVoxelesModelNet40\rev\CodigosDeCadena\airplane\encoding_cost_metrics.csv	19447080	9533528	-9913552
ModelNet40	airplane		airplane_0012	128	x	chaincode_F4SEP_text	c:\temp\ProcesamientoVoxelesModelNet40\rev\CodigosDeCadena\airplane\128\airplane_0012_X.F4SEP	10525	0.00501871	17265	2292	2.23828	7.53272	0.00874329	1.74214	gzip	9	0.0038699	0.0475546	0.09375	67379200	70451200	3072000	70479872	51638272	54722560	3084288	54775808	4	1	1	0.0043485	0									55	0	0	1	c:\temp\ProcesamientoVoxelesModelNet40\rev\CodigosDeCadena\airplane\encoding_cost_metrics.csv	19447080	9533528	-9913552
ModelNet40	airplane		airplane_0012	128	x	chaincode_F4SEP_text	c:\temp\ProcesamientoVoxelesModelNet40\rev\CodigosDeCadena\airplane\128\airplane_0012_X.F4SEP	10525	0.00501871	17265	2076	2.02734	8.31647	0.00791931	1.57796	zstd	19	0.0074588	0.0475546	0.09375	67379200	70451200	3072000	70479872	51638272	54722560	3084288	54775808	4	1	1	0.0079433	0									55	0	0	1	c:\temp\ProcesamientoVoxelesModelNet40\rev\CodigosDeCadena\airplane\encoding_cost_metrics.csv	19447080	9533528	-9913552
ModelNet40	airplane		airplane_0012	128	x	chaincode_F8_text	c:\temp\ProcesamientoVoxelesModelNet40\rev\CodigosDeCadena\airplane\128\airplane_0012_X.F8	10525	0.00501871	14031	2215	2.16309	6.33454	0.00844955	1.68361	gzip	9	0.0025389	0.0498176	0.078125	67420160	70012928	2592768	70041600	51658752	54284288	2625536	54337536	2	0	0	0.0033705	0									55	0	0	1	c:\temp\ProcesamientoVoxelesModelNet40\rev\CodigosDeCadena\airplane\encoding_cost_metrics.csv	14498752	18555360	4056608
ModelNet40	airplane		airplane_0012	128	x	chaincode_F8_text	c:\temp\ProcesamientoVoxelesModelNet40\rev\CodigosDeCadena\airplane\128\airplane_0012_X.F8	10525	0.00501871	14031	2009	1.96191	6.98407	0.00766373	1.52703	zstd	19	0.0057751	0.0498176	0.078125	67420160	70012928	2592768	70041600	51658752	54284288	2625536	54337536	2	0	0	0.0061813	0									55	0	0	1	c:\temp\ProcesamientoVoxelesModelNet40\rev\CodigosDeCadena\airplane\encoding_cost_metrics.csv	14498752	18555360	4056608
ModelNet40	airplane		airplane_0012	128	x	chaincode_F8ABS_text	c:\temp\ProcesamientoVoxelesModelNet40\rev\CodigosDeCadena\airplane\128\airplane_0012_X.F8ABS	10525	0.00501871	14252	2210	2.1582	6.44887	0.00843048	1.67981	gzip	9	0.0029286	0.0498176	0.078125	67420160	70012928	2592768	70041600	51658752	54284288	2625536	54337536	2	0	0	0.0033742	0									55	0	0	1	c:\temp\ProcesamientoVoxelesModelNet40\rev\CodigosDeCadena\airplane\encoding_cost_metrics.csv	14498752	18555360	4056608
ModelNet40	airplane		airplane_0012	128	x	chaincode_F8ABS_text	c:\temp\ProcesamientoVoxelesModelNet40\rev\CodigosDeCadena\airplane\128\airplane_0012_X.F8ABS	10525	0.00501871	14252	1994	1.94727	7.14744	0.00760651	1.51563	zstd	19	0.0058962	0.0498176	0.078125	67420160	70012928	2592768	70041600	51658752	54284288	2625536	54337536	2	0	0	0.0062584	0									55	0	0	1	c:\temp\ProcesamientoVoxelesModelNet40\rev\CodigosDeCadena\airplane\encoding_cost_metrics.csv	14498752	18555360	4056608
ModelNet40	airplane		airplane_0012	128	x	chaincode_F8INT_text	c:\temp\ProcesamientoVoxelesModelNet40\rev\CodigosDeCadena\airplane\128\airplane_0012_X.F8INT	10525	0.00501871	14031	2261	2.20801	6.20566	0.00862503	1.71857	gzip	9	0.0029564	0.0498176	0.078125	67420160	70012928	2592768	70041600	51658752	54284288	2625536	54337536	2	0	0	0.0034166	0									55	0	0	1	c:\temp\ProcesamientoVoxelesModelNet40\rev\CodigosDeCadena\airplane\encoding_cost_metrics.csv	14498752	18555360	4056608
ModelNet40	airplane		airplane_0012	128	x	chaincode_F8INT_text	c:\temp\ProcesamientoVoxelesModelNet40\rev\CodigosDeCadena\airplane\128\airplane_0012_X.F8INT	10525	0.00501871	14031	2030	1.98242	6.91182	0.00774384	1.54299	zstd	19	0.006403	0.0498176	0.078125	67420160	70012928	2592768	70041600	51658752	54284288	2625536	54337536	2	0	0	0.0067851	0									55	0	0	1	c:\temp\ProcesamientoVoxelesModelNet40\rev\CodigosDeCadena\airplane\encoding_cost_metrics.csv	14498752	18555360	4056608
ModelNet40	airplane		airplane_0012	128	x	chaincode_F8SEP_text	c:\temp\ProcesamientoVoxelesModelNet40\rev\CodigosDeCadena\airplane\128\airplane_0012_X.F8SEP	10525	0.00501871	14492	2268	2.21484	6.38977	0.00865173	1.7239	gzip	9	0.0028685	0.0498176	0.078125	67420160	70012928	2592768	70041600	51658752	54284288	2625536	54337536	2	0	0	0.0038187	0									55	0	0	1	c:\temp\ProcesamientoVoxelesModelNet40\rev\CodigosDeCadena\airplane\encoding_cost_metrics.csv	14498752	18555360	4056608
ModelNet40	airplane		airplane_0012	128	x	chaincode_F8SEP_text	c:\temp\ProcesamientoVoxelesModelNet40\rev\CodigosDeCadena\airplane\128\airplane_0012_X.F8SEP	10525	0.00501871	14492	2055	2.00684	7.05207	0.0078392	1.562	zstd	19	0.0068213	0.0498176	0.078125	67420160	70012928	2592768	70041600	51658752	54284288	2625536	54337536	2	0	0	0.0072379	0									55	0	0	1	c:\temp\ProcesamientoVoxelesModelNet40\rev\CodigosDeCadena\airplane\encoding_cost_metrics.csv	14498752	18555360	4056608
ModelNet40	airplane		airplane_0012	128	y	chaincode_3OT_text	c:\temp\ProcesamientoVoxelesModelNet40\rev\CodigosDeCadena\airplane\128\airplane_0012_Y.3OT	10525	0.00501871	12792	1849	1.80566	6.91833	0.00705338	1.40542	gzip	9	0.0043326	0.0430244	0.046875	69730304	66981888	-2748416	69943296	53972992	51191808	-2781184	54218752	3	2	1	0.0048336	0									55	0	0	1	c:\temp\ProcesamientoVoxelesModelNet40\rev\CodigosDeCadena\airplane\encoding_cost_metrics.csv	17587904	15321416	-2266488
ModelNet40	airplane		airplane_0012	128	y	chaincode_3OT_text	c:\temp\ProcesamientoVoxelesModelNet40\rev\CodigosDeCadena\airplane\128\airplane_0012_Y.3OT	10525	0.00501871	12792	1690	1.65039	7.56923	0.00644684	1.28456	zstd	19	0.0082016	0.0430244	0.046875	69730304	66981888	-2748416	69943296	53972992	51191808	-2781184	54218752	3	2	1	0.0086881	0									55	0	0	1	c:\temp\ProcesamientoVoxelesModelNet40\rev\CodigosDeCadena\airplane\encoding_cost_metrics.csv	17587904	15321416	-2266488
ModelNet40	airplane		airplane_0012	128	y	chaincode_3OTABS_text	c:\temp\ProcesamientoVoxelesModelNet40\rev\CodigosDeCadena\airplane\128\airplane_0012_Y.3OTABS	10525	0.00501871	12845	1849	1.80566	6.947	0.00705338	1.40542	gzip	9	0.0041007	0.0430244	0.046875	69730304	66981888	-2748416	69943296	53972992	51191808	-2781184	54218752	3	2	1	0.0044962	0									55	0	0	1	c:\temp\ProcesamientoVoxelesModelNet40\rev\CodigosDeCadena\airplane\encoding_cost_metrics.csv	17587904	15321416	-2266488
ModelNet40	airplane		airplane_0012	128	y	chaincode_3OTABS_text	c:\temp\ProcesamientoVoxelesModelNet40\rev\CodigosDeCadena\airplane\128\airplane_0012_Y.3OTABS	10525	0.00501871	12845	1698	1.6582	7.56478	0.00647736	1.29064	zstd	19	0.0071428	0.0430244	0.046875	69730304	66981888	-2748416	69943296	53972992	51191808	-2781184	54218752	3	2	1	0.0075465	0									55	0	0	1	c:\temp\ProcesamientoVoxelesModelNet40\rev\CodigosDeCadena\airplane\encoding_cost_metrics.csv	17587904	15321416	-2266488
ModelNet40	airplane		airplane_0012	128	y	chaincode_3OTINT_text	c:\temp\ProcesamientoVoxelesModelNet40\rev\CodigosDeCadena\airplane\128\airplane_0012_Y.3OTINT	10525	0.00501871	12792	1858	1.81445	6.88482	0.00708771	1.41226	gzip	9	0.0039483	0.0430244	0.046875	69730304	66981888	-2748416	69943296	53972992	51191808	-2781184	54218752	3	2	1	0.0044928	0									55	0	0	1	c:\temp\ProcesamientoVoxelesModelNet40\rev\CodigosDeCadena\airplane\encoding_cost_metrics.csv	17587904	15321416	-2266488
ModelNet40	airplane		airplane_0012	128	y	chaincode_3OTINT_text	c:\temp\ProcesamientoVoxelesModelNet40\rev\CodigosDeCadena\airplane\128\airplane_0012_Y.3OTINT	10525	0.00501871	12792	1698	1.6582	7.53357	0.00647736	1.29064	zstd	19	0.0067325	0.0430244	0.046875	69730304	66981888	-2748416	69943296	53972992	51191808	-2781184	54218752	3	2	1	0.0072169	0									55	0	0	1	c:\temp\ProcesamientoVoxelesModelNet40\rev\CodigosDeCadena\airplane\encoding_cost_metrics.csv	17587904	15321416	-2266488
ModelNet40	airplane		airplane_0012	128	y	chaincode_3OTSEP_text	c:\temp\ProcesamientoVoxelesModelNet40\rev\CodigosDeCadena\airplane\128\airplane_0012_Y.3OTSEP	10525	0.00501871	13061	1926	1.88086	6.78141	0.00734711	1.46394	gzip	9	0.0040215	0.0430244	0.046875	69730304	66981888	-2748416	69943296	53972992	51191808	-2781184	54218752	3	2	1	0.0048203	0									55	0	0	1	c:\temp\ProcesamientoVoxelesModelNet40\rev\CodigosDeCadena\airplane\encoding_cost_metrics.csv	17587904	15321416	-2266488
[truncated: 200,777+ more rows]
[truncated: 44 more columns]

## Sheet: ResourceSummary
Resource summary (mean across models). Times in seconds; memory in bytes.
[truncated: 169 more rows]
[truncated: 37 more columns]

## Sheet: ChainMetricCoverage
Coverage of imported C# encoding and decoding metrics. Counts are over unique chain-code files, not gzip/zstd duplicates.
resolution	format	has_encoding_metrics__count	has_encoding_metrics__sum	has_encoding_metrics__mean	has_decoding_metrics__count	has_decoding_metrics__sum	has_decoding_metrics__mean	decode_ok__count	decode_ok__sum	decode_ok__mean
[truncated: 84 more rows]

## Sheet: DecodeValidationSummary
Decoding validation summary from C# decoding_validation_results.csv. Counts are over unique chain-code files.
[truncated: 64 more rows]

[truncated: 11 more sheets: EncodeRuntimeSummary, Summary, PerResolution, RankByClass_AllRes, WinsLosses_AllRes, AblationSummary, AblationByMethod, AblationByResolution, AblationByAxis, OverheadVsFULL, AblationFiguresData]
