# Supplementary material for: Contour-Based Chain-Code Serialization for Lossless Compression of Voxelized 3D Objects
Source: Entropy (Basel). 2026 Jul 8;28(7):774. doi: 10.3390/e28070774 (PMC13408810; doi:10.3390/e28070774)
Supplement: Supplementary file 1 [file entropy-28-00774-s001.zip › S5_EncodingDecoding_Timing_Validation_Analysis.xlsx]

## Sheet: README
Encoding/Decoding Timing Analysis Workbook
Section	Description
Workbook purpose	Summarized timing, exactness, memory, and chart-ready data from encoding_cost_metrics_ALL.csv and decoding_validation_results_ALL.csv.
Scope	40 ModelNet40 classes, 3,983 objects, 7 resolutions, F4/3OT/F8, axes X/Y/Z.
Main paper scope	Use the X-axis tables for the 40-class main timing discussion. X-axis decoding has 0 failures.
Deep analysis scope	Use FourClass_XYZ for airplane, bookshelf, chair, and vase across X/Y/Z.
Exactness note	All 250,929 decoding cases are exact except 7 known flower_pot/Z cases; these do not affect the main X-axis pipeline.
Timing metrics	Encoding uses TiempoWallClockMs and TiempoCPUms. Decoding uses TiempoDecodificacionWallClockMs and TiempoDecodificacionCPUms; total validation is reported separately.
Memory metrics	Peak managed, working-set, and private memory are summarized in MB. These are process/runtime measurements captured by the C# program.
Raw data note	The workbook contains aggregated tables and figure data, not the raw 250,929+250,929 rows, to keep the artifact paper-oriented and manageable.
Generated at	2026-06-17 15:04:32 UTC

## Sheet: Coverage
Coverage and exactness summary
Item	Value	Comment
Encoding rows	250929	Expected: 3,983 objects × 7 resolutions × 3 methods × 3 axes = 250,929
Decoding rows	250929	Expected: 3,983 objects × 7 resolutions × 3 methods × 3 axes = 250,929
Classes	40	40 ModelNet40 classes
Distinct objects	3983	38 classes with 100 objects, bowl with 84, cup with 99
Resolutions	8, 16, 32, 64, 128, 256, 512
Methods	F4, 3OT, F8
Axes	X, Y, Z	Main 40-class compression analysis uses X
Decoding exact OK	250922
Decoding exact failed	7	Known failures are flower_pot, Z axis, non-primary-axis cases
Main X decoding failed	0	Should be 0 for the main 40-class X-axis pipeline

## Sheet: Paper_Tables
Paper-ready timing tables
Mean ± 95% CI in milliseconds. Scope: 40 classes, X axis, F4/3OT/F8.
Table	Resolution	F4 mean±CI ms	3OT mean±CI ms	F8 mean±CI ms	Fastest method	Fastest mean ms
Encoding wall-clock	8	2.584 ± 0.215	2.027 ± 0.173	1.981 ± 0.166	F8	1.981
Encoding wall-clock	16	3.639 ± 0.247	3.153 ± 0.204	3.072 ± 0.194	F8	3.072
Encoding wall-clock	32	5.479 ± 0.241	5.500 ± 0.188	5.874 ± 0.187	F4	5.479
Encoding wall-clock	64	18.330 ± 0.408	18.292 ± 0.371	19.946 ± 0.404	3OT	18.292
Encoding wall-clock	128	104.749 ± 2.265	104.153 ± 2.245	110.086 ± 2.358	3OT	104.153
Encoding wall-clock	256	697.580 ± 16.567	697.095 ± 16.736	726.023 ± 17.322	3OT	697.095
Encoding wall-clock	512	5221.386 ± 133.148	5248.956 ± 135.253	5410.142 ± 138.024	F4	5221.39
Decoding wall-clock	8	5.691 ± 0.066	6.047 ± 0.073	5.691 ± 0.065	F4	5.691
Decoding wall-clock	16	6.682 ± 0.058	6.984 ± 0.058	6.652 ± 0.058	F8	6.652
Decoding wall-clock	32	8.957 ± 0.107	9.037 ± 0.094	8.480 ± 0.101	F8	8.48
Decoding wall-clock	64	18.713 ± 0.320	18.682 ± 0.295	17.704 ± 0.296	F8	17.704
Decoding wall-clock	128	69.273 ± 1.798	69.912 ± 1.772	68.565 ± 1.789	F8	68.565
Decoding wall-clock	256	430.249 ± 14.026	431.632 ± 14.045	430.911 ± 14.167	F4	430.249
Decoding wall-clock	512	3257.841 ± 115.051	3263.471 ± 115.109	3264.852 ± 114.921	F4	3257.84

## Sheet: Encoding_X
Encoding time summary: main 40-class X-axis pipeline
Each row aggregates 3,983 object-resolution cases for the selected resolution and method.
Resolution	Method	N	Mean wall ms	Median wall ms	SD wall ms	CI95 wall ms	P95 wall ms	Max wall ms	Mean CPU ms	Median CPU ms	CI95 CPU ms	Mean symbols	Mean code bytes	Mean peak working set MB
8	F4	3983	2.584	0.905	6.922	0.215	23.976	37.04	6.708	0	0.311	112	400.8	396.4
8	3OT	3983	2.027	1	5.584	0.173	2.506	36.842	7.858	0	0.32	132.8	414.3	396.37
8	F8	3983	1.981	1.015	5.351	0.166	2.445	37.176	7.791	0	0.319	101.1	381	396.37
16	F4	3983	3.639	1.248	7.941	0.247	27.982	38.471	7.359	0	0.344	522.4	1293.1	395.79
16	3OT	3983	3.153	1.646	6.577	0.204	5.274	36.975	8.564	0	0.368	577.3	1330	395.79
16	F8	3983	3.072	1.701	6.238	0.194	4.471	37.147	9.085	0	0.38	473.8	1216.5	395.79
32	F4	3983	5.479	3.172	7.755	0.241	29.32	40.97	9.533	0	0.413	2441.8	4608.5	230.51
32	3OT	3983	5.5	4.174	6.044	0.188	10.156	48.067	11.549	0	0.485	2590	4707.7	229.07
32	F8	3983	5.874	4.525	6.014	0.187	11.458	40.877	11.93	0	0.489	2230.8	4288.3	230.05
64	F4	3983	18.33	15.081	13.136	0.408	45.336	92.491	22.6	15.625	0.571	11555.5	18384.6	116.75
64	3OT	3983	18.292	15.704	11.934	0.371	40.633	93.054	24.444	15.625	0.577	11996	18662.3	116.39
64	F8	3983	19.946	17.153	13.018	0.404	44.617	101.005	26.029	15.625	0.592	10640.3	16906.1	116.76
128	F4	3983	104.749	92.105	72.945	2.265	238.904	663.636	119.237	109.375	2.718	54764.5	76316	127.22
128	3OT	3983	104.153	91.745	72.292	2.245	237.793	690.01	118.143	93.75	2.639	56123.5	77124.6	128.07
128	F8	3983	110.086	97.546	75.914	2.358	247.115	730.272	125.812	109.375	2.784	50712.4	70159.2	128.11
256	F4	3983	697.58	577.573	533.441	16.567	1707.99	4932.54	792.152	656.25	19.081	243513	301398	186.55
256	3OT	3983	697.095	573.33	538.898	16.736	1706.07	5233.22	790.496	640.625	19.308	247127	303254	189.48
256	F8	3983	726.023	597.498	557.749	17.322	1753.86	5436.59	824.681	671.875	20.017	226201	278694	192.89
512	F4	3983	5221.39	4242.24	4287.3	133.148	13234.4	42531.1	5977.56	4796.88	155.093	1025822	1.16404e+06	428.03
512	3OT	3983	5248.96	4224.68	4355.07	135.253	13440.6	43584	6042.49	4781.25	160.215	1.03452e+06	1.16754e+06	527.38
512	F8	3983	5410.14	4354.05	4444.31	138.024	13774.4	43681.3	6250.45	4968.75	163.884	953633	1.07992e+06	523.96

## Sheet: Decoding_X
Decoding time summary: main 40-class X-axis pipeline
Decoding time is pure decoding wall-clock time; total validation also includes writing/reconstruction comparison.
Resolution	Method	N	Exact OK	Exact failed	Mean decode wall ms	Median decode wall ms	SD decode wall ms	CI95 decode wall ms	P95 decode wall ms	Max decode wall ms	Mean decode CPU ms	Median decode CPU ms	CI95 decode CPU ms	Mean total validation ms	Median total validation ms	CI95 total validation ms	Mean symbols	Mean code bytes	Mean peak working set MB
8	F4	3983	3983	0	5.691	6.264	2.125	0.066	7.602	31.931	7.489	0	0.267	30.599	30.558	0.047	112	138	162.34
8	3OT	3983	3983	0	6.047	6.605	2.345	0.073	8.375	38.218	7.858	0	0.341	31.551	30.73	0.127	132.8	158.3	162.34
8	F8	3983	3983	0	5.691	6.259	2.099	0.065	7.614	34.241	7.54	0	0.269	30.634	30.588	0.048	101.1	126.6	162.28
16	F4	3983	3983	0	6.682	6.735	1.872	0.058	8.271	49.145	7.756	0	0.274	30.693	30.571	0.082	522.4	587	155.97
16	3OT	3983	3983	0	6.984	7.058	1.882	0.058	8.769	44.796	8.03	0	0.348	31.876	30.805	0.163	577.3	640.6	155.97
16	F8	3983	3983	0	6.652	6.696	1.852	0.058	8.237	49.276	7.811	0	0.273	30.741	30.591	0.1	473.8	536.4	155.98
32	F4	3983	3983	0	8.957	8.217	3.452	0.107	14.874	69.719	8.619	0	0.309	31.143	30.666	0.12	2441.8	2624.5	130
32	3OT	3983	3983	0	9.037	8.332	3.029	0.094	14.294	39.678	9.219	0	0.374	34.979	31.556	0.214	2590	2769.2	130.03
32	F8	3983	3983	0	8.48	7.995	3.26	0.101	13.157	145.603	8.858	0	0.313	30.989	30.644	0.112	2230.8	2405.6	130
64	F4	3983	3983	0	18.713	16.4	10.31	0.32	36.649	202.935	17.555	15.625	0.516	49.008	45.126	0.641	11555.5	12147.8	63.5
64	3OT	3983	3983	0	18.682	16.311	9.509	0.295	36.61	84.686	17.379	15.625	0.528	55.222	50.609	0.606	11996	12577.1	63.63
64	F8	3983	3983	0	17.704	15.049	9.531	0.296	35.282	107.751	17.457	15.625	0.511	47.82	44.413	0.601	10640.3	11191.4	63.43
128	F4	3983	3983	0	69.273	52.054	57.896	1.798	175.098	536.018	73.814	46.875	2.188	156.012	132.335	3.28	54764.5	56729.8	66.06
128	3OT	3983	3983	0	69.912	52.679	57.051	1.772	173.878	533.243	75.069	46.875	2.224	163.69	139.333	3.268	56123.5	58045.6	65.62
128	F8	3983	3983	0	68.565	51.435	57.616	1.789	175.511	547.26	75.12	46.875	2.261	154.875	130.97	3.242	50712.4	52513.4	66.01
256	F4	3983	3983	0	430.249	281.065	451.635	14.026	1254.53	5759.38	496.179	328.125	16.681	786.99	623.096	20.511	243513	249046	96.61
256	3OT	3983	3983	0	431.632	282.55	452.238	14.045	1273.29	5494.89	498.537	328.125	16.657	794.896	632.05	20.464	247127	252518	92.71
256	F8	3983	3983	0	430.911	282.937	456.174	14.167	1265.29	6310.6	497.65	328.125	16.765	787.413	620.83	20.658	226201	231290	95.04
512	F4	3983	3983	0	3257.84	2027.32	3704.57	115.051	10020.5	33722.6	3758.51	2328.12	132.806	4838.48	3542.16	141.968	1025822	1.03967e+06	314.02
512	3OT	3983	3983	0	3263.47	2037.86	3706.45	115.109	10063.5	42342.8	3771.22	2359.38	133.003	4854.35	3566.19	141.823	1.03452e+06	1.04795e+06	294.15
512	F8	3983	3983	0	3264.85	2035.59	3700.4	114.921	10066.3	32035.3	3767.19	2375	132.623	4848.15	3537.33	141.943	953633	966509	306.79

## Sheet: Axis_Sensitivity
Axis sensitivity summary: X/Y/Z
Useful for responding to reviewer questions about axis choice and sensitivity.
Resolution	Method	Axis	N	Mean encoding wall ms	Median encoding wall ms	CI95 encoding wall ms	Mean decoding wall ms	Median decoding wall ms	CI95 decoding wall ms	Exact OK	Exact failed
8	F4	X	3983	2.584	0.905	0.215	5.691	6.264	0.066	3983	0
8	F4	Y	3983	2.904	0.986	0.211	5.094	6.169	0.077	3983	0
8	F4	Z	3983	2.873	0.969	0.21	5.7	6.251	0.065	3983	0
8	3OT	X	3983	2.027	1	0.173	6.047	6.605	0.073	3983	0
8	3OT	Y	3983	3.28	1.159	0.225	5.148	6.223	0.079	3983	0
8	3OT	Z	3983	3.139	1.043	0.222	5.767	6.308	0.068	3983	0
8	F8	X	3983	1.981	1.015	0.166	5.691	6.259	0.065	3983	0
8	F8	Y	3983	3.437	1.167	0.23	5.1	6.169	0.076	3983	0
8	F8	Z	3983	3.425	1.085	0.231	5.688	6.253	0.063	3983	0
16	F4	X	3983	3.639	1.248	0.247	6.682	6.735	0.058	3983	0
16	F4	Y	3983	5.219	1.528	0.27	6.144	6.659	0.07	3983	0
16	F4	Z	3983	5.339	1.558	0.274	6.708	6.709	0.059	3983	0
16	3OT	X	3983	3.153	1.646	0.204	6.984	7.058	0.058	3983	0
16	3OT	Y	3983	5.211	1.611	0.27	6.222	6.745	0.07	3983	0
16	3OT	Z	3983	5.237	1.594	0.269	6.782	6.803	0.055	3983	0
16	F8	X	3983	3.072	1.701	0.194	6.652	6.696	0.058	3983	0
16	F8	Y	3983	5.227	1.641	0.268	6.086	6.59	0.074	3983	0
16	F8	Z	3983	5.215	1.635	0.267	6.634	6.66	0.064	3983	0
32	F4	X	3983	5.479	3.172	0.241	8.957	8.217	0.107	3983	0
32	F4	Y	3983	5.819	3.438	0.224	8.509	8.108	0.128	3983	0
32	F4	Z	3983	5.923	3.383	0.227	8.838	8.191	0.097	3983	0
32	3OT	X	3983	5.5	4.174	0.188	9.037	8.332	0.094	3983	0
32	3OT	Y	3983	6.049	3.537	0.228	8.717	8.334	0.112	3983	0
32	3OT	Z	3983	6.255	3.505	0.238	9.043	8.419	0.096	3983	0
32	F8	X	3983	5.874	4.525	0.187	8.48	7.995	0.101	3983	0
32	F8	Y	3983	6.299	3.784	0.232	8.048	7.901	0.091	3983	0
32	F8	Z	3983	6.326	3.701	0.233	8.451	8.002	0.077	3983	0
64	F4	X	3983	18.33	15.081	0.408	18.713	16.4	0.32	3983	0
64	F4	Y	3983	17.183	14.541	0.354	18.717	16.386	0.319	3983	0
64	F4	Z	3983	17.976	14.536	0.397	19.986	17.213	0.358	3983	0
64	3OT	X	3983	18.292	15.704	0.371	18.682	16.311	0.295	3983	0
64	3OT	Y	3983	17.119	14.451	0.357	18.883	16.639	0.302	3983	0
64	3OT	Z	3983	17.88	14.31	0.401	20.378	17.454	0.362	3983	0
64	F8	X	3983	19.946	17.153	0.404	17.704	15.049	0.296	3983	0
64	F8	Y	3983	18.467	15.701	0.38	17.762	15.418	0.293	3983	0
64	F8	Z	3983	18.99	15.628	0.407	19.077	15.991	0.352	3983	0
128	F4	X	3983	104.749	92.105	2.265	69.273	52.054	1.798	3983	0
128	F4	Y	3983	93.826	81.392	1.98	70.766	55.307	1.722	3983	0
128	F4	Z	3983	106.118	83.716	2.745	84.097	59.313	2.372	3983	0
128	3OT	X	3983	104.153	91.745	2.245	69.912	52.679	1.772	3983	0
128	3OT	Y	3983	93.682	81.354	1.986	72.08	56.791	1.726	3983	0
128	3OT	Z	3983	106.046	83.597	2.761	85.415	61.059	2.384	3983	0
128	F8	X	3983	110.086	97.546	2.358	68.565	51.435	1.789	3983	0
128	F8	Y	3983	99.27	86.55	2.088	70.195	54.472	1.737	3983	0
128	F8	Z	3983	111.068	88.506	2.865	84.005	59.192	2.422	3983	0
256	F4	X	3983	697.58	577.573	16.567	430.249	281.065	14.026	3983	0
256	F4	Y	3983	669.625	567.129	15.232	448.976	305.916	13.841	3983	0
256	F4	Z	3983	862.316	676.602	23.319	595.377	367.034	20.648	3983	0
256	3OT	X	3983	697.095	573.33	16.736	431.632	282.55	14.045	3983	0
256	3OT	Y	3983	667.866	566.589	15.219	451.343	304.729	13.832	3983	0
256	3OT	Z	3983	863.634	668.295	23.566	598.476	366.091	20.731	3983	0
256	F8	X	3983	726.023	597.498	17.322	430.911	282.937	14.167	3983	0
256	F8	Y	3983	697.272	594.041	15.757	449.314	307.492	13.8	3983	0
256	F8	Z	3983	892.813	697.056	24.138	597.454	365.682	20.894	3982	1
512	F4	X	3983	5221.39	4242.24	133.148	3257.84	2027.32	115.051	3983	0
512	F4	Y	3983	5103.89	4296.43	121.316	3432.43	2221.2	113.797	3983	0
512	F4	Z	3983	7010.27	5507.85	192.139	4770.72	2867.74	173.793	3981	2
512	3OT	X	3983	5248.96	4224.68	135.253	3263.47	2037.86	115.109	3983	0
512	3OT	Y	3983	5134.98	4274.03	122.303	3444.81	2236.25	114.176	3983	0
512	3OT	Z	3983	7076.19	5547.35	195.498	4790.16	2858.4	174.762	3981	2
512	F8	X	3983	5410.14	4354.05	138.024	3264.85	2035.59	114.921	3983	0
512	F8	Y	3983	5265.34	4411.95	124.308	3435.51	2244.79	113.737	3983	0
512	F8	Z	3983	7189.27	5671.85	196.47	4791.81	2875.42	177.029	3981	2

## Sheet: FourClass_XYZ
Deep four-class X/Y/Z timing summary
Airplane, bookshelf, chair, and vase are the deep-analysis classes for exact reconstruction, times, and axis sensitivity.
Class	Resolution	Method	Axis	N	Mean encoding wall ms	CI95 encoding wall ms	Mean decoding wall ms	CI95 decoding wall ms	Exact OK	Exact failed
airplane	8	F4	X	100	3.693	1.641	6.334	0.257	100	0
airplane	8	F4	Y	100	3.385	1.457	6.116	0.206	100	0
airplane	8	F4	Z	100	1.695	0.922	6.069	0.211	100	0
airplane	8	3OT	X	100	2.05	1.058	6.624	0.302	100	0
airplane	8	3OT	Y	100	3.083	1.295	6.328	0.205	100	0
airplane	8	3OT	Z	100	1.895	1.044	6.203	0.224	100	0
airplane	8	F8	X	100	1.762	0.784	6.109	0.216	100	0
airplane	8	F8	Y	100	3.511	1.556	6.192	0.228	100	0
airplane	8	F8	Z	100	2.626	1.284	6.091	0.217	100	0
airplane	16	F4	X	100	4.007	1.768	6.458	0.163	100	0
airplane	16	F4	Y	100	5.155	1.739	6.571	0.165	100	0
airplane	16	F4	Z	100	5.065	1.741	6.428	0.155	100	0
airplane	16	3OT	X	100	3.78	1.584	6.857	0.185	100	0
airplane	16	3OT	Y	100	7.149	2.049	6.61	0.155	100	0
airplane	16	3OT	Z	100	4.562	1.631	6.635	0.217	100	0
airplane	16	F8	X	100	2.83	1.27	6.47	0.154	100	0
airplane	16	F8	Y	100	5.606	1.796	6.464	0.154	100	0
airplane	16	F8	Z	100	4.785	1.685	6.414	0.157	100	0
airplane	32	F4	X	100	5.704	1.888	7.343	0.14	100	0
airplane	32	F4	Y	100	5.18	1.541	7.349	0.123	100	0
airplane	32	F4	Z	100	5.334	1.631	7.128	0.135	100	0
airplane	32	3OT	X	100	3.609	1.056	7.68	0.161	100	0
airplane	32	3OT	Y	100	7.68	1.991	7.655	0.144	100	0
airplane	32	3OT	Z	100	4.514	1.453	7.229	0.143	100	0
airplane	32	F8	X	100	4.073	1.02	7.367	0.143	100	0
airplane	32	F8	Y	100	6.527	1.78	7.312	0.135	100	0
airplane	32	F8	Z	100	5.7	1.682	7.14	0.148	100	0
airplane	64	F4	X	100	9.205	1.326	12.313	0.584	100	0
airplane	64	F4	Y	100	10.006	1.232	12.935	0.654	100	0
airplane	64	F4	Z	100	8.611	1.339	10.544	0.698	100	0
airplane	64	3OT	X	100	9.863	0.86	14.293	1.323	100	0
airplane	64	3OT	Y	100	10.52	1.496	14.375	0.708	100	0
airplane	64	3OT	Z	100	8.827	1.39	10.939	0.607	100	0
airplane	64	F8	X	100	10.616	0.741	10.815	0.44	100	0
airplane	64	F8	Y	100	10.924	1.501	11.523	0.558	100	0
airplane	64	F8	Z	100	8.49	1.222	9.839	0.252	100	0
airplane	128	F4	X	100	44.658	2.584	30.174	1.429	100	0
airplane	128	F4	Y	100	46.561	2.72	31.231	1.286	100	0
airplane	128	F4	Z	100	40.564	2.386	29.885	1.317	100	0
airplane	128	3OT	X	100	46.079	2.494	31.194	1.497	100	0
airplane	128	3OT	Y	100	46.2	2.548	32.314	1.365	100	0
airplane	128	3OT	Z	100	40.002	2.282	32.366	1.807	100	0
airplane	128	F8	X	100	47.536	2.72	29.519	1.28	100	0
airplane	128	F8	Y	100	48.671	2.751	30.247	1.283	100	0
airplane	128	F8	Z	100	40.949	2.364	28.593	1.285	100	0
airplane	256	F4	X	100	316.464	17.819	137.96	7.315	100	0
airplane	256	F4	Y	100	306.59	18.862	143.79	7.358	100	0
airplane	256	F4	Z	100	354.83	23.378	134.123	7.314	100	0
airplane	256	3OT	X	100	318.521	18.175	139.003	7.041	100	0
airplane	256	3OT	Y	100	306.579	19.376	145.947	7.348	100	0
airplane	256	3OT	Z	100	356.399	23.3	138.465	7.267	100	0
airplane	256	F8	X	100	320.084	17.461	135.384	6.688	100	0
airplane	256	F8	Y	100	311.948	19.532	139.5	7.271	100	0
airplane	256	F8	Z	100	360.471	24.063	132.258	7.132	100	0
airplane	512	F4	X	100	2307.15	133.607	961.532	53.475	100	0
airplane	512	F4	Y	100	2346.09	151.277	1001.52	57.367	100	0
airplane	512	F4	Z	100	3069.73	194.315	964.833	57.497	100	0
airplane	512	3OT	X	100	2285.4	131.786	965.871	54.202	100	0
airplane	512	3OT	Y	100	2345.29	151.633	1010.31	59.324	100	0
airplane	512	3OT	Z	100	3065.89	193.828	967.597	57.465	100	0
airplane	512	F8	X	100	2336.22	136.446	960.931	55.499	100	0
airplane	512	F8	Y	100	2379.78	154.249	989.768	56.662	100	0
airplane	512	F8	Z	100	3100.4	196.796	958.261	56.015	100	0
bookshelf	8	F4	X	100	2.684	1.45	5.367	0.395	100	0
bookshelf	8	F4	Y	100	1.524	0.954	5.221	0.41	100	0
bookshelf	8	F4	Z	100	1.179	0.683	5.36	0.397	100	0
bookshelf	8	3OT	X	100	1.675	0.895	5.811	0.462	100	0
bookshelf	8	3OT	Y	100	1.627	0.947	5.365	0.414	100	0
bookshelf	8	3OT	Z	100	3.069	1.437	5.401	0.4	100	0
bookshelf	8	F8	X	100	2.47	1.327	5.378	0.399	100	0
bookshelf	8	F8	Y	100	1.55	0.944	5.395	0.408	100	0
bookshelf	8	F8	Z	100	2.372	1.153	5.313	0.391	100	0
bookshelf	16	F4	X	100	3.233	1.493	6.538	0.134	100	0
bookshelf	16	F4	Y	100	5.205	1.78	6.489	0.138	100	0
bookshelf	16	F4	Z	100	5.803	1.867	6.493	0.162	100	0
bookshelf	16	3OT	X	100	2.893	1.287	7.002	0.176	100	0
bookshelf	16	3OT	Y	100	4.29	1.567	6.584	0.154	100	0
bookshelf	16	3OT	Z	100	5.08	1.703	6.493	0.121	100	0
bookshelf	16	F8	X	100	2.881	1.263	6.464	0.137	100	0
bookshelf	16	F8	Y	100	5.489	1.762	6.503	0.157	100	0
bookshelf	16	F8	Z	100	6.091	1.915	6.426	0.167	100	0
bookshelf	32	F4	X	100	6.774	2.007	8.023	0.464	100	0
bookshelf	32	F4	Y	100	6.369	1.665	8.123	0.38	100	0
bookshelf	32	F4	Z	100	6.099	1.644	7.611	0.244	100	0
bookshelf	32	3OT	X	100	5.068	1.414	8.142	0.331	100	0
bookshelf	32	3OT	Y	100	6.468	1.682	8.563	0.641	100	0
bookshelf	32	3OT	Z	100	7.128	1.804	7.868	0.324	100	0
bookshelf	32	F8	X	100	5.179	1.188	7.638	0.333	100	0
bookshelf	32	F8	Y	100	5.872	1.538	7.855	0.295	100	0
bookshelf	32	F8	Z	100	7.325	1.864	7.371	0.226	100	0
bookshelf	64	F4	X	100	13.122	1.954	13.676	1.061	100	0
bookshelf	64	F4	Y	100	13.174	1.572	17.627	1.509	100	0
bookshelf	64	F4	Z	100	10.811	1.316	13.846	1.105	100	0
bookshelf	64	3OT	X	100	13.382	1.738	13.566	1.116	100	0
bookshelf	64	3OT	Y	100	13.189	1.955	17.688	1.428	100	0
bookshelf	64	3OT	Z	100	11.011	1.521	13.451	0.955	100	0
bookshelf	64	F8	X	100	14.268	1.655	12.68	1.026	100	0
bookshelf	64	F8	Y	100	14.473	1.712	16.748	1.415	100	0
bookshelf	64	F8	Z	100	12.473	1.639	12.637	0.993	100	0
bookshelf	128	F4	X	100	64.578	7.173	40.488	4.649	100	0
bookshelf	128	F4	Y	100	81.145	10.713	79.085	10.579	100	0
bookshelf	128	F4	Z	100	54.756	6.385	41.173	4.789	100	0
bookshelf	128	3OT	X	100	63.859	7.373	40.834	4.202	100	0
bookshelf	128	3OT	Y	100	79.33	11.152	80.713	10.683	100	0
bookshelf	128	3OT	Z	100	54.987	6.174	42.122	5.194	100	0
bookshelf	128	F8	X	100	70.833	8.136	39.053	4.324	100	0
bookshelf	128	F8	Y	100	85.545	11.618	78.807	10.393	100	0
bookshelf	128	F8	Z	100	60.643	6.719	39.934	4.786	100	0
bookshelf	256	F4	X	100	372.866	44.515	208.621	31.069	100	0
bookshelf	256	F4	Y	100	598.343	83.579	566.43	85.667	100	0
bookshelf	256	F4	Z	100	370.906	48.597	225.711	36.502	100	0
bookshelf	256	3OT	X	100	366.32	44.675	212.967	32.524	100	0
bookshelf	256	3OT	Y	100	593.534	82.756	574.37	86.64	100	0
bookshelf	256	3OT	Z	100	368.649	48.035	227.447	36.465	100	0
bookshelf	256	F8	X	100	401.051	47.666	206.704	31.813	100	0
bookshelf	256	F8	Y	100	642.011	87.599	572.567	87.158	100	0
bookshelf	256	F8	Z	100	396.274	50.902	226.638	36.593	100	0
bookshelf	512	F4	X	100	2543.73	328.4	1469.55	256.689	100	0
bookshelf	512	F4	Y	100	4707.3	667.083	4547.62	695.302	100	0
bookshelf	512	F4	Z	100	2965.02	394.54	1693.35	304.392	100	0
bookshelf	512	3OT	X	100	2560.77	338.548	1479.85	258.367	100	0
bookshelf	512	3OT	Y	100	4759.81	675.368	4556.45	693.704	100	0
bookshelf	512	3OT	Z	100	2963.32	395.029	1695.68	304.976	100	0
bookshelf	512	F8	X	100	2731.17	352.06	1478.56	258.083	100	0
bookshelf	512	F8	Y	100	4993.29	699.297	4556.16	691.129	100	0
bookshelf	512	F8	Z	100	3097.41	405.853	1703.23	307.116	100	0
chair	8	F4	X	100	3.364	1.532	6.308	0.196	100	0
chair	8	F4	Y	100	4.12	1.582	6.252	0.138	100	0
chair	8	F4	Z	100	2.46	1.092	6.308	0.191	100	0
chair	8	3OT	X	100	1.713	0.898	6.785	0.476	100	0
chair	8	3OT	Y	100	4.927	1.677	6.385	0.155	100	0
chair	8	3OT	Z	100	3.406	1.445	6.277	0.149	100	0
chair	8	F8	X	100	2.086	1.153	6.354	0.177	100	0
chair	8	F8	Y	100	4.184	1.568	6.218	0.137	100	0
chair	8	F8	Z	100	3.193	1.322	6.273	0.206	100	0
chair	16	F4	X	100	2.857	1.247	6.61	0.152	100	0
chair	16	F4	Y	100	4.359	1.513	6.553	0.14	100	0
chair	16	F4	Z	100	6.703	1.925	6.582	0.152	100	0
chair	16	3OT	X	100	3.211	1.281	7.054	0.226	100	0
chair	16	3OT	Y	100	5.698	1.749	6.79	0.179	100	0
chair	16	3OT	Z	100	6.155	1.835	6.764	0.159	100	0
chair	16	F8	X	100	3.066	1.266	6.52	0.137	100	0
chair	16	F8	Y	100	5.118	1.669	6.524	0.145	100	0
chair	16	F8	Z	100	4.525	1.537	6.484	0.157	100	0
chair	32	F4	X	100	5.129	1.378	8.927	0.607	100	0
chair	32	F4	Y	100	4.836	1.144	7.992	0.334	100	0
chair	32	F4	Z	100	4.699	0.968	8.361	0.663	100	0
chair	32	3OT	X	100	6.429	1.489	9.105	0.439	100	0
chair	32	3OT	Y	100	4.424	0.91	8.492	0.432	100	0
chair	32	3OT	Z	100	4.84	1.045	8.756	0.65	100	0
chair	32	F8	X	100	5.775	1.068	8.042	0.312	100	0
chair	32	F8	Y	100	4.883	1.082	7.814	0.323	100	0
chair	32	F8	Z	100	4.721	0.921	7.703	0.284	100	0
chair	64	F4	X	100	19.049	2.144	17.91	1.56	100	0
chair	64	F4	Y	100	16.156	1.59	17.009	1.752	100	0
chair	64	F4	Z	100	17.186	1.611	18.358	1.535	100	0
chair	64	3OT	X	100	19.827	1.78	17.124	1.138	100	0
chair	64	3OT	Y	100	16.341	1.574	17.04	1.545	100	0
chair	64	3OT	Z	100	15.96	1.34	19.423	1.476	100	0
chair	64	F8	X	100	21.001	1.865	16.16	1.191	100	0
chair	64	F8	Y	100	16.369	1.464	15.208	1.096	100	0
chair	64	F8	Z	100	17.34	1.471	15.48	1.062	100	0
chair	128	F4	X	100	111.999	8.843	49.157	5.096	100	0
chair	128	F4	Y	100	92.604	7.508	42.216	4.449	100	0
chair	128	F4	Z	100	98.302	8.52	44.524	5.492	100	0
chair	128	3OT	X	100	110.974	8.868	50.241	5.011	100	0
chair	128	3OT	Y	100	92.424	7.377	43.642	4.518	100	0
chair	128	3OT	Z	100	98.262	8.369	46.465	5.353	100	0
chair	128	F8	X	100	115.313	9.293	48.793	5.118	100	0
chair	128	F8	Y	100	95.183	7.678	41.192	4.675	100	0
chair	128	F8	Z	100	101.557	8.514	44.284	5.26	100	0
chair	256	F4	X	100	748.187	62.264	266.293	35.972	100	0
chair	256	F4	Y	100	646.422	55.416	213.287	32.631	100	0
chair	256	F4	Z	100	795.401	73.323	234.454	41.04	100	0
chair	256	3OT	X	100	742.386	61.587	267.924	35.751	100	0
chair	256	3OT	Y	100	643.824	55.415	216.074	32.988	100	0
chair	256	3OT	Z	100	794.824	73.982	237.866	41.293	100	0
chair	256	F8	X	100	763.794	64.053	267.326	36.596	100	0
chair	256	F8	Y	100	665.322	57.28	214.809	32.81	100	0
chair	256	F8	Z	100	815.036	75.19	234.275	40.942	100	0
chair	512	F4	X	100	5702.82	501.985	1948.11	301.943	100	0
chair	512	F4	Y	100	4995.19	439.316	1512.67	276.058	100	0
chair	512	F4	Z	100	6791.11	581.102	1708.79	340.465	100	0
chair	512	3OT	X	100	5696.7	509.189	1945.88	301.986	100	0
chair	512	3OT	Y	100	5027.99	448.436	1517.34	272.509	100	0
chair	512	3OT	Z	100	6825.5	589.968	1715.7	342.934	100	0
chair	512	F8	X	100	5806.54	511.997	1944.79	301.405	100	0
chair	512	F8	Y	100	5124.44	453.47	1507.71	269.799	100	0
chair	512	F8	Z	100	6887.88	584.429	1716.39	345.006	100	0
vase	8	F4	X	100	2.86	1.456	6.206	0.17	100	0
vase	8	F4	Y	100	4.15	1.591	2.443	0.436	100	0
vase	8	F4	Z	100	3.538	1.446	6.278	0.173	100	0
vase	8	3OT	X	100	1.873	0.844	6.646	0.228	100	0
vase	8	3OT	Y	100	2.395	1.153	2.493	0.445	100	0
vase	8	3OT	Z	100	3.553	1.579	6.339	0.207	100	0
vase	8	F8	X	100	1.373	0.182	6.234	0.162	100	0
vase	8	F8	Y	100	4.847	1.832	2.431	0.435	100	0
vase	8	F8	Z	100	4.137	1.618	6.336	0.179	100	0
vase	16	F4	X	100	4.289	1.669	6.94	0.182	100	0
vase	16	F4	Y	100	4.809	1.621	3.39	0.524	100	0
vase	16	F4	Z	100	6.881	1.962	7.044	0.167	100	0
vase	16	3OT	X	100	4.743	1.637	7.125	0.178	100	0
vase	16	3OT	Y	100	4.048	1.511	3.401	0.508	100	0
vase	16	3OT	Z	100	4.925	1.618	7.152	0.186	100	0
vase	16	F8	X	100	4.695	1.647	6.811	0.161	100	0
vase	16	F8	Y	100	5.939	1.839	3.3	0.5	100	0
vase	16	F8	Z	100	5.886	1.811	6.897	0.165	100	0
vase	32	F4	X	100	6.674	1.551	10.262	0.62	100	0
vase	32	F4	Y	100	7.774	1.665	5.845	0.817	100	0
vase	32	F4	Z	100	8.173	1.594	10.484	0.703	100	0
vase	32	3OT	X	100	7.685	1.442	10.05	0.56	100	0
vase	32	3OT	Y	100	7.432	1.484	6.13	0.87	100	0
vase	32	3OT	Z	100	9.056	1.781	10.422	0.637	100	0
vase	32	F8	X	100	7.416	1.278	9.282	0.519	100	0
vase	32	F8	Y	100	6.973	1.464	5.808	1.303	100	0
vase	32	F8	Z	100	7.737	1.458	9.673	0.684	100	0
vase	64	F4	X	100	24.459	2.87	22.217	1.905	100	0
vase	64	F4	Y	100	24.773	3.294	20.292	1.883	100	0
vase	64	F4	Z	100	30.259	4.154	26.334	2.603	100	0
vase	64	3OT	X	100	25.801	3.185	21.877	1.796	100	0
vase	64	3OT	Y	100	23.965	3.272	20.93	2.078	100	0
vase	64	3OT	Z	100	30.98	4.095	26.83	2.823	100	0
vase	64	F8	X	100	25.854	3.084	21.26	2.391	100	0
vase	64	F8	Y	100	24.644	3.266	19.627	2.1	100	0
vase	64	F8	Z	100	31.022	4.206	25.825	3	100	0
vase	128	F4	X	100	157.789	20.025	85.127	10.38	100	0
vase	128	F4	Y	100	144.958	19.478	86.878	10.705	100	0
vase	128	F4	Z	100	218.969	36.045	146.347	23.764	100	0
vase	128	3OT	X	100	158.856	19.848	85.219	10.293	100	0
vase	128	3OT	Y	100	145.298	20.036	88.086	10.87	100	0
vase	128	3OT	Z	100	221.661	36.922	147.967	23.346	100	0
vase	128	F8	X	100	163.019	20.294	84.57	10.601	100	0
vase	128	F8	Y	100	150.916	20.064	88.116	11.281	100	0
vase	128	F8	Z	100	227.445	38.183	148.565	23.831	100	0
vase	256	F4	X	100	1114.95	151.687	555.476	84.041	100	0
vase	256	F4	Y	100	1098.22	150.722	583.503	87.738	100	0
vase	256	F4	Z	100	1805.87	295.379	1178.34	204.86	100	0
vase	256	3OT	X	100	1125.06	156.308	557.578	83.846	100	0
vase	256	3OT	Y	100	1093.92	150.71	580.865	87.384	100	0
vase	256	3OT	Z	100	1812.12	300.525	1184.67	206.701	100	0
vase	256	F8	X	100	1152.33	157.826	558.393	84.406	100	0
vase	256	F8	Y	100	1118.31	151.626	580.72	88.268	100	0
vase	256	F8	Z	100	1861.05	298.455	1208.35	208.173	100	0
vase	512	F4	X	100	8690.42	1214.52	4621.1	688.83	100	0
vase	512	F4	Y	100	8619.97	1218.39	4829.34	723.956	100	0
vase	512	F4	Z	100	14979.5	2387.47	10501.2	1707.73	100	0
vase	512	3OT	X	100	8728.16	1234.59	4604.6	688.265	100	0
vase	512	3OT	Y	100	8626.62	1215.97	4848.18	727.962	100	0
vase	512	3OT	Z	100	15169.8	2398.95	10574.6	1735.34	100	0
vase	512	F8	X	100	8881.99	1256.64	4659.09	695.984	100	0
vase	512	F8	Y	100	8765.98	1227.7	4820.29	721.486	100	0
vase	512	F8	Z	100	15313.7	2423.41	10940	2094.37	100	0

## Sheet: Memory_GC
Memory and GC summary: main 40-class X-axis pipeline
Memory values are converted from bytes to MB and averaged over the 3,983 object-resolution cases per method/resolution.
Resolution	Method	Mean enc peak working set MB	Mean enc peak private MB	Mean enc peak managed MB	Mean enc GC0	Mean enc GC1	Mean enc GC2	Mean dec peak working set MB	Mean dec peak private MB	Mean dec peak managed MB	Mean dec GC0	Mean dec GC1	Mean dec GC2
8	F4	396.4	380.97	255.43	0.046	0.005	0	162.34	151.81	109.44	0.037	0.011	0
8	3OT	396.37	380.93	255.41	0.046	0.004	0	162.34	151.81	109.41	0.038	0.012	0.001
8	F8	396.37	380.93	255.41	0.048	0.005	0	162.28	151.75	109.35	0.04	0.012	0
16	F4	395.79	380.32	255.38	0.075	0.006	0	155.97	145.18	102.38	0.047	0.011	0.001
16	3OT	395.79	380.31	255.35	0.075	0.004	0	155.97	145.18	102.39	0.046	0.014	0
16	F8	395.79	380.31	255.36	0.071	0.007	0	155.98	145.18	102.37	0.047	0.011	0
32	F4	230.51	213.43	97.81	0.182	0.06	0.004	130	118.41	74.68	0.104	0.04	0.005
32	3OT	229.07	211.98	96.65	0.184	0.068	0.007	130.03	118.43	74.7	0.112	0.039	0.004
32	F8	230.05	213.02	97.82	0.208	0.074	0.005	130	118.41	74.67	0.093	0.031	0.003
64	F4	116.75	98.97	16.49	0.81	0.208	0.068	63.5	49.55	10.29	0.459	0.323	0.077
64	3OT	116.39	98.61	16.49	0.806	0.154	0.049	63.63	49.69	10.31	0.458	0.321	0.071
64	F8	116.76	98.98	16.38	0.89	0.191	0.065	63.43	49.47	10.22	0.458	0.33	0.075
128	F4	127.22	109.21	32.98	4.377	1.361	0.535	66.06	52.17	15.7	3.697	1.686	0.69
128	3OT	128.07	110.08	34.51	4.367	1.312	0.489	65.62	51.69	15.23	3.763	1.691	0.747
128	F8	128.11	110.13	34.74	4.715	1.331	0.487	66.01	52.08	15.47	3.728	1.692	0.719
256	F4	186.55	169.02	101.94	21.899	3.813	1.664	96.61	84.77	54.04	22.756	9.035	3.875
256	3OT	189.48	171.81	106.54	21.918	3.871	1.647	92.71	80.56	50.02	22.901	8.746	4
256	F8	192.89	175.35	112	23.72	4.102	1.728	95.04	83.04	51.94	22.741	8.963	3.948
512	F4	428.03	416.2	350.24	119.51	47.829	4.869	314.02	319.22	286.97	114.056	22.495	6.173
512	3OT	527.38	519.21	453.11	120.291	48.782	5.645	294.15	298.29	266.94	114.574	22.815	6.567
512	F8	523.96	512.4	450.88	128.924	53.888	6.821	306.79	311.3	279.29	113.742	21.819	6.124

## Sheet: Failures
Decoding failures
All failures are flower_pot on Z-axis; main X-axis compression pipeline has zero failures.
Class	Object	Resolution	Method	Axis	Estado	Faltantes	Sobrantes	Symbols consumed	Symbols total	Code file
flower_pot	flower_pot_0061	256	F8	Z	DIFERENTE	24	0	216365	216365	c:\temp\ProcesamientoVoxelesModelNet40\rev\CodigosDeCadena\flower_pot\256\flower_pot_0061_Z.F8
flower_pot	flower_pot_0017	512	3OT	Z	DIFERENTE	50	0	825183	825183	c:\temp\ProcesamientoVoxelesModelNet40\rev\CodigosDeCadena\flower_pot\512\flower_pot_0017_Z.3OT
flower_pot	flower_pot_0017	512	F4	Z	DIFERENTE	50	0	806847	806847	c:\temp\ProcesamientoVoxelesModelNet40\rev\CodigosDeCadena\flower_pot\512\flower_pot_0017_Z.F4
flower_pot	flower_pot_0017	512	F8	Z	DIFERENTE	150	0	581679	581679	c:\temp\ProcesamientoVoxelesModelNet40\rev\CodigosDeCadena\flower_pot\512\flower_pot_0017_Z.F8
flower_pot	flower_pot_0061	512	3OT	Z	DIFERENTE	1562	0	1387984	1387984	c:\temp\ProcesamientoVoxelesModelNet40\rev\CodigosDeCadena\flower_pot\512\flower_pot_0061_Z.3OT
flower_pot	flower_pot_0061	512	F4	Z	DIFERENTE	1562	0	1359904	1359904	c:\temp\ProcesamientoVoxelesModelNet40\rev\CodigosDeCadena\flower_pot\512\flower_pot_0061_Z.F4
flower_pot	flower_pot_0061	512	F8	Z	DIFERENTE	2181	0	978643	978643	c:\temp\ProcesamientoVoxelesModelNet40\rev\CodigosDeCadena\flower_pot\512\flower_pot_0061_Z.F8

## Sheet: Method_Summary
Overall method timing summary across X-axis resolutions
Aggregated across all 7 resolutions and 3,983 objects per resolution; use per-resolution tables for paper claims.
Method	Encoding mean wall ms	Encoding median wall ms	Encoding p95 wall ms	Decoding mean wall ms	Decoding median wall ms	Decoding p95 wall ms	Mean encoding peak WS MB	Mean decoding peak WS MB
F4	864.821	19.66	5732.79	542.487	15.934	3271.09	268.75	141.22
3OT	868.454	17.25	5761.39	543.681	15.801	3277.74	283.22	137.78
F8	896.732	18.647	5953.77	543.265	14.55	3271.54	283.42	139.93

[truncated: 1 more sheets: Figure_Data]
